# Supplementary material for: Systems Pharmacology Dissection of Cholesterol Regulation Reveals Determinants of Large Pharmacodynamic Variability between Cell Lines
Source: Cell Syst. 2017 Dec 27;5(6):604–619.e7. doi: 10.1016/j.cels.2017.11.002 (PMC5747350; doi:10.1016/j.cels.2017.11.002)
Supplement: Table S1. Protein Results, Related to Figure 2 — Protein results for all samples. Sample labels consist of a concatenated string describing the cell line, condition, and biological replicate. Estimated difference in abundance between two samples obtained from the software mapDIA (Teo et al., 2015). For further details see the STAR Methods. For raw data and quantitative estimation for peptide and protein abundances see ProteomeXchange: PXD005955. [file mmc2.xlsx]

## Sheet: Statistics_output
Protein	nPeptide	nFragment	Label2	log2FC	FDR
A0AV96	2	11	HEK_DMSO/HEK_untreated	-0.0936491	0.911226
A0AVT1	5	22	HEK_DMSO/HEK_untreated	0.0375153	0.945757
A0FGR8	1	4	HEK_DMSO/HEK_untreated	0.00277941	0.866865
A0MZ66	4	20	HEK_DMSO/HEK_untreated	-0.066843	0.93809
A2RRP1	1	5	HEK_DMSO/HEK_untreated	0.173834	0.870838
A3KMH1	3	14	HEK_DMSO/HEK_untreated	0.212865	0.917925
A4D1E9	3	15	HEK_DMSO/HEK_untreated	0.26311	0.87705
A5A3E0	2	10	HEK_DMSO/HEK_untreated	-0.0727968	0.911407
A5YKK6	7	27	HEK_DMSO/HEK_untreated	-0.12101	0.946895
A6H8Y1	1	5	HEK_DMSO/HEK_untreated	0.0582843	0.871747
A6NCS6	1	5	HEK_DMSO/HEK_untreated	0.219002	0.814264
A6NDG6	5	25	HEK_DMSO/HEK_untreated	0.105902	0.943067
A6NHL2	1	5	HEK_DMSO/HEK_untreated	-0.00951816	0.872165
A6NHR9	6	28	HEK_DMSO/HEK_untreated	0.0279097	0.950062
A6NKZ8	1	5	HEK_DMSO/HEK_untreated	-0.00841125	0.873347
A6NL28	2	8	HEK_DMSO/HEK_untreated	-0.0401599	0.910831
A8MXV4	4	20	HEK_DMSO/HEK_untreated	-0.00579347	0.939378
C9JLW8	2	9	HEK_DMSO/HEK_untreated	0.0184028	0.911337
O00115	1	5	HEK_DMSO/HEK_untreated	0.0108725	0.873644
O00116	7	34	HEK_DMSO/HEK_untreated	-0.0650661	0.952909
O00139	4	19	HEK_DMSO/HEK_untreated	-0.0404058	0.938364
O00148	4	18	HEK_DMSO/HEK_untreated	-0.118362	0.93598
O00151	7	35	HEK_DMSO/HEK_untreated	0.0200868	0.953135
O00154	7	34	HEK_DMSO/HEK_untreated	0.0034288	0.953038
O00159	7	35	HEK_DMSO/HEK_untreated	0.0401097	0.953045
O00161	1	5	HEK_DMSO/HEK_untreated	-0.176236	0.787828
O00165	3	12	HEK_DMSO/HEK_untreated	-0.00600941	0.924294
O00170	7	35	HEK_DMSO/HEK_untreated	-0.0262608	0.952179
O00178	1	5	HEK_DMSO/HEK_untreated	0.0334766	0.872874
O00186	2	10	HEK_DMSO/HEK_untreated	0.105944	0.908359
O00203	6	27	HEK_DMSO/HEK_untreated	-0.0231735	0.948776
O00217	3	15	HEK_DMSO/HEK_untreated	0.100334	0.911829
O00231	3	13	HEK_DMSO/HEK_untreated	-0.0683796	0.927462
O00232	6	28	HEK_DMSO/HEK_untreated	-0.0594654	0.950424
O00233	4	20	HEK_DMSO/HEK_untreated	0.121622	0.936291
O00244	1	5	HEK_DMSO/HEK_untreated	0.0656374	0.868416
O00264	2	10	HEK_DMSO/HEK_untreated	0.0252635	0.91219
O00267	7	33	HEK_DMSO/HEK_untreated	-0.0207499	0.951668
O00273	7	34	HEK_DMSO/HEK_untreated	-0.0564878	0.953171
O00299	7	35	HEK_DMSO/HEK_untreated	-0.0285162	0.953118
O00303	7	32	HEK_DMSO/HEK_untreated	-0.0256085	0.951803
O00330	7	34	HEK_DMSO/HEK_untreated	0.0652495	0.951478
O00399	1	5	HEK_DMSO/HEK_untreated	-0.246104	0.779641
O00401	2	9	HEK_DMSO/HEK_untreated	-0.117873	0.909595
O00410	7	35	HEK_DMSO/HEK_untreated	-0.0608811	0.952996
O00422	3	12	HEK_DMSO/HEK_untreated	0.0620936	0.927499
O00425	6	30	HEK_DMSO/HEK_untreated	-0.0575063	0.949157
O00429	7	32	HEK_DMSO/HEK_untreated	-0.0873789	0.949348
O00442	3	15	HEK_DMSO/HEK_untreated	0.158675	0.919726
O00468	7	35	HEK_DMSO/HEK_untreated	0.0607614	0.953021
O00469	7	35	HEK_DMSO/HEK_untreated	0.0587916	0.953068
O00471	1	5	HEK_DMSO/HEK_untreated	0.0218591	0.873291
O00479	1	5	HEK_DMSO/HEK_untreated	0.0440749	0.873574
O00483	3	15	HEK_DMSO/HEK_untreated	0.00924027	0.921488
O00488	2	10	HEK_DMSO/HEK_untreated	0.149776	0.906332
O00499	1	4	HEK_DMSO/HEK_untreated	0.0204448	0.821026
O00505	5	25	HEK_DMSO/HEK_untreated	0.104424	0.942344
O00515	4	18	HEK_DMSO/HEK_untreated	-0.0447869	0.936411
O00541	7	32	HEK_DMSO/HEK_untreated	-0.013643	0.95304
O00560	3	15	HEK_DMSO/HEK_untreated	-0.0990259	0.926246
O00566	5	25	HEK_DMSO/HEK_untreated	0.0263908	0.945735
O00567	1	5	HEK_DMSO/HEK_untreated	-0.224945	0.789205
O00571	7	30	HEK_DMSO/HEK_untreated	-0.0329789	0.952917
O00584	4	20	HEK_DMSO/HEK_untreated	0.057563	0.938142
O00592	1	5	HEK_DMSO/HEK_untreated	-0.175447	0.859107
O00602	1	5	HEK_DMSO/HEK_untreated	-0.0410854	0.873324
O00625	1	5	HEK_DMSO/HEK_untreated	-0.159843	0.865088
O00629	2	10	HEK_DMSO/HEK_untreated	-0.0879911	0.910659
O00743	2	10	HEK_DMSO/HEK_untreated	-0.144146	0.90624
O00748	4	19	HEK_DMSO/HEK_untreated	-0.0254471	0.936254
O00754	3	15	HEK_DMSO/HEK_untreated	0.0910015	0.92641
O00764	4	18	HEK_DMSO/HEK_untreated	0.00822799	0.938743
O00767	1	5	HEK_DMSO/HEK_untreated	0.0596998	0.870837
O14497	1	5	HEK_DMSO/HEK_untreated	-0.110394	0.807874
O14519	1	5	HEK_DMSO/HEK_untreated	-0.209455	0.865639
O14530	1	5	HEK_DMSO/HEK_untreated	0.243244	0.851651
O14556	1	5	HEK_DMSO/HEK_untreated	-0.0993385	0.872458
O14561	2	10	HEK_DMSO/HEK_untreated	0.197463	0.886563
O14579	5	25	HEK_DMSO/HEK_untreated	-0.0533906	0.944978
O14617	6	27	HEK_DMSO/HEK_untreated	-0.00344612	0.949822
O14618	4	19	HEK_DMSO/HEK_untreated	-0.00322554	0.937132
O14639	2	9	HEK_DMSO/HEK_untreated	-0.0543627	0.902696
O14647	1	5	HEK_DMSO/HEK_untreated	-0.0103723	0.87298
O14654	7	31	HEK_DMSO/HEK_untreated	0.0563048	0.953153
O14656	1	5	HEK_DMSO/HEK_untreated	-0.0521525	0.871521
O14732	1	5	HEK_DMSO/HEK_untreated	-0.0640019	0.872718
O14737	7	33	HEK_DMSO/HEK_untreated	0.158396	0.951836
O14744	7	33	HEK_DMSO/HEK_untreated	-0.0912681	0.951871
O14745	7	35	HEK_DMSO/HEK_untreated	0.0922671	0.949704
O14763	2	10	HEK_DMSO/HEK_untreated	0.0832898	0.906538
O14773	4	20	HEK_DMSO/HEK_untreated	-0.00519384	0.938062
O14776	6	29	HEK_DMSO/HEK_untreated	0.0909076	0.947367
O14777	1	5	HEK_DMSO/HEK_untreated	-0.0570666	0.868167
O14787	1	5	HEK_DMSO/HEK_untreated	0.0547248	0.870147
O14802	1	5	HEK_DMSO/HEK_untreated	-0.0272152	0.872036
O14818	7	29	HEK_DMSO/HEK_untreated	-0.0747311	0.952257
O14828	3	15	HEK_DMSO/HEK_untreated	0.0452796	0.927601
O14874	1	5	HEK_DMSO/HEK_untreated	0.0194001	0.872037
O14880	1	5	HEK_DMSO/HEK_untreated	0.181687	0.842092
O14907	1	5	HEK_DMSO/HEK_untreated	0.0618756	0.869171
O14910	1	5	HEK_DMSO/HEK_untreated	-0.0761209	0.863899
O14929	6	30	HEK_DMSO/HEK_untreated	-0.0383559	0.947192
O14936	3	15	HEK_DMSO/HEK_untreated	0.0812295	0.927645
O14949	1	5	HEK_DMSO/HEK_untreated	0.04101	0.871259
O14964	2	7	HEK_DMSO/HEK_untreated	-0.118092	0.8993
O14974	5	17	HEK_DMSO/HEK_untreated	-0.0258922	0.944075
O14979	7	35	HEK_DMSO/HEK_untreated	0.0369125	0.95229
O14980	5	22	HEK_DMSO/HEK_untreated	-0.0178083	0.945705
O15020	3	15	HEK_DMSO/HEK_untreated	-0.072266	0.924245
O15027	7	29	HEK_DMSO/HEK_untreated	0.0014139	0.952792
O15031	4	19	HEK_DMSO/HEK_untreated	0.0603656	0.936911
O15042	3	11	HEK_DMSO/HEK_untreated	-0.0550919	0.922461
O15047	1	4	HEK_DMSO/HEK_untreated	0.123605	0.863818
O15067	7	33	HEK_DMSO/HEK_untreated	0.0344386	0.952402
O15091	1	5	HEK_DMSO/HEK_untreated	-0.0217502	0.872761
O15116	1	5	HEK_DMSO/HEK_untreated	0.0828038	0.868031
O15143	6	28	HEK_DMSO/HEK_untreated	-0.179797	0.939973
O15144	4	18	HEK_DMSO/HEK_untreated	-0.109584	0.934473
O15145	3	15	HEK_DMSO/HEK_untreated	0.0530685	0.928713
O15164	1	5	HEK_DMSO/HEK_untreated	-0.199925	0.819553
O15173	1	5	HEK_DMSO/HEK_untreated	-0.279226	0.743605
O15212	6	29	HEK_DMSO/HEK_untreated	-0.0700762	0.947464
O15226	3	15	HEK_DMSO/HEK_untreated	0.0916295	0.928346
O15228	1	5	HEK_DMSO/HEK_untreated	0.0737717	0.872133
O15230	7	31	HEK_DMSO/HEK_untreated	0.0366823	0.949967
O15260	1	5	HEK_DMSO/HEK_untreated	0.102838	0.822436
O15269	1	5	HEK_DMSO/HEK_untreated	0.120025	0.867128
O15294	7	31	HEK_DMSO/HEK_untreated	-0.0869157	0.95205
O15305	4	20	HEK_DMSO/HEK_untreated	0.00676432	0.936111
O15347	5	24	HEK_DMSO/HEK_untreated	-0.0291799	0.945743
O15355	7	34	HEK_DMSO/HEK_untreated	0.0551951	0.952399
O15371	7	28	HEK_DMSO/HEK_untreated	-0.00336936	0.952159
O15372	7	32	HEK_DMSO/HEK_untreated	0.0342538	0.952973
O15381	7	34	HEK_DMSO/HEK_untreated	-0.0434994	0.952769
O15382	4	20	HEK_DMSO/HEK_untreated	0.075937	0.935564
O15397	1	5	HEK_DMSO/HEK_untreated	0.0287619	0.873127
O15400	3	15	HEK_DMSO/HEK_untreated	-0.0105145	0.923029
O15427	2	10	HEK_DMSO/HEK_untreated	-0.0682248	0.909079
O15446	3	15	HEK_DMSO/HEK_untreated	0.0505205	0.928244
O15460	5	22	HEK_DMSO/HEK_untreated	-0.0292772	0.945248
O15511	1	5	HEK_DMSO/HEK_untreated	-0.019755	0.873247
O15514	1	5	HEK_DMSO/HEK_untreated	0.126179	0.834498
O43143	7	33	HEK_DMSO/HEK_untreated	-0.0178074	0.952801
O43148	5	25	HEK_DMSO/HEK_untreated	0.0483089	0.941636
O43156	1	5	HEK_DMSO/HEK_untreated	0.194403	0.744152
O43159	4	20	HEK_DMSO/HEK_untreated	0.0187837	0.938906
O43172	4	19	HEK_DMSO/HEK_untreated	0.00869996	0.938301
O43175	7	35	HEK_DMSO/HEK_untreated	0.0146388	0.952831
O43181	2	10	HEK_DMSO/HEK_untreated	0.0394495	0.910007
O43237	5	25	HEK_DMSO/HEK_untreated	-0.100339	0.942635
O43242	4	15	HEK_DMSO/HEK_untreated	0.0294131	0.933406
O43252	4	20	HEK_DMSO/HEK_untreated	-0.0778744	0.935528
O43264	2	10	HEK_DMSO/HEK_untreated	-0.0448023	0.911802
O43290	7	33	HEK_DMSO/HEK_untreated	0.0144503	0.952451
O43324	3	13	HEK_DMSO/HEK_untreated	-0.0739763	0.927674
O43390	6	30	HEK_DMSO/HEK_untreated	-0.0822248	0.94964
O43395	2	8	HEK_DMSO/HEK_untreated	0.0345904	0.908013
O43396	3	15	HEK_DMSO/HEK_untreated	-0.0619328	0.92732
O43399	7	34	HEK_DMSO/HEK_untreated	-0.0371237	0.953153
O43402	3	15	HEK_DMSO/HEK_untreated	0.00949324	0.92938
O43414	1	5	HEK_DMSO/HEK_untreated	-0.15161	0.852668
O43464	4	20	HEK_DMSO/HEK_untreated	0.137625	0.93531
O43488	2	10	HEK_DMSO/HEK_untreated	0.104079	0.906744
O43491	7	35	HEK_DMSO/HEK_untreated	-0.128011	0.947615
O43493	1	5	HEK_DMSO/HEK_untreated	0.163513	0.815112
O43504	2	10	HEK_DMSO/HEK_untreated	-0.0296562	0.912281
O43583	1	5	HEK_DMSO/HEK_untreated	0.0258627	0.872399
O43592	7	33	HEK_DMSO/HEK_untreated	-0.125343	0.951324
O43598	4	20	HEK_DMSO/HEK_untreated	0.0192328	0.938902
O43615	7	34	HEK_DMSO/HEK_untreated	0.0179401	0.952968
O43617	3	12	HEK_DMSO/HEK_untreated	-0.0494812	0.927516
O43633	2	10	HEK_DMSO/HEK_untreated	-0.0359388	0.912123
O43657	1	5	HEK_DMSO/HEK_untreated	-0.372589	0.719277
O43660	5	24	HEK_DMSO/HEK_untreated	-0.0196811	0.945649
O43665	1	5	HEK_DMSO/HEK_untreated	-0.139539	0.835468
O43670	4	19	HEK_DMSO/HEK_untreated	0.0848059	0.937362
O43676	2	9	HEK_DMSO/HEK_untreated	0.12327	0.894154
O43678	4	18	HEK_DMSO/HEK_untreated	0.146312	0.932207
O43681	3	14	HEK_DMSO/HEK_untreated	-0.0669611	0.927472
O43684	7	34	HEK_DMSO/HEK_untreated	0.0324585	0.952217
O43707	7	35	HEK_DMSO/HEK_untreated	0.0167841	0.952976
O43715	2	10	HEK_DMSO/HEK_untreated	-0.0367319	0.910941
O43716	2	7	HEK_DMSO/HEK_untreated	-0.0117605	0.909859
O43719	6	26	HEK_DMSO/HEK_untreated	0.0307638	0.950567
O43747	5	21	HEK_DMSO/HEK_untreated	0.00157102	0.944378
O43760	1	5	HEK_DMSO/HEK_untreated	0.00852297	0.873155
O43765	7	35	HEK_DMSO/HEK_untreated	0.0779746	0.952238
O43768	2	10	HEK_DMSO/HEK_untreated	-0.042803	0.911207
O43776	7	35	HEK_DMSO/HEK_untreated	-0.0459687	0.952624
O43795	7	35	HEK_DMSO/HEK_untreated	0.044501	0.949341
O43805	2	9	HEK_DMSO/HEK_untreated	-0.0422155	0.906622
O43809	4	19	HEK_DMSO/HEK_untreated	0.0830879	0.933567
O43813	6	30	HEK_DMSO/HEK_untreated	-0.0857677	0.948758
O43815	2	10	HEK_DMSO/HEK_untreated	-0.0212139	0.912277
O43818	7	33	HEK_DMSO/HEK_untreated	-0.0790582	0.951979
O43819	1	5	HEK_DMSO/HEK_untreated	0.210097	0.773604
O43823	5	21	HEK_DMSO/HEK_untreated	-0.0909467	0.943318
O43837	4	20	HEK_DMSO/HEK_untreated	0.145555	0.937765
O43847	7	33	HEK_DMSO/HEK_untreated	-0.0211702	0.949501
O43852	7	35	HEK_DMSO/HEK_untreated	-0.086113	0.95284
O43865	1	3	HEK_DMSO/HEK_untreated	-0.0502161	0.859854
O43913	1	5	HEK_DMSO/HEK_untreated	0.173761	0.860122
O43920	4	20	HEK_DMSO/HEK_untreated	-0.0112885	0.932063
O43929	1	5	HEK_DMSO/HEK_untreated	0.00707933	0.873651
O60216	5	24	HEK_DMSO/HEK_untreated	-0.0836211	0.939413
O60218	4	20	HEK_DMSO/HEK_untreated	0.0841259	0.933523
O60220	3	15	HEK_DMSO/HEK_untreated	-0.00826043	0.928513
O60231	4	20	HEK_DMSO/HEK_untreated	0.0116937	0.936526
O60232	1	4	HEK_DMSO/HEK_untreated	0.023216	0.868783
O60256	5	25	HEK_DMSO/HEK_untreated	0.0162352	0.945955
O60264	5	24	HEK_DMSO/HEK_untreated	-0.0869289	0.940977
O60266	1	4	HEK_DMSO/HEK_untreated	-0.204857	0.794881
O60271	6	30	HEK_DMSO/HEK_untreated	-0.029663	0.949774
O60292	1	4	HEK_DMSO/HEK_untreated	-0.0991562	0.866566
O60306	5	23	HEK_DMSO/HEK_untreated	-0.00484305	0.943701
O60313	3	15	HEK_DMSO/HEK_untreated	-0.118549	0.924785
O60341	7	34	HEK_DMSO/HEK_untreated	-0.0933394	0.95155
O60343	2	10	HEK_DMSO/HEK_untreated	-0.0288311	0.906272
O60443	1	5	HEK_DMSO/HEK_untreated	0.0744724	0.868335
O60488	7	35	HEK_DMSO/HEK_untreated	-0.135183	0.951107
O60493	2	10	HEK_DMSO/HEK_untreated	0.207838	0.891612
O60502	2	10	HEK_DMSO/HEK_untreated	-0.0100124	0.912262
O60506	7	35	HEK_DMSO/HEK_untreated	0.14394	0.94882
O60508	2	8	HEK_DMSO/HEK_untreated	-0.208439	0.87448
O60547	6	30	HEK_DMSO/HEK_untreated	-0.0279543	0.949592
O60568	7	34	HEK_DMSO/HEK_untreated	0.0832402	0.952047
O60610	3	15	HEK_DMSO/HEK_untreated	0.223627	0.929483
O60613	1	5	HEK_DMSO/HEK_untreated	0.0549192	0.871241
O60637	1	5	HEK_DMSO/HEK_untreated	0.146714	0.810932
O60664	7	35	HEK_DMSO/HEK_untreated	-0.0174845	0.953183
O60678	1	5	HEK_DMSO/HEK_untreated	-0.261196	0.732878
O60684	3	15	HEK_DMSO/HEK_untreated	-0.0243564	0.929351
O60701	7	34	HEK_DMSO/HEK_untreated	0.0946065	0.952127
O60716	7	35	HEK_DMSO/HEK_untreated	0.0179588	0.952115
O60739	1	5	HEK_DMSO/HEK_untreated	0.02454	0.873569
O60749	7	35	HEK_DMSO/HEK_untreated	0.0616247	0.952005
O60762	3	15	HEK_DMSO/HEK_untreated	0.110024	0.920759
O60763	7	32	HEK_DMSO/HEK_untreated	-0.0508844	0.952512
O60783	1	5	HEK_DMSO/HEK_untreated	0.157808	0.840769
O60828	3	15	HEK_DMSO/HEK_untreated	0.0865972	0.922939
O60832	6	27	HEK_DMSO/HEK_untreated	0.025018	0.946105
O60841	7	32	HEK_DMSO/HEK_untreated	0.0251002	0.95311
O60869	4	18	HEK_DMSO/HEK_untreated	-0.0996861	0.935794
O60884	5	23	HEK_DMSO/HEK_untreated	0.0552203	0.944351
O60885	6	29	HEK_DMSO/HEK_untreated	-0.0992843	0.947627
O60888	4	20	HEK_DMSO/HEK_untreated	-0.143596	0.931694
O60925	2	9	HEK_DMSO/HEK_untreated	0.0338913	0.910854
O60934	1	5	HEK_DMSO/HEK_untreated	-0.0339433	0.873157
O75083	7	35	HEK_DMSO/HEK_untreated	-0.0350295	0.953144
O75116	6	30	HEK_DMSO/HEK_untreated	0.0246568	0.949652
O75131	7	34	HEK_DMSO/HEK_untreated	-0.106116	0.951021
O75146	2	10	HEK_DMSO/HEK_untreated	-0.072033	0.91143
O75150	6	26	HEK_DMSO/HEK_untreated	-0.0229126	0.94771
O75152	4	20	HEK_DMSO/HEK_untreated	-0.0239202	0.939384
O75153	7	34	HEK_DMSO/HEK_untreated	-0.0496861	0.952889
O75165	2	9	HEK_DMSO/HEK_untreated	-0.175438	0.896047
O75191	1	5	HEK_DMSO/HEK_untreated	-0.015524	0.873586
O75208	2	9	HEK_DMSO/HEK_untreated	0.187666	0.872724
O75223	5	24	HEK_DMSO/HEK_untreated	-0.0215696	0.945626
O75251	1	5	HEK_DMSO/HEK_untreated	0.0988922	0.86614
O75306	7	34	HEK_DMSO/HEK_untreated	0.0252965	0.953153
O75312	2	10	HEK_DMSO/HEK_untreated	0.0702538	0.911973
O75323	1	5	HEK_DMSO/HEK_untreated	0.168333	0.861063
O75340	6	30	HEK_DMSO/HEK_untreated	-0.0405261	0.950724
O75347	7	34	HEK_DMSO/HEK_untreated	0.0590305	0.95288
O75351	2	6	HEK_DMSO/HEK_untreated	0.135068	0.899111
O75356	1	4	HEK_DMSO/HEK_untreated	-0.123667	0.862683
O75367	7	35	HEK_DMSO/HEK_untreated	-0.0829333	0.95314
O75368	1	5	HEK_DMSO/HEK_untreated	0.0343377	0.873415
O75369	7	34	HEK_DMSO/HEK_untreated	0.010725	0.953063
O75376	1	5	HEK_DMSO/HEK_untreated	0.037696	0.871511
O75380	5	24	HEK_DMSO/HEK_untreated	0.035491	0.939998
O75390	7	35	HEK_DMSO/HEK_untreated	-0.0416862	0.952713
O75391	1	5	HEK_DMSO/HEK_untreated	0.08346	0.860397
O75394	1	5	HEK_DMSO/HEK_untreated	0.288449	0.740063
O75396	6	25	HEK_DMSO/HEK_untreated	0.106478	0.946211
O75410	3	13	HEK_DMSO/HEK_untreated	-0.0017024	0.915346
O75431	5	21	HEK_DMSO/HEK_untreated	0.00254958	0.942382
O75436	6	29	HEK_DMSO/HEK_untreated	-0.0663217	0.949447
O75438	3	14	HEK_DMSO/HEK_untreated	0.274827	0.910593
O75439	7	35	HEK_DMSO/HEK_untreated	0.0985053	0.953086
O75475	6	27	HEK_DMSO/HEK_untreated	0.00221218	0.950908
O75489	7	35	HEK_DMSO/HEK_untreated	0.151133	0.95263
O75494	4	19	HEK_DMSO/HEK_untreated	0.0505619	0.93769
O75506	1	5	HEK_DMSO/HEK_untreated	0.163091	0.849682
O75521	7	35	HEK_DMSO/HEK_untreated	0.0551483	0.952365
O75525	2	10	HEK_DMSO/HEK_untreated	0.325716	0.700773
O75530	1	5	HEK_DMSO/HEK_untreated	0.0408232	0.872354
O75531	6	28	HEK_DMSO/HEK_untreated	0.0792753	0.94751
O75533	7	34	HEK_DMSO/HEK_untreated	0.0257985	0.953048
O75534	7	35	HEK_DMSO/HEK_untreated	-0.0263882	0.952693
O75569	4	20	HEK_DMSO/HEK_untreated	0.0281914	0.936739
O75607	3	14	HEK_DMSO/HEK_untreated	0.0847739	0.926859
O75608	3	13	HEK_DMSO/HEK_untreated	-0.0199639	0.928766
O75616	4	20	HEK_DMSO/HEK_untreated	0.18906	0.932697
O75635	1	5	HEK_DMSO/HEK_untreated	0.0325303	0.872282
O75643	7	35	HEK_DMSO/HEK_untreated	0.0027219	0.953152
O75663	5	23	HEK_DMSO/HEK_untreated	-0.0322127	0.945189
O75683	1	5	HEK_DMSO/HEK_untreated	0.000840646	0.873367
O75691	3	14	HEK_DMSO/HEK_untreated	-0.0739489	0.918947
O75694	7	34	HEK_DMSO/HEK_untreated	-0.10616	0.951496
O75717	1	5	HEK_DMSO/HEK_untreated	-0.184786	0.802052
O75718	5	23	HEK_DMSO/HEK_untreated	0.0389559	0.945272
O75764	1	5	HEK_DMSO/HEK_untreated	-0.462192	0.635255
O75787	1	5	HEK_DMSO/HEK_untreated	-0.160078	0.848019
O75792	2	10	HEK_DMSO/HEK_untreated	0.154218	0.908036
O75794	3	15	HEK_DMSO/HEK_untreated	-0.058313	0.925863
O75817	1	5	HEK_DMSO/HEK_untreated	-0.104427	0.860126
O75818	1	5	HEK_DMSO/HEK_untreated	-0.0634821	0.867957
O75821	7	35	HEK_DMSO/HEK_untreated	0.0286431	0.953182
O75822	5	25	HEK_DMSO/HEK_untreated	-0.0159734	0.944889
O75828	2	10	HEK_DMSO/HEK_untreated	0.0353374	0.907336
O75874	7	35	HEK_DMSO/HEK_untreated	0.0636835	0.952671
O75879	2	10	HEK_DMSO/HEK_untreated	-0.0124042	0.908645
O75880	1	5	HEK_DMSO/HEK_untreated	-0.21107	0.836387
O75891	1	5	HEK_DMSO/HEK_untreated	-0.212129	0.859487
O75909	2	10	HEK_DMSO/HEK_untreated	0.121335	0.898328
O75934	3	15	HEK_DMSO/HEK_untreated	0.0596917	0.924102
O75935	1	5	HEK_DMSO/HEK_untreated	0.13949	0.79345
O75936	1	5	HEK_DMSO/HEK_untreated	-0.0733042	0.871373
O75937	6	26	HEK_DMSO/HEK_untreated	0.0179365	0.94981
O75940	2	10	HEK_DMSO/HEK_untreated	0.0358249	0.912191
O75947	6	30	HEK_DMSO/HEK_untreated	0.120288	0.946739
O75955	5	24	HEK_DMSO/HEK_untreated	-0.0135351	0.942731
O75964	4	20	HEK_DMSO/HEK_untreated	-0.012439	0.938014
O75976	3	15	HEK_DMSO/HEK_untreated	-0.00636543	0.927925
O76003	7	35	HEK_DMSO/HEK_untreated	-0.0114052	0.953147
O76021	7	35	HEK_DMSO/HEK_untreated	-0.0377226	0.952999
O76031	7	34	HEK_DMSO/HEK_untreated	-0.0484776	0.953143
O76041	1	4	HEK_DMSO/HEK_untreated	0.278923	0.666518
O76070	5	25	HEK_DMSO/HEK_untreated	-0.0291347	0.940936
O76071	2	10	HEK_DMSO/HEK_untreated	0.063997	0.89419
O94760	6	30	HEK_DMSO/HEK_untreated	-0.0133673	0.950879
O94776	7	34	HEK_DMSO/HEK_untreated	0.0129866	0.95228
O94788	1	5	HEK_DMSO/HEK_untreated	-0.0507898	0.872222
O94826	1	5	HEK_DMSO/HEK_untreated	-0.0414313	0.872057
O94832	1	5	HEK_DMSO/HEK_untreated	-0.252688	0.831994
O94842	2	9	HEK_DMSO/HEK_untreated	0.0911045	0.909864
O94855	5	24	HEK_DMSO/HEK_untreated	-0.0554631	0.944807
O94874	7	34	HEK_DMSO/HEK_untreated	0.04405	0.953125
O94875	1	5	HEK_DMSO/HEK_untreated	-0.0501946	0.869288
O94880	1	5	HEK_DMSO/HEK_untreated	-0.00680116	0.873653
O94888	1	5	HEK_DMSO/HEK_untreated	0.0195975	0.873433
O94903	3	15	HEK_DMSO/HEK_untreated	-0.0139905	0.92817
O94905	6	30	HEK_DMSO/HEK_untreated	-0.175208	0.946109
O94906	5	25	HEK_DMSO/HEK_untreated	0.018141	0.945961
O94915	1	5	HEK_DMSO/HEK_untreated	0.149182	0.850387
O94925	7	33	HEK_DMSO/HEK_untreated	0.121995	0.952613
O94966	1	5	HEK_DMSO/HEK_untreated	0.246144	0.759285
O94973	5	24	HEK_DMSO/HEK_untreated	-0.0274926	0.938009
O94979	7	33	HEK_DMSO/HEK_untreated	-0.0256603	0.953152
O94992	2	10	HEK_DMSO/HEK_untreated	0.248609	0.874976
O95071	1	4	HEK_DMSO/HEK_untreated	-0.0243935	0.867937
O95081	3	15	HEK_DMSO/HEK_untreated	0.0937895	0.923796
O95104	3	15	HEK_DMSO/HEK_untreated	0.0849642	0.928475
O95163	7	33	HEK_DMSO/HEK_untreated	0.0284124	0.949262
O95167	1	5	HEK_DMSO/HEK_untreated	0.0350904	0.872279
O95168	2	10	HEK_DMSO/HEK_untreated	0.285328	0.884296
O95182	4	20	HEK_DMSO/HEK_untreated	0.0300548	0.936437
O95197	1	5	HEK_DMSO/HEK_untreated	0.151398	0.850691
O95202	2	10	HEK_DMSO/HEK_untreated	0.363791	0.529965
O95218	5	25	HEK_DMSO/HEK_untreated	0.0965679	0.943446
O95219	1	5	HEK_DMSO/HEK_untreated	0.152415	0.872109
O95232	5	24	HEK_DMSO/HEK_untreated	0.0591574	0.943207
O95260	1	5	HEK_DMSO/HEK_untreated	-0.0430855	0.873167
O95295	1	5	HEK_DMSO/HEK_untreated	-0.0842994	0.870224
O95299	7	34	HEK_DMSO/HEK_untreated	0.0679659	0.952821
O95302	4	20	HEK_DMSO/HEK_untreated	-0.0477379	0.938893
O95319	1	4	HEK_DMSO/HEK_untreated	-0.0371751	0.867329
O95336	7	33	HEK_DMSO/HEK_untreated	0.122907	0.95105
O95340	4	19	HEK_DMSO/HEK_untreated	-0.00529587	0.93874
O95347	6	29	HEK_DMSO/HEK_untreated	-0.0778913	0.949832
O95352	1	5	HEK_DMSO/HEK_untreated	-0.0133338	0.87323
O95372	1	5	HEK_DMSO/HEK_untreated	0.159747	0.727351
O95373	7	34	HEK_DMSO/HEK_untreated	-0.0354511	0.953116
O95394	6	30	HEK_DMSO/HEK_untreated	-0.0414263	0.950394
O95396	1	5	HEK_DMSO/HEK_untreated	0.515291	0.490116
O95400	3	14	HEK_DMSO/HEK_untreated	0.116725	0.924932
O95433	7	33	HEK_DMSO/HEK_untreated	-0.0623025	0.952911
O95447	1	5	HEK_DMSO/HEK_untreated	0.0642411	0.863336
O95453	4	18	HEK_DMSO/HEK_untreated	-0.132293	0.928917
O95456	2	10	HEK_DMSO/HEK_untreated	0.0333019	0.912097
O95478	3	15	HEK_DMSO/HEK_untreated	-0.0826646	0.924388
O95486	2	10	HEK_DMSO/HEK_untreated	0.242476	0.907667
O95487	1	5	HEK_DMSO/HEK_untreated	0.0395108	0.871531
O95562	1	5	HEK_DMSO/HEK_untreated	-0.125507	0.844484
O95571	6	30	HEK_DMSO/HEK_untreated	0.00767398	0.946969
O95573	7	34	HEK_DMSO/HEK_untreated	-0.0666846	0.950937
O95602	3	11	HEK_DMSO/HEK_untreated	0.0413364	0.923126
O95619	2	10	HEK_DMSO/HEK_untreated	0.32171	0.885658
O95639	2	10	HEK_DMSO/HEK_untreated	0.123389	0.88662
O95671	1	5	HEK_DMSO/HEK_untreated	0.0648133	0.867766
O95684	1	5	HEK_DMSO/HEK_untreated	-0.0135265	0.873605
O95696	1	5	HEK_DMSO/HEK_untreated	0.492131	0.781256
O95707	1	5	HEK_DMSO/HEK_untreated	-0.234415	0.826206
O95721	3	15	HEK_DMSO/HEK_untreated	0.0353237	0.929234
O95747	5	25	HEK_DMSO/HEK_untreated	-0.108229	0.944553
O95757	7	35	HEK_DMSO/HEK_untreated	-0.0214942	0.95313
O95758	4	17	HEK_DMSO/HEK_untreated	-0.0518399	0.935235
O95777	3	15	HEK_DMSO/HEK_untreated	0.193538	0.915205
O95782	7	33	HEK_DMSO/HEK_untreated	-0.00619366	0.952818
O95793	7	35	HEK_DMSO/HEK_untreated	0.065699	0.953121
O95801	1	5	HEK_DMSO/HEK_untreated	0.173612	0.763918
O95816	7	33	HEK_DMSO/HEK_untreated	0.0537737	0.952834
O95817	1	5	HEK_DMSO/HEK_untreated	-0.0615251	0.861882
O95831	7	35	HEK_DMSO/HEK_untreated	0.0165132	0.953093
O95834	4	20	HEK_DMSO/HEK_untreated	0.0941147	0.933048
O95861	6	28	HEK_DMSO/HEK_untreated	-0.00743949	0.950738
O95865	6	30	HEK_DMSO/HEK_untreated	0.0188318	0.949373
O95881	3	15	HEK_DMSO/HEK_untreated	0.0201896	0.929076
O95905	2	10	HEK_DMSO/HEK_untreated	-0.285337	0.876787
O95954	1	5	HEK_DMSO/HEK_untreated	-0.0561043	0.868573
O95983	2	10	HEK_DMSO/HEK_untreated	-0.000159524	0.912481
O95989	1	5	HEK_DMSO/HEK_untreated	-0.0459133	0.873016
O95994	3	15	HEK_DMSO/HEK_untreated	0.0138275	0.92764
O96000	6	30	HEK_DMSO/HEK_untreated	0.15806	0.93324
O96019	5	24	HEK_DMSO/HEK_untreated	0.057852	0.942378
P00167	4	20	HEK_DMSO/HEK_untreated	0.047452	0.937126
P00338	7	35	HEK_DMSO/HEK_untreated	0.11073	0.949139
P00352	7	35	HEK_DMSO/HEK_untreated	-0.0120472	0.95304
P00367	7	34	HEK_DMSO/HEK_untreated	0.134658	0.950402
P00374	1	5	HEK_DMSO/HEK_untreated	0.0858113	0.869082
P00387	2	10	HEK_DMSO/HEK_untreated	-0.183888	0.897956
P00390	7	35	HEK_DMSO/HEK_untreated	-0.0304731	0.953172
P00403	2	10	HEK_DMSO/HEK_untreated	0.346845	0.891773
P00439	1	5	HEK_DMSO/HEK_untreated	-0.0894366	0.866084
P00441	7	35	HEK_DMSO/HEK_untreated	-0.0173626	0.952943
P00491	7	35	HEK_DMSO/HEK_untreated	-0.0298808	0.953134
P00492	7	35	HEK_DMSO/HEK_untreated	0.0213493	0.953171
P00505	7	35	HEK_DMSO/HEK_untreated	0.0361986	0.953191
P00540	1	5	HEK_DMSO/HEK_untreated	-0.18016	0.873138
P00558	7	34	HEK_DMSO/HEK_untreated	0.0245429	0.953124
P00568	5	24	HEK_DMSO/HEK_untreated	0.0111363	0.94612
P00734	2	10	HEK_DMSO/HEK_untreated	-0.0414698	0.910839
P00918	6	29	HEK_DMSO/HEK_untreated	0.0575591	0.950695
P00966	7	35	HEK_DMSO/HEK_untreated	-0.0172913	0.95287
P01009	5	21	HEK_DMSO/HEK_untreated	0.0289458	0.945874
P01011	3	15	HEK_DMSO/HEK_untreated	-0.0124292	0.928947
P01019	4	21	HEK_DMSO/HEK_untreated	0.155273	0.936644
P01023	7	33	HEK_DMSO/HEK_untreated	0.00772865	0.9531
P01024	7	34	HEK_DMSO/HEK_untreated	0.0645559	0.951652
P01034	1	5	HEK_DMSO/HEK_untreated	0.0221536	0.873288
P01111	1	5	HEK_DMSO/HEK_untreated	-0.354537	0.560696
P01344	1	5	HEK_DMSO/HEK_untreated	-0.0879175	0.869362
P02511	1	4	HEK_DMSO/HEK_untreated	0.293504	0.712891
P02545	6	31	HEK_DMSO/HEK_untreated	0.0590901	0.949311
P02647	6	30	HEK_DMSO/HEK_untreated	0.0177651	0.950639
P02649	7	32	HEK_DMSO/HEK_untreated	0.145526	0.950123
P02652	2	10	HEK_DMSO/HEK_untreated	-0.0280549	0.912166
P02655	2	10	HEK_DMSO/HEK_untreated	-0.144181	0.897586
P02671	4	21	HEK_DMSO/HEK_untreated	-0.129522	0.931827
P02675	2	10	HEK_DMSO/HEK_untreated	-0.101894	0.909858
P02679	7	33	HEK_DMSO/HEK_untreated	0.0177123	0.952239
P02749	1	5	HEK_DMSO/HEK_untreated	0.0442411	0.872915
P02751	7	33	HEK_DMSO/HEK_untreated	-0.00706484	0.952751
P02753	4	19	HEK_DMSO/HEK_untreated	-0.104668	0.938458
P02760	5	21	HEK_DMSO/HEK_untreated	-0.122702	0.941082
P02765	3	15	HEK_DMSO/HEK_untreated	-0.00899187	0.92944
P02768	7	33	HEK_DMSO/HEK_untreated	-0.0176202	0.952704
P02786	7	35	HEK_DMSO/HEK_untreated	0.0964049	0.952649
P02787	7	32	HEK_DMSO/HEK_untreated	0.0147633	0.952891
P02788	1	4	HEK_DMSO/HEK_untreated	-0.218253	0.850541
P02792	1	3	HEK_DMSO/HEK_untreated	-0.0882741	0.843118
P02794	1	4	HEK_DMSO/HEK_untreated	0.00893612	0.869068
P04003	7	34	HEK_DMSO/HEK_untreated	0.013542	0.952684
P04004	1	5	HEK_DMSO/HEK_untreated	0.116358	0.825329
P04040	6	31	HEK_DMSO/HEK_untreated	0.0526011	0.949536
P04062	3	15	HEK_DMSO/HEK_untreated	0.0485446	0.928756
P04066	2	10	HEK_DMSO/HEK_untreated	0.192479	0.902241
P04075	7	35	HEK_DMSO/HEK_untreated	-0.047307	0.951877
P04080	3	15	HEK_DMSO/HEK_untreated	0.0200327	0.929343
P04083	7	35	HEK_DMSO/HEK_untreated	-0.0111576	0.953135
P04114	7	32	HEK_DMSO/HEK_untreated	-0.108136	0.952592
P04179	7	33	HEK_DMSO/HEK_untreated	0.0356601	0.953163
P04181	7	33	HEK_DMSO/HEK_untreated	0.269332	0.952606
P04183	3	15	HEK_DMSO/HEK_untreated	-0.0857471	0.926289
P04233	1	4	HEK_DMSO/HEK_untreated	-0.0440754	0.867746
P04264	2	10	HEK_DMSO/HEK_untreated	-0.0468083	0.912312
P04350	2	10	HEK_DMSO/HEK_untreated	0.0849521	0.911074
P04406	7	35	HEK_DMSO/HEK_untreated	-0.00394854	0.952384
P04424	2	10	HEK_DMSO/HEK_untreated	0.0504024	0.911338
P04439	1	5	HEK_DMSO/HEK_untreated	-0.0418118	0.872947
P04632	3	15	HEK_DMSO/HEK_untreated	-0.0698575	0.926836
P04637	3	15	HEK_DMSO/HEK_untreated	0.10279	0.926931
P04792	7	31	HEK_DMSO/HEK_untreated	-0.00966604	0.952982
P04818	1	5	HEK_DMSO/HEK_untreated	-0.0274294	0.873221
P04843	7	34	HEK_DMSO/HEK_untreated	-0.0158511	0.95302
P04844	6	28	HEK_DMSO/HEK_untreated	0.142114	0.947849
P04899	1	5	HEK_DMSO/HEK_untreated	-0.178007	0.853887
P05023	7	35	HEK_DMSO/HEK_untreated	0.00521438	0.953094
P05026	4	20	HEK_DMSO/HEK_untreated	0.0184721	0.938696
P05067	1	5	HEK_DMSO/HEK_untreated	-0.606342	0.406882
P05091	7	35	HEK_DMSO/HEK_untreated	0.0872416	0.953152
P05114	4	20	HEK_DMSO/HEK_untreated	-0.000947851	0.937221
P05141	2	10	HEK_DMSO/HEK_untreated	0.109063	0.909952
P05165	7	31	HEK_DMSO/HEK_untreated	-0.0432411	0.951748
P05166	6	30	HEK_DMSO/HEK_untreated	0.105817	0.948616
P05198	6	27	HEK_DMSO/HEK_untreated	-0.021319	0.949759
P05204	1	5	HEK_DMSO/HEK_untreated	-0.249275	0.868038
P05362	7	30	HEK_DMSO/HEK_untreated	-0.0619423	0.953086
P05386	2	10	HEK_DMSO/HEK_untreated	-0.0308903	0.912241
P05387	5	26	HEK_DMSO/HEK_untreated	0.0314154	0.946374
P05388	2	10	HEK_DMSO/HEK_untreated	0.12183	0.909163
P05423	1	5	HEK_DMSO/HEK_untreated	0.293186	0.762902
P05455	7	35	HEK_DMSO/HEK_untreated	-0.0811584	0.95111
P05556	7	33	HEK_DMSO/HEK_untreated	0.0603907	0.951048
P05783	7	35	HEK_DMSO/HEK_untreated	0.0345452	0.953171
P05787	7	35	HEK_DMSO/HEK_untreated	-0.0570107	0.953068
P06132	3	13	HEK_DMSO/HEK_untreated	0.163048	0.927034
P06280	4	20	HEK_DMSO/HEK_untreated	0.0847183	0.939386
P06396	2	10	HEK_DMSO/HEK_untreated	-0.0894068	0.899598
P06454	6	29	HEK_DMSO/HEK_untreated	-0.667364	0.930728
P06493	7	35	HEK_DMSO/HEK_untreated	-0.0320843	0.953003
P06576	7	35	HEK_DMSO/HEK_untreated	0.251657	0.953017
P06703	2	9	HEK_DMSO/HEK_untreated	0.00263542	0.910722
P06730	3	14	HEK_DMSO/HEK_untreated	-0.116361	0.92667
P06732	1	5	HEK_DMSO/HEK_untreated	0.100485	0.86082
P06733	6	31	HEK_DMSO/HEK_untreated	0.0978805	0.950803
P06737	5	24	HEK_DMSO/HEK_untreated	-0.0383513	0.945092
P06744	7	34	HEK_DMSO/HEK_untreated	-0.0341315	0.95309
P06748	7	35	HEK_DMSO/HEK_untreated	0.0232219	0.9525
P06753	3	14	HEK_DMSO/HEK_untreated	-0.0410887	0.928225
P06756	1	5	HEK_DMSO/HEK_untreated	-0.135578	0.861242
P06865	7	34	HEK_DMSO/HEK_untreated	0.0125938	0.952241
P07099	2	10	HEK_DMSO/HEK_untreated	-0.026506	0.911969
P07108	3	15	HEK_DMSO/HEK_untreated	-0.107514	0.915986
P07148	3	14	HEK_DMSO/HEK_untreated	-0.00119562	0.928328
P07195	7	35	HEK_DMSO/HEK_untreated	-0.11029	0.953156
P07203	2	10	HEK_DMSO/HEK_untreated	0.0151286	0.912467
P07225	1	5	HEK_DMSO/HEK_untreated	0.0695791	0.865598
P07237	7	33	HEK_DMSO/HEK_untreated	0.01212	0.953024
P07305	3	15	HEK_DMSO/HEK_untreated	0.00304507	0.924728
P07311	1	5	HEK_DMSO/HEK_untreated	0.210257	0.843174
P07339	7	35	HEK_DMSO/HEK_untreated	0.0610497	0.952208
P07355	7	35	HEK_DMSO/HEK_untreated	-0.165586	0.950216
P07384	6	29	HEK_DMSO/HEK_untreated	0.0398375	0.937472
P07437	5	25	HEK_DMSO/HEK_untreated	-0.0698138	0.944482
P07602	6	31	HEK_DMSO/HEK_untreated	-0.0911258	0.947372
P07686	7	35	HEK_DMSO/HEK_untreated	0.046634	0.951055
P07737	7	34	HEK_DMSO/HEK_untreated	0.0309188	0.953017
P07741	3	15	HEK_DMSO/HEK_untreated	0.0268154	0.927112
P07814	7	35	HEK_DMSO/HEK_untreated	-0.0667353	0.95312
P07858	6	30	HEK_DMSO/HEK_untreated	0.0801173	0.946926
P07900	7	35	HEK_DMSO/HEK_untreated	-0.0927727	0.951601
P07910	7	32	HEK_DMSO/HEK_untreated	-0.029907	0.948516
P07919	3	15	HEK_DMSO/HEK_untreated	-0.0441862	0.926659
P07942	7	35	HEK_DMSO/HEK_untreated	-0.0345346	0.952528
P07948	1	5	HEK_DMSO/HEK_untreated	-0.0472566	0.873113
P07951	1	5	HEK_DMSO/HEK_untreated	0.165921	0.827132
P07954	7	34	HEK_DMSO/HEK_untreated	-0.0278088	0.953178
P07996	1	5	HEK_DMSO/HEK_untreated	0.0740785	0.864938
P08047	1	5	HEK_DMSO/HEK_untreated	0.165309	0.796172
P08107	7	35	HEK_DMSO/HEK_untreated	0.0437365	0.952602
P08123	1	5	HEK_DMSO/HEK_untreated	-0.61287	0.79494
P08133	7	35	HEK_DMSO/HEK_untreated	-0.0894112	0.952209
P08195	7	35	HEK_DMSO/HEK_untreated	0.0617582	0.951094
P08237	6	29	HEK_DMSO/HEK_untreated	0.0369902	0.950594
P08238	6	30	HEK_DMSO/HEK_untreated	-0.00771365	0.951104
P08240	2	8	HEK_DMSO/HEK_untreated	-0.083689	0.901684
P08243	7	35	HEK_DMSO/HEK_untreated	0.0893663	0.952802
P08397	2	10	HEK_DMSO/HEK_untreated	0.148953	0.904411
P08559	5	25	HEK_DMSO/HEK_untreated	0.0943422	0.94318
P08574	3	15	HEK_DMSO/HEK_untreated	0.199075	0.917147
P08579	5	21	HEK_DMSO/HEK_untreated	-0.0963676	0.943379
P08621	7	34	HEK_DMSO/HEK_untreated	0.0274132	0.952624
P08648	1	5	HEK_DMSO/HEK_untreated	0.0177736	0.873573
P08651	1	3	HEK_DMSO/HEK_untreated	0.340617	0.79127
P08670	7	35	HEK_DMSO/HEK_untreated	-0.074786	0.952966
P08727	7	35	HEK_DMSO/HEK_untreated	0.0337917	0.951188
P08729	7	34	HEK_DMSO/HEK_untreated	0.0707748	0.95254
P08754	4	14	HEK_DMSO/HEK_untreated	0.232797	0.930349
P08758	7	35	HEK_DMSO/HEK_untreated	-0.0542342	0.95092
P08865	7	35	HEK_DMSO/HEK_untreated	-0.0825207	0.952324
P09001	1	5	HEK_DMSO/HEK_untreated	0.26796	0.730048
P09012	4	20	HEK_DMSO/HEK_untreated	-0.0579626	0.935829
P09104	4	20	HEK_DMSO/HEK_untreated	0.066697	0.938794
P09110	7	35	HEK_DMSO/HEK_untreated	0.107003	0.952456
P09132	2	10	HEK_DMSO/HEK_untreated	-0.122981	0.889882
P09211	5	25	HEK_DMSO/HEK_untreated	-0.052144	0.945129
P09234	3	15	HEK_DMSO/HEK_untreated	0.0426428	0.929026
P09327	6	28	HEK_DMSO/HEK_untreated	0.0812928	0.950339
P09382	6	29	HEK_DMSO/HEK_untreated	-0.0501006	0.949901
P09417	2	10	HEK_DMSO/HEK_untreated	0.00947809	0.912182
P09429	6	29	HEK_DMSO/HEK_untreated	-0.0353367	0.950757
P09493	4	20	HEK_DMSO/HEK_untreated	-0.1334	0.935858
P09496	3	11	HEK_DMSO/HEK_untreated	0.144137	0.924782
P09497	5	25	HEK_DMSO/HEK_untreated	-0.0121447	0.94458
P09525	7	35	HEK_DMSO/HEK_untreated	-0.118698	0.951039
P09543	7	35	HEK_DMSO/HEK_untreated	-0.0122566	0.953132
P09622	6	30	HEK_DMSO/HEK_untreated	0.100506	0.949625
P09651	7	35	HEK_DMSO/HEK_untreated	-0.059459	0.947698
P09661	7	34	HEK_DMSO/HEK_untreated	0.015643	0.953036
P09668	2	9	HEK_DMSO/HEK_untreated	0.207557	0.901372
P09669	1	4	HEK_DMSO/HEK_untreated	-0.0281571	0.86774
P09874	7	35	HEK_DMSO/HEK_untreated	-0.0294512	0.953145
P09884	1	5	HEK_DMSO/HEK_untreated	0.239319	0.81356
P09936	7	35	HEK_DMSO/HEK_untreated	0.0169235	0.953163
P09960	7	35	HEK_DMSO/HEK_untreated	-0.0633195	0.953116
P09972	4	16	HEK_DMSO/HEK_untreated	0.0886949	0.936954
P0C2W1	1	5	HEK_DMSO/HEK_untreated	0.0362903	0.873477
P0C7P4	1	5	HEK_DMSO/HEK_untreated	-0.0696998	0.867923
P0CG39	1	5	HEK_DMSO/HEK_untreated	0.0452317	0.862653
P0CW18	3	15	HEK_DMSO/HEK_untreated	-0.0909126	0.927165
P10155	5	25	HEK_DMSO/HEK_untreated	-0.0143883	0.942756
P10253	6	30	HEK_DMSO/HEK_untreated	0.0619359	0.949105
P10412	1	5	HEK_DMSO/HEK_untreated	0.273957	0.849457
P10515	7	35	HEK_DMSO/HEK_untreated	0.0915799	0.951609
P10586	4	20	HEK_DMSO/HEK_untreated	-0.0855935	0.937504
P10599	7	35	HEK_DMSO/HEK_untreated	0.043645	0.952952
P10606	4	20	HEK_DMSO/HEK_untreated	0.137678	0.934011
P10619	6	28	HEK_DMSO/HEK_untreated	-0.0763422	0.950188
P10620	1	4	HEK_DMSO/HEK_untreated	0.037446	0.863061
P10644	7	32	HEK_DMSO/HEK_untreated	-0.0488269	0.952895
P10768	7	35	HEK_DMSO/HEK_untreated	0.00195965	0.95302
P10809	7	35	HEK_DMSO/HEK_untreated	0.302049	0.952061
P10909	6	29	HEK_DMSO/HEK_untreated	0.0535041	0.950837
P11021	7	35	HEK_DMSO/HEK_untreated	-0.128381	0.953092
P11047	7	34	HEK_DMSO/HEK_untreated	-0.102704	0.952089
P11117	1	5	HEK_DMSO/HEK_untreated	0.168425	0.849906
P11142	7	35	HEK_DMSO/HEK_untreated	-0.0254353	0.952961
P11166	2	8	HEK_DMSO/HEK_untreated	-0.1768	0.899611
P11171	3	15	HEK_DMSO/HEK_untreated	0.0675489	0.928041
P11172	7	30	HEK_DMSO/HEK_untreated	0.042056	0.952538
P11177	7	35	HEK_DMSO/HEK_untreated	0.134428	0.952707
P11182	2	8	HEK_DMSO/HEK_untreated	0.0235027	0.908074
P11216	7	35	HEK_DMSO/HEK_untreated	0.0270727	0.952722
P11277	1	5	HEK_DMSO/HEK_untreated	-0.124105	0.823937
P11279	6	30	HEK_DMSO/HEK_untreated	0.0059024	0.949104
P11310	7	35	HEK_DMSO/HEK_untreated	-0.00184983	0.953152
P11387	3	14	HEK_DMSO/HEK_untreated	0.0929123	0.928463
P11413	7	35	HEK_DMSO/HEK_untreated	-0.00555467	0.953154
P11441	3	14	HEK_DMSO/HEK_untreated	-0.0418717	0.927998
P11498	7	30	HEK_DMSO/HEK_untreated	0.0118287	0.953148
P11586	7	35	HEK_DMSO/HEK_untreated	-0.0543409	0.952918
P11678	1	5	HEK_DMSO/HEK_untreated	-0.0815411	0.86592
P11717	7	35	HEK_DMSO/HEK_untreated	-0.0518494	0.952229
P11766	7	34	HEK_DMSO/HEK_untreated	-0.0584039	0.952981
P11802	2	9	HEK_DMSO/HEK_untreated	0.0112753	0.911154
P11908	2	10	HEK_DMSO/HEK_untreated	-0.00270819	0.91241
P11940	3	15	HEK_DMSO/HEK_untreated	0.0533614	0.927844
P12004	7	35	HEK_DMSO/HEK_untreated	-0.0507096	0.952853
P12074	1	5	HEK_DMSO/HEK_untreated	-0.277796	0.738932
P12081	6	30	HEK_DMSO/HEK_untreated	-0.0361488	0.948746
P12110	1	5	HEK_DMSO/HEK_untreated	-0.460137	0.598896
P12236	1	5	HEK_DMSO/HEK_untreated	0.327901	0.788444
P12268	7	34	HEK_DMSO/HEK_untreated	0.0789219	0.952875
P12270	1	4	HEK_DMSO/HEK_untreated	-0.0464079	0.867443
P12277	7	35	HEK_DMSO/HEK_untreated	-0.0136275	0.952878
P12429	4	17	HEK_DMSO/HEK_untreated	0.126562	0.93236
P12532	7	33	HEK_DMSO/HEK_untreated	-0.0207775	0.953183
P12694	1	5	HEK_DMSO/HEK_untreated	0.0336145	0.87275
P12814	7	34	HEK_DMSO/HEK_untreated	0.00455619	0.953091
P12955	7	34	HEK_DMSO/HEK_untreated	0.0336871	0.953081
P12956	7	33	HEK_DMSO/HEK_untreated	-0.0629113	0.9528
P13010	7	35	HEK_DMSO/HEK_untreated	-0.107222	0.952738
P13073	4	20	HEK_DMSO/HEK_untreated	0.155219	0.93202
P13473	2	10	HEK_DMSO/HEK_untreated	0.195718	0.903801
P13489	7	35	HEK_DMSO/HEK_untreated	0.0546206	0.953101
P13639	7	35	HEK_DMSO/HEK_untreated	-0.0800885	0.951522
P13667	7	35	HEK_DMSO/HEK_untreated	-0.151972	0.953076
P13671	1	5	HEK_DMSO/HEK_untreated	-0.311825	0.778359
P13674	7	35	HEK_DMSO/HEK_untreated	-0.030186	0.952805
P13693	3	15	HEK_DMSO/HEK_untreated	-0.209361	0.919718
P13796	7	35	HEK_DMSO/HEK_untreated	-0.0191802	0.953164
P13797	7	34	HEK_DMSO/HEK_untreated	-0.0165114	0.953158
P13798	7	34	HEK_DMSO/HEK_untreated	0.0298512	0.953174
P13804	7	35	HEK_DMSO/HEK_untreated	0.165608	0.952454
P13807	1	5	HEK_DMSO/HEK_untreated	-0.0182414	0.873502
P13861	3	12	HEK_DMSO/HEK_untreated	0.0494555	0.92748
P13929	1	5	HEK_DMSO/HEK_untreated	0.654256	0.743649
P13984	2	8	HEK_DMSO/HEK_untreated	0.01231	0.910834
P13987	2	10	HEK_DMSO/HEK_untreated	-0.00259568	0.912275
P13995	7	35	HEK_DMSO/HEK_untreated	0.0106999	0.95265
P14174	3	15	HEK_DMSO/HEK_untreated	0.171378	0.904552
P14209	1	5	HEK_DMSO/HEK_untreated	-0.154665	0.85826
P14314	7	35	HEK_DMSO/HEK_untreated	-0.0405584	0.952266
P14324	7	35	HEK_DMSO/HEK_untreated	-0.127446	0.952336
P14373	1	5	HEK_DMSO/HEK_untreated	-0.255769	0.782352
P14406	2	10	HEK_DMSO/HEK_untreated	0.099733	0.910231
P14543	4	20	HEK_DMSO/HEK_untreated	0.0607604	0.931844
P14550	7	35	HEK_DMSO/HEK_untreated	-0.00834689	0.953184
P14618	7	33	HEK_DMSO/HEK_untreated	-0.00998025	0.951981
P14625	7	35	HEK_DMSO/HEK_untreated	-0.0691204	0.953112
P14735	7	34	HEK_DMSO/HEK_untreated	0.0104092	0.953091
P14854	4	16	HEK_DMSO/HEK_untreated	-0.0181357	0.933028
P14866	7	35	HEK_DMSO/HEK_untreated	0.0211857	0.952984
P14868	7	35	HEK_DMSO/HEK_untreated	-0.0454725	0.953069
P14923	5	23	HEK_DMSO/HEK_untreated	0.0275001	0.943224
P14927	5	23	HEK_DMSO/HEK_untreated	-0.0995896	0.938124
P15104	5	25	HEK_DMSO/HEK_untreated	0.0171871	0.945537
P15121	7	35	HEK_DMSO/HEK_untreated	-0.061262	0.952696
P15144	3	15	HEK_DMSO/HEK_untreated	0.00279553	0.929383
P15170	5	25	HEK_DMSO/HEK_untreated	-0.0629949	0.945474
P15311	7	34	HEK_DMSO/HEK_untreated	0.0225628	0.947518
P15374	4	20	HEK_DMSO/HEK_untreated	0.0246722	0.936952
P15531	4	20	HEK_DMSO/HEK_untreated	0.0626364	0.938073
P15559	6	26	HEK_DMSO/HEK_untreated	0.0523154	0.950761
P15586	5	25	HEK_DMSO/HEK_untreated	0.137169	0.940291
P15848	3	15	HEK_DMSO/HEK_untreated	0.0144295	0.928538
P15880	7	35	HEK_DMSO/HEK_untreated	-0.071033	0.953135
P15924	5	24	HEK_DMSO/HEK_untreated	-0.0570481	0.942402
P15927	4	19	HEK_DMSO/HEK_untreated	0.0307507	0.939209
P15954	1	5	HEK_DMSO/HEK_untreated	-0.0168326	0.873448
P16070	1	5	HEK_DMSO/HEK_untreated	0.363716	0.644652
P16083	1	5	HEK_DMSO/HEK_untreated	0.096553	0.863151
P16104	1	5	HEK_DMSO/HEK_untreated	-0.0665311	0.872874
P16152	7	35	HEK_DMSO/HEK_untreated	0.118414	0.95263
P16219	2	10	HEK_DMSO/HEK_untreated	-0.0396627	0.912096
P16220	1	5	HEK_DMSO/HEK_untreated	0.0571759	0.870219
P16278	6	30	HEK_DMSO/HEK_untreated	0.020821	0.95081
P16401	2	9	HEK_DMSO/HEK_untreated	0.0659637	0.908726
P16402	1	5	HEK_DMSO/HEK_untreated	-0.622448	0.813717
P16403	2	9	HEK_DMSO/HEK_untreated	-0.204129	0.904561
P16435	6	29	HEK_DMSO/HEK_untreated	-0.00584234	0.950309
P16615	3	13	HEK_DMSO/HEK_untreated	0.148838	0.919863
P16930	5	25	HEK_DMSO/HEK_untreated	0.185752	0.933491
P16949	5	25	HEK_DMSO/HEK_untreated	0.0126044	0.943268
P16989	6	29	HEK_DMSO/HEK_untreated	-0.00555748	0.95075
P17050	1	5	HEK_DMSO/HEK_untreated	-0.182233	0.773125
P17096	3	14	HEK_DMSO/HEK_untreated	0.0861153	0.913469
P17152	2	10	HEK_DMSO/HEK_untreated	-0.0955289	0.909782
P17174	7	35	HEK_DMSO/HEK_untreated	0.041793	0.95316
P17301	1	5	HEK_DMSO/HEK_untreated	0.179331	0.772372
P17480	4	21	HEK_DMSO/HEK_untreated	0.0176392	0.9372
P17568	1	5	HEK_DMSO/HEK_untreated	0.161666	0.853427
P17655	7	30	HEK_DMSO/HEK_untreated	-0.00170363	0.953167
P17661	1	5	HEK_DMSO/HEK_untreated	0.267479	0.780302
P17676	1	5	HEK_DMSO/HEK_untreated	0.179911	0.806381
P17812	7	35	HEK_DMSO/HEK_untreated	-0.0139639	0.952976
P17844	7	35	HEK_DMSO/HEK_untreated	0.00633165	0.952859
P17858	7	35	HEK_DMSO/HEK_untreated	0.0226323	0.953191
P17900	1	5	HEK_DMSO/HEK_untreated	-0.097291	0.860437
P17931	6	28	HEK_DMSO/HEK_untreated	0.10137	0.94976
P17987	7	35	HEK_DMSO/HEK_untreated	-0.0156424	0.953181
P18077	5	21	HEK_DMSO/HEK_untreated	0.23957	0.941447
P18085	4	20	HEK_DMSO/HEK_untreated	0.00228445	0.939245
P18124	7	35	HEK_DMSO/HEK_untreated	-0.0903048	0.95065
P18206	7	35	HEK_DMSO/HEK_untreated	0.0290922	0.953164
P18583	7	32	HEK_DMSO/HEK_untreated	-0.0295107	0.953081
P18615	2	10	HEK_DMSO/HEK_untreated	0.0520061	0.908808
P18621	7	33	HEK_DMSO/HEK_untreated	-0.0276795	0.953023
P18669	7	34	HEK_DMSO/HEK_untreated	0.167654	0.951605
P18754	6	30	HEK_DMSO/HEK_untreated	-0.0371801	0.950299
P18858	1	5	HEK_DMSO/HEK_untreated	-0.148872	0.820551
P18859	5	25	HEK_DMSO/HEK_untreated	0.141425	0.940647
P18887	7	35	HEK_DMSO/HEK_untreated	-0.00746686	0.951951
P19338	7	35	HEK_DMSO/HEK_untreated	-0.00593689	0.952663
P19367	7	33	HEK_DMSO/HEK_untreated	-0.0279869	0.952949
P19387	5	24	HEK_DMSO/HEK_untreated	0.0314998	0.944742
P19388	2	10	HEK_DMSO/HEK_untreated	-0.0329188	0.903366
P19404	5	25	HEK_DMSO/HEK_untreated	0.00766536	0.942471
P19419	1	5	HEK_DMSO/HEK_untreated	-0.477357	0.467459
P19525	3	15	HEK_DMSO/HEK_untreated	-0.0254529	0.929489
P19623	5	25	HEK_DMSO/HEK_untreated	-0.0715731	0.945804
P19784	3	14	HEK_DMSO/HEK_untreated	-0.00983052	0.929032
P19823	7	34	HEK_DMSO/HEK_untreated	-0.0233482	0.952242
P19971	1	5	HEK_DMSO/HEK_untreated	0.175081	0.833527
P20020	1	5	HEK_DMSO/HEK_untreated	0.072573	0.85942
P20042	6	28	HEK_DMSO/HEK_untreated	0.000546032	0.949884
P20073	7	34	HEK_DMSO/HEK_untreated	-0.126813	0.946403
P20290	5	25	HEK_DMSO/HEK_untreated	-0.124309	0.945614
P20292	1	5	HEK_DMSO/HEK_untreated	0.0479991	0.87037
P20618	7	30	HEK_DMSO/HEK_untreated	-0.00630633	0.951791
P20645	2	10	HEK_DMSO/HEK_untreated	0.192414	0.904214
P20674	6	29	HEK_DMSO/HEK_untreated	0.196973	0.946386
P20700	7	35	HEK_DMSO/HEK_untreated	0.000760878	0.953188
P20742	1	5	HEK_DMSO/HEK_untreated	0.116721	0.844372
P20810	7	35	HEK_DMSO/HEK_untreated	0.053476	0.953185
P20839	7	34	HEK_DMSO/HEK_untreated	0.0417709	0.953158
P20851	1	5	HEK_DMSO/HEK_untreated	0.0110589	0.873501
P20962	2	10	HEK_DMSO/HEK_untreated	-0.193995	0.904588
P21127	1	5	HEK_DMSO/HEK_untreated	-0.108225	0.854873
P21266	6	30	HEK_DMSO/HEK_untreated	-0.0742313	0.950072
P21281	7	35	HEK_DMSO/HEK_untreated	-0.0482584	0.952203
P21283	3	14	HEK_DMSO/HEK_untreated	-0.063869	0.927538
P21291	7	34	HEK_DMSO/HEK_untreated	-0.0453118	0.952149
P21333	7	35	HEK_DMSO/HEK_untreated	-0.0230765	0.952833
P21399	5	22	HEK_DMSO/HEK_untreated	-0.0402904	0.940904
P21796	7	35	HEK_DMSO/HEK_untreated	0.0703282	0.952863
P21912	7	34	HEK_DMSO/HEK_untreated	0.111543	0.951112
P21953	4	20	HEK_DMSO/HEK_untreated	0.0714567	0.936431
P21964	3	15	HEK_DMSO/HEK_untreated	-0.164305	0.92019
P21980	4	20	HEK_DMSO/HEK_untreated	0.0763273	0.935758
P22033	7	34	HEK_DMSO/HEK_untreated	0.0984215	0.952143
P22059	7	34	HEK_DMSO/HEK_untreated	-0.193353	0.943801
P22061	6	30	HEK_DMSO/HEK_untreated	0.0938456	0.950604
P22087	2	6	HEK_DMSO/HEK_untreated	0.0376571	0.907855
P22102	7	35	HEK_DMSO/HEK_untreated	-0.0501725	0.952736
P22234	7	35	HEK_DMSO/HEK_untreated	-0.0516088	0.95286
P22307	7	34	HEK_DMSO/HEK_untreated	0.0918973	0.952453
P22314	7	35	HEK_DMSO/HEK_untreated	-0.0533769	0.95276
P22392	1	5	HEK_DMSO/HEK_untreated	0.184539	0.797223
P22570	7	34	HEK_DMSO/HEK_untreated	0.00226589	0.952755
P22626	7	35	HEK_DMSO/HEK_untreated	0.0175074	0.953117
P22670	1	5	HEK_DMSO/HEK_untreated	-0.170855	0.860979
P22695	7	35	HEK_DMSO/HEK_untreated	0.136863	0.949146
P23141	6	30	HEK_DMSO/HEK_untreated	0.0412709	0.950421
P23142	1	5	HEK_DMSO/HEK_untreated	-0.225779	0.814078
P23193	7	33	HEK_DMSO/HEK_untreated	0.0317907	0.95217
P23229	7	34	HEK_DMSO/HEK_untreated	0.162829	0.948187
P23246	3	15	HEK_DMSO/HEK_untreated	0.0680233	0.926194
P23284	7	35	HEK_DMSO/HEK_untreated	-0.0569195	0.951895
P23297	1	5	HEK_DMSO/HEK_untreated	0.222711	0.734239
P23368	7	34	HEK_DMSO/HEK_untreated	-0.0401068	0.952915
P23378	6	32	HEK_DMSO/HEK_untreated	-0.0210065	0.949111
P23381	7	35	HEK_DMSO/HEK_untreated	-0.0424054	0.953049
P23396	7	34	HEK_DMSO/HEK_untreated	-0.0666229	0.952604
P23434	2	10	HEK_DMSO/HEK_untreated	-0.0555721	0.911556
P23526	7	35	HEK_DMSO/HEK_untreated	-0.0494426	0.951808
P23528	5	24	HEK_DMSO/HEK_untreated	0.0503671	0.944908
P23588	7	31	HEK_DMSO/HEK_untreated	0.139113	0.951497
P23786	6	29	HEK_DMSO/HEK_untreated	0.159797	0.948804
P23919	7	33	HEK_DMSO/HEK_untreated	0.012386	0.951943
P23921	7	35	HEK_DMSO/HEK_untreated	-0.0979644	0.952586
P24534	5	25	HEK_DMSO/HEK_untreated	0.0237823	0.945673
P24539	4	20	HEK_DMSO/HEK_untreated	-0.019152	0.938012
P24666	4	20	HEK_DMSO/HEK_untreated	-0.099988	0.93557
P24752	6	30	HEK_DMSO/HEK_untreated	-0.244921	0.951197
P24928	3	12	HEK_DMSO/HEK_untreated	0.026955	0.925999
P24941	4	20	HEK_DMSO/HEK_untreated	-0.121952	0.935309
P25205	6	30	HEK_DMSO/HEK_untreated	-0.0228737	0.950783
P25325	7	35	HEK_DMSO/HEK_untreated	0.0344547	0.953052
P25398	7	34	HEK_DMSO/HEK_untreated	0.0625567	0.952836
P25440	3	14	HEK_DMSO/HEK_untreated	0.196891	0.923384
P25490	1	5	HEK_DMSO/HEK_untreated	0.231403	0.692226
P25685	6	29	HEK_DMSO/HEK_untreated	0.0862707	0.948476
P25705	7	35	HEK_DMSO/HEK_untreated	0.113737	0.952833
P25786	7	33	HEK_DMSO/HEK_untreated	0.0182996	0.952889
P25787	6	30	HEK_DMSO/HEK_untreated	-0.0385726	0.949495
P25788	6	28	HEK_DMSO/HEK_untreated	0.0498623	0.949829
P25789	7	33	HEK_DMSO/HEK_untreated	-0.0557689	0.952848
P25815	1	7	HEK_DMSO/HEK_untreated	-0.0699681	0.872125
P26006	1	5	HEK_DMSO/HEK_untreated	0.0565094	0.8678
P26038	7	35	HEK_DMSO/HEK_untreated	0.0124331	0.953107
P26196	7	35	HEK_DMSO/HEK_untreated	-0.0414798	0.953029
P26232	1	5	HEK_DMSO/HEK_untreated	0.211584	0.76631
P26358	3	14	HEK_DMSO/HEK_untreated	0.0884145	0.928805
P26368	7	33	HEK_DMSO/HEK_untreated	0.0249021	0.95287
P26373	6	32	HEK_DMSO/HEK_untreated	0.0319866	0.950597
P26440	5	25	HEK_DMSO/HEK_untreated	-0.0122564	0.945293
P26447	4	20	HEK_DMSO/HEK_untreated	0.149702	0.930794
P26583	4	20	HEK_DMSO/HEK_untreated	-0.0321559	0.9393
P26599	6	31	HEK_DMSO/HEK_untreated	0.0204034	0.949782
P26639	7	35	HEK_DMSO/HEK_untreated	-0.0358261	0.953166
P26640	6	29	HEK_DMSO/HEK_untreated	-0.0237673	0.949694
P26641	7	35	HEK_DMSO/HEK_untreated	-0.0603123	0.949596
P26885	2	10	HEK_DMSO/HEK_untreated	0.0508862	0.911772
P27105	1	5	HEK_DMSO/HEK_untreated	0.0537132	0.872135
P27144	7	34	HEK_DMSO/HEK_untreated	0.0899134	0.952219
P27348	7	35	HEK_DMSO/HEK_untreated	-0.0634053	0.952206
P27635	4	20	HEK_DMSO/HEK_untreated	-0.0827482	0.938146
P27694	7	35	HEK_DMSO/HEK_untreated	-0.0197313	0.953093
P27695	7	35	HEK_DMSO/HEK_untreated	-0.00545201	0.952624
P27708	7	35	HEK_DMSO/HEK_untreated	-0.0196589	0.95319
P27797	7	35	HEK_DMSO/HEK_untreated	-0.0372869	0.953094
P27816	7	35	HEK_DMSO/HEK_untreated	-0.0281835	0.953134
P27824	5	24	HEK_DMSO/HEK_untreated	0.107009	0.939871
P28066	7	34	HEK_DMSO/HEK_untreated	-0.000378747	0.953021
P28070	4	18	HEK_DMSO/HEK_untreated	-0.0208084	0.937166
P28072	5	25	HEK_DMSO/HEK_untreated	-0.00112037	0.945181
P28074	7	35	HEK_DMSO/HEK_untreated	-0.0248447	0.95305
P28288	1	5	HEK_DMSO/HEK_untreated	0.241726	0.801736
P28331	7	34	HEK_DMSO/HEK_untreated	0.0863839	0.952944
P28332	2	10	HEK_DMSO/HEK_untreated	-0.0377749	0.887807
P28340	7	31	HEK_DMSO/HEK_untreated	0.07378	0.95137
P28370	1	5	HEK_DMSO/HEK_untreated	-0.161721	0.8144
P28482	6	27	HEK_DMSO/HEK_untreated	0.0438114	0.948975
P28799	2	10	HEK_DMSO/HEK_untreated	-0.310362	0.802892
P28838	7	35	HEK_DMSO/HEK_untreated	0.0906846	0.951765
P29144	7	32	HEK_DMSO/HEK_untreated	-0.03849	0.952765
P29218	3	15	HEK_DMSO/HEK_untreated	0.140906	0.926564
P29279	2	10	HEK_DMSO/HEK_untreated	0.061955	0.911567
P29372	2	10	HEK_DMSO/HEK_untreated	0.0353902	0.912163
P29373	2	9	HEK_DMSO/HEK_untreated	0.00961801	0.911318
P29401	7	35	HEK_DMSO/HEK_untreated	-0.0091507	0.953019
P29692	7	34	HEK_DMSO/HEK_untreated	0.0384509	0.95318
P29966	7	35	HEK_DMSO/HEK_untreated	0.107827	0.950215
P29992	1	5	HEK_DMSO/HEK_untreated	-0.0549001	0.867918
P30038	7	34	HEK_DMSO/HEK_untreated	-0.0537502	0.951404
P30040	7	35	HEK_DMSO/HEK_untreated	-0.0403942	0.952643
P30041	7	35	HEK_DMSO/HEK_untreated	-0.00147384	0.953018
P30042	5	25	HEK_DMSO/HEK_untreated	0.328279	0.930427
P30043	4	20	HEK_DMSO/HEK_untreated	0.0359004	0.939167
P30044	7	35	HEK_DMSO/HEK_untreated	0.105306	0.951948
P30046	2	10	HEK_DMSO/HEK_untreated	0.114056	0.755115
P30048	7	35	HEK_DMSO/HEK_untreated	0.187896	0.953025
P30049	3	13	HEK_DMSO/HEK_untreated	0.430347	0.915303
P30050	7	35	HEK_DMSO/HEK_untreated	0.039935	0.953136
P30084	7	34	HEK_DMSO/HEK_untreated	0.159112	0.953072
P30085	3	15	HEK_DMSO/HEK_untreated	0.148464	0.921308
P30086	7	35	HEK_DMSO/HEK_untreated	0.00644142	0.953183
P30101	7	35	HEK_DMSO/HEK_untreated	0.0356219	0.953167
P30153	7	34	HEK_DMSO/HEK_untreated	0.00364503	0.952783
P30405	6	28	HEK_DMSO/HEK_untreated	0.170386	0.944186
P30419	6	28	HEK_DMSO/HEK_untreated	-0.105226	0.944615
P30520	7	35	HEK_DMSO/HEK_untreated	0.0159547	0.953157
P30533	7	35	HEK_DMSO/HEK_untreated	-0.0174248	0.952239
P30566	7	35	HEK_DMSO/HEK_untreated	0.00339366	0.95319
P30622	1	5	HEK_DMSO/HEK_untreated	-0.0872346	0.87267
P30626	5	25	HEK_DMSO/HEK_untreated	0.0266521	0.945559
P30740	4	20	HEK_DMSO/HEK_untreated	0.0712659	0.935359
P30837	7	34	HEK_DMSO/HEK_untreated	0.100721	0.951884
P30876	1	3	HEK_DMSO/HEK_untreated	-0.110032	0.80887
P31040	7	34	HEK_DMSO/HEK_untreated	0.182406	0.952159
P31150	3	15	HEK_DMSO/HEK_untreated	-0.0536639	0.928925
P31153	7	35	HEK_DMSO/HEK_untreated	-0.0868664	0.953055
P31327	7	33	HEK_DMSO/HEK_untreated	-0.0569969	0.952828
P31350	6	30	HEK_DMSO/HEK_untreated	-0.0362476	0.950955
P31483	3	15	HEK_DMSO/HEK_untreated	-0.000859917	0.928998
P31689	5	24	HEK_DMSO/HEK_untreated	0.000453686	0.944737
P31749	1	5	HEK_DMSO/HEK_untreated	0.361995	0.808437
P31930	7	35	HEK_DMSO/HEK_untreated	0.0376701	0.950528
P31937	7	34	HEK_DMSO/HEK_untreated	0.126116	0.951938
P31939	7	35	HEK_DMSO/HEK_untreated	0.0257469	0.953181
P31942	7	35	HEK_DMSO/HEK_untreated	0.00642077	0.952524
P31943	7	35	HEK_DMSO/HEK_untreated	0.0538465	0.953187
P31946	7	33	HEK_DMSO/HEK_untreated	-0.0568903	0.951717
P31947	2	12	HEK_DMSO/HEK_untreated	-0.192662	0.912398
P31948	7	33	HEK_DMSO/HEK_untreated	0.068897	0.952593
P31949	4	20	HEK_DMSO/HEK_untreated	0.0585265	0.938568
P32004	2	10	HEK_DMSO/HEK_untreated	-0.0985718	0.908643
P32119	7	33	HEK_DMSO/HEK_untreated	-0.0641687	0.952954
P32322	7	33	HEK_DMSO/HEK_untreated	0.0342365	0.952803
P32754	7	34	HEK_DMSO/HEK_untreated	-0.0496299	0.95277
P32929	4	20	HEK_DMSO/HEK_untreated	0.141512	0.931187
P32969	6	29	HEK_DMSO/HEK_untreated	-0.0247578	0.950394
P33121	2	10	HEK_DMSO/HEK_untreated	-0.0400539	0.900641
P33176	7	34	HEK_DMSO/HEK_untreated	-0.0833069	0.951893
P33240	4	20	HEK_DMSO/HEK_untreated	0.0721132	0.934719
P33316	7	35	HEK_DMSO/HEK_untreated	0.0106464	0.95294
P33991	7	31	HEK_DMSO/HEK_untreated	-0.029756	0.952845
P33992	7	34	HEK_DMSO/HEK_untreated	-0.164371	0.950573
P33993	7	34	HEK_DMSO/HEK_untreated	-0.101103	0.95311
P34896	7	35	HEK_DMSO/HEK_untreated	-0.0739071	0.951794
P34897	7	35	HEK_DMSO/HEK_untreated	0.0752367	0.953049
P34931	2	10	HEK_DMSO/HEK_untreated	0.0385808	0.911003
P34932	7	35	HEK_DMSO/HEK_untreated	-0.053047	0.95301
P34949	1	5	HEK_DMSO/HEK_untreated	-0.0596479	0.873202
P35080	1	5	HEK_DMSO/HEK_untreated	0.0952358	0.837062
P35221	7	34	HEK_DMSO/HEK_untreated	-0.0075873	0.953086
P35222	7	34	HEK_DMSO/HEK_untreated	-0.127528	0.951711
P35228	1	5	HEK_DMSO/HEK_untreated	0.0909589	0.854415
P35232	7	35	HEK_DMSO/HEK_untreated	0.0666133	0.953
P35237	5	23	HEK_DMSO/HEK_untreated	-0.0518616	0.944014
P35241	7	35	HEK_DMSO/HEK_untreated	-0.0955708	0.95259
P35244	4	20	HEK_DMSO/HEK_untreated	0.0559546	0.938315
P35249	7	31	HEK_DMSO/HEK_untreated	0.0660779	0.952783
P35250	6	26	HEK_DMSO/HEK_untreated	0.0173494	0.950222
P35268	4	20	HEK_DMSO/HEK_untreated	-0.0301091	0.939458
P35269	3	15	HEK_DMSO/HEK_untreated	-0.107529	0.92225
P35270	5	25	HEK_DMSO/HEK_untreated	0.0757429	0.942889
P35520	7	35	HEK_DMSO/HEK_untreated	-0.143491	0.950952
P35527	1	5	HEK_DMSO/HEK_untreated	-0.335367	0.788485
P35568	1	5	HEK_DMSO/HEK_untreated	0.25987	0.779233
P35573	5	24	HEK_DMSO/HEK_untreated	0.00613069	0.945369
P35579	7	35	HEK_DMSO/HEK_untreated	-0.00342323	0.94725
P35580	7	35	HEK_DMSO/HEK_untreated	-0.0852268	0.951891
P35611	7	35	HEK_DMSO/HEK_untreated	-0.0439478	0.95305
P35613	5	25	HEK_DMSO/HEK_untreated	0.0359263	0.941955
P35637	3	14	HEK_DMSO/HEK_untreated	0.019782	0.928991
P35658	4	17	HEK_DMSO/HEK_untreated	-0.0684503	0.932597
P35659	7	35	HEK_DMSO/HEK_untreated	0.00829671	0.953018
P35749	2	9	HEK_DMSO/HEK_untreated	-0.118867	0.889221
P35754	3	15	HEK_DMSO/HEK_untreated	0.0156501	0.927133
P35900	1	5	HEK_DMSO/HEK_untreated	-0.0978088	0.863725
P35914	4	18	HEK_DMSO/HEK_untreated	0.00355711	0.930281
P35998	1	3	HEK_DMSO/HEK_untreated	0.0132948	0.861432
P36404	3	15	HEK_DMSO/HEK_untreated	0.0816568	0.9283
P36405	3	15	HEK_DMSO/HEK_untreated	0.236303	0.917757
P36507	1	5	HEK_DMSO/HEK_untreated	-0.16234	0.819712
P36542	7	33	HEK_DMSO/HEK_untreated	0.10742	0.952641
P36543	2	10	HEK_DMSO/HEK_untreated	0.0583945	0.911377
P36551	7	34	HEK_DMSO/HEK_untreated	0.0536658	0.952645
P36578	7	35	HEK_DMSO/HEK_untreated	-0.0443676	0.951895
P36639	1	5	HEK_DMSO/HEK_untreated	0.0857992	0.867691
P36776	7	34	HEK_DMSO/HEK_untreated	-0.00180957	0.952669
P36871	6	30	HEK_DMSO/HEK_untreated	0.0366915	0.948691
P36873	3	15	HEK_DMSO/HEK_untreated	-0.00490719	0.929278
P36952	5	25	HEK_DMSO/HEK_untreated	-0.0230234	0.94582
P36954	1	5	HEK_DMSO/HEK_untreated	-0.0626657	0.871637
P36957	7	35	HEK_DMSO/HEK_untreated	0.113021	0.951152
P36969	3	15	HEK_DMSO/HEK_untreated	0.0912023	0.92561
P37108	2	10	HEK_DMSO/HEK_untreated	0.0541182	0.906807
P37198	5	22	HEK_DMSO/HEK_untreated	-0.0542766	0.944137
P37235	1	5	HEK_DMSO/HEK_untreated	0.268511	0.780809
P37268	7	35	HEK_DMSO/HEK_untreated	-0.00965805	0.948765
P37802	7	34	HEK_DMSO/HEK_untreated	-0.0336723	0.952617
P37837	7	34	HEK_DMSO/HEK_untreated	-0.0994425	0.951073
P37840	2	10	HEK_DMSO/HEK_untreated	-0.149396	0.90509
P38117	7	34	HEK_DMSO/HEK_untreated	0.0716066	0.9525
P38159	4	20	HEK_DMSO/HEK_untreated	0.0348	0.938835
P38432	3	15	HEK_DMSO/HEK_untreated	0.0419634	0.929315
P38571	1	5	HEK_DMSO/HEK_untreated	0.216765	0.737363
P38606	6	26	HEK_DMSO/HEK_untreated	-0.0402279	0.950428
P38646	7	35	HEK_DMSO/HEK_untreated	0.0461804	0.953053
P38919	6	27	HEK_DMSO/HEK_untreated	-0.0715738	0.949977
P39019	5	25	HEK_DMSO/HEK_untreated	0.0941087	0.945432
P39023	7	34	HEK_DMSO/HEK_untreated	-0.00131016	0.952896
P39656	4	20	HEK_DMSO/HEK_untreated	0.0211986	0.939229
P39687	6	28	HEK_DMSO/HEK_untreated	-0.0693319	0.947167
P39748	7	33	HEK_DMSO/HEK_untreated	-0.00496838	0.953072
P39880	1	5	HEK_DMSO/HEK_untreated	0.136303	0.861476
P40121	5	24	HEK_DMSO/HEK_untreated	-0.013633	0.944244
P40222	7	34	HEK_DMSO/HEK_untreated	-0.0720351	0.951743
P40227	7	35	HEK_DMSO/HEK_untreated	-0.00833582	0.952653
P40429	3	14	HEK_DMSO/HEK_untreated	-0.482129	0.914193
P40616	3	13	HEK_DMSO/HEK_untreated	0.0109415	0.925224
P40692	1	5	HEK_DMSO/HEK_untreated	0.324394	0.705538
P40763	3	14	HEK_DMSO/HEK_untreated	0.120269	0.91769
P40818	1	5	HEK_DMSO/HEK_untreated	-0.293155	0.705402
P40855	1	5	HEK_DMSO/HEK_untreated	0.044748	0.871406
P40925	7	35	HEK_DMSO/HEK_untreated	-0.0169513	0.95104
P40926	7	35	HEK_DMSO/HEK_untreated	0.285109	0.949482
P40937	4	18	HEK_DMSO/HEK_untreated	0.131356	0.936977
P40938	7	28	HEK_DMSO/HEK_untreated	-0.00340779	0.951524
P40939	7	35	HEK_DMSO/HEK_untreated	0.0096368	0.953152
P41091	2	10	HEK_DMSO/HEK_untreated	0.0131227	0.908881
P41214	2	10	HEK_DMSO/HEK_untreated	-0.128813	0.905785
P41223	6	26	HEK_DMSO/HEK_untreated	-0.0812686	0.949003
P41227	4	20	HEK_DMSO/HEK_untreated	0.103361	0.937387
P41236	1	5	HEK_DMSO/HEK_untreated	0.00375188	0.873364
P41240	4	20	HEK_DMSO/HEK_untreated	0.0131024	0.938458
P41250	7	35	HEK_DMSO/HEK_untreated	0.0989185	0.952698
P41252	7	35	HEK_DMSO/HEK_untreated	-0.130949	0.953066
P41567	1	5	HEK_DMSO/HEK_untreated	0.0791603	0.872863
P41743	1	5	HEK_DMSO/HEK_untreated	0.0492152	0.869076
P42025	1	5	HEK_DMSO/HEK_untreated	-0.0585356	0.867638
P42126	7	35	HEK_DMSO/HEK_untreated	0.150889	0.946144
P42166	7	33	HEK_DMSO/HEK_untreated	-0.0604115	0.951919
P42224	5	25	HEK_DMSO/HEK_untreated	-0.101659	0.939541
P42285	6	29	HEK_DMSO/HEK_untreated	0.0252306	0.94993
P42330	1	5	HEK_DMSO/HEK_untreated	-0.0304131	0.871993
P42345	2	10	HEK_DMSO/HEK_untreated	-0.0878157	0.900164
P42356	1	5	HEK_DMSO/HEK_untreated	0.257758	0.863188
P42566	5	25	HEK_DMSO/HEK_untreated	0.069285	0.94487
P42574	1	5	HEK_DMSO/HEK_untreated	-0.0386955	0.871496
P42677	1	5	HEK_DMSO/HEK_untreated	0.0596331	0.872131
P42696	4	20	HEK_DMSO/HEK_untreated	0.0656152	0.938475
P42704	7	35	HEK_DMSO/HEK_untreated	0.133266	0.953005
P42765	6	30	HEK_DMSO/HEK_untreated	0.0342378	0.950542
P42766	3	14	HEK_DMSO/HEK_untreated	0.146429	0.914998
P42771	2	10	HEK_DMSO/HEK_untreated	0.0096499	0.912269
P42785	2	10	HEK_DMSO/HEK_untreated	-0.0118768	0.911647
P43003	1	5	HEK_DMSO/HEK_untreated	0.0547754	0.870105
P43034	5	24	HEK_DMSO/HEK_untreated	-0.0203981	0.944824
P43155	1	5	HEK_DMSO/HEK_untreated	0.00473354	0.872893
P43243	7	35	HEK_DMSO/HEK_untreated	0.025841	0.953151
P43246	6	28	HEK_DMSO/HEK_untreated	-0.0387277	0.949253
P43251	1	5	HEK_DMSO/HEK_untreated	0.142	0.866762
P43304	7	33	HEK_DMSO/HEK_untreated	0.00984726	0.949345
P43307	2	12	HEK_DMSO/HEK_untreated	-0.106598	0.891173
P43487	4	20	HEK_DMSO/HEK_untreated	-0.0541281	0.936703
P43490	6	28	HEK_DMSO/HEK_untreated	-0.0770462	0.950619
P43897	6	28	HEK_DMSO/HEK_untreated	0.0104976	0.94922
P45877	2	10	HEK_DMSO/HEK_untreated	0.000614637	0.912345
P45880	7	35	HEK_DMSO/HEK_untreated	0.0512933	0.952813
P45954	7	34	HEK_DMSO/HEK_untreated	0.0830236	0.952851
P45973	7	35	HEK_DMSO/HEK_untreated	0.0817789	0.951305
P45974	7	34	HEK_DMSO/HEK_untreated	0.00469586	0.952952
P46060	5	22	HEK_DMSO/HEK_untreated	-0.346625	0.944032
P46063	7	32	HEK_DMSO/HEK_untreated	-0.0315896	0.951953
P46087	7	31	HEK_DMSO/HEK_untreated	-0.0831742	0.952904
P46100	1	5	HEK_DMSO/HEK_untreated	0.0606517	0.871273
P46108	2	10	HEK_DMSO/HEK_untreated	0.0632901	0.906827
P46109	5	25	HEK_DMSO/HEK_untreated	-0.00161506	0.946263
P46199	1	5	HEK_DMSO/HEK_untreated	-0.0955726	0.859868
P46379	7	32	HEK_DMSO/HEK_untreated	0.00450923	0.952232
P46459	7	35	HEK_DMSO/HEK_untreated	-0.034804	0.953051
P46776	5	25	HEK_DMSO/HEK_untreated	-0.0968771	0.94206
P46777	7	35	HEK_DMSO/HEK_untreated	-0.0547889	0.951645
P46778	2	10	HEK_DMSO/HEK_untreated	-0.0924103	0.909429
P46779	6	29	HEK_DMSO/HEK_untreated	-0.166259	0.945827
P46781	7	34	HEK_DMSO/HEK_untreated	-0.15364	0.952873
P46782	7	34	HEK_DMSO/HEK_untreated	-0.148217	0.951639
P46783	2	10	HEK_DMSO/HEK_untreated	0.0303934	0.912388
P46821	2	9	HEK_DMSO/HEK_untreated	0.0373964	0.91194
P46926	5	24	HEK_DMSO/HEK_untreated	0.0530326	0.945186
P46937	1	5	HEK_DMSO/HEK_untreated	0.140366	0.843779
P46939	7	33	HEK_DMSO/HEK_untreated	0.0144831	0.950699
P46940	7	35	HEK_DMSO/HEK_untreated	-0.0330738	0.952217
P46976	1	4	HEK_DMSO/HEK_untreated	0.0725856	0.868852
P46977	1	5	HEK_DMSO/HEK_untreated	-0.0882008	0.867633
P47224	1	5	HEK_DMSO/HEK_untreated	0.131212	0.83347
P47712	3	14	HEK_DMSO/HEK_untreated	0.00419576	0.926767
P47755	5	25	HEK_DMSO/HEK_untreated	-0.017863	0.944657
P47756	5	22	HEK_DMSO/HEK_untreated	-0.090846	0.942386
P47813	1	5	HEK_DMSO/HEK_untreated	0.098796	0.866822
P47897	7	33	HEK_DMSO/HEK_untreated	-0.0491587	0.950339
P47914	2	10	HEK_DMSO/HEK_untreated	-0.00518748	0.912213
P47985	2	8	HEK_DMSO/HEK_untreated	0.0388517	0.905225
P48047	7	33	HEK_DMSO/HEK_untreated	0.108439	0.953003
P48147	7	34	HEK_DMSO/HEK_untreated	0.146159	0.949288
P48163	5	24	HEK_DMSO/HEK_untreated	-0.126229	0.943204
P48200	1	5	HEK_DMSO/HEK_untreated	-0.19216	0.832887
P48426	1	5	HEK_DMSO/HEK_untreated	-0.0596293	0.865272
P48444	5	23	HEK_DMSO/HEK_untreated	-0.0432819	0.943379
P48449	6	31	HEK_DMSO/HEK_untreated	0.0724394	0.948102
P48506	2	10	HEK_DMSO/HEK_untreated	-0.11975	0.906097
P48507	4	20	HEK_DMSO/HEK_untreated	0.111403	0.937342
P48509	2	10	HEK_DMSO/HEK_untreated	-0.0259525	0.912002
P48556	2	7	HEK_DMSO/HEK_untreated	0.0386895	0.910229
P48634	4	20	HEK_DMSO/HEK_untreated	0.0470139	0.9395
P48637	7	33	HEK_DMSO/HEK_untreated	-0.00606107	0.953142
P48643	7	34	HEK_DMSO/HEK_untreated	-0.0178043	0.953052
P48681	7	35	HEK_DMSO/HEK_untreated	0.0464335	0.953078
P48723	1	5	HEK_DMSO/HEK_untreated	0.39815	0.663985
P48728	1	5	HEK_DMSO/HEK_untreated	0.0430921	0.872004
P48729	4	18	HEK_DMSO/HEK_untreated	-0.120816	0.929125
P48735	7	34	HEK_DMSO/HEK_untreated	0.231226	0.952125
P48739	5	25	HEK_DMSO/HEK_untreated	-0.125913	0.943116
P49005	2	10	HEK_DMSO/HEK_untreated	-0.0824531	0.892119
P49006	3	15	HEK_DMSO/HEK_untreated	0.00292204	0.927824
P49137	1	5	HEK_DMSO/HEK_untreated	-0.210325	0.858501
P49189	7	35	HEK_DMSO/HEK_untreated	-0.0542023	0.953115
P49207	6	29	HEK_DMSO/HEK_untreated	-0.0635837	0.949852
P49247	2	9	HEK_DMSO/HEK_untreated	-0.0409057	0.907013
P49257	2	9	HEK_DMSO/HEK_untreated	-0.320397	0.864391
P49321	7	35	HEK_DMSO/HEK_untreated	0.00325525	0.953025
P49327	7	35	HEK_DMSO/HEK_untreated	-0.071278	0.953145
P49354	2	10	HEK_DMSO/HEK_untreated	-0.267007	0.883223
P49366	1	5	HEK_DMSO/HEK_untreated	0.0785748	0.870967
P49368	7	35	HEK_DMSO/HEK_untreated	-0.0287899	0.952913
P49406	4	20	HEK_DMSO/HEK_untreated	-0.00407605	0.939156
P49407	2	10	HEK_DMSO/HEK_untreated	-0.121335	0.908828
P49411	7	35	HEK_DMSO/HEK_untreated	0.175178	0.953171
P49419	7	34	HEK_DMSO/HEK_untreated	-0.0288214	0.953148
P49441	1	5	HEK_DMSO/HEK_untreated	0.441981	0.58846
P49448	1	5	HEK_DMSO/HEK_untreated	0.0849765	0.870671
P49454	1	5	HEK_DMSO/HEK_untreated	0.108282	0.867018
P49458	3	15	HEK_DMSO/HEK_untreated	0.0152886	0.929081
P49459	1	5	HEK_DMSO/HEK_untreated	-0.0218672	0.873615
P49585	1	5	HEK_DMSO/HEK_untreated	-0.0554327	0.87068
P49588	7	34	HEK_DMSO/HEK_untreated	-0.00423838	0.949859
P49589	7	35	HEK_DMSO/HEK_untreated	0.0638318	0.950159
P49590	2	10	HEK_DMSO/HEK_untreated	0.153856	0.907435
P49591	7	33	HEK_DMSO/HEK_untreated	0.046059	0.950776
P49593	1	5	HEK_DMSO/HEK_untreated	-0.218146	0.738137
P49642	1	5	HEK_DMSO/HEK_untreated	-0.137531	0.86341
P49643	5	24	HEK_DMSO/HEK_untreated	-0.0533958	0.94383
P49720	5	25	HEK_DMSO/HEK_untreated	0.319307	0.930627
P49721	5	23	HEK_DMSO/HEK_untreated	0.00125095	0.942704
P49736	7	35	HEK_DMSO/HEK_untreated	-0.0612879	0.952905
P49748	7	35	HEK_DMSO/HEK_untreated	0.112314	0.952638
P49750	4	20	HEK_DMSO/HEK_untreated	-0.0781861	0.93637
P49756	3	12	HEK_DMSO/HEK_untreated	-0.00964759	0.926827
P49770	1	5	HEK_DMSO/HEK_untreated	-0.0642492	0.867496
P49773	6	30	HEK_DMSO/HEK_untreated	0.0609646	0.94945
P49790	7	33	HEK_DMSO/HEK_untreated	-0.0348056	0.953089
P49792	4	16	HEK_DMSO/HEK_untreated	-0.0715252	0.935457
P49821	6	30	HEK_DMSO/HEK_untreated	0.189493	0.943796
P49840	1	5	HEK_DMSO/HEK_untreated	-0.252438	0.68649
P49841	1	5	HEK_DMSO/HEK_untreated	0.00840795	0.873276
P49902	2	10	HEK_DMSO/HEK_untreated	-0.0149575	0.906953
P49903	4	20	HEK_DMSO/HEK_untreated	0.0219379	0.939116
P49915	7	35	HEK_DMSO/HEK_untreated	-0.0609726	0.952882
P49916	7	31	HEK_DMSO/HEK_untreated	0.00259645	0.953074
P49959	6	30	HEK_DMSO/HEK_untreated	0.0871304	0.947873
P50135	3	15	HEK_DMSO/HEK_untreated	-0.136266	0.923029
P50213	5	25	HEK_DMSO/HEK_untreated	0.180429	0.945096
P50224	1	5	HEK_DMSO/HEK_untreated	0.154205	0.864398
P50238	2	10	HEK_DMSO/HEK_untreated	-0.214055	0.904508
P50336	3	15	HEK_DMSO/HEK_untreated	0.23412	0.917105
P50395	7	35	HEK_DMSO/HEK_untreated	-0.034146	0.952747
P50454	7	35	HEK_DMSO/HEK_untreated	0.123956	0.952711
P50542	1	5	HEK_DMSO/HEK_untreated	-0.154303	0.752394
P50552	7	34	HEK_DMSO/HEK_untreated	-0.00311499	0.953169
P50570	6	29	HEK_DMSO/HEK_untreated	-0.0164976	0.949539
P50579	5	25	HEK_DMSO/HEK_untreated	0.00948957	0.94339
P50583	1	5	HEK_DMSO/HEK_untreated	0.100631	0.871567
P50748	1	5	HEK_DMSO/HEK_untreated	-0.085563	0.872063
P50750	3	13	HEK_DMSO/HEK_untreated	-0.0242868	0.922986
P50851	3	15	HEK_DMSO/HEK_untreated	0.0458991	0.924097
P50895	7	32	HEK_DMSO/HEK_untreated	-0.0296059	0.952647
P50897	5	25	HEK_DMSO/HEK_untreated	0.0634691	0.944111
P50914	4	20	HEK_DMSO/HEK_untreated	0.000255663	0.937703
P50990	7	35	HEK_DMSO/HEK_untreated	-0.0137494	0.953173
P50991	7	35	HEK_DMSO/HEK_untreated	0.00435143	0.953189
P50993	1	5	HEK_DMSO/HEK_untreated	-0.214071	0.796473
P50995	7	33	HEK_DMSO/HEK_untreated	0.0980674	0.947008
P51003	1	5	HEK_DMSO/HEK_untreated	-0.146459	0.814826
P51114	2	9	HEK_DMSO/HEK_untreated	-0.0458416	0.909882
P51116	2	10	HEK_DMSO/HEK_untreated	-0.0450733	0.911944
P51148	2	10	HEK_DMSO/HEK_untreated	-0.117211	0.905666
P51149	7	35	HEK_DMSO/HEK_untreated	0.062731	0.95182
P51151	1	5	HEK_DMSO/HEK_untreated	-0.0633109	0.867009
P51398	6	29	HEK_DMSO/HEK_untreated	0.00553736	0.950475
P51452	4	19	HEK_DMSO/HEK_untreated	0.0986516	0.918123
P51532	2	9	HEK_DMSO/HEK_untreated	-0.201842	0.908743
P51553	3	13	HEK_DMSO/HEK_untreated	0.0423733	0.924055
P51570	7	34	HEK_DMSO/HEK_untreated	0.0546348	0.95212
P51571	6	29	HEK_DMSO/HEK_untreated	0.178155	0.947301
P51572	3	15	HEK_DMSO/HEK_untreated	-0.00766913	0.925731
P51610	7	29	HEK_DMSO/HEK_untreated	-0.040863	0.952472
P51648	1	5	HEK_DMSO/HEK_untreated	0.512734	0.188856
P51649	7	35	HEK_DMSO/HEK_untreated	0.0140692	0.953149
P51654	1	4	HEK_DMSO/HEK_untreated	0.303239	0.732332
P51659	7	35	HEK_DMSO/HEK_untreated	-0.0276242	0.95319
P51665	4	18	HEK_DMSO/HEK_untreated	0.0757827	0.936105
P51687	1	5	HEK_DMSO/HEK_untreated	-0.201359	0.8232
P51784	5	25	HEK_DMSO/HEK_untreated	0.0618756	0.944046
P51812	7	34	HEK_DMSO/HEK_untreated	0.0528889	0.950784
P51858	7	35	HEK_DMSO/HEK_untreated	-0.0329557	0.952782
P51970	6	30	HEK_DMSO/HEK_untreated	0.0698667	0.950683
P51991	7	35	HEK_DMSO/HEK_untreated	0.00133884	0.95308
P52209	7	35	HEK_DMSO/HEK_untreated	-0.0946685	0.951428
P52272	7	35	HEK_DMSO/HEK_untreated	0.012109	0.953094
P52292	7	35	HEK_DMSO/HEK_untreated	-0.0559716	0.952885
P52298	2	10	HEK_DMSO/HEK_untreated	-0.050116	0.911403
P52434	3	15	HEK_DMSO/HEK_untreated	-0.130408	0.918359
P52564	1	5	HEK_DMSO/HEK_untreated	0.0345559	0.873011
P52565	3	17	HEK_DMSO/HEK_untreated	-0.0149754	0.928958
P52594	4	18	HEK_DMSO/HEK_untreated	0.0742534	0.938313
P52597	7	35	HEK_DMSO/HEK_untreated	0.0542298	0.952604
P52655	1	5	HEK_DMSO/HEK_untreated	0.0713054	0.870165
P52657	1	5	HEK_DMSO/HEK_untreated	0.0205605	0.873383
P52701	7	35	HEK_DMSO/HEK_untreated	-0.0444955	0.953071
P52732	7	34	HEK_DMSO/HEK_untreated	-0.0237904	0.95313
P52756	2	10	HEK_DMSO/HEK_untreated	0.245493	0.887684
P52758	2	10	HEK_DMSO/HEK_untreated	0.0113818	0.905207
P52788	4	16	HEK_DMSO/HEK_untreated	-0.12346	0.934509
P52789	7	34	HEK_DMSO/HEK_untreated	0.030854	0.952466
P52790	1	5	HEK_DMSO/HEK_untreated	-0.0114909	0.873581
P52815	5	23	HEK_DMSO/HEK_untreated	0.158021	0.930081
P52888	7	35	HEK_DMSO/HEK_untreated	-0.0313771	0.95313
P52895	1	4	HEK_DMSO/HEK_untreated	-0.142825	0.865754
P52907	6	28	HEK_DMSO/HEK_untreated	-0.0544936	0.949627
P52926	4	20	HEK_DMSO/HEK_untreated	-0.200137	0.930566
P52943	2	10	HEK_DMSO/HEK_untreated	-0.208652	0.886196
P52948	6	22	HEK_DMSO/HEK_untreated	-0.0483823	0.944738
P53004	7	34	HEK_DMSO/HEK_untreated	-0.0871535	0.952793
P53007	3	15	HEK_DMSO/HEK_untreated	0.192772	0.91587
P53041	6	32	HEK_DMSO/HEK_untreated	-0.018438	0.95006
P53365	1	5	HEK_DMSO/HEK_untreated	-0.317263	0.685902
P53367	3	15	HEK_DMSO/HEK_untreated	-0.0645449	0.928054
P53384	1	5	HEK_DMSO/HEK_untreated	0.0411866	0.872811
P53396	7	35	HEK_DMSO/HEK_untreated	0.0804774	0.950761
P53582	3	12	HEK_DMSO/HEK_untreated	0.0217869	0.926649
P53597	7	35	HEK_DMSO/HEK_untreated	0.00835762	0.953163
P53602	5	24	HEK_DMSO/HEK_untreated	0.065941	0.943737
P53611	1	5	HEK_DMSO/HEK_untreated	0.0772549	0.860186
P53618	7	30	HEK_DMSO/HEK_untreated	-0.0394681	0.951248
P53621	6	27	HEK_DMSO/HEK_untreated	-0.0569667	0.949341
P53634	7	35	HEK_DMSO/HEK_untreated	0.0455954	0.952981
P53680	1	5	HEK_DMSO/HEK_untreated	-0.157169	0.868355
P53701	4	18	HEK_DMSO/HEK_untreated	0.0960475	0.935554
P53985	1	5	HEK_DMSO/HEK_untreated	-0.17521	0.754373
P53990	5	22	HEK_DMSO/HEK_untreated	-0.090527	0.944236
P53992	7	34	HEK_DMSO/HEK_untreated	-0.00278963	0.952991
P53999	6	29	HEK_DMSO/HEK_untreated	-0.0412763	0.950521
P54105	1	5	HEK_DMSO/HEK_untreated	0.0949385	0.86363
P54136	7	32	HEK_DMSO/HEK_untreated	-0.0320559	0.952806
P54577	7	34	HEK_DMSO/HEK_untreated	-0.0269371	0.95315
P54578	6	24	HEK_DMSO/HEK_untreated	-0.11107	0.948433
P54619	1	4	HEK_DMSO/HEK_untreated	0.0660787	0.846048
P54652	2	10	HEK_DMSO/HEK_untreated	0.0696155	0.909464
P54687	2	10	HEK_DMSO/HEK_untreated	0.0166634	0.912301
P54709	3	15	HEK_DMSO/HEK_untreated	0.162752	0.916106
P54725	1	5	HEK_DMSO/HEK_untreated	0.0823731	0.872081
P54727	5	21	HEK_DMSO/HEK_untreated	0.0247217	0.945636
P54802	2	10	HEK_DMSO/HEK_untreated	0.149653	0.893025
P54819	7	35	HEK_DMSO/HEK_untreated	0.0988683	0.950949
P54886	7	35	HEK_DMSO/HEK_untreated	0.0304212	0.953169
P54920	7	35	HEK_DMSO/HEK_untreated	-0.0469141	0.952074
P55010	7	29	HEK_DMSO/HEK_untreated	-0.0114833	0.952379
P55011	1	5	HEK_DMSO/HEK_untreated	-0.131714	0.861109
P55036	5	23	HEK_DMSO/HEK_untreated	-0.0711317	0.944413
P55039	3	15	HEK_DMSO/HEK_untreated	-0.026813	0.928999
P55060	6	30	HEK_DMSO/HEK_untreated	-0.0656581	0.950758
P55072	7	35	HEK_DMSO/HEK_untreated	0.0213641	0.953188
P55081	4	20	HEK_DMSO/HEK_untreated	0.0779369	0.935918
P55084	7	35	HEK_DMSO/HEK_untreated	0.053789	0.953153
P55145	7	35	HEK_DMSO/HEK_untreated	-0.107706	0.951779
P55157	6	28	HEK_DMSO/HEK_untreated	0.114192	0.947801
P55196	7	35	HEK_DMSO/HEK_untreated	-0.0152552	0.952721
P55209	5	25	HEK_DMSO/HEK_untreated	0.122781	0.938723
P55210	1	5	HEK_DMSO/HEK_untreated	-0.0356284	0.872788
P55263	6	28	HEK_DMSO/HEK_untreated	0.0414514	0.949616
P55265	7	35	HEK_DMSO/HEK_untreated	-0.0716119	0.952466
P55268	1	4	HEK_DMSO/HEK_untreated	0.0963628	0.751694
P55327	7	35	HEK_DMSO/HEK_untreated	-0.0530185	0.953017
P55735	3	13	HEK_DMSO/HEK_untreated	-0.153059	0.922334
P55769	5	23	HEK_DMSO/HEK_untreated	-0.00275859	0.944057
P55786	7	33	HEK_DMSO/HEK_untreated	-0.0686102	0.953043
P55789	1	5	HEK_DMSO/HEK_untreated	0.0755831	0.866564
P55795	5	18	HEK_DMSO/HEK_untreated	-0.00563291	0.944884
P55809	7	35	HEK_DMSO/HEK_untreated	0.109418	0.952533
P55884	7	35	HEK_DMSO/HEK_untreated	-0.069764	0.948356
P55957	1	5	HEK_DMSO/HEK_untreated	0.180504	0.783206
P56134	2	8	HEK_DMSO/HEK_untreated	0.0914528	0.897354
P56181	1	5	HEK_DMSO/HEK_untreated	0.117284	0.808988
P56182	7	31	HEK_DMSO/HEK_untreated	-0.153533	0.948572
P56192	7	35	HEK_DMSO/HEK_untreated	-0.0305181	0.952301
P56377	1	5	HEK_DMSO/HEK_untreated	-0.0277454	0.872284
P56385	5	25	HEK_DMSO/HEK_untreated	-0.0912622	0.943581
P56537	7	35	HEK_DMSO/HEK_untreated	0.00173506	0.95319
P56545	5	23	HEK_DMSO/HEK_untreated	0.0102523	0.945432
P56556	2	9	HEK_DMSO/HEK_untreated	-0.107826	0.903558
P57076	1	5	HEK_DMSO/HEK_untreated	-0.114071	0.845332
P57678	5	25	HEK_DMSO/HEK_untreated	0.0567352	0.945687
P57721	1	5	HEK_DMSO/HEK_untreated	-0.31944	0.670518
P58107	7	35	HEK_DMSO/HEK_untreated	-0.0831282	0.953187
P58546	3	13	HEK_DMSO/HEK_untreated	-0.0729309	0.927747
P59998	4	19	HEK_DMSO/HEK_untreated	-0.0400495	0.937508
P60174	7	35	HEK_DMSO/HEK_untreated	0.0107838	0.952591
P60228	7	34	HEK_DMSO/HEK_untreated	-0.102275	0.952291
P60510	3	15	HEK_DMSO/HEK_untreated	-0.0732118	0.926275
P60520	2	10	HEK_DMSO/HEK_untreated	0.0659555	0.911799
P60604	1	5	HEK_DMSO/HEK_untreated	-0.0215022	0.873617
P60660	6	24	HEK_DMSO/HEK_untreated	0.091583	0.947794
P60842	7	33	HEK_DMSO/HEK_untreated	-0.0615885	0.952398
P60866	4	20	HEK_DMSO/HEK_untreated	-0.0251036	0.938776
P60891	4	20	HEK_DMSO/HEK_untreated	-0.0748263	0.934556
P60900	6	29	HEK_DMSO/HEK_untreated	0.047908	0.948834
P60903	2	10	HEK_DMSO/HEK_untreated	0.161562	0.901013
P60953	4	16	HEK_DMSO/HEK_untreated	-0.00810754	0.933555
P60981	4	19	HEK_DMSO/HEK_untreated	0.08728	0.935602
P60983	2	10	HEK_DMSO/HEK_untreated	0.0981526	0.898392
P61009	2	10	HEK_DMSO/HEK_untreated	-0.164286	0.899423
P61011	7	32	HEK_DMSO/HEK_untreated	-0.0500713	0.952589
P61019	2	10	HEK_DMSO/HEK_untreated	-0.0983799	0.894154
P61081	6	30	HEK_DMSO/HEK_untreated	0.0604479	0.949838
P61086	6	30	HEK_DMSO/HEK_untreated	-0.0124982	0.948889
P61088	2	10	HEK_DMSO/HEK_untreated	0.200669	0.893755
P61106	4	16	HEK_DMSO/HEK_untreated	0.126231	0.933887
P61158	7	35	HEK_DMSO/HEK_untreated	-0.0301539	0.952898
P61160	2	8	HEK_DMSO/HEK_untreated	-0.0171548	0.907599
P61163	3	15	HEK_DMSO/HEK_untreated	-0.0689318	0.925788
P61201	5	26	HEK_DMSO/HEK_untreated	0.0272714	0.946159
P61221	7	34	HEK_DMSO/HEK_untreated	-0.0416414	0.952878
P61244	1	5	HEK_DMSO/HEK_untreated	0.294472	0.782353
P61247	7	35	HEK_DMSO/HEK_untreated	0.0401971	0.952798
P61254	2	10	HEK_DMSO/HEK_untreated	0.0608803	0.911451
P61289	6	32	HEK_DMSO/HEK_untreated	0.00488941	0.947949
P61313	7	34	HEK_DMSO/HEK_untreated	-0.0879912	0.95199
P61353	6	30	HEK_DMSO/HEK_untreated	-0.0028848	0.949842
P61421	6	30	HEK_DMSO/HEK_untreated	0.0377418	0.941336
P61457	4	20	HEK_DMSO/HEK_untreated	-0.0370115	0.93827
P61513	3	15	HEK_DMSO/HEK_untreated	0.110195	0.915819
P61586	1	5	HEK_DMSO/HEK_untreated	0.0934264	0.859406
P61599	2	10	HEK_DMSO/HEK_untreated	0.0152453	0.906907
P61604	7	35	HEK_DMSO/HEK_untreated	0.303931	0.933743
P61626	3	15	HEK_DMSO/HEK_untreated	0.112507	0.926663
P61758	6	31	HEK_DMSO/HEK_untreated	0.0866494	0.950225
P61764	2	10	HEK_DMSO/HEK_untreated	-0.0126928	0.910258
P61769	3	15	HEK_DMSO/HEK_untreated	-0.0239925	0.926146
P61916	5	22	HEK_DMSO/HEK_untreated	0.00640147	0.941393
P61923	3	12	HEK_DMSO/HEK_untreated	-0.0829787	0.926365
P61956	2	9	HEK_DMSO/HEK_untreated	-0.0215231	0.912096
P61960	2	9	HEK_DMSO/HEK_untreated	0.0534549	0.910433
P61962	1	5	HEK_DMSO/HEK_untreated	0.227949	0.729903
P61964	4	19	HEK_DMSO/HEK_untreated	0.0856878	0.933044
P61966	1	5	HEK_DMSO/HEK_untreated	-0.0392108	0.872863
P61970	3	15	HEK_DMSO/HEK_untreated	-0.0131403	0.929486
P61978	7	32	HEK_DMSO/HEK_untreated	0.0260382	0.953028
P61981	7	34	HEK_DMSO/HEK_untreated	-0.0154689	0.952722
P62072	2	10	HEK_DMSO/HEK_untreated	0.0288178	0.910878
P62081	1	5	HEK_DMSO/HEK_untreated	0.205826	0.849169
P62136	5	25	HEK_DMSO/HEK_untreated	0.0307767	0.941982
P62140	3	13	HEK_DMSO/HEK_untreated	-0.142195	0.924944
P62191	6	26	HEK_DMSO/HEK_untreated	0.0160509	0.950343
P62195	2	8	HEK_DMSO/HEK_untreated	0.0073093	0.911663
P62241	7	35	HEK_DMSO/HEK_untreated	-0.0291899	0.952828
P62244	5	25	HEK_DMSO/HEK_untreated	0.0499731	0.943326
P62249	6	30	HEK_DMSO/HEK_untreated	-0.000499494	0.951257
P62253	1	5	HEK_DMSO/HEK_untreated	0.158094	0.811615
P62258	7	35	HEK_DMSO/HEK_untreated	-0.0471904	0.952867
P62263	3	12	HEK_DMSO/HEK_untreated	-0.170242	0.923848
P62266	6	30	HEK_DMSO/HEK_untreated	-0.0673244	0.949778
P62269	7	35	HEK_DMSO/HEK_untreated	-0.120668	0.952391
P62273	2	8	HEK_DMSO/HEK_untreated	0.313157	0.87978
P62277	7	35	HEK_DMSO/HEK_untreated	-0.00214564	0.951927
P62280	7	35	HEK_DMSO/HEK_untreated	-0.0595721	0.953142
P62304	3	15	HEK_DMSO/HEK_untreated	0.148481	0.919662
P62306	2	10	HEK_DMSO/HEK_untreated	-0.017027	0.906035
P62310	2	10	HEK_DMSO/HEK_untreated	0.0457223	0.90973
P62312	4	20	HEK_DMSO/HEK_untreated	0.0268135	0.936536
P62314	3	15	HEK_DMSO/HEK_untreated	0.0505963	0.928587
P62316	7	34	HEK_DMSO/HEK_untreated	0.0345721	0.953122
P62318	4	20	HEK_DMSO/HEK_untreated	0.0416475	0.934476
P62330	1	5	HEK_DMSO/HEK_untreated	0.234999	0.737858
P62333	1	4	HEK_DMSO/HEK_untreated	0.128707	0.799781
P62424	7	35	HEK_DMSO/HEK_untreated	0.0311456	0.952781
P62487	3	15	HEK_DMSO/HEK_untreated	-0.00536315	0.921715
P62495	7	34	HEK_DMSO/HEK_untreated	-0.0973152	0.951931
P62633	6	30	HEK_DMSO/HEK_untreated	0.0110503	0.949739
P62701	5	25	HEK_DMSO/HEK_untreated	-0.112845	0.943416
P62745	3	15	HEK_DMSO/HEK_untreated	-0.0644199	0.928971
P62750	7	34	HEK_DMSO/HEK_untreated	-0.0563434	0.95027
P62753	6	29	HEK_DMSO/HEK_untreated	0.0338788	0.949737
P62760	2	10	HEK_DMSO/HEK_untreated	-0.0171941	0.909689
P62805	7	35	HEK_DMSO/HEK_untreated	0.0663414	0.953101
P62820	1	5	HEK_DMSO/HEK_untreated	-0.0737544	0.840117
P62826	7	35	HEK_DMSO/HEK_untreated	0.00771852	0.952976
P62829	6	28	HEK_DMSO/HEK_untreated	0.0511198	0.950389
P62841	3	14	HEK_DMSO/HEK_untreated	0.11865	0.926063
P62847	3	15	HEK_DMSO/HEK_untreated	-0.0264413	0.929391
P62851	5	25	HEK_DMSO/HEK_untreated	-0.0348151	0.944841
P62854	1	5	HEK_DMSO/HEK_untreated	-0.173596	0.78823
P62857	3	15	HEK_DMSO/HEK_untreated	0.0358471	0.92883
P62861	2	10	HEK_DMSO/HEK_untreated	0.0311011	0.912044
P62873	4	20	HEK_DMSO/HEK_untreated	0.0266633	0.938133
P62875	1	5	HEK_DMSO/HEK_untreated	-0.055139	0.864619
P62877	1	5	HEK_DMSO/HEK_untreated	-0.0532502	0.860967
P62879	2	10	HEK_DMSO/HEK_untreated	0.133459	0.897071
P62888	7	33	HEK_DMSO/HEK_untreated	0.0205683	0.952401
P62899	6	29	HEK_DMSO/HEK_untreated	0.0908758	0.947747
P62906	6	30	HEK_DMSO/HEK_untreated	-0.0453468	0.948078
P62910	4	19	HEK_DMSO/HEK_untreated	0.05843	0.937348
P62913	4	17	HEK_DMSO/HEK_untreated	-0.062232	0.936191
P62917	7	35	HEK_DMSO/HEK_untreated	0.0357431	0.953157
P62937	7	35	HEK_DMSO/HEK_untreated	0.0775924	0.95317
P62942	3	15	HEK_DMSO/HEK_untreated	0.0172595	0.929516
P62979	2	10	HEK_DMSO/HEK_untreated	-0.129364	0.894707
P62993	7	35	HEK_DMSO/HEK_untreated	0.0204658	0.953186
P62995	3	13	HEK_DMSO/HEK_untreated	0.0146856	0.929138
P63000	1	5	HEK_DMSO/HEK_untreated	0.178254	0.752868
P63010	3	9	HEK_DMSO/HEK_untreated	0.0924164	0.918962
P63098	3	13	HEK_DMSO/HEK_untreated	0.137291	0.925344
P63104	7	35	HEK_DMSO/HEK_untreated	-0.0751357	0.95158
P63151	3	15	HEK_DMSO/HEK_untreated	-0.0128861	0.92898
P63165	3	14	HEK_DMSO/HEK_untreated	0.0862871	0.924857
P63172	2	10	HEK_DMSO/HEK_untreated	-0.0901485	0.90679
P63173	3	15	HEK_DMSO/HEK_untreated	-0.126123	0.920134
P63208	3	15	HEK_DMSO/HEK_untreated	-0.11048	0.927338
P63218	1	5	HEK_DMSO/HEK_untreated	0.0383358	0.873018
P63220	4	20	HEK_DMSO/HEK_untreated	0.0800344	0.934085
P63241	1	5	HEK_DMSO/HEK_untreated	0.0545206	0.870515
P63244	7	35	HEK_DMSO/HEK_untreated	-0.0247419	0.953115
P63272	2	10	HEK_DMSO/HEK_untreated	0.109849	0.907521
P63279	3	13	HEK_DMSO/HEK_untreated	0.0755156	0.927296
P67775	1	5	HEK_DMSO/HEK_untreated	-0.0188899	0.873411
P67809	7	35	HEK_DMSO/HEK_untreated	-0.035694	0.951964
P67870	4	18	HEK_DMSO/HEK_untreated	-0.0263796	0.938667
P67936	5	24	HEK_DMSO/HEK_untreated	0.0290966	0.946099
P68036	6	30	HEK_DMSO/HEK_untreated	0.0483023	0.950956
P68104	1	5	HEK_DMSO/HEK_untreated	-0.252085	0.845774
P68366	3	15	HEK_DMSO/HEK_untreated	-0.0575856	0.929289
P68371	1	5	HEK_DMSO/HEK_untreated	-0.00325718	0.873671
P68400	1	5	HEK_DMSO/HEK_untreated	-0.0258018	0.872754
P68402	2	10	HEK_DMSO/HEK_untreated	0.0852383	0.90863
P69905	4	18	HEK_DMSO/HEK_untreated	-0.00565945	0.914018
P78310	2	10	HEK_DMSO/HEK_untreated	0.035628	0.911393
P78318	1	5	HEK_DMSO/HEK_untreated	0.0403	0.868345
P78330	6	26	HEK_DMSO/HEK_untreated	0.00905254	0.948542
P78344	5	21	HEK_DMSO/HEK_untreated	0.00235429	0.943887
P78346	4	17	HEK_DMSO/HEK_untreated	-0.0128267	0.93541
P78347	7	34	HEK_DMSO/HEK_untreated	-0.103427	0.952505
P78371	7	35	HEK_DMSO/HEK_untreated	-0.0276479	0.953136
P78406	2	8	HEK_DMSO/HEK_untreated	0.0160718	0.907099
P78417	6	32	HEK_DMSO/HEK_untreated	-0.0802705	0.950274
P78527	7	31	HEK_DMSO/HEK_untreated	-0.00588269	0.952525
P78540	6	30	HEK_DMSO/HEK_untreated	0.137125	0.940624
P80303	5	25	HEK_DMSO/HEK_untreated	-0.12554	0.935102
P80404	7	34	HEK_DMSO/HEK_untreated	0.0549417	0.953089
P80723	7	34	HEK_DMSO/HEK_untreated	0.0128806	0.95234
P82094	1	5	HEK_DMSO/HEK_untreated	-0.0419227	0.868508
P82650	7	33	HEK_DMSO/HEK_untreated	0.114451	0.950035
P82663	2	10	HEK_DMSO/HEK_untreated	0.116081	0.89297
P82664	2	10	HEK_DMSO/HEK_untreated	0.0793809	0.905519
P82673	2	10	HEK_DMSO/HEK_untreated	0.0636033	0.908766
P82675	3	15	HEK_DMSO/HEK_untreated	-0.0693978	0.928697
P82909	1	4	HEK_DMSO/HEK_untreated	0.338459	0.678136
P82912	1	5	HEK_DMSO/HEK_untreated	-0.497912	0.505281
P82914	3	14	HEK_DMSO/HEK_untreated	-0.00917199	0.924798
P82930	2	10	HEK_DMSO/HEK_untreated	0.00256892	0.911898
P82932	3	15	HEK_DMSO/HEK_untreated	0.0173957	0.929227
P82933	1	5	HEK_DMSO/HEK_untreated	0.0172181	0.873135
P82970	1	5	HEK_DMSO/HEK_untreated	0.200409	0.858927
P82979	7	33	HEK_DMSO/HEK_untreated	-0.0275762	0.953151
P83111	1	5	HEK_DMSO/HEK_untreated	-0.183995	0.853357
P83731	5	25	HEK_DMSO/HEK_untreated	0.0159953	0.94491
P83881	1	5	HEK_DMSO/HEK_untreated	0.00697636	0.872223
P83916	2	10	HEK_DMSO/HEK_untreated	-0.245361	0.884494
P84085	1	5	HEK_DMSO/HEK_untreated	-0.108567	0.814725
P84090	3	15	HEK_DMSO/HEK_untreated	0.0386988	0.925649
P84098	5	24	HEK_DMSO/HEK_untreated	-0.0897331	0.943831
P84103	5	25	HEK_DMSO/HEK_untreated	0.0144277	0.944401
P98082	3	14	HEK_DMSO/HEK_untreated	0.0653743	0.928064
P98175	7	34	HEK_DMSO/HEK_untreated	0.0707217	0.952911
P98179	5	25	HEK_DMSO/HEK_untreated	-0.00548779	0.946188
P99999	6	29	HEK_DMSO/HEK_untreated	0.0364941	0.949103
Q00013	1	5	HEK_DMSO/HEK_untreated	-0.0508379	0.87136
Q00059	4	18	HEK_DMSO/HEK_untreated	-0.050486	0.93737
Q00325	5	25	HEK_DMSO/HEK_untreated	0.411215	0.919075
Q00341	7	35	HEK_DMSO/HEK_untreated	0.00410777	0.952595
Q00403	3	11	HEK_DMSO/HEK_untreated	0.0565252	0.922386
Q00534	1	5	HEK_DMSO/HEK_untreated	-0.0994435	0.844941
Q00535	1	5	HEK_DMSO/HEK_untreated	0.146066	0.845151
Q00577	4	20	HEK_DMSO/HEK_untreated	-0.0180428	0.935652
Q00587	1	5	HEK_DMSO/HEK_untreated	0.104693	0.860933
Q00610	1	3	HEK_DMSO/HEK_untreated	-0.0137229	0.848118
Q00653	1	4	HEK_DMSO/HEK_untreated	0.326786	0.828474
Q00688	7	34	HEK_DMSO/HEK_untreated	-0.00100454	0.95317
Q00765	2	9	HEK_DMSO/HEK_untreated	0.000971596	0.911863
Q00796	4	19	HEK_DMSO/HEK_untreated	-0.345836	0.91417
Q00839	6	30	HEK_DMSO/HEK_untreated	-0.0115214	0.947978
Q01081	4	20	HEK_DMSO/HEK_untreated	0.00540176	0.938771
Q01082	7	34	HEK_DMSO/HEK_untreated	-0.037456	0.952642
Q01085	5	23	HEK_DMSO/HEK_untreated	0.0373932	0.94544
Q01105	6	32	HEK_DMSO/HEK_untreated	-0.191598	0.950455
Q01130	1	5	HEK_DMSO/HEK_untreated	-0.393033	0.755057
Q01433	4	18	HEK_DMSO/HEK_untreated	0.00581756	0.938925
Q01469	6	30	HEK_DMSO/HEK_untreated	0.00473393	0.95001
Q01518	6	28	HEK_DMSO/HEK_untreated	-0.133395	0.945546
Q01581	6	32	HEK_DMSO/HEK_untreated	0.0241486	0.950809
Q01628	1	5	HEK_DMSO/HEK_untreated	0.136837	0.863741
Q01650	3	14	HEK_DMSO/HEK_untreated	-0.0808642	0.927878
Q01658	1	5	HEK_DMSO/HEK_untreated	-0.0311535	0.873158
Q01780	1	4	HEK_DMSO/HEK_untreated	-0.648951	0.557437
Q01813	7	33	HEK_DMSO/HEK_untreated	0.140592	0.952992
Q01844	5	25	HEK_DMSO/HEK_untreated	0.0107793	0.945917
Q02083	1	5	HEK_DMSO/HEK_untreated	0.181943	0.860774
Q02218	7	34	HEK_DMSO/HEK_untreated	0.0959219	0.952383
Q02241	1	5	HEK_DMSO/HEK_untreated	0.144237	0.786937
Q02252	7	35	HEK_DMSO/HEK_untreated	0.0371685	0.952613
Q02318	3	13	HEK_DMSO/HEK_untreated	0.165691	0.915649
Q02487	1	5	HEK_DMSO/HEK_untreated	0.55995	0.52967
Q02543	7	35	HEK_DMSO/HEK_untreated	0.0363813	0.949435
Q02750	1	5	HEK_DMSO/HEK_untreated	-0.0806244	0.866153
Q02790	7	35	HEK_DMSO/HEK_untreated	-0.0911447	0.95185
Q02809	7	33	HEK_DMSO/HEK_untreated	0.0124851	0.953165
Q02818	7	34	HEK_DMSO/HEK_untreated	-0.019895	0.952779
Q02878	7	35	HEK_DMSO/HEK_untreated	-0.117634	0.952837
Q02952	7	34	HEK_DMSO/HEK_untreated	-0.0255039	0.953188
Q03154	7	35	HEK_DMSO/HEK_untreated	-0.0397527	0.94683
Q03252	7	34	HEK_DMSO/HEK_untreated	-0.0944602	0.952298
Q03426	1	5	HEK_DMSO/HEK_untreated	-0.141802	0.869126
Q03519	1	4	HEK_DMSO/HEK_untreated	0.243835	0.686831
Q03701	1	5	HEK_DMSO/HEK_untreated	0.134167	0.8356
Q04206	3	15	HEK_DMSO/HEK_untreated	0.0655007	0.924775
Q04323	2	10	HEK_DMSO/HEK_untreated	0.044701	0.912257
Q04446	1	5	HEK_DMSO/HEK_untreated	-0.115731	0.864281
Q04637	6	30	HEK_DMSO/HEK_untreated	-0.0327638	0.95064
Q04695	5	25	HEK_DMSO/HEK_untreated	-0.0405498	0.945942
Q04721	1	5	HEK_DMSO/HEK_untreated	-0.0536065	0.8731
Q04726	4	20	HEK_DMSO/HEK_untreated	-0.038676	0.937475
Q04760	7	35	HEK_DMSO/HEK_untreated	0.0359841	0.953023
Q04837	7	35	HEK_DMSO/HEK_untreated	0.038597	0.952903
Q04917	7	33	HEK_DMSO/HEK_untreated	-0.000751118	0.953095
Q04941	1	4	HEK_DMSO/HEK_untreated	0.137719	0.858386
Q05048	6	24	HEK_DMSO/HEK_untreated	0.0250126	0.949654
Q05086	2	10	HEK_DMSO/HEK_untreated	0.0614798	0.909835
Q05397	1	5	HEK_DMSO/HEK_untreated	-0.0882656	0.862306
Q05519	5	23	HEK_DMSO/HEK_untreated	0.163631	0.941752
Q05639	3	13	HEK_DMSO/HEK_untreated	0.0838463	0.928693
Q05682	7	35	HEK_DMSO/HEK_untreated	0.0447493	0.952276
Q06124	7	35	HEK_DMSO/HEK_untreated	-0.0130296	0.952984
Q06187	1	5	HEK_DMSO/HEK_untreated	0.275436	0.781289
Q06203	7	35	HEK_DMSO/HEK_untreated	0.0246278	0.953081
Q06210	7	35	HEK_DMSO/HEK_untreated	-0.0453045	0.95276
Q06265	4	17	HEK_DMSO/HEK_untreated	-0.017897	0.938387
Q06323	7	35	HEK_DMSO/HEK_untreated	-0.0687908	0.952893
Q06330	2	10	HEK_DMSO/HEK_untreated	0.0742187	0.910402
Q06546	3	13	HEK_DMSO/HEK_untreated	0.125578	0.914003
Q06587	4	18	HEK_DMSO/HEK_untreated	0.00989632	0.936805
Q06787	2	8	HEK_DMSO/HEK_untreated	-0.0356025	0.907657
Q06830	7	34	HEK_DMSO/HEK_untreated	0.0376582	0.952959
Q07020	7	35	HEK_DMSO/HEK_untreated	0.0219081	0.953169
Q07021	6	31	HEK_DMSO/HEK_untreated	0.171777	0.947605
Q07065	7	35	HEK_DMSO/HEK_untreated	-0.0552873	0.952361
Q07157	7	34	HEK_DMSO/HEK_untreated	0.0105732	0.951426
Q07666	6	30	HEK_DMSO/HEK_untreated	0.0697989	0.945286
Q07812	2	10	HEK_DMSO/HEK_untreated	-0.0175311	0.912507
Q07817	1	5	HEK_DMSO/HEK_untreated	0.114904	0.854439
Q07866	6	29	HEK_DMSO/HEK_untreated	0.0365359	0.950021
Q07954	5	25	HEK_DMSO/HEK_untreated	-0.0830903	0.945239
Q07955	6	30	HEK_DMSO/HEK_untreated	-0.106538	0.939323
Q07960	6	27	HEK_DMSO/HEK_untreated	-0.0205887	0.949656
Q08170	4	14	HEK_DMSO/HEK_untreated	-0.414792	0.933289
Q08209	1	5	HEK_DMSO/HEK_untreated	0.249989	0.642725
Q08211	7	35	HEK_DMSO/HEK_untreated	-0.0276517	0.953177
Q08257	7	35	HEK_DMSO/HEK_untreated	0.0983111	0.95172
Q08379	7	33	HEK_DMSO/HEK_untreated	0.0298057	0.952166
Q08380	5	24	HEK_DMSO/HEK_untreated	0.0115938	0.944388
Q08426	5	24	HEK_DMSO/HEK_untreated	0.0703958	0.944268
Q08752	6	27	HEK_DMSO/HEK_untreated	-0.0355654	0.948472
Q08945	7	35	HEK_DMSO/HEK_untreated	0.0127116	0.952762
Q08AM6	1	5	HEK_DMSO/HEK_untreated	-0.0288738	0.872712
Q08J23	7	35	HEK_DMSO/HEK_untreated	-0.0487688	0.953183
Q09028	7	35	HEK_DMSO/HEK_untreated	-0.014235	0.953169
Q09161	5	22	HEK_DMSO/HEK_untreated	0.073754	0.943332
Q09666	7	35	HEK_DMSO/HEK_untreated	-0.0451253	0.953149
Q0VDF9	6	30	HEK_DMSO/HEK_untreated	-0.141468	0.949137
Q10471	1	5	HEK_DMSO/HEK_untreated	-0.110039	0.851982
Q10567	2	6	HEK_DMSO/HEK_untreated	-0.0183434	0.90876
Q10570	7	33	HEK_DMSO/HEK_untreated	-0.0182806	0.952761
Q10713	7	35	HEK_DMSO/HEK_untreated	0.051824	0.953138
Q12765	5	25	HEK_DMSO/HEK_untreated	0.0455735	0.938369
Q12768	1	4	HEK_DMSO/HEK_untreated	0.223405	0.850253
Q12769	7	31	HEK_DMSO/HEK_untreated	0.0244796	0.952879
Q12788	6	29	HEK_DMSO/HEK_untreated	0.016765	0.946269
Q12789	4	17	HEK_DMSO/HEK_untreated	-0.0308233	0.937624
Q12792	6	29	HEK_DMSO/HEK_untreated	-0.0257158	0.949226
Q12797	1	4	HEK_DMSO/HEK_untreated	-0.337424	0.786475
Q12800	1	5	HEK_DMSO/HEK_untreated	-0.00904878	0.87314
Q12824	2	10	HEK_DMSO/HEK_untreated	0.015798	0.912277
Q12849	6	25	HEK_DMSO/HEK_untreated	0.106757	0.948989
Q12857	1	5	HEK_DMSO/HEK_untreated	-0.541457	0.701039
Q12864	1	5	HEK_DMSO/HEK_untreated	0.0808645	0.861588
Q12872	2	10	HEK_DMSO/HEK_untreated	0.0386384	0.907726
Q12874	6	30	HEK_DMSO/HEK_untreated	0.0342892	0.949414
Q12888	6	30	HEK_DMSO/HEK_untreated	0.00992477	0.948958
Q12899	1	5	HEK_DMSO/HEK_untreated	-0.150671	0.828142
Q12904	6	24	HEK_DMSO/HEK_untreated	0.0069914	0.948051
Q12905	5	25	HEK_DMSO/HEK_untreated	-0.0152585	0.944708
Q12906	6	30	HEK_DMSO/HEK_untreated	0.0212163	0.950896
Q12907	3	13	HEK_DMSO/HEK_untreated	-0.0228687	0.92665
Q12931	7	35	HEK_DMSO/HEK_untreated	0.102539	0.953093
Q12959	6	27	HEK_DMSO/HEK_untreated	0.0335652	0.944789
Q12962	1	5	HEK_DMSO/HEK_untreated	0.0356607	0.8734
Q12965	1	5	HEK_DMSO/HEK_untreated	0.353089	0.44547
Q12972	1	5	HEK_DMSO/HEK_untreated	-0.0250686	0.872842
Q12996	6	29	HEK_DMSO/HEK_untreated	-0.124669	0.948761
Q13011	7	35	HEK_DMSO/HEK_untreated	0.172558	0.952882
Q13033	5	25	HEK_DMSO/HEK_untreated	0.00787187	0.941775
Q13042	2	10	HEK_DMSO/HEK_untreated	-0.0521896	0.910213
Q13045	4	19	HEK_DMSO/HEK_untreated	-0.0376543	0.932787
Q13057	5	26	HEK_DMSO/HEK_untreated	-0.0675635	0.946355
Q13084	3	15	HEK_DMSO/HEK_untreated	0.227719	0.914806
Q13085	6	24	HEK_DMSO/HEK_untreated	-0.0526577	0.948872
Q13098	7	33	HEK_DMSO/HEK_untreated	-0.0496365	0.953122
Q13112	3	15	HEK_DMSO/HEK_untreated	0.0205323	0.92699
Q13123	4	16	HEK_DMSO/HEK_untreated	0.0341948	0.938246
Q13126	4	19	HEK_DMSO/HEK_untreated	-0.0445708	0.938192
Q13136	1	4	HEK_DMSO/HEK_untreated	0.636436	0.794024
Q13144	3	15	HEK_DMSO/HEK_untreated	0.00848224	0.927329
Q13148	7	35	HEK_DMSO/HEK_untreated	0.00356878	0.953177
Q13151	5	22	HEK_DMSO/HEK_untreated	-0.00722572	0.942631
Q13153	1	4	HEK_DMSO/HEK_untreated	0.0831522	0.869839
Q13155	4	17	HEK_DMSO/HEK_untreated	-0.0995451	0.93253
Q13162	7	35	HEK_DMSO/HEK_untreated	-0.391382	0.949726
Q13177	5	22	HEK_DMSO/HEK_untreated	0.077795	0.943433
Q13185	6	30	HEK_DMSO/HEK_untreated	-0.0226687	0.949915
Q13200	3	12	HEK_DMSO/HEK_untreated	0.0595253	0.925735
Q13201	1	5	HEK_DMSO/HEK_untreated	-0.345715	0.685528
Q13217	7	31	HEK_DMSO/HEK_untreated	-0.0557181	0.953024
Q13227	1	4	HEK_DMSO/HEK_untreated	-0.11384	0.846303
Q13228	7	34	HEK_DMSO/HEK_untreated	-0.000443018	0.953169
Q13232	2	9	HEK_DMSO/HEK_untreated	-0.0350477	0.911847
Q13242	7	35	HEK_DMSO/HEK_untreated	0.0340919	0.953132
Q13243	1	4	HEK_DMSO/HEK_untreated	0.105632	0.809853
Q13247	1	3	HEK_DMSO/HEK_untreated	-0.532376	0.789314
Q13257	3	15	HEK_DMSO/HEK_untreated	-0.00228822	0.92917
Q13263	7	35	HEK_DMSO/HEK_untreated	-0.0493041	0.952739
Q13268	7	32	HEK_DMSO/HEK_untreated	-0.0540377	0.953095
Q13283	7	35	HEK_DMSO/HEK_untreated	-0.0184782	0.952612
Q13308	1	5	HEK_DMSO/HEK_untreated	-0.0173471	0.873262
Q13309	1	5	HEK_DMSO/HEK_untreated	0.269722	0.72595
Q13310	6	29	HEK_DMSO/HEK_untreated	-0.0829657	0.948352
Q13330	5	25	HEK_DMSO/HEK_untreated	0.030723	0.945497
Q13347	7	33	HEK_DMSO/HEK_untreated	-0.0301568	0.953101
Q13363	7	33	HEK_DMSO/HEK_untreated	-0.00617493	0.953173
Q13395	1	3	HEK_DMSO/HEK_untreated	-0.00127936	0.851488
Q13404	1	5	HEK_DMSO/HEK_untreated	-0.0220346	0.873592
Q13405	5	23	HEK_DMSO/HEK_untreated	0.0795616	0.943585
Q13409	7	35	HEK_DMSO/HEK_untreated	-0.0880596	0.951405
Q13416	1	5	HEK_DMSO/HEK_untreated	-0.106316	0.83947
Q13427	5	25	HEK_DMSO/HEK_untreated	0.058638	0.94394
Q13428	7	33	HEK_DMSO/HEK_untreated	0.00165079	0.952171
Q13435	6	28	HEK_DMSO/HEK_untreated	0.141066	0.943837
Q13438	2	10	HEK_DMSO/HEK_untreated	0.234132	0.877213
Q13439	7	35	HEK_DMSO/HEK_untreated	0.00952865	0.953078
Q13442	4	20	HEK_DMSO/HEK_untreated	0.0636202	0.938829
Q13445	1	3	HEK_DMSO/HEK_untreated	-0.16945	0.829085
Q13451	4	19	HEK_DMSO/HEK_untreated	0.00852704	0.936343
Q13492	7	31	HEK_DMSO/HEK_untreated	0.0476399	0.952905
Q13501	7	34	HEK_DMSO/HEK_untreated	-0.0564673	0.953086
Q13505	1	5	HEK_DMSO/HEK_untreated	-0.0927121	0.864526
Q13509	1	3	HEK_DMSO/HEK_untreated	0.226818	0.825352
Q13510	4	20	HEK_DMSO/HEK_untreated	0.0185424	0.934464
Q13523	4	19	HEK_DMSO/HEK_untreated	-0.0881832	0.936942
Q13526	1	3	HEK_DMSO/HEK_untreated	-0.134854	0.858648
Q13547	3	15	HEK_DMSO/HEK_untreated	0.00212261	0.929215
Q13555	1	5	HEK_DMSO/HEK_untreated	-0.0604415	0.871257
Q13557	2	10	HEK_DMSO/HEK_untreated	0.0671137	0.911263
Q13561	7	34	HEK_DMSO/HEK_untreated	-0.0090677	0.952759
Q13564	4	19	HEK_DMSO/HEK_untreated	-0.111773	0.934384
Q13573	3	14	HEK_DMSO/HEK_untreated	-0.113176	0.917983
Q13576	7	35	HEK_DMSO/HEK_untreated	-0.00372005	0.952717
Q13595	4	20	HEK_DMSO/HEK_untreated	0.202494	0.933876
Q13596	5	25	HEK_DMSO/HEK_untreated	-0.0992132	0.939014
Q13601	2	10	HEK_DMSO/HEK_untreated	-0.122727	0.906498
Q13610	7	35	HEK_DMSO/HEK_untreated	0.028675	0.952594
Q13616	5	21	HEK_DMSO/HEK_untreated	-0.0840462	0.94238
Q13617	5	25	HEK_DMSO/HEK_untreated	0.0304344	0.945457
Q13618	3	15	HEK_DMSO/HEK_untreated	0.0141964	0.925515
Q13619	4	20	HEK_DMSO/HEK_untreated	-0.0181908	0.93875
Q13620	6	26	HEK_DMSO/HEK_untreated	-0.059181	0.950598
Q13625	1	5	HEK_DMSO/HEK_untreated	-0.0280055	0.872142
Q13630	3	14	HEK_DMSO/HEK_untreated	-0.100176	0.916462
Q13637	1	5	HEK_DMSO/HEK_untreated	0.266803	0.794079
Q13642	5	21	HEK_DMSO/HEK_untreated	0.0498611	0.945098
Q13643	1	5	HEK_DMSO/HEK_untreated	-0.0399728	0.87321
Q13685	3	15	HEK_DMSO/HEK_untreated	-0.0131296	0.929057
Q13740	3	14	HEK_DMSO/HEK_untreated	0.091954	0.926881
Q13769	1	5	HEK_DMSO/HEK_untreated	-0.0332189	0.873427
Q13813	7	35	HEK_DMSO/HEK_untreated	-0.00154839	0.953185
Q13823	4	20	HEK_DMSO/HEK_untreated	-0.0198298	0.937271
Q13825	3	15	HEK_DMSO/HEK_untreated	-0.0604264	0.927698
Q13838	7	35	HEK_DMSO/HEK_untreated	0.0629377	0.952956
Q13867	3	15	HEK_DMSO/HEK_untreated	-0.0548179	0.923676
Q13868	4	20	HEK_DMSO/HEK_untreated	-0.0257409	0.931203
Q13884	7	33	HEK_DMSO/HEK_untreated	0.0654197	0.951783
Q13885	1	5	HEK_DMSO/HEK_untreated	0.0146534	0.873509
Q13895	7	35	HEK_DMSO/HEK_untreated	-0.0336327	0.953059
Q13907	6	30	HEK_DMSO/HEK_untreated	0.0570034	0.949807
Q13951	2	10	HEK_DMSO/HEK_untreated	0.198169	0.903532
Q13952	2	10	HEK_DMSO/HEK_untreated	0.0615781	0.909369
Q14008	6	30	HEK_DMSO/HEK_untreated	-0.00664471	0.950013
Q14011	5	24	HEK_DMSO/HEK_untreated	0.0484393	0.944221
Q14012	1	5	HEK_DMSO/HEK_untreated	0.0408091	0.873199
Q14019	7	33	HEK_DMSO/HEK_untreated	0.0152286	0.951001
Q14061	2	10	HEK_DMSO/HEK_untreated	0.0830778	0.909967
Q14103	6	30	HEK_DMSO/HEK_untreated	0.0648642	0.949637
Q14108	2	10	HEK_DMSO/HEK_untreated	-0.0158994	0.911825
Q14116	2	10	HEK_DMSO/HEK_untreated	-0.0319341	0.911075
Q14118	3	13	HEK_DMSO/HEK_untreated	0.0994886	0.928288
Q14126	3	15	HEK_DMSO/HEK_untreated	0.0734566	0.925286
Q14137	6	25	HEK_DMSO/HEK_untreated	0.0132457	0.94952
Q14139	3	15	HEK_DMSO/HEK_untreated	0.200495	0.924176
Q14141	3	15	HEK_DMSO/HEK_untreated	-0.0213245	0.929164
Q14146	1	5	HEK_DMSO/HEK_untreated	0.0376445	0.872667
Q14151	7	35	HEK_DMSO/HEK_untreated	-0.0140855	0.952867
Q14152	7	33	HEK_DMSO/HEK_untreated	-0.00117515	0.953136
Q14153	1	3	HEK_DMSO/HEK_untreated	0.301398	0.859174
Q14155	2	9	HEK_DMSO/HEK_untreated	-0.0018033	0.911893
Q14157	7	32	HEK_DMSO/HEK_untreated	0.00169806	0.952831
Q14160	1	5	HEK_DMSO/HEK_untreated	0.036389	0.872576
Q14166	7	34	HEK_DMSO/HEK_untreated	-0.0261458	0.953144
Q14181	2	10	HEK_DMSO/HEK_untreated	-0.0840063	0.910016
Q14192	5	25	HEK_DMSO/HEK_untreated	-0.0388707	0.94553
Q14195	3	15	HEK_DMSO/HEK_untreated	-0.0699234	0.929256
Q14197	5	24	HEK_DMSO/HEK_untreated	0.0471874	0.944897
Q14203	6	28	HEK_DMSO/HEK_untreated	-0.061817	0.949762
Q14204	6	29	HEK_DMSO/HEK_untreated	0.012945	0.94904
Q14232	4	17	HEK_DMSO/HEK_untreated	0.0537565	0.932397
Q14240	3	14	HEK_DMSO/HEK_untreated	-0.1385	0.92443
Q14244	3	14	HEK_DMSO/HEK_untreated	0.155977	0.928304
Q14247	7	33	HEK_DMSO/HEK_untreated	-0.0108214	0.952767
Q14249	1	5	HEK_DMSO/HEK_untreated	0.0580568	0.868386
Q14254	1	5	HEK_DMSO/HEK_untreated	-0.734902	0.620955
Q14257	7	34	HEK_DMSO/HEK_untreated	-0.0540036	0.952864
Q14258	7	35	HEK_DMSO/HEK_untreated	0.0492368	0.952936
Q14289	1	4	HEK_DMSO/HEK_untreated	-0.200438	0.808193
Q14315	1	5	HEK_DMSO/HEK_untreated	-0.0353939	0.873054
Q14318	2	10	HEK_DMSO/HEK_untreated	0.00616361	0.906731
Q14320	2	10	HEK_DMSO/HEK_untreated	0.0258422	0.912006
Q14331	1	5	HEK_DMSO/HEK_untreated	-0.123483	0.829593
Q14376	2	10	HEK_DMSO/HEK_untreated	-0.233135	0.888163
Q14444	7	33	HEK_DMSO/HEK_untreated	-0.0579546	0.952649
Q14493	1	5	HEK_DMSO/HEK_untreated	0.367146	0.77433
Q14498	7	33	HEK_DMSO/HEK_untreated	0.0310836	0.953004
Q14554	7	35	HEK_DMSO/HEK_untreated	0.0158345	0.953023
Q14558	4	20	HEK_DMSO/HEK_untreated	0.0017505	0.939145
Q14562	1	5	HEK_DMSO/HEK_untreated	-0.00859076	0.87345
Q14566	7	35	HEK_DMSO/HEK_untreated	-0.0872331	0.952965
Q14651	2	10	HEK_DMSO/HEK_untreated	-0.0802778	0.909484
Q14676	1	5	HEK_DMSO/HEK_untreated	0.0254397	0.873389
Q14677	3	12	HEK_DMSO/HEK_untreated	0.0525448	0.928528
Q14683	5	25	HEK_DMSO/HEK_untreated	-0.052187	0.944365
Q14684	7	35	HEK_DMSO/HEK_untreated	0.0747571	0.952581
Q14690	7	30	HEK_DMSO/HEK_untreated	0.024646	0.953038
Q14692	6	31	HEK_DMSO/HEK_untreated	-0.0788023	0.948962
Q14694	6	30	HEK_DMSO/HEK_untreated	0.0274081	0.94972
Q14696	5	25	HEK_DMSO/HEK_untreated	-0.0771418	0.94414
Q14697	7	34	HEK_DMSO/HEK_untreated	-0.0864855	0.953166
Q14738	2	10	HEK_DMSO/HEK_untreated	0.068013	0.900137
Q14739	1	5	HEK_DMSO/HEK_untreated	0.0888909	0.865972
Q14764	5	23	HEK_DMSO/HEK_untreated	-0.0347962	0.94567
Q14766	1	4	HEK_DMSO/HEK_untreated	-0.0435885	0.864931
Q14790	2	10	HEK_DMSO/HEK_untreated	0.0484088	0.906085
Q14839	6	27	HEK_DMSO/HEK_untreated	-0.112681	0.948373
Q14847	7	35	HEK_DMSO/HEK_untreated	-0.0400606	0.952588
Q14914	2	9	HEK_DMSO/HEK_untreated	-0.0715032	0.910841
Q14919	2	10	HEK_DMSO/HEK_untreated	0.096414	0.909698
Q14956	1	5	HEK_DMSO/HEK_untreated	0.0960808	0.868331
Q14974	6	30	HEK_DMSO/HEK_untreated	-0.0576633	0.950589
Q14978	6	30	HEK_DMSO/HEK_untreated	0.174751	0.950573
Q14980	1	3	HEK_DMSO/HEK_untreated	-0.0741552	0.817362
Q14997	1	5	HEK_DMSO/HEK_untreated	0.0239351	0.869766
Q14BN4	1	5	HEK_DMSO/HEK_untreated	-0.0407218	0.869311
Q14C86	5	25	HEK_DMSO/HEK_untreated	-0.137423	0.941351
Q14CX7	5	23	HEK_DMSO/HEK_untreated	-0.0737097	0.944244
Q15003	7	33	HEK_DMSO/HEK_untreated	-0.0679749	0.952118
Q15004	2	10	HEK_DMSO/HEK_untreated	0.0190445	0.912302
Q15006	3	14	HEK_DMSO/HEK_untreated	-0.0597315	0.92387
Q15007	4	20	HEK_DMSO/HEK_untreated	-0.0513434	0.937417
Q15008	6	23	HEK_DMSO/HEK_untreated	0.0169767	0.947574
Q15018	1	4	HEK_DMSO/HEK_untreated	0.0646605	0.84037
Q15019	7	33	HEK_DMSO/HEK_untreated	0.045331	0.952806
Q15021	7	34	HEK_DMSO/HEK_untreated	-0.0650445	0.951628
Q15024	3	13	HEK_DMSO/HEK_untreated	0.00133496	0.928293
Q15029	7	35	HEK_DMSO/HEK_untreated	-0.0061155	0.953153
Q15031	2	9	HEK_DMSO/HEK_untreated	0.13528	0.90667
Q15041	2	10	HEK_DMSO/HEK_untreated	0.103228	0.904169
Q15043	3	15	HEK_DMSO/HEK_untreated	0.149238	0.922635
Q15046	6	26	HEK_DMSO/HEK_untreated	-0.0502793	0.949484
Q15050	5	24	HEK_DMSO/HEK_untreated	0.0210799	0.946034
Q15056	6	28	HEK_DMSO/HEK_untreated	0.0556145	0.947905
Q15061	7	32	HEK_DMSO/HEK_untreated	0.044157	0.952238
Q15067	7	34	HEK_DMSO/HEK_untreated	0.159306	0.948949
Q15075	6	30	HEK_DMSO/HEK_untreated	-0.0525886	0.950257
Q15084	7	35	HEK_DMSO/HEK_untreated	-0.0556872	0.953175
Q15102	4	20	HEK_DMSO/HEK_untreated	0.0372866	0.93786
Q15118	3	15	HEK_DMSO/HEK_untreated	0.195254	0.920202
Q15121	2	10	HEK_DMSO/HEK_untreated	0.0360643	0.911461
Q15124	1	5	HEK_DMSO/HEK_untreated	0.115221	0.851198
Q15126	1	5	HEK_DMSO/HEK_untreated	0.0350631	0.873381
Q15147	1	4	HEK_DMSO/HEK_untreated	0.175234	0.775251
Q15149	7	34	HEK_DMSO/HEK_untreated	-0.0278602	0.952186
Q15154	2	10	HEK_DMSO/HEK_untreated	0.0379651	0.912017
Q15165	1	3	HEK_DMSO/HEK_untreated	-0.269627	0.812085
Q15181	7	34	HEK_DMSO/HEK_untreated	0.0659616	0.952602
Q15185	6	30	HEK_DMSO/HEK_untreated	0.0206182	0.950128
Q15233	6	30	HEK_DMSO/HEK_untreated	0.0845673	0.947603
Q15257	4	20	HEK_DMSO/HEK_untreated	-0.0702542	0.937195
Q15262	3	15	HEK_DMSO/HEK_untreated	0.0293909	0.926419
Q15269	7	32	HEK_DMSO/HEK_untreated	0.0331903	0.952948
Q15274	6	29	HEK_DMSO/HEK_untreated	-0.00410882	0.949673
Q15287	4	20	HEK_DMSO/HEK_untreated	-0.00293183	0.93879
Q15291	4	15	HEK_DMSO/HEK_untreated	0.0386511	0.937155
Q15293	7	35	HEK_DMSO/HEK_untreated	-0.00747983	0.95294
Q15334	1	5	HEK_DMSO/HEK_untreated	-0.218993	0.846662
Q15363	1	5	HEK_DMSO/HEK_untreated	0.0470295	0.872771
Q15365	5	25	HEK_DMSO/HEK_untreated	-0.0647868	0.945002
Q15366	7	33	HEK_DMSO/HEK_untreated	-0.0170039	0.953119
Q15369	4	20	HEK_DMSO/HEK_untreated	0.089124	0.936473
Q15370	7	35	HEK_DMSO/HEK_untreated	0.027171	0.953104
Q15382	2	10	HEK_DMSO/HEK_untreated	0.0034076	0.91213
Q15388	2	7	HEK_DMSO/HEK_untreated	0.0458737	0.90992
Q15392	3	11	HEK_DMSO/HEK_untreated	-0.101271	0.925886
Q15393	7	35	HEK_DMSO/HEK_untreated	-0.0244226	0.952492
Q15397	3	14	HEK_DMSO/HEK_untreated	0.173821	0.922448
Q15404	2	7	HEK_DMSO/HEK_untreated	-0.00306715	0.91008
Q15417	4	20	HEK_DMSO/HEK_untreated	0.0187253	0.936335
Q15424	6	29	HEK_DMSO/HEK_untreated	-0.0339703	0.950506
Q15427	2	10	HEK_DMSO/HEK_untreated	-0.0498449	0.904137
Q15428	3	14	HEK_DMSO/HEK_untreated	-0.0875909	0.92699
Q15435	4	20	HEK_DMSO/HEK_untreated	-0.048597	0.937559
Q15436	7	35	HEK_DMSO/HEK_untreated	-0.146838	0.95028
Q15437	3	14	HEK_DMSO/HEK_untreated	-0.0886467	0.926784
Q15459	7	32	HEK_DMSO/HEK_untreated	0.0325268	0.953052
Q15477	2	10	HEK_DMSO/HEK_untreated	-0.0164253	0.912388
Q15554	1	5	HEK_DMSO/HEK_untreated	-0.00488004	0.873678
Q15555	1	5	HEK_DMSO/HEK_untreated	0.246486	0.805855
Q15599	2	10	HEK_DMSO/HEK_untreated	0.0883521	0.90774
Q15631	7	35	HEK_DMSO/HEK_untreated	-0.0607625	0.950146
Q15637	6	30	HEK_DMSO/HEK_untreated	0.100318	0.949772
Q15642	4	21	HEK_DMSO/HEK_untreated	-0.224184	0.933099
Q15645	7	35	HEK_DMSO/HEK_untreated	0.0182992	0.953154
Q15648	1	5	HEK_DMSO/HEK_untreated	-0.149915	0.87237
Q15654	2	10	HEK_DMSO/HEK_untreated	-0.0924904	0.909731
Q15691	7	35	HEK_DMSO/HEK_untreated	0.0249922	0.953107
Q15717	7	34	HEK_DMSO/HEK_untreated	-0.0686402	0.952753
Q15738	3	15	HEK_DMSO/HEK_untreated	-0.0208868	0.924726
Q15746	1	4	HEK_DMSO/HEK_untreated	0.188648	0.864716
Q15750	1	5	HEK_DMSO/HEK_untreated	-0.121222	0.807552
Q15758	5	25	HEK_DMSO/HEK_untreated	0.0676232	0.944169
Q15773	1	5	HEK_DMSO/HEK_untreated	-0.0886239	0.870791
Q15785	6	29	HEK_DMSO/HEK_untreated	0.024767	0.945411
Q15813	5	24	HEK_DMSO/HEK_untreated	0.0649588	0.939259
Q15814	1	5	HEK_DMSO/HEK_untreated	0.155111	0.75605
Q15819	1	5	HEK_DMSO/HEK_untreated	0.00942206	0.873651
Q15843	3	15	HEK_DMSO/HEK_untreated	-0.041696	0.927454
Q15907	1	4	HEK_DMSO/HEK_untreated	-0.252646	0.741424
Q15910	2	10	HEK_DMSO/HEK_untreated	-0.0570213	0.908892
Q15942	7	35	HEK_DMSO/HEK_untreated	0.0177641	0.953181
Q16181	4	14	HEK_DMSO/HEK_untreated	-0.0607534	0.933409
Q16186	3	13	HEK_DMSO/HEK_untreated	-0.0589108	0.927529
Q16204	7	31	HEK_DMSO/HEK_untreated	-0.0192774	0.950847
Q16222	2	9	HEK_DMSO/HEK_untreated	0.020414	0.911981
Q16352	3	15	HEK_DMSO/HEK_untreated	0.0889547	0.927658
Q16363	1	4	HEK_DMSO/HEK_untreated	0.0991999	0.85858
Q16401	7	30	HEK_DMSO/HEK_untreated	0.00802744	0.953135
Q16512	1	5	HEK_DMSO/HEK_untreated	0.339629	0.811683
Q16513	3	14	HEK_DMSO/HEK_untreated	0.163682	0.923591
Q16527	2	10	HEK_DMSO/HEK_untreated	-0.0277284	0.912364
Q16531	7	33	HEK_DMSO/HEK_untreated	-0.0178245	0.952734
Q16539	2	8	HEK_DMSO/HEK_untreated	-0.000466687	0.911453
Q16540	3	15	HEK_DMSO/HEK_untreated	0.164805	0.924359
Q16543	6	28	HEK_DMSO/HEK_untreated	-0.01576	0.947808
Q16555	7	35	HEK_DMSO/HEK_untreated	0.00300252	0.951816
Q16563	1	5	HEK_DMSO/HEK_untreated	-0.565967	0.0593117
Q16576	7	35	HEK_DMSO/HEK_untreated	0.0148758	0.952289
Q16595	4	19	HEK_DMSO/HEK_untreated	0.0324043	0.938988
Q16629	3	14	HEK_DMSO/HEK_untreated	-0.0600806	0.923635
Q16630	6	30	HEK_DMSO/HEK_untreated	-0.00792808	0.951181
Q16637	2	10	HEK_DMSO/HEK_untreated	-0.00487697	0.906746
Q16643	7	35	HEK_DMSO/HEK_untreated	-0.0739342	0.95008
Q16650	1	5	HEK_DMSO/HEK_untreated	0.0579892	0.873426
Q16656	1	5	HEK_DMSO/HEK_untreated	0.00434366	0.873517
Q16658	7	35	HEK_DMSO/HEK_untreated	0.0186841	0.952585
Q16698	6	28	HEK_DMSO/HEK_untreated	0.127523	0.949489
Q16718	5	25	HEK_DMSO/HEK_untreated	0.137886	0.943894
Q16719	7	35	HEK_DMSO/HEK_untreated	-0.103531	0.952814
Q16740	4	20	HEK_DMSO/HEK_untreated	-0.0146955	0.939157
Q16762	7	34	HEK_DMSO/HEK_untreated	0.0401185	0.952496
Q16763	2	10	HEK_DMSO/HEK_untreated	0.0403944	0.912061
Q16774	1	5	HEK_DMSO/HEK_untreated	0.0371672	0.873006
Q16775	5	25	HEK_DMSO/HEK_untreated	-0.0187132	0.940825
Q16795	3	15	HEK_DMSO/HEK_untreated	0.059389	0.928936
Q16822	7	35	HEK_DMSO/HEK_untreated	0.144585	0.951083
Q16836	7	35	HEK_DMSO/HEK_untreated	0.0626668	0.952802
Q16851	7	33	HEK_DMSO/HEK_untreated	0.0703788	0.952784
Q16864	1	5	HEK_DMSO/HEK_untreated	-0.0473507	0.871029
Q16881	7	34	HEK_DMSO/HEK_untreated	-0.0340641	0.950676
Q16891	6	28	HEK_DMSO/HEK_untreated	0.296551	0.939562
Q17RC7	1	5	HEK_DMSO/HEK_untreated	-0.14194	0.864701
Q1ED39	4	15	HEK_DMSO/HEK_untreated	0.0896904	0.930991
Q1KMD3	7	35	HEK_DMSO/HEK_untreated	0.0495202	0.951183
Q27J81	1	5	HEK_DMSO/HEK_untreated	-0.139584	0.866105
Q29RF7	5	21	HEK_DMSO/HEK_untreated	0.0325902	0.945396
Q2KHT3	1	5	HEK_DMSO/HEK_untreated	-0.0125632	0.873557
Q2NL82	5	24	HEK_DMSO/HEK_untreated	0.0195369	0.942297
Q2T9J0	1	5	HEK_DMSO/HEK_untreated	0.839651	0.752405
Q2TAL8	1	5	HEK_DMSO/HEK_untreated	-0.100223	0.871707
Q2TAY7	7	35	HEK_DMSO/HEK_untreated	-0.0383422	0.952892
Q32MZ4	6	27	HEK_DMSO/HEK_untreated	-0.00162987	0.950999
Q32P28	6	29	HEK_DMSO/HEK_untreated	0.0586781	0.949362
Q3B726	1	5	HEK_DMSO/HEK_untreated	-0.198979	0.702952
Q3KQV9	1	5	HEK_DMSO/HEK_untreated	0.166451	0.805368
Q3LXA3	7	34	HEK_DMSO/HEK_untreated	-0.0661701	0.953009
Q3MHD2	3	13	HEK_DMSO/HEK_untreated	0.0307896	0.924587
Q3YEC7	6	29	HEK_DMSO/HEK_untreated	0.0014543	0.950795
Q3ZCQ8	7	35	HEK_DMSO/HEK_untreated	0.0485349	0.952665
Q460N5	1	5	HEK_DMSO/HEK_untreated	-0.15752	0.859976
Q494V2	1	5	HEK_DMSO/HEK_untreated	-0.602029	0.536705
Q49A26	2	8	HEK_DMSO/HEK_untreated	0.052044	0.90942
Q49AR2	1	5	HEK_DMSO/HEK_untreated	0.225926	0.769198
Q49B96	1	5	HEK_DMSO/HEK_untreated	0.313718	0.633384
Q4G0F5	1	5	HEK_DMSO/HEK_untreated	-0.130061	0.824651
Q4G0N4	7	35	HEK_DMSO/HEK_untreated	0.0965227	0.952229
Q4G148	2	10	HEK_DMSO/HEK_untreated	0.124917	0.909124
Q4G176	1	5	HEK_DMSO/HEK_untreated	-0.107184	0.860807
Q4J6C6	1	5	HEK_DMSO/HEK_untreated	-0.117119	0.827652
Q4KWH8	1	5	HEK_DMSO/HEK_untreated	0.0482894	0.871582
Q4VC31	3	15	HEK_DMSO/HEK_untreated	0.115132	0.924315
Q52LJ0	4	20	HEK_DMSO/HEK_untreated	0.0802208	0.93817
Q53EL6	7	35	HEK_DMSO/HEK_untreated	-0.0251821	0.95293
Q53F19	1	5	HEK_DMSO/HEK_untreated	0.0784582	0.859735
Q53FT3	1	5	HEK_DMSO/HEK_untreated	-0.0219103	0.873346
Q53GS9	2	10	HEK_DMSO/HEK_untreated	0.086218	0.900342
Q53H12	1	4	HEK_DMSO/HEK_untreated	-0.0560793	0.866676
Q53H82	3	13	HEK_DMSO/HEK_untreated	0.0704003	0.927506
Q53HC9	1	5	HEK_DMSO/HEK_untreated	-0.230156	0.544406
Q562R1	3	15	HEK_DMSO/HEK_untreated	0.0393892	0.92845
Q58FF6	1	5	HEK_DMSO/HEK_untreated	-0.112146	0.87276
Q58FG1	1	5	HEK_DMSO/HEK_untreated	0.168957	0.849923
Q5BKZ1	7	35	HEK_DMSO/HEK_untreated	0.00369022	0.953182
Q5H9R7	2	10	HEK_DMSO/HEK_untreated	-0.0591266	0.912026
Q5HYI8	1	3	HEK_DMSO/HEK_untreated	0.14949	0.790132
Q5JPH6	5	25	HEK_DMSO/HEK_untreated	0.0590685	0.929306
Q5JRX3	6	26	HEK_DMSO/HEK_untreated	-0.0275136	0.94866
Q5JSH3	5	22	HEK_DMSO/HEK_untreated	-0.12853	0.944435
Q5JTH9	6	25	HEK_DMSO/HEK_untreated	-0.000858426	0.949107
Q5JTJ3	4	20	HEK_DMSO/HEK_untreated	0.0106756	0.938535
Q5JTV8	4	19	HEK_DMSO/HEK_untreated	-0.138314	0.935365
Q5JTZ9	7	35	HEK_DMSO/HEK_untreated	-0.0229116	0.95296
Q5JVF3	3	15	HEK_DMSO/HEK_untreated	0.0581849	0.928383
Q5MNZ6	1	5	HEK_DMSO/HEK_untreated	0.0459868	0.872767
Q5QJE6	7	30	HEK_DMSO/HEK_untreated	-0.00760245	0.952162
Q5R3I4	3	15	HEK_DMSO/HEK_untreated	-0.069893	0.920211
Q5RKV6	7	34	HEK_DMSO/HEK_untreated	0.133388	0.949499
Q5SRE5	1	4	HEK_DMSO/HEK_untreated	0.176218	0.753266
Q5SSJ5	5	25	HEK_DMSO/HEK_untreated	-0.000343836	0.945654
Q5SY16	3	15	HEK_DMSO/HEK_untreated	0.161852	0.92652
Q5SYB0	1	5	HEK_DMSO/HEK_untreated	0.378092	0.611856
Q5T160	4	19	HEK_DMSO/HEK_untreated	-0.108992	0.933129
Q5T280	3	13	HEK_DMSO/HEK_untreated	-0.0830492	0.92538
Q5T2W1	1	5	HEK_DMSO/HEK_untreated	0.0654114	0.863429
Q5T3I0	5	23	HEK_DMSO/HEK_untreated	-0.101101	0.942609
Q5T440	3	15	HEK_DMSO/HEK_untreated	-0.0767206	0.927536
Q5T4S7	7	32	HEK_DMSO/HEK_untreated	0.0287537	0.953168
Q5T653	3	14	HEK_DMSO/HEK_untreated	-0.137479	0.921133
Q5T6F2	2	10	HEK_DMSO/HEK_untreated	0.122281	0.90983
Q5T6V5	3	14	HEK_DMSO/HEK_untreated	0.0217597	0.923981
Q5T8P6	2	10	HEK_DMSO/HEK_untreated	0.0472337	0.902386
Q5TA45	2	8	HEK_DMSO/HEK_untreated	-0.117046	0.900718
Q5TAQ9	2	10	HEK_DMSO/HEK_untreated	0.00183625	0.912321
Q5TC12	3	15	HEK_DMSO/HEK_untreated	0.126546	0.928084
Q5TDH0	5	25	HEK_DMSO/HEK_untreated	0.00125655	0.944493
Q5TFE4	3	15	HEK_DMSO/HEK_untreated	-0.00763225	0.929257
Q5THJ4	1	3	HEK_DMSO/HEK_untreated	0.319375	0.725878
Q5U5X0	2	10	HEK_DMSO/HEK_untreated	0.282259	0.887059
Q5VT52	5	23	HEK_DMSO/HEK_untreated	-0.117083	0.939598
Q5VTL8	1	5	HEK_DMSO/HEK_untreated	0.156193	0.845563
Q5VTR2	3	15	HEK_DMSO/HEK_untreated	0.0537718	0.926312
Q5VV41	1	4	HEK_DMSO/HEK_untreated	0.0869924	0.762579
Q5VYK3	7	34	HEK_DMSO/HEK_untreated	-0.0639369	0.953033
Q5VZE5	1	5	HEK_DMSO/HEK_untreated	0.265753	0.839416
Q5XKE5	1	5	HEK_DMSO/HEK_untreated	-0.138543	0.844196
Q63HN8	2	10	HEK_DMSO/HEK_untreated	-0.0827384	0.911806
Q66GS9	1	4	HEK_DMSO/HEK_untreated	0.121771	0.774746
Q66K14	1	4	HEK_DMSO/HEK_untreated	-1.34419	0.23497
Q68CP9	1	5	HEK_DMSO/HEK_untreated	0.0291485	0.873073
Q68CQ4	2	10	HEK_DMSO/HEK_untreated	-0.0433784	0.901223
Q68E01	5	25	HEK_DMSO/HEK_untreated	-0.077689	0.943828
Q68EM7	1	5	HEK_DMSO/HEK_untreated	-0.145818	0.789869
Q69YN2	2	10	HEK_DMSO/HEK_untreated	-0.0705501	0.908366
[truncated: 756,822+ more rows]
