# Supplementary material for: Systems Pharmacology Dissection of Cholesterol Regulation Reveals Determinants of Large Pharmacodynamic Variability between Cell Lines
Source: Cell Syst. 2017 Dec 27;5(6):604–619.e7. doi: 10.1016/j.cels.2017.11.002 (PMC5747350; doi:10.1016/j.cels.2017.11.002)
Supplement: Table S2. Metabolite Results, Related to Figure 3C — Metabolite results for all samples. (1) Raw data after quantification. (2) Data (relative intensity in ppm) after normalization. (3) Results of the statistical analysis comparing the treated versus the control conditions using a nested ANOVA. For further details see the STAR Methods. [file mmc3.xlsx]

## Sheet: A_Raw_data
ionName	mz	ionHMDB	HEK_02GW_1	HEK_02GW_2	HEK_02GW_3	HEK_02T09_1	HEK_02T09_2	HEK_02T09_3	HEK_05_25HC_1	HEK_05_25HC_2	HEK_05_25HC_3	HEK_1_25HC_1	HEK_1_25HC_2	HEK_1_25HC_3	HEK_1GW_1	HEK_1GW_2	HEK_1GW_3	HEK_1T09_1	HEK_1T09_2	HEK_1T09_3	HEK_2statin_1	HEK_2statin_2	HEK_2statin_3	HEK_DMSO_1	HEK_DMSO_2	HEK_DMSO_3	HEK_EtOH_1	HEK_EtOH_2	HEK_EtOH_3	HEK_LDPS_1	HEK_LDPS_2	HEK_LDPS_3	HEK_untreated_1	HEK_untreated_2	HEK_untreated_3	Hela_02GW_1	Hela_02GW_2	Hela_02GW_3	Hela_02T09_1	Hela_02T09_2	Hela_02T09_3	Hela_05_25HC_1	Hela_05_25HC_2	Hela_05_25HC_3	Hela_1_25HC_1	Hela_1_25HC_2	Hela_1_25HC_3	Hela_10statin_1	Hela_10statin_2
	58.0288	HMDB01122	13398	8398.5	9040.5	12273	9393.5	9705.5	8738	9106.5	9077	8590	8190.5	3930	7919.5	8434	10140.5	9837.5	9159.5	9081.5	10594.5	11100.5	11642	11339.5	9284	8387	11434.5	10023	8943.5	12920.5	11642.5	11464	7654.5	11191.5	9751	7696.5	7893	7228	7932	9970	5487	8572.5	7215	5602.5	6191	7126.5	5632.5	7113.5	5206
Acetic acid	59.013	HMDB00042	214953	290376	188732	259529	222286	254804	202426	197966	183332	205034	197318	180616	242927	253054	170843	205586	233947	167945	260558	317439	323092	300216	259950	214491	186124	264528	262216	283476	268964	254612	197932	225454	196534	256742	206098	204765	309524	217956	173728	236560	199366	251898	372304	179988	245467	220312	207440
Propyl alcohol	59.0488	HMDB00820	9783.5	10667	10563.5	10316	10586.5	10123	9622.5	8380.5	8860	8590.5	9269.5	9298.5	9568.5	9846.5	8718	7832.5	9402.5	10796	10419	11552.5	9927	11481	11073.5	10714.5	9360.5	8052	12355.5	9448.5	11083	15854.5	8687.5	10070	9874.5	9145	9756.5	8891.5	10538	8418	7964	9774.5	9003.5	8876.5	10565.5	9392.5	9034	8126.5	9439
3-Butyn-1-al	67.0181	HMDB06853	30136	26635	26258	27019.5	30758	31181	29602.5	27019.5	29619	25413	27528	21948.5	25438.5	25448.5	28904	25541	25829	23743.5	24517.5	25712.5	25424	25737.5	32283	30386	29430	28597.5	30935	30837.5	37017.5	31519	26798.5	28440.5	29645	22794	18237.5	18108	17025	15055	16772.5	19661	22231.5	22334.5	24117.5	20422.5	25374.5	27615	23880.5
Acrylamide	70.0291	HMDB04296	12769	10861	9975	11308.5	11446.5	10582	11030.5	8412	10085.5	10529	10036.5	4724.5	9543.5	9616.5	9138	12104.5	11851	10276	9780.5	9946	9959	9677	11048	9382.5	11833.5	12015.5	10052.5	10663.5	10190.5	12729	10937	10180	10525	12164	11921	9429	11434.5	11201	10988.5	15556	12670.5	10221	12912.5	12460	11458	13428.5	11486.5
Pyruvaldehyde	71.013	HMDB01167	49932	44288.5	58621	54117	53311.5	60799	52859.5	41371.5	43107	43957.5	44562.5	27272.5	39568	39465.5	54355.5	41838	41501.5	47817.5	44523	40499.5	47508.5	47624.5	39139	50671	58743.5	44728	47588	67846.5	56021.5	70823.5	45243	39653.5	46633	57426	46731	37712.5	43887.5	46063	40303.5	49557.5	42697	42972	52566	51503	46570.5	46537.5	38410.5
Tetrahydrofuran	71.0503	HMDB00246	3140	3736.5	4796	4330.5	4393.5	4886.5	5265	3102.5	4673.5	4068.5	3649	4666.5	4556	2932.5	5347	4160.5	3743.5	4295.5	5111.5	4054.5	5840.5	3234	2797.5	5253	4711	3342	4354.5	4764.5	3675	4988.5	4036	3962	3870.5	5931	4196.5	4546.5	4569.5	4441.5	4605.5	4855.5	4905.5	6931	6231.5	4236	4870.5	4441.5	4419
3-Aminopropionaldehyde	72.0449	HMDB01106	4909	6541.5	5775	7075.5	7083.5	6814.5	5706	4618.5	3923	5358.5	5356	2530.5	5927.5	6969.5	6235.5	6907	5710	6394.5	5208.5	7423.5	8136	7341.5	5179	6829	6552	6677.5	7157.5	5832	6847	5247	6835	6633.5	5801.5	4265.5	4090.5	4047.5	4173	4792	2861.5	5137	3881	4084.5	3935.5	3644.5	4505.5	2774	3318
Glyoxylic acid	72.9924	HMDB00119	5828.5	5416	6935.5	5883.5	5239	7552	5371	6152.5	5468	5183	5230.5	3594	5406.5	6130.5	5319.5	3165	4449.5	5364.5	4239.5	4418	4657.5	4208.5	4912.5	4324.5	5004	4868.5	5264	5174.5	4130	7900.5	5686	2754.5	4776.5	5330.5	4995	5561.5	5236.5	4186	4268.5	4494.5	3720	3855.5	4582	5226.5	4074	3618	4641
Propionic acid	73.0289	HMDB00237	10993	9702	16574	12836.5	9215.5	11910	11486	11896.5	12334.5	9473.5	9257.5	14714.5	11107	8178	15357.5	11573	8680.5	12460	12781	10424	14781.5	10971.5	9377.5	17160.5	10742.5	10233	15202	13514	10704	16567.5	11586	8418.5	17535.5	18393.5	14449	19171	14849	14715	20577	12897.5	11054	19915.5	13139	11599.5	18746	15432	15790
Glycine	74.024	HMDB00123	286717	248076	236548	255682	250290	259144	256907	217758	195986	239872	234792	85653.5	242186	242169	248161	257352	251110	225690	239112	221461	248152	227737	264590	240602	274741	294524	261832	265346	238634	232362	245424	265682	242566	178284	168779	176398	183272	186164	167682	186290	176168	166018	173320	170380	162244	178580	159675
Glycolic acid	75.008	HMDB00115	4981.5	4009.5	4656.5	7218.5	3849	4877.5	6233	3895.5	6175.5	4452	4248	6017	6893.5	4531	6873	7375.5	4188.5	6503.5	8386.5	5425	5195	5844	4716	6675	5517	5580.5	6715	5137	5618	6722.5	5877.5	5202	5808.5	4007.5	2559.5	3776	2960.5	2680.5	5290	3235.5	1670.5	3170	4686.5	3367	3285	3994.5	2564
Benzene	77.0389	HMDB01505	3008.5	3109.5	3204	4745.5	2731.5	3203.5	5116.5	2945	2366	3449	2506.5	2953	8425.5	3036	3416.5	5797	4595.5	4175.5	8067.5	2276.5	2987.5	2186	2912	2351	3502	3089	3663	4226	3275	3147	3320	3125	3415.5	8924.5	2856.5	3064	4016	3344.5	2995	2719.5	3057	3438	4158	3352	4401.5	3223.5	1812
2-Pyrrolidinone	84.0448	HMDB02039	7497	7652.5	6991	8360.5	8012.5	7528	8782.5	6978.5	4652	7214	8154.5	3623	8066	8486	7732	7234	8612.5	7316.5	6643	8658.5	6918	6598	5872	6252	9618.5	9456	6246	7255.5	5612.5	5741.5	7363.5	7393.5	6670	6643.5	6043	4133.5	7252.5	8416	6384	7038.5	6714.5	3262.5	5741.5	6043	3050	7930	6259
Gamma-Butyrolactone	85.0287	HMDB00549	48728	63009	50359	58024	49990	53177.5	41492.5	38585	45293.5	37447.5	34310	38875	42443.5	51568	51171.5	46771.5	40535	39263.5	44914	40746.5	54864.5	38015.5	63003	56047	48244	49660.5	64345	46227	51330	71114	39607	51000	48593	36318.5	32704.5	34204.5	39159.5	35104	28932	41154.5	31695.5	48591	47126	29562.5	49951.5	31732	27601.5
2-Aminoacrylic acid	86.0242	HMDB03609	3951.5	4354.5	5956.5	4033	4910	5168.5	4159	4416	4349.5	4878	3956.5	3583.5	3470	5252.5	4065	5591	3776.5	5184.5	4869.5	3676	4564.5	5472.5	4594.5	5340.5	5190	5058	5080	4608	5658	4458	5268	4806.5	4228	4953	4283.5	5135.5	5961.5	5500	5373	5260.5	6237	4129.5	5928.5	5041.5	4970	4678	4478.5
Pyruvic acid	87.0082	HMDB00243	35762	31953.5	38277.5	35644	36133.5	35781.5	32167.5	27617.5	33788.5	27638.5	22586	34675.5	29640	30186.5	41272.5	32713.5	29813.5	34423	33629	32348	37408	26888	32690	39855.5	30776.5	31226	37362.5	38268	31698.5	42198.5	26551.5	30665	38857.5	20692.5	16324	25685	16045.5	17153	26424	20192.5	18691.5	31848.5	24739.5	19714.5	27378.5	21631.5	16392
Butyric acid	87.0444	HMDB00039	6161.5	5177.5	7101.5	5428.5	3651	6255.5	4784	5310.5	6470.5	4479.5	4053	7823	5365.5	4291	8839	4896	4310.5	6436	5601.5	5833.5	6838.5	3895.5	4110	7703	4334.5	5694.5	6824	6062.5	5481	7363.5	5604	4992.5	8697.5	4827	4245.5	6602.5	4608	2739.5	5397.5	4613	3013.5	6768	4617	4761.5	7106.5	4332.5	4083
Beta-Alanine	88.0397	HMDB00056	251782	208596	173572	228543	203422	191604	225037	182739	159004	206020	205284	81262.5	194806	192068	173918	213430	207032	172412	220274	212776	194851	208228	223020	165942	239272	235282	192678	250063	215551	185335	204610	220804	181493	169600	154739	120823	170441	165494	111812	180508	158202	120980	155028	154396	127060	140912	131540
L-Lactic acid	89.0237	HMDB00190	177497	171990	138284	170941	133375	158309	189278	91872.5	100556	206566	105642	50397.5	136732	118686	136620	201061	217366	152958	145280	134482	197298	167160	125662	92076.5	187922	139094	108259	211507	161302	154174	150810	103673	93201	19534.5	10127.5	12899.5	15888.5	18872.5	9944	13991	10008.5	12839	15250.5	9969.5	11400	15933	8831
Cyclohexanone	97.0653	HMDB03315	4887.5	5752	11947.5	5796.5	4587.5	10764	7132.5	5936.5	13315	5008.5	7061	19575.5	6114	4631.5	11951.5	5284	4935	13461.5	7525	6921.5	13741	5726.5	5792.5	13099.5	6658.5	7139.5	11307.5	5331	5430	11239	6894.5	6858	12744.5	7455.5	6487.5	13786.5	6532	6844.5	13823.5	6040	6901	15107.5	7309	5947.5	16754	5877	7249.5
Senecioic acid	99.0442	HMDB00509	6201.5	8080	17900	9867	8672	18334.5	9100.5	8374	18959	9457.5	9991	28085.5	10642.5	7987.5	18061	9098	8146.5	18900	10489.5	11956	20779.5	10427.5	8763.5	16552	9270.5	9229.5	17119	10954.5	10558	17715.5	9073.5	9644.5	19404	11335.5	9190	21215	9634.5	9279.5	19923.5	10469.5	9567.5	20677	10795.5	8821.5	21853	11242.5	10387
2-Ketobutyric acid	101.024	HMDB00005	18364	18470.5	17863	16928.5	17788.5	19076	17610.5	16647.5	20767	18215.5	16510	16486.5	16217	16620.5	22596.5	17766.5	16383.5	17917.5	16093.5	18234	19115	13909	17687.5	21305	19291	22008.5	16665.5	20457	17522.5	25229.5	15228	16640.5	18772.5	14144	14256.5	14410.5	13021	13207.5	15759.5	16120.5	15207	17093.5	17491	15037	14889.5	14921	14889
Dimethylglycine	102.055	HMDB00092	43104	47753.5	40144.5	40956.5	44671.5	44077	41813	40355.5	44097.5	42077.5	50788.5	22587	33554.5	43167	48317.5	36986.5	40127.5	37646	35617.5	37085	39173.5	36034	48112.5	48193.5	37406	52767	46828.5	41811.5	41126.5	47056	36677.5	41680	43336	138960	137601	114041	140566	143062	102195	151310	138875	95195	131030	137200	89952.5	152030	132134
2-Hydroxybutyric acid	103.039	HMDB00008	3340.5	4186.5	19365.5	3766	2198.5	22200.5	2540.5	2920	22867.5	2079.5	2341.5	24284.5	3643	2653.5	19420	3348	3005	5852	3803.5	3301	14418	3459.5	3181.5	13327	4262	3868	11756	3688	2741.5	23113.5	2329	3518	6678.5	3051.5	2920.5	4847.5	1890	2075.5	6860	1744.5	1962	17751.5	2735	2554.5	21678.5	2501	1399
L-Serine	104.035	HMDB00187	18034	16892	18292.5	14902.5	15753	21935.5	14969.5	11960	15183	14227	12192	7119	14122	15554	21323.5	18109	22143.5	17411	15889	16939.5	19838	13014.5	14650.5	19448.5	16734	16840	19466	12190.5	8938	18981.5	14797.5	13373	21571	5988.5	6239	7587.5	5273	6545.5	6476.5	6033	6671	6532	6890.5	6664	5434.5	5405.5	6454.5
Hypotaurine	108.012	HMDB00965	27092	20593.5	18589	25149.5	23994.5	21669	20398.5	15767	13998.5	21811	16931	3380	22267.5	18815.5	20592	23553.5	20572	20362	23015.5	18968.5	20173	23184.5	21412.5	15988.5	24577.5	23427	20317	22523.5	17653	13427.5	20387.5	23825	18727.5	3556.5	2976.5	5309	3548.5	4537.5	4051.5	4846	3427.5	5622	3273	4929	3611.5	3749	3236.5
Pyrocatechol	109.029	HMDB00957	5363.5	5883.5	9076	5981	5467	6854.5	6670.5	7204.5	9367	5472	5595	9103	5721.5	7491	8710.5	6446.5	6348	6248	7951.5	7721	8187.5	4704.5	7486	8750.5	6735.5	5518.5	10902.5	6506.5	6098	7107.5	7169.5	5670.5	7715.5	7227	5069.5	8421	7481	7233	8295.5	7632	6684.5	8791.5	7658	7079.5	7891	6572	6564.5
Imidazole-4-acetaldehyde	109.04	HMDB03905	68319.5	68954	39570.5	71122	66987.5	44729	67060	57604.5	35849	63203	62123.5	15174	62560.5	62375.5	46338.5	67633.5	66446	41869	67024	60683	39815.5	61675	69705	44975.5	73251	78586	47102.5	49495	36716	44060.5	69054.5	64301.5	44730	61107	64643	44024.5	62534.5	74629.5	42585	56934.5	54392.5	26666	45190.5	54541	24940.5	74186.5	74324
Pyrrole-2-carboxylic acid	110.024	HMDB04230	43898	45872	43622	41270.5	36136	42901.5	39693.5	40265	37827	41144.5	47124.5	22108.5	33972	39154	39226	34285	37959	34738	42138.5	45628	44528.5	39621	43236	45127	42704	48296.5	40563	48034	46614	35416.5	38194.5	43536	41404	85981.5	82336	58329	63991.5	72775.5	49580	94888	82936.5	51084.5	90528	90519	53980	87973	90379.5
Cytosine	110.035	HMDB00630	7206	7015.5	7271.5	7273	6750	8323.5	6808	6656.5	7047.5	5989.5	7471.5	7524	6636.5	7374.5	7361	5486.5	5821	7735.5	6801.5	7458.5	8576	6900.5	7498	8752.5	8546.5	8758	7823.5	7174	8075	5418	6943	7048.5	8299	10646.5	9976	8617	9678.5	9728	7595.5	12767	10354.5	8197.5	11172	11336	9096	11302.5	11097
Histamine	110.072	HMDB00870	15877.5	14126	13734.5	15864	14665	15011.5	16195.5	12589	13422	18602.5	14700	8119	14431	13144.5	16133.5	15047	18156.5	16076.5	13034.5	13908.5	16884.5	14518.5	17373	14208	18741.5	16203	15033	18064	14867.5	14610	16196	14470.5	16376	24809	22701.5	27894.5	28046	26325	26419.5	29962	24773.5	24685.5	24885	25321	29063	30961.5	28314.5
3-Furoic acid	111.008	HMDB00444	866348	825116	736586	812882	826254	768309	692065	689932	709566	658162	741150	559702	668350	758817	768682	694568	693110	634528	653751	675667	712104	710816	826482	808017	707826	819000	759214	884934	866378	811932	660314	782648	779560	577005	471488	492662	451691	460061	411357	590512	555656	600084	609938	586223	599194	666470	577398
Uracil	111.019	HMDB00300	125568	119704	107218	117383	116342	108014	103434	105333	105781	98910.5	109008	87344	99675	108552	108202	110694	105364	94264	102024	103922	105922	107052	122167	112858	112572	118176	111008	130616	117628	110272	99754	119102	111716	93382.5	82734.5	84225.5	80085.5	82544.5	78434	90875.5	84375	96247	92374.5	90579.5	98982.5	100520	92481.5
trans-1,2-Dihydrobenzene-1,2-diol	111.044	HMDB01164	33455.5	32074	41882	33146	30258.5	40476	32108.5	31902	44073.5	31408.5	32235.5	50633	31725.5	30075	44070.5	32103	30655.5	42254.5	34397	30908.5	43253.5	31071.5	33683	46910	31412	31538.5	44321.5	34889	33222	43607	30357.5	32080.5	42147	32452.5	26178	42768	26234.5	26072.5	38750	31578.5	27344.5	45681.5	31746.5	29815.5	43731	31996.5	30404.5
1-Pyrroline-5-carboxylic acid	112.04	HMDB01301	44734	44745.5	41125.5	48025	43642	40194	41984.5	34125	38037	45546.5	41664.5	24937	36317.5	41247	39662.5	42117	44473.5	40870.5	44448.5	40413.5	40117	42394.5	42054.5	41509.5	42417.5	42497.5	41757.5	56843.5	51507	55933	39706	44741.5	38622	40491	36977.5	32767.5	32832	33447.5	28632	40003.5	36906.5	32956.5	39337	36868	33271.5	34009	27927.5
Creatinine	112.051	HMDB00562	219840	208726	252686	171069	217830	223637	234642	157070	224412	200838	193249	196484	220383	210371	267130	214030	154463	245156	103246	141228	262520	221734	196582	254640	126336	224149	243266	146942	222375	220726	218744	117026	264093	41496.5	102310	194842	159023	88460.5	192362	68640.5	87859	199566	114552	162242	191804	169112	165012
Dihydrouracil	113.035	HMDB00076	109483	101944	79331.5	101428	100970	89382.5	101092	88828	66187	101014	101398	32324.5	83403	92290	90470.5	111452	113866	78702.5	90979	95542	86336.5	88271.5	104328	83906.5	109056	113566	90919.5	81131	77308.5	84939	104414	104822	83018.5	132615	117421	110824	136253	128703	102272	139054	115544	96021.5	120576	115589	92396.5	139776	123796
Delta-Hexanolactone	113.06	HMDB00453	26722	26315.5	55894.5	27678.5	25460	53842	29763.5	29652	64049	30145	30206.5	80307.5	34725.5	29429.5	53045	27106.5	26757.5	52064.5	35419	31375	57765.5	32462.5	27406	61797	31808	30110.5	53766.5	30958	25251.5	49813.5	33254	27640.5	59444	35679	31812	65192.5	31678	29359.5	62143	34463.5	30913.5	63018.5	37663.5	31321.5	70639	34959	32935
3-Amino-2-piperidone	113.071	HMDB00323	7003.5	7087	8851	6953	6414.5	9237.5	6748.5	5387	9569.5	6145.5	7309.5	10602	7025.5	7669	8780	6255	5897.5	8120.5	6256.5	6700.5	9287.5	7126	6815.5	9061	8255.5	7258.5	8693	7216	5427.5	8311	7546.5	6654	9128	7186	6564.5	9631.5	6584.5	6411	9173	7767.5	6547.5	8439	7892	6254	9674	7855	7234
2-Heptanone	113.097	HMDB03671	3231	2908	4634.5	4094.5	3541.5	3684	3679.5	2575	3445.5	4053	4433	3699	9204	3686.5	3776	3895	2586	3531.5	8752	3171.5	3452.5	2580	3264.5	4111.5	3086.5	3531.5	3805.5	3380.5	2243	3381	3446	3648.5	4955.5	11201	3960	4300.5	3374.5	4555.5	3468	3678.5	3079.5	4134.5	5022.5	3219.5	4031	4832.5	4291.5
L-Proline	114.056	HMDB00162	2285999	2045687	1879766	2243995	2163231	1.97771e+06	2412998	2321298	2096047	2.38221e+06	2413846	1.23281e+06	2.00689e+06	2.10792e+06	1979791	2086344	2022261	1806308	2.16525e+06	2.43985e+06	2.06834e+06	2.27789e+06	2507969	2026691	2556198	2587487	2246740	2780241	2711117	1.87842e+06	2402530	2.60578e+06	2154533	1878141	1.71168e+06	1.50214e+06	1.87e+06	1.72395e+06	1.44983e+06	1986783	1.62737e+06	1389324	1.85797e+06	1.72439e+06	1.33505e+06	2042343	1631012
Fumaric acid	115.003	HMDB00134	164415	157722	212613	168560	206295	210066	168067	161750	130074	153777	180390	61811	118412	169674	180666	128488	148302	145916	162238	137028	139191	164109	137094	158847	170452	153306	159708	237086	214928	281962	144592	144978	144712	290254	226438	169954	207184	221098	144428	236067	212844	184250	250087	255316	173048	199224	180077
Alpha-ketoisovaleric acid	115.039	HMDB00019	32406.5	41851.5	40842	38753	29869.5	37021.5	41911	33592	37918.5	38980.5	30569.5	43531.5	41250	34374	43194.5	32250.5	34861.5	35778	42639.5	30284	43038.5	31534	34456	43271	37068	32439	46514	42161.5	40580.5	51100.5	29449.5	34894	38695	47905	29878	40518	39486	40018.5	38853.5	41923.5	26347	44961	52963	29312	41574	34350.5	29185.5
Caproic acid	115.076	HMDB00535	39059.5	42366.5	52716.5	41025	38833.5	50834	44420	39437	46790	46190	41041.5	45195.5	59013.5	38808	46060	43233	42710.5	38690	56915.5	40612	44148.5	42481.5	46372	43619.5	46189	40435	42054	44174	40778.5	46109.5	42056.5	43692	40837.5	52214	38709.5	47202	40925	44661	38956.5	41211	35835	41087.5	47520	38255.5	56212	39164	42213
5-Aminopentanamide	115.088	HMDB12176	8685	9803.5	9415	10122.5	9083	9931	10112.5	9622.5	9399.5	10338.5	9584.5	7354	10295.5	8932	9746	9105	8762	7950.5	11127	10398.5	9134.5	9492	11374	8890.5	10401	9964	10052	10293.5	9836	8549	9295.5	10140	8981	10229	8113.5	8652	8450.5	8348	7612	10856.5	8076.5	7251.5	9199.5	8300	8251.5	9407	8834
Homocysteine thiolactone	116.016	HMDB02287	11125.5	12168.5	11374	9742	9878.5	10443	9632.5	10016	7806.5	8148	9689	2840.5	9210.5	10292	12403	10867.5	11544	11644	9277	8072	10908	10686.5	12062.5	11264.5	9871	12618.5	10433	9728	8925	9024.5	7826.5	10735.5	10770.5	14690	11583.5	12838	13932.5	15118	10738.5	14769.5	13175.5	12519	13700.5	15319.5	12747	12763	11839.5
Acetylglycine	116.035	HMDB00532	64466	59829.5	54514.5	59225.5	54622	56426.5	50557	49159.5	40320.5	44836.5	45585.5	23983.5	60493	57818.5	54237.5	53477	57978	54056	63500.5	63608.5	59618.5	62384	59038	51249.5	58597.5	62553	57127	62169.5	56727	50874.5	50346.5	63946	52359	27741.5	23776	27682.5	28193.5	27572.5	24973	26083	25760	29529.5	27536	29422.5	25021	23519.5	21898
Indole	116.05	HMDB00738	41927.5	38728.5	38279	39463.5	36494.5	38383.5	45543	37245.5	40309.5	48253	45972	25603	37359	39436	32810	38171.5	47632	37351	33584	38728	46495	41900	36591.5	32936	49300.5	40309.5	34134	43961	40493.5	40913	40038.5	36905	35140	178164	168514	193121	187951	187144	178119	212041	173812	203560	187040	189752	213784	205830	188612
Betaine	116.071	HMDB00043	1.95985e+06	1867928	1.58808e+06	1969905	1.84159e+06	1.6971e+06	2013437	1870581	1.68063e+06	2.04975e+06	2.02472e+06	905616	1821765	1822412	1.76894e+06	1975807	2004044	1680609	1.56502e+06	1522467	1748678	1.81673e+06	1969312	1.60727e+06	2.02846e+06	2090127	1.79591e+06	2206912	1911254	1.64291e+06	1887376	1.98475e+06	1.6747e+06	3.10811e+06	3.00903e+06	3074567	3170249	3.12857e+06	2.96309e+06	3383589	3.12889e+06	3268478	3.21408e+06	3.11431e+06	3235514	3.32131e+06	3054005
Methylmalonic acid	117.019	HMDB00202	68117.5	72266	76399.5	81274.5	68770	76938	79335	62611.5	67824.5	66231.5	59306	55881	84000.5	61277	74558.5	76643.5	65181.5	71741.5	90817.5	73875.5	79146.5	73747	74434.5	80267.5	74995	73176	77743	94929.5	78621	103337	71861.5	67089	76288.5	137417	101231	116478	112070	108302	123524	107165	99674.5	105064	111610	88160.5	107954	124968	107890
2,4-Diaminobutyric acid	117.067	HMDB02362	10428.5	8825.5	10470.5	11428	9276.5	10329	13509	9859	7257	12478	12015	4625.5	12080	10005	10601.5	10731	11733.5	9913	9767.5	9493	9725	9264.5	9880	9387.5	10431.5	11421	7767.5	10631	9645.5	8341.5	11567.5	9640.5	9988.5	17014	17743	18108	18712.5	16514.5	19355	21510	18525.5	18370	19862.5	18310	19614	19708.5	18015.5
L-Threonine	118.05	HMDB00167	2.05333e+06	1864482	1650167	1962229	1.89611e+06	1861107	1.92327e+06	1689812	1.5389e+06	1.83897e+06	1.85378e+06	650162	1766376	1806321	1.8216e+06	1841212	1.81086e+06	1677379	1.65491e+06	1.64939e+06	1804734	1.76824e+06	1.99639e+06	1.72763e+06	2.05699e+06	2.17021e+06	1.96242e+06	2098597	1947005	1.75898e+06	1826672	1995244	1.78542e+06	1.1388e+06	1.12583e+06	1187470	1.2262e+06	1.13959e+06	1.1425e+06	1228208	1.12366e+06	1.15688e+06	1170197	1.12006e+06	1109593	1.19996e+06	1094492
3-Mercaptopyruvic acid	118.98	HMDB01368	91433	80264	88410.5	84096	76491	91335.5	83877.5	64403.5	74296.5	82390.5	67928.5	65634.5	70497	62700.5	82281.5	86294.5	73359.5	84457	86570.5	78524	101472	73563.5	71388.5	72776	88611.5	78840.5	77011	92671.5	85545	129187	79178	79043	81020.5	50280	46100.5	47116	46761	43921	46322.5	55871.5	42596	45227	41476	48806	40793.5	50391.5	46715
3-Methylthiopropionic acid	119.016	HMDB01527	13270	10887.5	14734	10855	11682.5	11686	12331	14878	14671	12655.5	11014.5	16021.5	13353	11920.5	14010	15529	14688.5	13048.5	14217.5	14559	11531	11118	14328.5	13445.5	13681.5	11100	13206.5	12807	13530	16973	11441	14973	13660.5	12120	11576.5	11836.5	10834	12481	13196.5	12752.5	8602.5	12314.5	12761	12250.5	12054.5	13699.5	13345.5
(S)-3,4-Dihydroxybutyric acid	119.034	HMDB00337	13789.5	14208	18918.5	16920	12678.5	17035	14958.5	12969	18673	16900.5	11889	17634.5	14873	11342	17286	17421.5	14556	14976	17220.5	15386.5	20357	13984	11944.5	16765.5	17650	12230.5	18388	16548	16698.5	26671	13234.5	16389	19086.5	10680.5	9309	12280.5	8307	9221.5	9505	8464	6233.5	9825	9892.5	7004.5	10377.5	9447	5919.5
4-Hydroxystyrene	119.05	HMDB04072	79704	147386	101508	113544	96929	106472	81653.5	111047	98978.5	80009.5	94729	93225	95887	148313	115556	87330.5	118172	67457.5	91579	79833.5	130230	82142	144520	135203	81210.5	108772	171110	84467.5	114976	91371	78914	105780	103858	160904	129397	182536	215868	172836	136644	195332	122350	234663	265961	129976	210216	140848	138162
L-Cysteine	120.012	HMDB00574	16272.5	15384	12984.5	14736	16338	14896	15337	15035.5	11696.5	17557	16949.5	3776.5	14716.5	16046	10819.5	16328.5	17899	13176.5	15676	16136	10832	12701.5	16024	12156	15109.5	13714.5	12034	15959.5	14915.5	8719.5	14057	13638.5	12269.5	18038	18544.5	16749.5	16902.5	19940.5	13882	16688	14328.5	10005.5	12827.5	12350.5	10536.5	16169.5	14804
Benzamide	120.045	HMDB04461	6286	6947.5	8400.5	8272	6918	6500.5	8022	7052.5	7148.5	8177.5	8505.5	7222.5	7014	6621.5	7455.5	7753	9076	7362	7646.5	7458	7364	7543.5	8513.5	8340.5	8682	6371.5	6542.5	8644.5	6724	8093.5	6327.5	7673.5	7179.5	7880.5	8087	7904	7335.5	9364.5	9089	9783.5	7753	7248.5	8354.5	8401	6526	8115.5	8603.5
Dimethylarsinous acid	120.964	HMDB12216	16558.5	19396	19801.5	18091.5	16713.5	18423	18824	18032	19838.5	17570	17568	27176	18095	16854.5	18633.5	17986	19420	18865	19254.5	19307	18948.5	17434	17033.5	19578.5	17693.5	15791.5	19345	18766	20677	23011.5	16664.5	19002.5	20020	18516.5	18797	21377	17675.5	20595	22147	19074	18126	20173.5	18603	18943.5	19944.5	17838	21061.5
Benzoic acid	121.029	HMDB01870	106190	103696	129222	104453	106291	107635	131021	94984.5	119986	119313	99036.5	141334	205176	108847	108507	110836	98280	112629	153874	100794	108041	114448	101486	116600	93445	94242	124255	122328	115997	131590	106214	93727	121670	183818	105531	110735	99979	95741	112043	96685.5	91839	113830	128892	101679	112496	100908	107447
	121.04	HMDB01406	35413	30712	30758.5	31389	31296.5	28241	34706.5	27440.5	28703.5	30943	30388	28785	40124.5	29218.5	29623.5	33363.5	30275	27126	31218.5	26480.5	27921.5	30121.5	30828.5	29993	28550.5	30131	28970.5	32130.5	33744	31392.5	31488	28282	30539.5	33466	27174	31447.5	30329.5	29288	30499.5	26351	23470	29197	30519	30549.5	32213.5	30804	27402.5
Erythritol	121.051	HMDB02994	19075.5	17820	18872	18230	17919.5	17585	21965	16849.5	19239	18647	18700.5	17429.5	27388	17507.5	16933	19723.5	17780	16909	22733.5	16894	16760	18918	18307.5	18600	16329	17799	16906	20044.5	18892.5	19290	15414.5	16273.5	18187	22846	15785.5	16070	13940	14887.5	14837.5	15162.5	13478.5	16331	18672.5	15201.5	15997.5	15970.5	15379
	122.024	HMDB01488	13488	16187	14081	14994.5	13862.5	13303	16267.5	16074	15497	14045	14479	15335.5	14066	15295	13617.5	15474	14821	13970.5	15035	18146	15669	15252	13023	14160	16826	12066	12566.5	18204	17098	13925	13673.5	14397.5	15154.5	19782.5	14970	15690	15608	14587.5	13828	16331.5	17504.5	13418.5	15477	14349.5	14111.5	15901	16141
Taurine	124.007	HMDB00251	5277985	4830157	4.32139e+06	5013280	4690792	4729044	5245642	4678460	3.53115e+06	5046755	4910729	1.34022e+06	4694985	4752778	4.61038e+06	5.17362e+06	5.08993e+06	4.61614e+06	4.81706e+06	4.65906e+06	4.48216e+06	4.72621e+06	5.0646e+06	4377744	5353146	5234258	4525322	5.47726e+06	5.08696e+06	4097814	4976827	5092564	4399634	3.63444e+06	3.43805e+06	3638163	3.8566e+06	3.6172e+06	3622056	4184048	3.48304e+06	3943311	3392303	3.43623e+06	3797152	3.32872e+06	2582580
Ciliatine	124.017	HMDB11747	747190	761934	684697	747182	713286	721034	783044	762295	614696	788730	775132	461612	731764	739614	718522	792989	779700	690680	748608	773049	702124	733131	781930	686618	813962	790993	712954	857757	779088	649823	762227	792284	690399	639490	633676	650786	684774	665540	665796	718788	641522	680403	622668	632756	653922	617664	568034
D-1-Piperideine-2-carboxylic acid	126.055	HMDB01084	22511.5	19528.5	20138.5	22119	21166	23129.5	23471.5	20692.5	23840.5	24201	22506	20106.5	22435.5	20461	22542.5	22325	21532	19751.5	18950.5	24478	22134.5	20029	22203	22931.5	22382	24408	22493.5	26134.5	23948	22619.5	20810.5	22948	23958	21408	23007	22956	23632	20770	21307.5	25127.5	20018.5	20493.5	23161	20986.5	20724.5	19015.5	21937.5
Dihydrothymine	127.051	HMDB00079	1302036	1.26248e+06	723510	1.32479e+06	1.26497e+06	840460	1257008	1071798	587693	1.10706e+06	1188004	242704	1.13044e+06	1.18111e+06	865739	1290674	1290762	742782	1.17341e+06	1118957	828404	1122468	1.30534e+06	807347	1339320	1.38889e+06	862966	803498	672237	754339	1196850	1.24894e+06	786842	1052995	1.13991e+06	695416	1.0499e+06	1.23384e+06	663264	967730	982053	370766	784340	923331	354385	1.16436e+06	1.22141e+06
Octanal	127.112	HMDB01140	14638	13450	12307.5	15651.5	14193.5	10761	16491.5	13024	8832.5	13208.5	13681.5	9184.5	20307.5	14585	12088.5	15362	14867	10213.5	19679	13138.5	11202	12504	14559.5	10936	15431	15220.5	10552.5	11928.5	8180.5	10007.5	14238	14050	10638	18196	13274.5	9695.5	11567	14854.5	8944.5	10928	11362.5	6694.5	12463	10290	7332.5	14039	16172
Pyroglutamic acid	128.035	HMDB00267	6934215	6506011	7735094	6.396e+06	6.15331e+06	7915439	6879784	5739119	7460688	6.88063e+06	6286119	4866849	6005869	5826577	7.74455e+06	6474031	6.43446e+06	7920172	5.96618e+06	6.08394e+06	8702440	6467403	6.13642e+06	7.19617e+06	6427571	6.69781e+06	7230741	7668727	7.21861e+06	7891375	6.23986e+06	5.72525e+06	7.34073e+06	4.99809e+06	4.65703e+06	4968564	5053333	5.17173e+06	4.4683e+06	4.82551e+06	4.35802e+06	4.26022e+06	4381050	4686662	4405032	5252847	4776939
1,1-Dimethylbiguanide	128.093	HMDB01921	105990	101520	121494	95493	89948.5	126470	103171	85278	117084	107014	96832.5	64825	86562.5	85739.5	124746	100592	96759.5	123243	92030.5	88455	140976	92837.5	94197	106949	100554	99972	110228	129766	108138	125356	89863	86669	107829	74991	64096	64204	69871.5	74990	56802	69676	58986	51279.5	58914	62948	55525.5	76023.5	64901.5
Glutaconic acid	129.019	HMDB00620	189881	270645	170978	181538	179043	187269	155442	126078	149956	138308	124533	107411	141812	162606	159308	187260	148304	135146	154390	133638	169830	159434	249226	171090	173622	171658	173794	214560	183412	288446	135352	179946	169100	137914	161894	99135	110832	140212	91567.5	150028	169052	144085	147302	131222	194684	155800	110298
2-Methyl-3-ketovaleric acid	129.055	HMDB00408	168420	169758	180686	156558	139374	168244	179445	117276	157451	184186	128196	122451	145464	115924	185025	156610	162961	169586	162008	139018	218863	138196	146570	164676	178405	144828	138946	237806	201191	299477	144526	122147	159156	125598	80526.5	97934	88870	103628	83307	92090	73572.5	92606.5	101477	76699	98569	96281	77231.5
Heptanoic acid	129.092	HMDB00666	59591.5	62261.5	88612	55826	58190	84720.5	84423	56484.5	69266	78455	58931.5	71396.5	146103	60779	75667.5	61886	49564.5	67529.5	101748	48995	78226	60348.5	66345	79356.5	53306	60301.5	70332	71136.5	61446.5	74352.5	65352	44402	77703.5	97835.5	54492.5	90890.5	61646.5	57847	68300.5	44174.5	50399	71233.5	82166.5	56466	90438.5	70348	57845.5
	129.105	HMDB02064	14654.5	15673.5	17265.5	13379.5	12554	17522.5	16594.5	11594	15200	15892.5	12536.5	12706.5	19746.5	12473	16442.5	15325.5	12844.5	16016	18469	12118.5	17025	12719.5	13460.5	16047	14096	13446	15360.5	18035	14860.5	18640.5	14276.5	10499	14827.5	15544	10199.5	13262.5	11271.5	12038	10513	9601.5	9378	11401.5	12834.5	10685	13330.5	13288	11002.5
Agmatine	129.114	HMDB01432	5440.5	6676.5	9009	6109.5	5196.5	8377.5	8512	5610.5	7115	7642	5844	6901.5	13470.5	5667.5	7380	6890.5	4670.5	6592	9756.5	5113.5	7293	6484	5996	7715.5	5690.5	5670	6851.5	7743	6607	8072.5	6815	4995	7319	9467	4897.5	7680.5	5405.5	5467	5926	4298.5	4939	6188	8087	4896.5	8720	6655.5	5486
Iminoaspartic acid	130.016	HMDB01131	7174	6932.5	7842.5	7780.5	6758	7470	6786.5	6404.5	6616	6968	5666	2692.5	5632.5	6141.5	8115.5	6997.5	6923	6397	7097	4953	6046.5	5964.5	7953.5	6738	7438.5	5915.5	6411.5	5883.5	6416.5	5251	8484	8418.5	6368.5	2724.5	2610.5	2665	3093.5	3472	3040.5	3447.5	2169.5	2861	3901	1411.5	3539.5	2250	2605.5
Hydroxyproline	130.05	HMDB00725	822628	701303	640268	770410	731574	693944	728420	621720	590182	674002	641248	304862	613099	644356	674168	684618	663496	641904	679564	677110	687956	686955	728400	680928	774230	771652	735920	977574	802134	792138	668018	764973	677905	494756	437245	396374	442326	458399	360448	526425	464324	422300	473572	465160	420006	436112	385134
Creatine	130.062	HMDB00064	294890	255268	230816	278688	254022	259342	280892	230700	208216	277714	252538	100242	255322	241784	250460	296370	264160	243668	270244	260291	269917	271897	269854	236300	301484	275582	255298	317919	257836	206386	270153	274182	242150	82101	69785.5	66611.5	75687.5	76976.5	63001	83608.5	72726.5	68393.5	77331.5	73275	68533	80858.5	65183.5
L-Isoleucine	130.087	HMDB00172	6.76396e+06	6360258	5595233	6686223	6.21072e+06	6.12814e+06	7045642	6.35251e+06	6056342	7243010	6922919	3.3933e+06	6.2839e+06	6211391	6055353	6.72659e+06	6870711	6159179	5.7019e+06	5.62936e+06	6296694	6.42537e+06	6481871	5583861	7195249	7.04911e+06	6.01e+06	7.20925e+06	6.50354e+06	5994763	6653401	6792380	5.84752e+06	11636281	1.15206e+07	12042887	11923635	1.17595e+07	1.16701e+07	1.2576e+07	11769673	1.24186e+07	12032751	1.17743e+07	12626785	1.23725e+07	12025942
Oxalacetic acid	130.999	HMDB00223	35494	29099.5	35613	31041	27562	29472.5	43692.5	20416.5	24449.5	45729.5	23168	15949	33267.5	26256	28921	36526	30487.5	28044	30093	28451.5	31641	38030	24282.5	21892.5	36699	24945	20189.5	42548	41641	32352.5	33323	18897.5	24307.5	5441	4422.5	3797	3549	5705	3450.5	4484.5	4294.5	4795.5	5066	3859	4137	4474.5	4959
Monoethyl malonic acid	131.035	HMDB00576	29560.5	31046.5	32308.5	31128	26832	27885	40767.5	25926.5	26127	33243	24062	28597	42271.5	27526.5	29404	33785.5	29990	29231.5	39382	28302	32865	26039	28760.5	28394	34404.5	28887.5	28463.5	39132.5	24231.5	37567	26770	28214	29050.5	34884.5	19890.5	22221.5	22399	19411.5	22080	24027.5	21512	26164	28530	20098.5	28093.5	26330.5	22716.5
Ureidopropionic acid	131.046	HMDB00026	444384	404291	303706	436863	423268	362478	426414	363990	261942	428426	415294	103835	380445	410664	342982	457050	470198	317468	363522	386448	343427	380690	447228	327859	455512	491286	379123	315640	316132	329317	404114	471780	341336	590994	551208	487342	610160	565560	454352	611756	501974	402440	533000	497198	385504	635316	530203
Ornithine	131.082	HMDB00214	289477	277926	249862	293093	294054	248692	299446	257571	231486	307770	267989	237771	276413	257682	286257	303404	261967	233964	272992	240954	264171	279752	295307	251690	307928	256707	240754	284184	241642	242060	299914	273596	270180	263926	256121	330426	252966	269576	317570	306404	273943	267584	312262	278420	283232	348915	308304
L-Aspartic acid	132.03	HMDB00191	471664	405597	384772	449692	448655	404686	491281	384192	358469	422669	394402	167994	386014	384152	414128	405219	399826	365638	354054	328236	332314	442446	484959	385084	485432	504944	427492	507846	437654	429526	494398	435437	405641	3820375	3.77054e+06	2524470	3.974e+06	3.9512e+06	2398993	4128836	3632010	2.85353e+06	3.4744e+06	3.63876e+06	2793683	3084933	2.86214e+06
L-Malic acid	133.014	HMDB00156	1216414	1.14822e+06	1711051	1269820	1598066	1.60594e+06	1.16896e+06	1236267	982832	1123433	1328361	435300	828908	1287752	1.33507e+06	896246	1.09203e+06	1090843	1.2164e+06	929471	976362	1142981	934930	1.1526e+06	1.22579e+06	1.0699e+06	1074689	1670211	1.62872e+06	2234134	981402	989803	1123119	1.6214e+06	1.13588e+06	877395	942002	1034586	735027	1.11495e+06	927520	905860	1410436	1.38967e+06	844472	1063832	918478
(S)-Ureidoglycolic acid	133.026	HMDB01005	115214	108115	155472	116533	148938	147915	110584	115840	90184	104192	123046	41652.5	77932	119484	122596	84352.5	102497	98807	114032	87713.5	92963	105266	89439	105708	115244	98928.5	102752	152624	146862	196071	93358	93985.5	102074	167756	122899	93477	104886	116484	81568.5	123942	102740	95261	145086	146218	93816.5	113876	98711
Adenine	134.047	HMDB00034	761348	754004	710370	695218	742628	650675	760685	684064	571948	712708	758918	501023	698969	714293	698156	715976	695884	642312	662332	687978	660880	738722	774710	708198	726017	756492	611400	691735	704304	473684	712084	697771	668393	640077	696208	708146	806828	705396	664280	663044	650608	674320	686512	788686	683063	777258	774222
(R)-Amphetamine	134.098	HMDB12128	18478.5	18305	16644	16385.5	17903	15336.5	17994	15364	14121.5	17445	18169	12341	17149.5	16790.5	15739	16539.5	15854	14661	15767	15879	15343	17294.5	17802.5	16080.5	17001	17609.5	15384	16419.5	16553	11868	16375	17190	15707	16885	16805	16374.5	19792	17133.5	16018.5	16855	15603	16236	16419.5	18786.5	16214.5	18886	19568.5
Erythronic acid	135.03	HMDB00613	201200	180754	163410	176411	178270	172691	156874	126690	123732	135830	128368	66588.5	155308	150210	175496	168644	169020	162782	186987	199673	174378	159186	176871	156284	175552	169448	170058	197175	176735	157950	150539	165822	157337	29140	22607	25103	22224	26395	19142	26276.5	21786	22412.5	26077.5	22399.5	23787.5	24374	18732
Benzeneacetic acid	135.045	HMDB00209	225386	264862	192145	176666	207442	195540	216226	203424	181384	192531	200052	197810	240374	285566	220956	168303	182080	163994	151662	191950	248676	232223	230617	226602	133554	292909	262122	141438	269674	157264	220378	159881	197432	150090	200487	223124	352250	211432	178929	213824	219486	269326	305152	328008	286444	231163	253702
2-Methylerythritol	135.067	HMDB11659	27389.5	30887.5	24489	23257	27081.5	23999	25182	23767.5	23136.5	24679	24803.5	21057.5	28262	31971.5	26650	22223.5	23490	21160.5	21601.5	24844	28014	27022	27248	26772.5	18917.5	31707	29616	21001.5	30271.5	21008	26813	21093.5	23736.5	21474.5	23164.5	25493.5	38637.5	24749.5	22528.5	24937	25161.5	29768	32831	35401.5	29393	26620	28366
m-Aminobenzoic acid	136.041	HMDB01891	17815	17230	16758	14351.5	15847	16330.5	17352	14547.5	15397.5	14771	12986	12907.5	18560	15455	17394	14191.5	15410.5	15707	17606.5	15525	18058	16169	17347	16621	17038.5	15877.5	15669.5	19122.5	19143	14935	16702.5	17674	16154	20339	16194	15968	17299	18903.5	16543	18470	15660.5	16644	18991	17028	18131	17460	16521
Tyramine	136.076	HMDB00306	11002	8568	12854.5	6431	8554.5	11251.5	10998	8792.5	12568.5	8142	7684.5	12577	11002	10514	14492	9184.5	8483.5	12969	6309	7119.5	12822.5	12859	9475	14266.5	6706	11755.5	12288.5	7737	11377.5	10598	11938	7602.5	14199.5	8146.5	10211	15460.5	12118.5	11334	15043.5	10597.5	9327.5	16741	11016	12489.5	15399.5	11746	14659
Tyrosol	137.06	HMDB04284	253040	283463	306736	262742	268871	277552	265316	277729	309967	277752	270748	341472	270392	274762	292907	278408	264137	289985	281174	276529	272989	261709	268387	305986	276690	257668	299147	271538	279841	312608	257403	282839	297254	264871	288714	308862	277806	285757	319021	285776	270416	306803	287990	275899	289732	270170	294808
Trigonelline	138.055	HMDB00875	70646	69520.5	68706	69808	66710.5	62401.5	73572	66489	67332.5	74710	66778.5	61536	63151.5	64611.5	66580	70953.5	67485	68277	69595	71851	68771.5	67750	67041	66457.5	70598	68063	68613.5	75565	72626.5	73130	69429.5	65836.5	68273	58806	58399	60499	61512	61851.5	61533.5	64298	58537	61734.5	60787	64511.5	60536	58634	61373.5
Carbamoylphosphate	139.975	HMDB01096	11020	11837	11134	10416	11150.5	11398	10753	11858.5	12433	10957	9030	13334	11239	10677	10182.5	11635	10559.5	10135	11012	12230.5	10522.5	10810	10076	10634	10991	9788.5	10142	10759.5	10413	10597	11027	10142	10740	9550.5	10125.5	11331	11474	10922	11649	10236	10983.5	10248.5	11212	11036.5	10219	10062	10081
O-Phosphoethanolamine	140.012	HMDB00224	32425.5	35871	44106.5	42850	42323	35562	34275	40246.5	41431	34896	35299	51851.5	33444.5	43032	38562	33961	37175	38835.5	36202	42538	38387	36941	39916	39826	38644	33822.5	38882.5	33846	37676	35293.5	34121	33023	42821	28488	30079.5	56742	30275	31181.5	62427	33383.5	29626.5	35602	29743	31485.5	38919.5	35934	30060.5
Alloxan	140.993	HMDB02818	72644.5	86009	81262.5	78405	73206.5	76969.5	75193.5	80279.5	82386	81074	76810	96842.5	75971.5	70317.5	76379.5	89809	86629.5	81672	85511.5	81827.5	81460	73803	77896	77250.5	79260	74174	75103	82452.5	76634	86983.5	73904.5	77073	77559.5	84273.5	74980.5	79532.5	83213	87911.5	84778.5	84586.5	78407.5	80307	82407	80552	83057.5	76751.5	83074.5
trans-trans-Muconic acid	141.019	HMDB02349	866922	963365	867951	923109	860756	922524	905332	892088	882392	911119	883084	886877	932676	850886	816271	940080	921641	845630	1.02175e+06	1.11473e+06	1.02012e+06	1.01352e+06	915472	873140	941982	925593	863359	1029318	950920	989318	899324	909555	891020	903152	876310	823456	885261	878500	844442	882182	888928	841552	918768	846180	857964	886379	911174
Vinylacetylglycine	142.051	HMDB00894	36092.5	37887	39566	34001	43122	39501.5	36595	33671.5	40580	34610	35243.5	35715	33048.5	35908.5	42645	32882	32402	39935.5	32512	34484.5	47473	38681	37297.5	44689	27912	36438	39603	34161.5	42449.5	42184	33718	29268	39542.5	29346	31064.5	39062	38268.5	32468.5	38153.5	27345.5	26048	32227.5	32974.5	36371.5	36970.5	36233	37488
3-Hexenedioic acid	143.034	HMDB00393	27897.5	25515.5	27722.5	27654	24029.5	27754.5	27698	23458.5	27307	27951.5	21491.5	21943.5	28020	25214	28745.5	31581.5	27130	29459	31046	30871.5	31306.5	27570	28065	27126	30470	29147.5	31046	32644.5	27884.5	43494	25407	28272.5	26847.5	16993	11601	14688	14177	14251	13521	17300.5	14241	15551.5	17270	14697.5	14164.5	13164.5	11178
4-Hydroxycyclohexylcarboxylic acid	143.071	HMDB01988	32355	33572.5	55346	37790	31228.5	47649	47629.5	39386	57059	43526.5	41417	78858.5	74070	32838	57150	39261	32695	52153	65952.5	36308.5	59332	34967.5	35866	63901.5	37339.5	35698.5	56154	47548.5	30605	54826	31871.5	36371	58294	80886.5	35333.5	62316.5	40526	46689	59479.5	48282.5	39340	68363.5	63038	39691.5	66720.5	43386.5	42459.5
Caprylic acid	143.107	HMDB00482	69319	99308.5	95137	109095	64832.5	105336	164522	71875	82158	166650	71598.5	76557	595768	68612.5	80211	80036	68622.5	69967.5	423273	71911	86620.5	72107.5	95501	80942.5	102752	73940	66614	187730	72846.5	83159.5	75238	67711	72126.5	408498	89415.5	114696	98049	81130	76682	80809	77687.5	79585	195872	67607	117847	136388	74672
	143.119	HMDB02284	6332	9214	7575	8567.5	4548.5	6910	13775	6842.5	6243	12902.5	4963.5	5078.5	50531.5	5774	6209	6077	5226.5	5082.5	37249	5829	6845.5	5917.5	7686	5631.5	8548	5520.5	5285	16436.5	7079.5	6062.5	6032.5	5803	5894	34916	8016	9685	8660.5	7414	6097.5	6877.5	6214.5	7001	16788	5373	10857	10825.5	5816
2-Keto-glutaramic acid	144.03	HMDB01552	13276.5	14118.5	12836	12698	12595.5	13689.5	13790	11655	9868.5	12571	13410	8858	10957.5	11216.5	14299	11751	12092.5	11148.5	15268	12399	15193	13456	13653.5	14293.5	12042.5	13719	13620	18400.5	15117.5	17246.5	11722	11713	12319.5	14862.5	14671.5	13370	14432	15927	12682.5	11525	11696.5	9715.5	11726.5	8826	10419.5	14818	11396
Isobutyrylglycine	144.066	HMDB00730	38376.5	36218.5	40959.5	31797.5	36612.5	37274	35733.5	31646	38289	33044.5	34703.5	27778.5	34237.5	31225	39546	34545.5	33584	37737.5	37200	38233	40603.5	34052	32471	41506.5	35113	38120.5	40258	45090	39425	53842.5	29569.5	32074.5	35997.5	25802	23810	23295	23783	24516	23222	25238	21968.5	19752.5	21885.5	23596	20963.5	23806.5	20088
3-Dehydroxycarnitine	144.103	HMDB06831	6584.5	6649.5	7582	6591	5585	8995	9225	7452.5	7333	7504	7513	5528.5	8632	7390.5	7701	8317.5	6621.5	7143	6543.5	7800	7383.5	7892.5	6201.5	6571	7473	7325.5	7219.5	10200.5	6752.5	6957.5	9698.5	7197	8537.5	7841.5	7164	8081.5	6895	8390.5	7296.5	9313	7572.5	8048.5	7820.5	7536	7436	8286.5	7139
Oxoglutaric acid	145.014	HMDB00208	27573.5	35675.5	33068	24815	34504.5	31614.5	21691.5	28954.5	34853.5	24555	34099	25640.5	22783.5	32708.5	31148.5	24361.5	28181.5	23008	25848.5	29151	26808.5	24992.5	40465	33362	20440.5	35920	32199	29231.5	35979.5	43701	20432	31249	31960.5	42737.5	42913.5	38180	44204.5	36719.5	36542	53453.5	49792.5	37981.5	53152.5	46073	37662.5	52058	43456
Coumarin	145.028	HMDB01218	8373	7951.5	9225	7419.5	8129.5	8210.5	9606	9261	9287.5	8098.5	10468.5	5718.5	7032.5	7797.5	8219.5	7665	7928	7158.5	7783	8290.5	7942.5	7944.5	9866	8463	8444.5	10331.5	7680	8048.5	8351	8555.5	7862	9273.5	7163.5	10834	8888	9035.5	10834	9951.5	6603	12027	10305.5	8507.5	8979.5	10195.5	9191.5	10727.5	10411
2-Methylglutaric acid	145.051	HMDB00422	160146	159744	114726	171941	143937	132295	174183	143002	113848	142808	141989	86692.5	158623	154058	120998	152476	150322	106898	162581	133690	139059	142024	150264	134203	159601	179000	149598	109628	106780	121978	142036	156110	118203	165582	150159	132552	164286	163747	116694	156905	134477	114918	171257	132744	111211	157012	166515
L-Glutamine	145.062	HMDB00641	9.87009e+06	9.71323e+06	5.65782e+06	1.02927e+07	9834368	6.59997e+06	9.63947e+06	8.5241e+06	4973632	8.84986e+06	9.40762e+06	1.85212e+06	8748864	9156506	6.58221e+06	9.71981e+06	9855457	5.92017e+06	9039811	8.6738e+06	6456032	8861181	10031622	6396788	9988238	1.06027e+07	6.68176e+06	6.13268e+06	5.35254e+06	6.45685e+06	9222610	9.46067e+06	6251171	8931829	9721322	6148424	8875198	10209805	5.95656e+06	8.20997e+06	8.53187e+06	3296031	6.97377e+06	8.01118e+06	3.16962e+06	9.84852e+06	10359293
L-Lysine	145.097	HMDB00182	2.15218e+06	1859924	1273296	1972124	1.86867e+06	1348445	2164202	1498778	1150021	1955359	1.68247e+06	466732	1956917	1.65172e+06	1.31855e+06	2219814	1784064	1289191	1728333	1411268	1.3348e+06	1.97012e+06	1.689e+06	1318849	2.34506e+06	1961737	1.28882e+06	1675019	1.32743e+06	1.13964e+06	1943179	1972637	1143351	1.37868e+06	1399529	1.04368e+06	1323667	1.55148e+06	1008552	1565826	1.48803e+06	1.05238e+06	1375080	1406929	964368	1467170	1500907
Indole-5,6-quinone	146.025	HMDB06779	34124.5	35082	31506.5	30979	30493.5	30936.5	34355.5	32175	30328.5	30858	31267.5	24559	30416	30906.5	33388.5	35810	34029	28771.5	29202.5	32524	30696	31375.5	35225.5	30843	32874.5	35665.5	31642.5	35053	30479	31628	27572.5	30403.5	32381.5	53048.5	49929.5	41405.5	52960.5	49918.5	41147	52890.5	49300	39730	46770.5	47431	39518	55080.5	50404
L-Glutamic acid	146.046	HMDB00148	5.1327e+06	5789225	5062338	4788092	5.6529e+06	5.2974e+06	5034719	4940785	5.02422e+06	4501567	5.5712e+06	2962800	4.28977e+06	5406052	5.87636e+06	4551349	5041644	4.6899e+06	4.35756e+06	4.68241e+06	4719521	4570634	5.92793e+06	5.52633e+06	4733029	5992911	5.48639e+06	5.19645e+06	5.19281e+06	5.82909e+06	4639630	5182070	5.25813e+06	1.29126e+07	1.29453e+07	1.086e+07	12740005	1.29296e+07	1.02524e+07	13035170	12412954	9532506	1.21968e+07	12252575	9291384	12932732	1.20664e+07
Indole-3-carbinol	146.059	HMDB05785	652272	736170	550184	604060	699574	633816	647654	599824	556382	556486	680730	296294	528351	656137	665265	568638	611782	518950	549540	572086	520482	554815	723904	624874	630546	771046	617438	584220	568626	652063	586504	658853	583282	2758718	2.5985e+06	1760452	2763035	2.76428e+06	1.62403e+06	2.94216e+06	2.59594e+06	1.31703e+06	2.334e+06	2.56034e+06	1282670	2940587	2.36935e+06
Citramalic acid	147.03	HMDB00426	132382	109150	113193	115066	117270	113443	106431	82633.5	84308.5	80732.5	91275.5	62919	86539	91908	100310	103530	98816.5	79896	97562.5	84147	98147	91978	108830	105908	98601	103094	96091.5	146136	114154	127509	85373.5	103228	104292	123146	87544	79823.5	90433	88357	75320	99998.5	80007	78091	96890	90653	91371	108722	85910.5
Mevalonic acid	147.066	HMDB00227	169064	172177	126825	180038	165366	135816	172302	152730	119849	163536	160098	78484	158414	155288	137114	171873	171464	126254	164443	156776	139112	154884	174038	136956	179637	173718	136176	137536	119756	143514	158452	167825	131058	241280	235385	181502	229066	247493	171840	230400	212432	151884	203446	208708	154002	240455	233692
L-Methionine	148.044	HMDB00696	369374	387420	368816	373030	398076	392952	395520	374321	393188	389828	407754	203532	340528	365991	409359	363640	386772	364796	316278	305860	366530	346766	386326	369156	402696	433559	392724	499648	441328	498305	385038	388700	362422	572435	574510	667662	619352	597032	635158	651552	604340	703767	631170	626069	742930	650345	613152
Tartaric acid	149.009	HMDB00956	10803	11033	11103.5	13005	12401.5	11774	24013	9816	12074.5	17673	12508.5	11395.5	40557	10414	10810	12979.5	11419.5	10059	44798.5	17612	13587.5	17819	13052.5	11138.5	13711	13109	11039.5	23035.5	10486	11511.5	12604	11228.5	9685	41941	8134.5	6583	10335.5	6546	7898	10327.5	6637	5778	16236.5	8073.5	7894	12913	9871.5
Phenylglyoxylic acid	149.024	HMDB01587	9230.5	8286.5	9150	11368	9772.5	8675	10622	9698	9927.5	10979	9868	9691.5	12163.5	10088.5	12044	9510	10795	7334.5	14002.5	12412.5	10545	10750	9185	10164	9410	11412.5	9249.5	11665	12619	10494.5	10477.5	9203.5	8166.5	11225.5	7676.5	7646	8209	8344.5	5990	8947	7153	6731	9350	8761	5502	7784.5	7010.5
D-Xylose	149.047	HMDB00098	45395	43508.5	46966	43657.5	41232	49906	42576.5	35207	39282	42238	43174.5	25610	44212.5	44551	48391	44149.5	41224	44422.5	41678	39087.5	45797	39618.5	45730	41094.5	43896	45766.5	45540	53292.5	46648.5	48816	44522.5	43283.5	43316.5	45818.5	42868	43487	41744	42749	48339.5	47846	45320	49378.5	46567.5	45546.5	52714.5	45674	45669.5
Hydrocinnamic acid	149.06	HMDB00764	36720	41842.5	39857	40242.5	36672	38913	40821	39542	40492.5	40384.5	37864	47329	46052	37835	45569	33184.5	37901	35610	44005.5	39654	44663.5	37206.5	42662.5	44538.5	39149	44270	50255	37928	40765	38473	38395.5	38431.5	39796.5	53911	41225	48523	49839	39129.5	43308	52872	38865.5	51211.5	54864	44746	60716.5	43565.5	45363.5
Thymol	149.097	HMDB01878	27194.5	27416.5	28450	28051.5	22141.5	28943	27587.5	26759.5	27699.5	26013	28789.5	35283.5	25805	25931.5	31733.5	27741.5	24249	25504.5	27361	26835	31445	26197.5	25495	31843.5	29198.5	28963.5	31703	25283.5	24887.5	27457.5	29134	26237.5	28665.5	28995.5	28167	31219.5	28302	26742	30740.5	27022	25374.5	31211	27479	27139.5	28989.5	26983	26100
Acetaminophen	150.056	HMDB01859	114054	115434	103033	110381	97664.5	99264.5	103566	101696	99512	113544	102113	61104	94726	92582	100112	116019	115774	100137	110122	111119	121919	97917.5	104898	95034	103364	100357	87678.5	123160	104171	118027	95047	98377.5	98110	76896	70575.5	63069.5	61661	82863	54537	73633	66611.5	58529.5	69170	69108.5	62503	66087	58775.5
Xanthine	151.026	HMDB00292	62250.5	55410	48562.5	58791	51465	50911	59526	46690.5	45825.5	58203.5	53202.5	29951	51552	42253.5	48767.5	60651.5	57901.5	47434.5	53161.5	49976.5	57018.5	53044	50515.5	43076.5	61739.5	55136	48596	59894.5	53545	50168.5	49738	50368.5	50508.5	23709	16723	17317	19657	22852.5	12675	19630	15219	15810.5	16470.5	16900.5	18348.5	17266.5	10520.5
	151.05	HMDB04193	19000	16789	16495	17690.5	15893.5	16895	17939.5	18961.5	17711.5	18500	17322	15753.5	17702.5	16320	18675.5	18178	18302	16619.5	18835.5	18102.5	17609	16478.5	17122.5	16239.5	17045.5	17785	17602.5	19097	18655.5	18375	17235	18414.5	18299.5	14831	15160.5	16205.5	14814.5	15978	16204	15398.5	14322	15037	14639.5	12739	14268.5	14226.5	13672
Ribitol	151.061	HMDB00508	84671	78684	83512	84493	75847	90967	81871.5	72864.5	85178	80760	90291.5	53046	78583.5	76081	90804	88541.5	88042.5	89022.5	83144.5	91730	90100	78054.5	78165.5	82799.5	81044	79746	85405	71598.5	69061.5	61523.5	73689.5	78131	83840.5	20493.5	18805.5	18987	20818.5	19300	17615	19322.5	17988	18128	18672.5	17936.5	17791.5	19042.5	16668.5
(-)-trans-Carveol	151.113	HMDB03450	8239.5	9800.5	11135	10214	9572.5	9386	11383	11475	12141	9943	12208	15543.5	10051.5	8637.5	10157	9078	11166.5	10697.5	11558.5	10911	10084	10496	9164.5	11874	9700.5	8295	10834.5	9356.5	9063	10549.5	10282	10242.5	10952	9720	9455.5	10652	8828.5	9403	9786	8894	7847	9798.5	10418.5	7849	10176.5	8611	8607
Thiocysteine	151.986	HMDB03585	7386	8205	7422	11159	7222	9493.5	11630.5	7175	6563	10384.5	6917.5	4452.5	8265.5	8131	9968	8721.5	12800	10285	9003.5	8549.5	9098	9125	7451	8078.5	11580	8845.5	9210.5	10325.5	10829.5	9242.5	9302	7959	8123	3739	5462	5747	4350	5084.5	4063.5	4436.5	5244	3881.5	4012	3723	2562	2600.5	4134.5
3-Hydroxyanthranilic acid	152.035	HMDB01476	21785	22498	23850	22845	21422.5	22771.5	24525.5	23511	21051.5	23301	22699	23754.5	22272.5	23110.5	25588	22986	20848.5	22523	25227	24024	23076	21998	22588	23167.5	25769	23149	24642	23885	23323.5	21820	21080.5	23660.5	22622.5	20511.5	19335.5	23096.5	22467	20440.5	19443	22639	18563	20896.5	20866.5	20253	21934	21760.5	18935
Dopamine	152.071	HMDB00073	48883	48415	48721	50968.5	48469.5	49021.5	46685	48960.5	51695.5	51159	53701.5	52224	49549.5	46099	49245	50528	50005.5	50381.5	48123.5	53708	49353.5	50557.5	49001.5	51953	50210.5	47958.5	48252	51001	47696.5	52425.5	46600	53959	49873.5	48248	51419.5	49829.5	47887.5	47332.5	49145	49280	46611.5	46643.5	47954.5	50674.5	47326.5	52178.5	51951.5
Hydroxytyrosol	153.056	HMDB05784	16998	18024.5	26223.5	19253	16399.5	27469.5	16586.5	18431.5	28737.5	19115	18305	33202.5	17912	15682.5	30859	17697	18813	25987.5	19946.5	19245.5	27558	17399.5	17596.5	25477	18418	19312	24222	20369.5	17426	24220	16399	17641.5	29860.5	22599.5	22209	30170.5	21116	22778.5	29499	24093.5	21164.5	31153	21537	19782	32487	19528	18666
Alpha-Terpineol	153.128	HMDB04043	7764	7816	11006.5	7367.5	8501.5	8645.5	10469	8516	8131	8754.5	8629.5	12256	10409	9060.5	10696.5	9844.5	7407	8744	13424	7802	9944	8776.5	8913	11813	7007.5	9569.5	9894	9076	7232.5	8533.5	7445.5	7578	12683	8725.5	8553.5	13015.5	7359	8051.5	9574	7428	6706.5	10506.5	11175	9409	11005	9589.5	9634
L-Histidine	154.062	HMDB00177	1.15095e+06	962216	810032	1029721	997146	862766	1043686	796940	772258	1042464	931453	475120	872106	901415	942100	1044017	1.05871e+06	867746	784698	821424	932629	878128	1.06302e+06	776620	1027155	1103077	863934	1.1533e+06	941192	813794	999120	955942	837000	1785190	1602939	1846476	1.87334e+06	1775634	1.76707e+06	2048706	1616372	1.77775e+06	1.80174e+06	1723552	1845304	2.09501e+06	1.73916e+06
Phosphoglycolic acid	154.972	HMDB00816	62238.5	70019	75107	67869	66362.5	70843.5	66212.5	75159.5	73737	68287.5	71185.5	81428.5	66451.5	70798	66657.5	74450.5	72319	61437	74697	72059	66438	70037	73024	77285.5	77243.5	65704	69879	73848.5	70210.5	74668.5	68205	74769.5	74408.5	74646.5	73098.5	68476	69858	73637	79813.5	74521.5	73987.5	70182.5	73670	71125.5	84945	67515	72801.5
5-Hydroxymethyl-4-methyluracil	155.046	HMDB00544	19941	19378.5	12773	20151	19722	13650.5	19003.5	14316.5	10768	16916.5	16553.5	5401	16825.5	17161	14380	21102	18323.5	15996.5	17028	18458.5	15813.5	16173	20169.5	12800	18262	17171	17369.5	17702	15955.5	10478.5	17509	21164.5	15555	4942.5	6429	4658.5	6499	7329.5	5846.5	6307	6133	4740.5	6788	7300	5144.5	5301	6473.5
4-Hydroxynonenal	155.107	HMDB04362	19090	18846	28547	23477	18037	25949.5	30923.5	19571	26346.5	25885.5	20686.5	36534	69097.5	19923.5	26448	19922	16790	27339	51501	17198.5	31398	21008.5	21605.5	27661.5	20199.5	18997	26755.5	29178.5	17576	22380	17979.5	19605.5	28878.5	57924	21502.5	27643	23660.5	21621	26144.5	21913	20194	32987	34087.5	19840.5	32426.5	27654	22383
Menthol	155.144	HMDB03352	3608	1988	4093	3229	2535.5	2668	3666	2610	2792.5	4075	2693	6070.5	4832.5	3628.5	3363.5	3048.5	3023	3578	5140.5	3465.5	4381.5	2894.5	2721.5	4785.5	2897	3491.5	4356.5	2264	2506.5	3208.5	2827	3132	4732.5	4691	2779.5	4746	3697.5	3356	3645.5	3723.5	2647.5	5194.5	4173.5	2676	5421	3078.5	3859
2-Aminomuconic acid	156.03	HMDB01241	67063.5	56757.5	44774.5	61513.5	56359	55226.5	55862.5	45009	41787.5	53659.5	47561.5	26314	47581.5	49691	43894.5	57103	60944	47928.5	61487.5	67296.5	62622.5	61133.5	55722.5	47148	64045.5	58078	49045.5	77607.5	60619.5	63273.5	56849	52637.5	48590	48139	38936.5	35140	42399.5	45473	33439	46969	45382	38187.5	46087	38578	36337	46104.5	39012
3-Methylcrotonylglycine	156.066	HMDB00459	29096.5	25846	28303.5	29781.5	28688.5	24440	26776	23417.5	30921.5	28835.5	25302	20594.5	25102	26118	33443.5	29477	28164	30514	32672	31376.5	27099.5	27095.5	26139	32466	28833	24143	29289.5	30442	29406.5	37387	26266	29214	30795.5	31696.5	34939	35878	32640	33379	34215	37633	31741.5	32460	30991.5	30866.5	30777	35538	37920
Allantoin	157.036	HMDB00462	25598.5	27696.5	24902	26967.5	22548.5	22725.5	23675	23069.5	23807.5	24931	23426	17063	20521	25033.5	20810	26817.5	26631	23697	22613	26196.5	25477	23504.5	26448.5	21811.5	25130.5	26595	21599	28773	26632	26220.5	20991.5	25597	21499.5	18247	18226	17699.5	18253	17995.5	18473.5	18543.5	18300.5	16755	20067.5	16415.5	18071.5	18528	18137.5
Succinylacetone	157.05	HMDB00635	21502	21875	27193	20784	22150.5	27194.5	25318	24162.5	30719.5	23979	21441.5	40217	20531	19540	26167.5	23722.5	21221	27391.5	26672	25652.5	29499	22519.5	22810.5	28297.5	23249.5	20782.5	28833	24576	20913.5	30311	21214.5	24442.5	31641	22756.5	23441	28839.5	20528	21547.5	27536	21296.5	20723.5	33901.5	24732	20004	28081	21719.5	22295
cis-4-Hydroxycyclohexylacetic acid	157.087	HMDB00451	28284.5	30164	51497	48497	30928	33718	69736	41838.5	38056	58157.5	45979	58569	160182	39057.5	46835	39785.5	35678.5	43625	130052	38126.5	53256.5	30612	38594	56952	45509	39547.5	46668.5	63217	24256.5	32386	32844	37766	47970	150873	34733.5	38239	37622.5	43285.5	35405	39664.5	38427.5	54443	79207.5	35482.5	41928	43365.5	45573
Oenanthic ether	157.123	HMDB00798	197279	312789	274256	426495	168698	301506	676314	165250	254533	683143	186134	260657	2.85883e+06	185558	253210	206082	160324	227054	2099086	161184	252243	201750	244968	258582	325576	181316	228321	853634	204878	232978	246952	173630	258722	2123277	226672	294640	367186	186894	207404	172836	186916	214129	767510	177810	330760	489748	190493
2-Methylbutyrylglycine	158.082	HMDB00339	25366.5	25199.5	22528.5	25853	25000	21011	23378	26678.5	24464.5	23100	22770	19914	20803.5	22834	21935.5	27647.5	24207	19487.5	21477.5	27216.5	23351.5	23628	24746	20680	25938.5	23560.5	20550	29132.5	24965.5	29379.5	21076.5	26051.5	21400	22125.5	24233.5	24784.5	24204	26509.5	23119.5	27956	25806	25569	25720	24849	23617	23234	25003
Oxoadipic acid	159.03	HMDB00225	27775	25627.5	24445.5	30259	24881	23284.5	25978.5	23367.5	22093	25853	23387.5	17260.5	30315	26418	29165.5	27113	24731.5	26764	30157.5	30425	24051.5	25994.5	26885.5	23903	29615.5	26417.5	28024	27708.5	22960.5	25726	30296.5	30047	26612.5	16460	13363	12240.5	15890	14025.5	14905.5	14229	12781	13623.5	15574	13684	11781	14087.5	13324.5
3-Methyladipic acid	159.066	HMDB00555	25294.5	17962.5	32158	32471.5	18646	26786	44658.5	23937	36539	27103	26372	45347.5	39226	22165.5	34357	33816.5	22722.5	30652	38861	23847	36486.5	27501.5	25090	31983.5	25989	22347.5	30865.5	26920	19047.5	31692	23650	22863.5	33122.5	36727	20704.5	30614	26099	23293	32984.5	26879	20476	39862	33692.5	21370.5	38484.5	22995	24572
D-Alanyl-D-alanine	159.078	HMDB03459	11675	9557	14293	12754	9943	11188.5	12840	10374.5	11883	11057	11509	9726	9987.5	9277.5	13985.5	10975	10454	10424	8183	8595	11943.5	10386	11972.5	14989	11840	13481	13119	9174.5	10020.5	11254	9755.5	10733.5	14105	11995.5	12707.5	13624	15747	14327.5	14298.5	14491.5	13398.5	17312.5	12532.5	13145	16711	10952	11621.5
Tryptamine	159.092	HMDB00303	2690.5	4337.5	5027.5	2860	3518	3476.5	4699	4176	3634.5	4631	3984.5	5645	3164	3828.5	5628	4571	3581.5	3831	3277	2244	4766	4834.5	4172	4605	3556	3428.5	3969	2733.5	3728	5445	3517	3528.5	3583.5	9491.5	9627	11510.5	10802.5	10503	11345	10546	9881	13377	11239	10559.5	11503	9936	8717.5
7-Hydroxyoctanoic acid	159.102	HMDB00486	10003	7650	15355	16093	11757.5	12214	23300	13523.5	8478	12406	15434	16127.5	38777	11249.5	12373	15221	12458.5	10985.5	32854	12178	13748	11433	13261	13957	12611.5	13340	12811.5	17669.5	7680	11175	10076.5	11242	12931.5	39525	11654.5	12506	11907	14515	9699	15149.5	11861.5	17525.5	26046.5	12790	16864.5	15618	15344
	159.114	HMDB02038	11916.5	10316	9916.5	10562	9870	6660.5	10265.5	8820	6588.5	9091	9226.5	5925	11098.5	10368.5	9295	11613.5	8230	7431.5	11759.5	9283.5	8634.5	10485.5	11307.5	7314	11325	10396	7899.5	11587	9643.5	8247.5	10677	11030.5	8253	10395.5	9880.5	10713.5	8201	9514.5	10380.5	10595.5	9035.5	10565	9613	8847	10636	12557.5	10689.5
Aminoadipic acid	160.061	HMDB00510	213878	196616	145469	217516	200748	153151	217184	205174	137197	212403	196658	76374	201356	195035	167844	210958	207901	153150	219868	223411	175642	216194	209357	144630	237438	225855	179964	250664	212470	182560	208907	225832	162377	138344	142002	101336	125847	135093	84782	101590	92008	56895	82661	80691	54479	125148	111353
2,4-Dichlorophenol	160.956	HMDB04811	110817	122820	132958	113102	116400	116921	125915	125631	132630	124968	120516	155284	124176	119255	125926	121523	113352	116358	116993	123433	122383	122536	121919	125478	122108	114757	124002	122897	119570	123692	120257	117105	126578	114225	120527	127284	124573	124452	134688	121650	119486	129628	126288	127532	126564	123286	129914
4-Hydroxy-2-oxoglutaric acid	161.008	HMDB02070	27905	31591.5	28362.5	28428	30616.5	34109	27803.5	27117	23759	28515.5	30739.5	26093.5	29768.5	27097	24297	32446	28735	27498	33584.5	41272.5	33076	40063	35493.5	29309	29909	29501.5	27044.5	42244.5	35250	34991	27840.5	29670.5	24310	29486	34204	23569	29415	29464.5	25422.5	27739.5	28919.5	23749.5	30718.5	25623	25474.5	29189	29676
3 Hydroxycoumarin	161.022	HMDB02149	13030.5	15263.5	13509	13946	14229.5	13926	12736.5	13418.5	11518	14423.5	14676	15664.5	13929.5	14329.5	12031	14296	13426	11932.5	17981.5	15876.5	15350.5	16904	13603.5	13945	13585	13584	13374	15542.5	14970	15219	13270	14647.5	11223	12194	13655.5	10961	13429.5	13181	10545	14457	12500	11897	14325.5	13922.5	11722	12419.5	14035.5
2-Hydroxyadipic acid	161.045	HMDB00321	483290	421724	400639	497508	430092	425608	427132	337732	278400	321162	290374	131926	477404	447218	478941	480799	431142	429278	564902	573834	495094	471362	468351	420522	572784	483425	477119	446252	395556	391395	486406	511113	458662	105842	100562	90196.5	77502.5	95563.5	87489.5	74333	72807	67398.5	74399	74243	66474	125739	148824
Safrole	161.06	HMDB02333	56099	54110	50045.5	61200.5	51618.5	48356.5	54019	45184.5	37387.5	42385.5	39433.5	22283.5	57562	55965	54220	58261	53005	51929	67255	64106.5	57938.5	54733.5	57901.5	52078.5	64682	58968	55701.5	55309	47617	45050	54666	62164	50651.5	21947.5	21510.5	21329	23451.5	22721.5	18814.5	22015.5	17117.5	19748.5	22815	16790	18193	23840	24328.5
5-Hydroxylysine	161.096	HMDB00450	12954.5	12611	14204.5	13758	13102.5	13586	13987	12275.5	13302.5	12667	11079.5	13731	13581.5	12309	15023	12888	12953	12942	16122.5	12962.5	14688	12061.5	12733.5	15171	15129	11841	15449.5	12672	12260.5	15789	13412	13543.5	14069	10404.5	10188	10356.5	7881.5	9497	10965	10317	7850.5	12459	10660.5	9156.5	11078.5	8212.5	10361
Acetylcysteine	162.021	HMDB01890	47136	211449	99454.5	163852	108157	59493.5	68364.5	117031	43588.5	163630	113432	191598	110042	200684	229814	126814	79388	42955	159440	157919	68352.5	183139	92558.5	89151	158327	85043.5	104578	175140	108706	56188	113077	98928	37619.5	64169	156290	49848	100674	104002	40283.5	143872	93959.5	78771.5	174662	159285	58196.5	53540	85989
Bicine	162.077	HMDB11727	16606.5	18488.5	16184.5	17662.5	15721	16270.5	17794	14140.5	12469	19282	16047	12031	15797	17850	17452	14558	16367	12206.5	16905.5	15428	14180.5	20539	15775	13933.5	20034.5	16431	17533.5	22075.5	19395	16065.5	18120	17867	13456	15898.5	15892.5	14190	17581.5	13714	15179	20126.5	16315.5	15454.5	18569	17412	14773.5	15659	19164.5
2-Phenylbutyric acid	163.077	HMDB00329	39347.5	54185	54636	46731.5	45349	54330	51833	60844	61152	55453.5	55042	81546.5	56923.5	54173	52034	51494.5	49622.5	51629	63607.5	61277.5	57951.5	54936	50297	58803	57570.5	49315	58180.5	53792	54710	56752	51833	61879.5	57201.5	68161.5	59503.5	62368	65685	64939.5	69067.5	70517.5	65775	67170	64589	61859.5	70047.5	59257	67437
Kynuramine	163.086	HMDB12246	16042	22071	20414.5	19006.5	18414.5	19962	20199	24532.5	22983.5	22075.5	20653.5	31312.5	21260	21986	21454	20432.5	19388.5	19621.5	25614.5	24404.5	20078.5	21646.5	20327.5	22730.5	23633.5	19692	22291	21571	21822.5	22736	20177	24755	19833	27293	24061.5	24362.5	26113	25445	25505	28472	26020.5	23782.5	25300.5	24713	25164	22869	26364.5
4-Pyridoxolactone	164.036	HMDB03454	29056	38572	49371.5	33383	27431	47232.5	36363.5	38621.5	46627.5	38794	35078.5	62469	36389.5	35666	52905	30659.5	30348.5	45695	44060	39665.5	48543.5	39672.5	31880	62662.5	39609.5	35333.5	49762.5	40501.5	36225	36565.5	37897.5	35624.5	41387	45271	38044	36398.5	42251	39386	37327	46053.5	44301	40580	43497	42045	37945.5	39046	46314
7-Methylguanine	164.058	HMDB00897	33182	33240.5	31110.5	31669	31280.5	33701	35349.5	33629.5	34962.5	39289	33293	25804.5	29986	31561	33402	33218.5	32415	30563.5	31381.5	29199	32726.5	31602	32192.5	32602	36093.5	32019	31355.5	37006.5	32808	31099	32911	32197.5	30629.5	58106.5	53172.5	61342.5	65946.5	61484.5	61734	71845.5	62050.5	68761	63120.5	59996	66268.5	68504	64999
L-Phenylalanine	164.071	HMDB00159	2510721	2.38341e+06	2.10123e+06	2.47362e+06	2.30296e+06	2290706	2706607	2447494	2.35098e+06	2.89021e+06	2842735	1.28566e+06	2244907	2.27876e+06	2.31351e+06	2.47252e+06	2580461	2.32234e+06	2.11301e+06	2.13718e+06	2436023	2272493	2348231	2062177	2.53523e+06	2541001	2.19194e+06	2.78186e+06	2.49493e+06	2301097	2357185	2397518	2127556	7.03185e+06	6769561	7205107	7304408	7.01684e+06	6859169	7.79229e+06	6937837	7585905	7.31946e+06	7068728	7610622	7.59374e+06	7035423
Pseudoephedrine	164.107	HMDB01943	97019.5	92235	79174.5	94353.5	86247.5	87725	103386	94402	91041.5	114913	111462	49033.5	86174.5	87844.5	86215.5	95875.5	96855.5	85294.5	83886	79912	88707	84860.5	88210.5	74957.5	100371	95863	82656	107652	92063	87174.5	89395.5	93129.5	78094	331450	303770	329692	338924	321568	316091	377558	318596	351401	342233	328510	362541	359962	324989
Phthalic acid	165.018	HMDB02107	79122.5	87105.5	111179	82621	75667.5	98785.5	96787.5	96640.5	110637	91413	91425.5	152167	97804	88548.5	99236.5	81914	79540.5	94039.5	102499	106590	99283.5	100229	87091.5	103539	95064.5	89793	102302	105122	96782.5	116418	89066.5	98132	100368	109124	105681	111286	109692	107726	123596	106402	104329	121462	105970	107168	126586	100216	111316
Arabinonic acid	165.04	HMDB00539	70904	64316	71059	65785.5	63747	66034.5	57288.5	45499	45669	46798	43469	39076.5	58359.5	60434	68270	59969	59589	60635	64074	65745	66264.5	58198.5	59487	60737.5	63456	63014	66175.5	65858	59962.5	56607	53492.5	58583	65405.5	28748	27660	33036	28600	32231.5	31423	32247	31824.5	39626.5	28799	27517	53728.5	29002.5	28578
3-(3-Hydroxyphenyl)propanoic acid	165.055	HMDB00375	25273.5	23625.5	28999	23393.5	23065.5	25755.5	23425.5	22077.5	25966	25775.5	22217.5	29606.5	24316	22852.5	30521	25723	22556	26809	26564	24373.5	28680.5	24191	23756	25541.5	25882	24781.5	27745.5	27503	24559	27486	24392.5	24624.5	27272.5	26727	21550.5	23362	24465	21471	27129	22951.5	23648	28216	22791.5	21589	30157	20917	21055
Homocysteinesulfinic acid	166.018	HMDB06462	91532.5	76746.5	63543.5	84066.5	78442.5	73009.5	77284.5	64810.5	45426	71772	64746	21631	73992.5	72692	73237.5	86534	85710.5	74704	89290	89788.5	81932.5	73939	76877	64608.5	78944.5	81212.5	72835	98405.5	73096.5	69467.5	68465	75930	66656.5	22125.5	20377	20431	22657	23968	19966.5	23803	20113	20265.5	20921.5	18310.5	20285.5	19461.5	15667.5
Taurocyamine	166.028	HMDB03584	14325	13021	12950.5	15380	14716	13848.5	13123	12208.5	9800.5	13491	11750.5	7508.5	14744.5	14816.5	15014.5	14125	14727	14135	16507	15266.5	13995.5	15470	13676.5	13220	14410	14600.5	12898	16223	13423.5	12972.5	13039.5	13838	14429	7251	8477	6825.5	8322	7009.5	7854	7807	6764	7917.5	7456.5	6354	7746	6362.5	7086.5
Pyridoxal	166.05	HMDB01545	63225	56075.5	57040.5	60488	51164	53847.5	62168.5	50488	52902.5	65807	51647	36687	58657	49698.5	52196	58461	59696.5	55748.5	58344.5	64190	62894	63331	51769	51525.5	65344.5	58509	48824	68676.5	61776	57231	60096.5	52408	51864	46733.5	44746	42572	48450	47288.5	40396	48415.5	49627	40410	46759	45645	37564.5	46968	45957
3-Methoxytyramine	166.088	HMDB00022	8384	7832.5	6649	7041.5	6944.5	6637	7448	7595	7065	8565.5	6300	7057	8448.5	7855	7330	8405.5	9078.5	7515	7236	7367.5	8813.5	6916.5	7451.5	7958.5	8093.5	7510	7997.5	9686.5	8431	7621	6779	6619.5	7837	11628	9901.5	12184	11614	10779	11212.5	12033	11799.5	12171.5	11361	9978	12603.5	11984	11191.5
Phosphoenolpyruvic acid	166.975	HMDB00263	20337.5	20447	20200.5	21685.5	21724	21204	21187.5	15940.5	17614	18162	15966.5	12320.5	18266	19656	18187.5	20225.5	20211.5	18829	19140	20251	19637	24506	22198.5	20829	21272	20704.5	19899.5	23147	21101.5	19061	19977.5	18108	20248.5	10747.5	10347	7847	10534.5	9380	6545	13603	12023.5	10035.5	12138	11543.5	10585.5	10469	11237.5
Uric acid	167.021	HMDB00289	32643.5	28168.5	21338.5	23908.5	24200.5	21107.5	21621.5	18492	17778	21173.5	19015	10652	20312.5	20618.5	22525.5	30359.5	27572	22935.5	21591	21542.5	30243.5	20408	24475	19743	23215	22720	18992	27294	21729	31094	18754.5	23937.5	20463.5	21872.5	14712	13469	17104	19618.5	12662	19304	14404	13864.5	17708.5	16142	14546.5	17819	13704.5
	168.067	HMDB00216	339416	366496	371215	346009	329398	385063	317920	318906	364240	321991	320833	232308	284186	307791	409086	339615	359789	381825	336127	365541	429840	326144	352508	400066	325378	351519	376456	404977	361247	447176	289850	323525	385727	457295	447060	487854	448672	508070	457863	444075	417714	478051	400994	421046	489038	408462	396106
1-Methylhistidine	168.079	HMDB00001	100558	108742	120838	96998	102010	121916	95075.5	93570.5	116060	94001	96049	74124	88395	97890.5	133386	95269	100754	119796	92849	106980	122974	96273.5	101188	125070	98907	108614	122792	117616	116359	132008	88125	96983	120690	205155	193190	230308	209165	212845	217239	213872	179110	226928	187180	183884	232368	194172	181315
Diethylthiophosphate	169.009	HMDB01460	43635.5	67172	60108	52059	58206	60284.5	64646.5	80470	66229	68127.5	75007	67673	71639	78433.5	68916	53742	65382	60606.5	62984	76875.5	65062.5	66009.5	69050	68392	64834.5	70748	66807	53522	65959	54470.5	74969.5	66491	64095	73420	85866.5	80961	88361	85320.5	78947.5	83815	94124	82549	86779	86778	93007.5	81986.5	98569
trans-4-Decenoic acid	169.123	HMDB04980	14389.5	18020	25889.5	23061.5	15291	21923.5	29708.5	17249.5	20125	28083	16910.5	23826	80115	18194.5	21565.5	18271.5	15216.5	19828.5	54378.5	16358	22488.5	17241	17057.5	24121	18328	15866.5	24033	28926	16201	20850	16452.5	16005.5	23701	68615.5	18349.5	22965.5	22518	18634	20252.5	17914.5	16952.5	24509.5	35169	18820	28597	26824	20605
Glycerol 3-phosphate	171.006	HMDB00126	611010	632996	369001	536500	614534	452728	625984	656716	345394	649710	737756	193226	515289	668934	356598	631926	734896	495020	540668	657290	480552	574382	717053	399718	619556	698739	406246	426992	461419	231864	560159	752014	393600	42465.5	39536	33840.5	31603	38774	28610.5	38271	41951	34520.5	38305	36740.5	30937.5	31209.5	28500
Hydantoin-5-propionic acid	171.042	HMDB01212	43099	42324.5	28403	42475	38851	35385	45164	39063	25860	47842	44695.5	15035	46280.5	39139.5	26338.5	45969	48775	34618.5	45341	45183.5	42405.5	39818	46824.5	27160	43200	43071	27344	43175.5	34490.5	28804.5	38694.5	44688.5	27861.5	23139	15885	14974	16197.5	16702	16510.5	17084.5	13477.5	12795.5	15849	15998.5	13182.5	16410	13932
2-Octenedioic acid	171.065	HMDB00341	63865	60023.5	68228	66952.5	60911.5	57362.5	74453	50826.5	67163.5	74859.5	56146	66647	69341	58779	64537.5	67487	69725.5	69012	78148.5	62159.5	67193	64016.5	53074	62992.5	63133.5	50968.5	57327.5	75412.5	73827	93480	56144.5	57903	64763	50489	31165.5	36116.5	33154	29258.5	33602.5	33636.5	30574	41338	38340.5	28769.5	46322	32426.5	31652.5
Glycylproline	171.077	HMDB00721	45398	41722	43607	43931	40951	42251.5	44036.5	37139	41875.5	40565.5	41934	25996.5	43472.5	43858	51117.5	42192.5	43359.5	40102.5	39854.5	36282	43098.5	38061	43533	45896	44574.5	44659	45602	43890.5	42021	42243.5	38922	43597	41082.5	61421	51012.5	49384.5	55301	59419	49268.5	53971	52572	50488.5	52290.5	53693	52269.5	40847.5	42649
Capric acid	171.139	HMDB00511	107614	116468	128984	183239	90108.5	114384	318478	91940	101421	247857	98519	107135	1038099	102019	111663	114988	84577.5	95534.5	756594	87635	103177	106828	132305	114407	141040	98148	101248	286460	95779.5	102598	110308	95680	102302	950583	114894	128226	168498	106998	103692	95273.5	93257	109150	310010	98472	125453	210827	110781
	172.061	HMDB06488	45330.5	42753.5	42081	40988	40148.5	43227	41321.5	34620	43735	42203	40787.5	20619	37618	41354.5	43434	38143	39484.5	41599.5	42217.5	40129	44408.5	41845	43161.5	45753.5	42372.5	43396	42438	49113.5	48260	35105	40523.5	44756	42663	54008.5	50632	38690.5	40292	47884	34926.5	66869	57447.5	38723	61342	59143.5	39117.5	57387.5	60756
Hexanoylglycine	172.098	HMDB00701	19696	17237	19025	18740.5	16194.5	16837.5	18343.5	18517	18707.5	21953	18470.5	14742.5	19193	17659	19252.5	19086	19808	17944	19219.5	16875.5	19440.5	18054	16360	17937	20745.5	17227	18394	20458.5	18987	21092.5	17450	17935	18010.5	30189	24078.5	28607	27818.5	28621.5	27464	33490	27926	31482.5	31410	31709.5	33829.5	28930.5	31401.5
cis-Aconitic acid	173.009	HMDB00072	306273	291834	257858	297146	307194	273312	248956	222902	236794	232841	229773	174134	242393	263691	264902	259119	251147	226718	230721	225412	245692	250888	289342	281872	265174	294378	289946	329916	317182	329663	229962	274164	267230	148913	119201	125842	118678	120964	103358	166988	144243	155539	167090	154921	155144	184930	150502
Shikimic acid	173.046	HMDB03070	39774.5	37460	50029.5	39528.5	36936.5	49206.5	40810	35795	54170.5	41143.5	34690.5	71084.5	41826.5	35370	53689.5	40627.5	38095	48865.5	41917.5	36787	58394.5	39675.5	39231.5	54949.5	41408.5	40529	52854	45569.5	40610	68114	38707.5	36232	54642.5	37300.5	32090	48309	30724	32412	44916.5	33140.5	31535.5	52716.5	33531.5	32873	54699	34267	33838.5
Formiminoglutamic acid	173.057	HMDB00854	39352	37495.5	33726.5	37651	34524.5	34544.5	31121	30083	29689	31137.5	29955.5	21464.5	30943	31505.5	36727.5	37912.5	34763	32025	33265.5	31965	37588	31275.5	34873	33967	37387	36770.5	39490	41537	32212.5	34570.5	28091.5	33873	35047	18569.5	16189	18968	19874	16768.5	17862	18547.5	16269	20721.5	17973.5	16428.5	18750.5	18081	14284.5
	173.094	HMDB03357	65378.5	58257	44673.5	63798	56334.5	49174	65376	50555.5	40132	56515	50528	25309.5	54373.5	54881	48739	67049.5	57310.5	44299.5	50031.5	48041	50687.5	55455.5	55711.5	44520	61132	62942.5	46425.5	60662	49572	43482	54904.5	56994	45834	75418.5	60505	65789	74672.5	66543.5	65411	78504	64674	69166.5	73268.5	63120.5	74320.5	71969.5	61829
L-Arginine	173.104	HMDB00517	413240	339300	312286	355658	303794	298858	420570	242360	285442	433772	262607	211203	363325	277092	339710	428394	349676	344500	292170	292053	341186	374198	351666	323268	387225	338723	283046	363448	302121	272532	393750	320740	376230	344148	302561	424546	327882	342453	384040	433693	357868	364992	364169	322804	385977	447193	403358
	174.041	HMDB00812	6145757	5070673	4.52166e+06	5.59378e+06	5.38073e+06	4729824	5.2311e+06	4.10178e+06	4014220	4799677	4.35281e+06	2.01623e+06	4253500	4.3657e+06	4464080	5.02408e+06	4.80631e+06	4.25804e+06	4771972	4.79052e+06	4.42279e+06	4952099	5.11754e+06	4.58253e+06	5.38018e+06	5395900	4.88017e+06	7563867	5948418	6.58644e+06	4612354	5309796	4805536	4263692	3803716	3.0008e+06	3547994	3.81391e+06	2795753	4366046	3.88096e+06	3508623	4.12975e+06	3939613	3.53322e+06	3.42622e+06	2.89684e+06
	174.078	HMDB02201	302012	239612	202814	262654	251716	221094	243332	184438	180452	221255	195711	83327	192496	201223	196078	237891	220129	192132	225480	218461	196709	225920	233180	204310	257224	251398	225074	391372	278702	323920	206125	254520	213490	192095	161562	124521	149296	163607	116285	196267	167764	146252	178534	167870	147928	145668	123364
Ascorbic acid	175.025	HMDB00044	33567.5	38396	33918.5	33376	32962.5	31827.5	35755	38441	35579.5	35853	38264	40166.5	36710	34085	34053.5	36990	34530	30954	41770.5	43107	32859	37056.5	39364	33852.5	36268.5	34563.5	33411	41676	38393.5	39264	33934	38978	33944.5	40972	36293.5	35800.5	37956.5	37671.5	36747.5	37395	36448.5	35316.5	40474.5	37345.5	37373	38511.5	41530
Serotonin	175.087	HMDB00259	18977.5	17610	16038	19078.5	16567.5	14963.5	19756	14233.5	14304.5	16188	14480.5	11752.5	16467.5	16132	14821.5	18233.5	16345	14561	17579.5	14809.5	15242	16265	18093.5	16571.5	18200	17277	18058.5	22523	18357.5	20551.5	15727	16908	15379.5	25495.5	20980.5	20643	21706.5	22807	18626	25283.5	20188	20911	25110.5	21306.5	20555	19482.5	17309
Sulforaphane	176.022	HMDB05792	29359.5	26911.5	24586	30683.5	23499	25790	23128.5	20011.5	23823	29438	24627	14840.5	22195	19549.5	19907	29802	29803	23923.5	26895.5	27289.5	35823	23245.5	25694	21130	25663	27654	22055	37525	28293	36037.5	23077.5	22463	23651	22540	17763.5	16840.5	20261	23109	15631.5	19111.5	15226.5	17574	16790.5	15060	18332	18110.5	14955
5-Hydroxytryptophol	176.07	HMDB01855	25737.5	24619.5	17824.5	24259.5	23354	17831	24580.5	20739	16378.5	26061.5	23725	11080	19998.5	22056	17771.5	26571.5	25129	17191.5	22833	23891	19688.5	22124.5	24671.5	17214.5	24282	25559.5	16050.5	30683	23100.5	26922.5	22346	23644.5	17376	26513.5	23212	22770.5	24576	25712.5	23531	25720.5	21972.5	21884	21961	21222.5	25092	26602.5	23401
Cysteinylglycine	177.033	HMDB00078	67074.5	73028	59444.5	70965	77710	67601	60798	58717.5	59442	58665.5	62475	51671	54499	67737	63800.5	65211.5	69251.5	64450	65094.5	63963	61453	68316	72924	66175.5	67999	67124.5	67310	74971.5	66514	70574.5	62807.5	67104.5	63561.5	71485	70220	65985	75234	78205.5	65778.5	77889.5	63658.5	65727	69872.5	72412	64624	60932.5	60454.5
Gluconolactone	177.041	HMDB00150	48866.5	54273	52926	53086	49556	49412.5	50898.5	51185.5	51236.5	52608.5	51321	56929	50982	51254	52133	51427.5	52250.5	48053.5	59489	57683.5	51984.5	53190.5	52510.5	50457.5	54895	50079	51357.5	57134	51334	53144	50625.5	56421	50321.5	51036.5	51371.5	47462	49789.5	49397.5	52339.5	51651.5	46962	51736.5	53997.5	49085.5	53167	50417	52886.5
4-Methoxycinnamic acid	177.056	HMDB02040	30315.5	45707	34556	36025.5	34566.5	32928.5	32377	39016	36507.5	34155	34750	55926	31958	44944	39472	31420.5	34442	28779	39646	37361.5	38219	36406	39830.5	45240.5	34415.5	35657.5	55015	33453	40788.5	44093.5	31414.5	37711	34772	42614	38695	43525	56627.5	44680.5	38265.5	49469.5	31652.5	53849.5	59825	33340.5	51479	37411	39054.5
4-Oxo-4-(3-pyridyl)-butanamide	177.067	HMDB01267	12350	16409	14550.5	13606	14672	13362.5	14513	14814	13443	16159	13613	21771.5	14704.5	16648	15702.5	14468.5	14038.5	11521	16439	14258	13889.5	16355.5	14008	16385.5	15606.5	13832	16380	16982.5	14281	16779.5	13457	16014	13682	15161.5	15900.5	13161	16758.5	15259.5	14289	17332	13044	14759	17851	14355.5	15262.5	14220	16998
5-Phenylvaleric acid	177.092	HMDB02043	22549	23929	29609.5	21245.5	19983.5	28924.5	24813	24171	30179	21815	22875.5	38482.5	25811	22857.5	28716.5	20541.5	20484.5	27403.5	26615.5	22178.5	30210.5	21617	22563.5	33392.5	21995	19205.5	30789	23733	21019.5	27024	22595.5	23709.5	31559.5	25245	24519	29902.5	24078	22491.5	32104	25517	19282	35120.5	25128.5	23503.5	35138	23814.5	22425
Isoxanthopterin	178.037	HMDB00704	11314	11420	9802.5	10756.5	11647.5	10607	11363.5	11303	9154	11633.5	9909	7797	8932	10028.5	8826.5	12543.5	10951	9320	11938	11037	10414.5	9966.5	11034.5	9606.5	12033.5	9410.5	9356.5	11082	11568.5	11054.5	10708	10180.5	8269.5	10432	9610	9913	10531	10477.5	10128.5	10480	9659.5	9510.5	9295.5	9407.5	9738.5	8832.5	9362.5
Hippuric acid	178.051	HMDB00714	52907	49572	42250	51233	41285.5	39870.5	47880	40445	40749	52989.5	39128	34691	44704	34686.5	41627.5	55921.5	48986	47908	54781	44546	55380.5	43359.5	41797.5	38530	43532.5	40593.5	38207	55558.5	50021	73997.5	41648.5	40403.5	36423.5	33324.5	33253.5	34181.5	34570	37065.5	30431	32392.5	29539	31827.5	33627	33563	33102	34854	33490
7-Aminomethyl-7-carbaguanine	178.075	HMDB11690	9038	8022.5	7879	7926.5	7057	7225	8843.5	6183	6905.5	8638	6058.5	6562.5	7891	6230.5	6988	9519	8647.5	7472.5	9287.5	7755	9501.5	7298.5	8148.5	8484.5	8656	7602.5	7598.5	9111.5	8227.5	11008.5	8577	8252	7502	7136	6827.5	7163.5	6693.5	7204	6295	7105	5897.5	6494	7003	6365.5	6920	7122.5	6816.5
2(N)-Methyl-norsalsolinol	178.087	HMDB01189	11046.5	10845	9769.5	11522	10315.5	9596	9836.5	10858	10898	11007.5	11979	10894.5	10398.5	8480	12016.5	11357	10651.5	10230	10836	10660.5	12058	10669	12140.5	11540	11960	8904.5	9410.5	12124	11872.5	11610.5	11346	11500	12605	9959.5	9893.5	10057	10576	10787.5	10195	10633	9469.5	10842	9957	11196.5	10904	10045.5	10813
5-Methylthioribose	179.038	HMDB01087	34721.5	34751.5	33246	35834	30680.5	33665	35719	37112	36508.5	35007.5	33584.5	50783.5	39092	34866	34652.5	35560.5	34340.5	36424	43687.5	43013.5	37639	37920.5	28782	33326	39520.5	36767	36699	36028.5	36412.5	39503.5	35592	37002	37123	33907	33288.5	36790	33739	34818	35724.5	35031.5	32000	34587	34970	32045	35426.5	33064.5	35404
	179.046	HMDB03269	124968	105343	102658	118112	108532	117714	108564	98582.5	80235.5	94122.5	80885	46236	117603	111754	114277	104580	104743	113383	127432	122516	108822	116454	118002	109959	140366	124532	116470	109717	101519	103288	122164	124048	116120	57176	48126.5	50897	53550.5	58389.5	44203	54215.5	47132.5	44788	49513	52172	47141.5	46261.5	44291
D-Glucose	179.056	HMDB00122	5.01477e+06	4.3154e+06	3.98335e+06	5.2665e+06	4.55624e+06	4289272	4.52784e+06	3.61971e+06	2.54491e+06	3.30832e+06	3033421	883799	4.99741e+06	4.7733e+06	4.99376e+06	5.12888e+06	4544963	4486428	5.57187e+06	5.48287e+06	4562672	4887325	4.95603e+06	4311618	6.00821e+06	5340869	5.07717e+06	4.34272e+06	3854353	3978548	5275973	5354461	4.69342e+06	265134	235596	203419	208206	250892	189338	206498	205134	177247	206122	207356	162026	294853	296932
L-Tyrosine	180.066	HMDB00158	1542872	1468119	1.28147e+06	1481926	1.37767e+06	1389948	1.68109e+06	1493117	1393565	1.78521e+06	1703576	802466	1364138	1.4031e+06	1386795	1510032	1.61079e+06	1.38967e+06	1.37279e+06	1410582	1532755	1.41004e+06	1476975	1280331	1.62705e+06	1.58081e+06	1.3422e+06	1.57782e+06	1490487	1412862	1481094	1508339	1325913	5.20403e+06	5.00555e+06	5.46797e+06	5.46105e+06	5.22086e+06	5.23369e+06	5.94866e+06	5220343	5.84757e+06	5.38697e+06	5.36123e+06	5.95391e+06	5.65842e+06	5.30613e+06
Selenohomocysteine	180.967	HMDB04119	164144	210380	206654	177758	181790	199342	194772	213942	223220	203099	203046	271379	204522	193448	202654	197835	192114	191996	212272	226262	208556	202018	198080	212467	204204	189752	203110	204976	199398	209752	194272	204245	205103	220518	213162	226558	227890	232107	236904	229345	224839	235860	229078	223287	243902	216640	235882
3-Methyluric acid	181.036	HMDB01970	52347	55616.5	51231.5	50169	45816	47835	49154.5	47660	52413.5	51940.5	46498	61184.5	47719.5	46859	47108.5	53658	52233.5	47232	54136.5	52831	50234.5	49019.5	49806	48103	48970.5	48943	48187	48196	48637.5	56841	46461.5	51182	49762	50132	47334.5	47747.5	49074.5	51204.5	49343	48498	46202.5	49221.5	49166	46333.5	47619	45221	50664.5
Homovanillic acid	181.05	HMDB00118	46201.5	50038	50578	46404.5	43820	51653	48874	46629.5	56674	52204.5	46375.5	57609	48211	46889.5	53969.5	49235.5	47419	52292.5	55098	57264.5	56011	43205.5	44470	50724	46329.5	46859.5	46700	55360.5	53476	60792	45862	50154.5	47605	45531	40914	43748	42721	41754	46470	44350.5	39723	46813.5	42929.5	41816	48817.5	42276	46819
Galactitol	181.071	HMDB00107	711298	647730	578119	678522	630552	629508	745619	713656	593714	822252	769008	364386	652810	651568	593484	756376	777532	661602	655702	685310	713954	647474	725651	582164	753264	735311	651922	557566	518625	451620	665132	796638	615302	663550	620586	648202	658002	682166	623928	725780	640258	691953	684510	648297	681295	677936	618959
4-Pyridoxic acid	182.044	HMDB00017	35255.5	39850	37110.5	37784	31288	36363.5	37018.5	36899	36911	37761.5	32465	31566.5	32720	35078.5	36690	38130	35343	35508	40638	36875.5	40328.5	35104.5	37326	36615.5	42248	35357	33850.5	41151.5	37262.5	50838.5	32720.5	37469	38119.5	49946	49664	43096	48200.5	52976.5	42973	40209	41659.5	37922.5	39043.5	38506.5	36901.5	51827	41238
4-Pyridoxic acid	182.054	HMDB00017	16677	20331.5	30233	17802.5	16293.5	30149	19832	16613.5	30969.5	16309	16843	20970	16130.5	20460	28025.5	16609.5	19733	33666.5	19639	18860.5	25553	19474	19383.5	32639.5	19295.5	18762.5	31497.5	20542.5	22947	35824.5	17125.5	17392.5	31941	33884	35011.5	51243.5	34072.5	33394.5	54543	29255	28349	47474.5	27528.5	30702	47257	30222.5	33971.5
Phosphohydroxypyruvic acid	182.971	HMDB01024	46557.5	55277	48938	46631.5	46659.5	49801	46355	51516	53107	46217	46875.5	55276.5	47165	45302.5	45317	50754	45776.5	47000.5	54343	57356.5	53349.5	47230	49886.5	45618.5	44851	49744.5	44777	56097	49997	60373.5	43595	49586	46393	51804.5	50021	45789.5	51935	47368.5	49749.5	52484.5	52061.5	47067	54975.5	47433.5	48912	52453.5	49123
3,4-Dihydroxymandelic acid	183.03	HMDB01866	59894.5	61999.5	43788	66871.5	69069.5	43144	64089	54250	38107	57243	57952.5	22422	57745.5	61594.5	43657	60552.5	61934.5	44759.5	65482	58131.5	39227	64233	61398.5	50071.5	69415	60018	47782.5	46955.5	38619.5	49413	55859	67615.5	44877.5	56425.5	62553.5	40430.5	46908	55572	38645	48580	47002	23643	46304	44392.5	21721	56126.5	63006.5
Vanylglycol	183.064	HMDB01490	24290.5	21863.5	26567	24470	23660	25202	24228.5	21021.5	26377	21188	20927.5	23920.5	25512.5	22055.5	28061	24889.5	22421	27428	26703.5	24082.5	24124.5	23480.5	22613	29454.5	24686	23474	28272	22256.5	19083.5	29852	20641.5	25747.5	26097.5	28545	26791.5	28336.5	24271.5	25694.5	31303.5	23640	21669	28057	22672.5	20642	24964	26159	25078.5
Phosphoserine	184.002	HMDB00272	564460	665202	640328	537928	718235	628628	606021	572563	577096	510142	679201	303014	471372	687866	692130	489548	563864	533424	478146	502416	430504	578758	683701	730229	570357	657940	650650	587908	635930	619058	511467	643956	630278	1899321	2.00911e+06	1447172	1.58943e+06	1.73933e+06	1288682	2026711	1780152	1.07991e+06	1.90413e+06	1757200	941879	1899376	1.64253e+06
2-Phosphoglyceric acid	184.986	HMDB00362	147426	114830	124516	124668	111241	121548	161522	103316	111320	140889	119716	65354	109596	110542	108488	138556	108945	97897	102282	79909.5	106404	147956	117000	116814	156428	120200	109848	116507	130119	99879	147034	117928	102871	47667	47366.5	35419	46592	40648	30808.5	60903	48766.5	41448	62398.5	54652.5	38853	51083	46831.5
3-Oxodecanoic acid	185.118	HMDB10724	26769	27477	60445	40496	31513.5	33580	60213	42195	33756.5	41415.5	42112.5	61694.5	105600	38759	53380	39039	34434.5	49972	96593.5	32688.5	54413.5	28357.5	39427.5	65760	35080.5	36634.5	50593	48016.5	24196	33316.5	28213.5	35299.5	52047.5	113643	36014	42769.5	32195.5	40830	32322	33241	33081.5	58146	58947	36482	45032	41184	42990
Undecanoic acid	185.154	HMDB00947	49949.5	50396	60392	92484	40159.5	49420	175658	46443	43647	123664	45845	52161.5	545463	43885.5	43971.5	54876.5	42530	45396	404741	40359.5	53622	44519	68175.5	47312.5	65230.5	46742.5	43346.5	142720	39019	43304.5	55878.5	40852.5	45142.5	553721	58047.5	52730	79214.5	49268	39798.5	44808	45522	53468	159714	42429	57619.5	104282	45782.5
Indoleacrylic acid	186.056	HMDB00734	13927	12079	13424	13487.5	13046	10388	14185.5	9748	10794.5	12764.5	11964.5	4615.5	10752.5	11261.5	11282	12724.5	12725.5	10941	11763.5	11276	13063	13652	10117	11236.5	13390	12517.5	11348.5	13558	15755.5	11649.5	10855.5	12821.5	12365	13827	14062.5	14168.5	14540.5	16210	14732.5	12997	12659.5	11278	14590	13881.5	12997	13591	12204.5
2-Keto-6-acetamidocaproate	186.077	HMDB12150	7958	9667	9363	10087	8788.5	8661	9358	8517.5	8477	9482	9134.5	8714	6485	7870	7618	8960	9984.5	9320	9525.5	8560	9978	8255.5	9564	9359.5	10511	9406	7932	11434.5	8947.5	8805.5	9085.5	9207	9102.5	6269	5753	6443	6708.5	5492	5032.5	6908	4754	6117	5684	7460	5970.5	4903.5	4482.5
cis-2-Methylaconitate	187.024	HMDB06357	9438.5	10713	8048.5	11717.5	9473.5	9239.5	12082	7397.5	8890	10656.5	8289.5	8105.5	11207.5	8076	8613.5	12314	10674	8783.5	15517.5	11383	11348	10767	9275	8949.5	8981	9185	8818.5	13232	11489	12711.5	8650	9374	9070.5	11291.5	9947.5	8691	10790.5	9828	7462.5	12155	10612	9244	12717.5	9990.5	10060	10392.5	8061
	187.072	HMDB06029	82258.5	77452	52194	83836	71779	56615.5	67039	55366.5	41313	62276	54713.5	24546	74474	74067	58648.5	81520	73876.5	55923	81835	77078	59731	68934	69081	52979.5	78481.5	83872	64438.5	72410	56449	61008.5	71131.5	74870	54728	55734.5	52155	40839.5	57972.5	59631.5	38764	51158.5	44816	36987.5	49389.5	43337.5	32147	57779	45195
Azelaic acid	187.098	HMDB00784	72147.5	52998	72854	86090	58519.5	60249	130999	65045.5	59038.5	68228.5	66315	82295	105882	70004.5	65359.5	96671.5	66045.5	58160.5	91658	66029	78124.5	66952	59253	74949.5	75979	66034	69857.5	79340.5	45948.5	66514	63069	60544.5	67185	98694	61458	62424	62933	69836.5	59397.5	67543	57107	78441	92014	66737.5	79143	67742.5	70572
	187.109	HMDB00206	31987	27067	37787.5	34155	25681	29375.5	38393.5	27315	28157	29795.5	28814.5	20581	30960.5	29702.5	28793.5	33764.5	29992.5	23382	31865	23954	31535	28292.5	26379	30382	33482.5	28561.5	30372	34316.5	24120.5	25027	29180.5	28106.5	29987	38376	28914.5	31973	30926	32007.5	29214	33542	29158.5	43087	32128	29167.5	44691.5	30423.5	27786
Homo-L-arginine	187.12	HMDB00670	25195	21110.5	19970.5	25473.5	21763.5	19251	28341.5	18087	14536.5	22202.5	21109	14878	26780.5	20964.5	19332	27417.5	22177.5	17187	23727.5	19144	20102.5	24025	21859.5	17102	26888.5	22143	18117	23320	17431	17534	22791	22473	19383.5	20805	16058	19615.5	16432.5	18329.5	16342.5	20008.5	17664.5	17877.5	18823	17835	18861	19793	17958
3-Hydroxycapric acid	187.134	HMDB02203	17117	20035.5	27524	22501.5	19801	20605	30231	18765	17235	21404.5	21860	24596.5	37147	21741	23551.5	22603.5	19822	20825	37983.5	20426.5	24192	17047	21749.5	25191.5	21689	20989	21995	23823.5	14570	17220	18047.5	20375.5	21832.5	42464.5	19682.5	22533.5	18537.5	21308	17941.5	17676.5	18588.5	27510.5	27425	17870.5	26905.5	19116.5	21068.5
	187.144	HMDB01325	6327	5878	6438.5	5915	5428	5880	8157.5	5051	5192.5	5794	6052	5247.5	8169	5177	5378	7272.5	5421.5	5288	8314	5626.5	6527	5648	5775.5	5653.5	7098	5617.5	5761.5	6442	4913.5	4834.5	5415	6215	5341	8451	4328	6468	5490	5993	4962.5	5852.5	4657.5	6012	6757	5421	6037.5	5599.5	5092.5
Lanthionine ketimine	188	HMDB04823	11311	9637	8616.5	10133.5	8745.5	10598.5	7953	7773.5	8601	11440	8589.5	4500.5	9760.5	9594	10485	10821.5	11406.5	11756	10421	10013	11930.5	9402	9376	8648	10488	9350	8639.5	11984.5	10764	11687.5	8547.5	9169.5	10941	5223	5296	5450	6116.5	5837	4690.5	5663.5	4349	5305.5	4826	5015	4088.5	5269.5	3789
Kynurenic acid	188.035	HMDB00715	33644.5	32162	33082.5	33939	30176.5	31388.5	32814	28682.5	29665	29756.5	30281.5	22187	29315.5	30227.5	31092.5	38279	33449.5	34248.5	32399	33652.5	32263	30518	29373	30987.5	30922	31058.5	30312.5	34048.5	31617	32156	31829	30863	30793.5	28521.5	30674.5	27338	29285	30325.5	28717	27372	26763.5	26427.5	27176	28951.5	23537.5	26033	27806.5
Glutarylglycine	188.056	HMDB00590	323677	328180	399447	298918	307129	400382	315650	282292	421696	292892	331382	214027	218756	260359	404396	249374	261916	355740	313776	324601	433911	269412	321010	448910	260263	317724	388137	483984	386170	520098	230054	275500	414152	183450	157496	127094	145565	168792	120768	159166	144476	108741	148244	144914	105307	152568	135021
3-Indolepropionic acid	188.07	HMDB02302	48014	47458.5	53184.5	44776.5	44384	53898.5	43661	41844.5	51569.5	45166.5	47147.5	27530	34288.5	39867.5	51705.5	42436.5	42546	47378	47856	45807.5	56922	40955	46485	54544.5	40089	44818	49430	63887.5	51209.5	63487	35151	42030	51116	36277	29628	27639.5	31036	32965	24174	34561.5	29694	24937.5	31453	28978	25316	30706	26875
Homocitrulline	188.102	HMDB00679	36446	33145.5	33350	38049	33896.5	33877.5	43807.5	34851.5	34132.5	39245.5	35701	23794	37107.5	31105	33829	36583.5	34747.5	34104	34959	32512.5	38219	34775.5	31698	32773	40728.5	36961.5	32763	43543.5	34045	31777	34429	36094	33662.5	21645	16716	15476.5	16970	16500.5	16003.5	17274	16456	18676.5	19933	17297.5	17168	17309	16786
Oxalosuccinic acid	189.005	HMDB03974	23939	14911.5	16093.5	20763	16420	17132.5	18469.5	14235	14655.5	18157	16005.5	8169.5	16456.5	13085.5	14581	22590.5	22296.5	15364.5	18892.5	20027	19402	16598.5	17711.5	13209.5	17483.5	18592.5	16222.5	22403	16217	21329	17614	17398	14708	19965.5	15348.5	15140.5	18052.5	16913.5	12317.5	19577.5	13963	12987.5	16660.5	13781	14309.5	17313.5	13402
L-beta-aspartyl-L-glycine	189.052	HMDB11165	68022.5	66301	62046	65685	72449	69379.5	61980	52900.5	58342.5	61747	61412	27417.5	53824	57758.5	69825.5	56631.5	55683.5	60478.5	50302	48881	58674.5	53525.5	66764.5	66779	66651.5	73141.5	71514.5	68480	63832	60287.5	55423	62822	62097.5	85627	78597.5	76652.5	85329	82438.5	65908.5	87043.5	75164	67807	72762.5	75575	70038.5	74854	70346
3-Hydroxysuberic acid	189.077	HMDB00325	26795.5	23925	32421.5	26751	24567.5	33490	32223	23073	34504.5	25962	26777	40305	29154.5	23227	36742.5	26862.5	23393.5	30273	30120	26121.5	34911	24758	23596.5	33997	25702.5	26587	28887	30016	24225	38296	24846.5	24654	27338.5	30861.5	25937.5	27674	26085	23643	29034.5	26462.5	23245	30354.5	29985.5	26189.5	31554	27184.5	24601.5
5-Methoxytryptamine	189.103	HMDB04095	10873.5	8264	8368.5	9057.5	8451.5	8534.5	11694.5	8115	9005.5	10066	8169.5	8422	9691	8202	9188.5	9626.5	7104	8926.5	10350	8040	9453.5	9734	8610	8019	9894.5	8555	8814.5	11246	7881.5	9162.5	8815	9057.5	8814.5	9885.5	6423.5	6403.5	8958.5	5962	5937	7762	5264.5	6923	8304	5850	7332	8006	6350
	190.054	HMDB11745	298360	329154	362477	326356	317546	393583	319226	323192	465393	338612	359686	298004	273432	292235	413497	292960	300082	380586	359279	374402	475416	322376	323870	409316	298598	316196	379842	476930	403867	445776	268689	290749	386600	132127	131970	158376	137036	142208	153530	147796	145093	187970	145312	146078	177393	148208	137131
4-Hydroxydebrisoquine	190.099	HMDB06468	47740.5	44539.5	38633.5	48958.5	44315	42491	46804.5	42322	40208.5	48479	44912	21529.5	41506.5	40621.5	41640.5	50402.5	48036.5	42460.5	50700.5	50853	45954	45139.5	46271	38153.5	52838.5	47888	42857	58661	44714.5	39683.5	43301	49234.5	43165	9934.5	8379.5	8276.5	7860	8752.5	8860	9380.5	8720.5	9399.5	8266.5	8280	10715.5	8708	8437
Cotinine methonium ion	190.112	HMDB01365	20404.5	19371	17088.5	21267	19102	18967.5	21568.5	18710	18568.5	21752.5	20217	10498	18263.5	17580.5	17835.5	21640.5	19388.5	18039.5	23629.5	21215	21508	20122.5	19747	17037	22439.5	20465.5	19322	26584	20627.5	18377.5	18477.5	21335.5	18171.5	4444.5	3819.5	3994.5	3606.5	4219.5	4311	4450	4211.5	4760	4478	3652.5	5360.5	3917.5	4025
Citric acid	191.02	HMDB00094	10385089	7.76579e+06	6835286	8.7966e+06	8.6879e+06	7128494	6862025	5156614	5208242	6.07446e+06	6176976	2.53724e+06	5.98197e+06	6.52273e+06	6458644	7.7194e+06	6.91227e+06	5.48894e+06	6268923	5.66868e+06	5992661	6441626	7682906	6.39208e+06	7204518	7.55208e+06	6389825	9.36567e+06	7582133	7282257	5.67001e+06	7.36693e+06	6.2616e+06	5065611	3380284	3277601	3431002	3.48567e+06	2.64179e+06	4.76551e+06	3652220	3580281	4.49242e+06	4063674	3.52853e+06	5.33311e+06	3836248
D-Glucuronic acid	193.036	HMDB00127	35869	34662.5	31279	34273	35469.5	30513.5	30512	26458	28133.5	28321	30320	17771	26246	25661	30831	32937.5	28198.5	29687	29522.5	27592	29659	26680	31970	30104.5	30723	30170	28960	39379	32336	31168.5	25973.5	28673	29138.5	20481.5	17375	17842	17065.5	16580	16357.5	17912.5	15502	15948	19311	15352.5	16319	19006	16132.5
trans-Ferulic acid	193.051	HMDB00954	27725.5	24499.5	28662.5	24622.5	24622.5	26418.5	23278	19646.5	24478.5	21306.5	23241	21431	21393.5	22250	24456.5	25572.5	22569	20788.5	25519.5	21053	23902	21532	22874	24753.5	23157	22600.5	23843	29887	23465	25922.5	20199.5	22619	23862	16713	13128	16868.5	14729	15178.5	15517.5	17526.5	13627	20488	16841.5	15938.5	24447	16383.5	15260
4-Aminohippuric acid	193.061	HMDB01867	15302.5	15974.5	14936	15371	15459	12970.5	13728.5	13224	12502.5	12272	12637	10359.5	12837.5	13076.5	14064.5	15920	13313	11484.5	13959.5	11921.5	12534.5	12736.5	15156.5	13853	14316	13372	12842.5	16201.5	12090	15146.5	11543.5	13975.5	14411	15268.5	11988.5	11072	11930.5	11810	11657	13097	11592.5	9927.5	13290.5	13788	12591	11878	10594
Caffeine	193.071	HMDB01847	15272	14859.5	13826	15545	14167.5	11900	14339	13114	12676.5	13618.5	17060.5	12110.5	13382	15318.5	15761.5	15250	14599.5	13156	14001.5	12474.5	14142	13607.5	15669.5	13003	14588	14008.5	13349.5	16469	13731	12955.5	13309.5	14529	14203.5	14654	16085.5	19265	14532.5	14389	17962	15567	15425	18611	17443	17232	17349	16590	15646.5
Salicyluric acid	194.047	HMDB00840	15057	15933.5	15273	16077.5	15455.5	14050.5	15451.5	12398	14243	15465	13347.5	9682	14039.5	13414.5	14621	17235	15414	15198	16205	15349.5	16462	14901	16422	15038	16514.5	15350	16061	19274	17393	18548	14946.5	16703.5	16075	14905	13915	13566	14013.5	16001	11218	15819	14645.5	13954.5	17195.5	15307	13037	16293	15146
Galactonic acid	195.051	HMDB00565	515697	430746	462198	468204	446742	511868	414592	312834	289392	382192	369599	99528.5	345602	388472	434258	444412	434772	473098	413852	406090	498285	369958	420034	424408	443515	445949	453577	374308	317510	301006	352796	440677	431280	148800	157227	160654	129411	164247	150740	150984	124266	140884	118271	125305	128868	103524	83673
Dihydroxyacetone Phosphate Acyl Ester	196.985	HMDB11750	87725.5	103758	107612	94880	99056	104717	101026	105338	96593	99833	105142	77051.5	95366	107079	100268	90823.5	96947.5	98205.5	96131	94396	84576.5	106284	100458	103264	102166	93081.5	104800	92885.5	110042	103524	95592.5	104007	98931.5	92101	98319.5	93030	93016	88214.5	92810	97435.5	92079	91343	98564.5	96637	86532	88719.5	92012.5
Vanillylmandelic acid	197.044	HMDB00291	13921	14251.5	14186	13852.5	13993	14915.5	14776.5	14388	15014	15008.5	15139.5	15848	13573.5	15197	14821	14230.5	14072	13473	15306.5	16831	13109	15549	14134	13812.5	14989.5	14658.5	13784.5	15728.5	14795.5	17465.5	14608.5	14836	14161.5	14055	13978	16334	13463	14204	16104.5	16185	14190	13490	14821.5	14271	14713	13089.5	13484
5-Acetylamino-6-amino-3-methyluracil	197.068	HMDB04400	12050.5	13319	11834.5	11680	12288.5	12114.5	9804.5	12282.5	11985.5	11555	12422	7895.5	10118	11351	13337.5	11479	10857	12446	10749	12455.5	12350	11529	13234	13687.5	12350.5	12437.5	13035.5	13188	10569	10611	10707	12855.5	11390.5	13082.5	12441	10770	11741.5	12722.5	10264.5	13960.5	11926	9866	12396.5	12259.5	9954.5	11483.5	10536
Guaifenesin	197.082	HMDB04998	15666.5	16032.5	23644	16767.5	14789	19982.5	17603	18594	23715	15774.5	14528	28317	18908.5	15435	22465.5	16659.5	16261.5	19366	19865.5	17262.5	21929.5	15879.5	16793	21118.5	16382.5	18136.5	20792	17984	15090.5	20984.5	15461.5	14218.5	20130.5	19226.5	19147	22161	15645	18721	22956	17682.5	18242.5	23872.5	17355	15052.5	25134	15754.5	16571
5-Dodecenoic acid	197.155	HMDB00529	18217.5	19712	23791	21950.5	19534	21106.5	27264	18526.5	19883.5	25709	16656	26946.5	60560.5	17512.5	23578	18734	14994.5	22924	42874	16307	22377.5	17008.5	17683	26421.5	17626.5	18382.5	19763.5	26096.5	17100.5	17882.5	18065	17177.5	21624.5	69341.5	29081	30022.5	29416.5	29843.5	26623	22094	17259.5	22536.5	34563	19732	24494	28541	23901.5
O-Phosphohomoserine	198.017	HMDB03484	18839.5	16021	14021	17769.5	18374.5	15588	18234.5	15710.5	14108.5	18070.5	16875.5	10153	16335.5	16158.5	14970.5	15821.5	18550.5	13598.5	16386.5	19313	20172	18323.5	18377.5	16647	20017	16780	15060.5	19927.5	17473	20172	14575.5	17593	15562	22375.5	23341.5	18918.5	22370.5	25363.5	16813	17551	17993.5	11342	16170	12817.5	10270.5	23504.5	18299.5
Decenedioic acid	199.098	HMDB00603	31331	28638	50909.5	38995	29272.5	40480	45189.5	35245.5	43723.5	30472.5	34490.5	64312	44202.5	34901	52430.5	38425.5	33933	43819	43803	35881	50598	35424.5	34579.5	56296.5	34807	35933.5	51606.5	36392	25210	44601	32658.5	36514.5	48793	41385	31213.5	43031.5	30428.5	35716.5	42790	30014.5	27086.5	53169.5	38872.5	32344.5	52177.5	30768.5	35513
Dodecanoic acid	199.17	HMDB00638	141991	134080	133366	184370	105414	127979	342684	105198	106834	208582	105252	117206	758368	122690	121775	134795	103338	107810	538081	99730.5	110042	120516	139404	116308	148243	115674	107971	237236	102004	107886	123036	111988	107728	809876	118404	109790	159650	101461	93995	108782	100176	110096	271876	97289	117426	203224	108559
Cysteine-S-sulfate	199.97	HMDB00731	17224.5	15589.5	18973	16648	15550.5	18764	15351.5	12557.5	14413.5	16707	11460	10104.5	11509	9222.5	17089	15669	16980.5	19123.5	16849.5	14842.5	27720.5	12002.5	13547.5	12203	13077	12786	13334.5	20580	14096.5	21697.5	11359	11897	15722.5	7234	6959.5	7409	6615	7625.5	7203.5	6824.5	6996.5	6881	7325	6630.5	7278.5	7127.5	7157
Capryloylglycine	200.129	HMDB00832	4602.5	3872.5	4802	4025	3747	4470	5678.5	3819	4189.5	3970	4538.5	4108	3997	5041	4721.5	5066.5	3779	3670	4878.5	4183.5	5062	4680.5	4402.5	4118.5	4209.5	4162	4348	4686.5	4510.5	4393	4135.5	4158	4324	5003	3807.5	3525	3757.5	3463.5	3797.5	3708.5	2768	4507	4931.5	3921.5	4544.5	2508	3383.5
Sebacic acid	201.113	HMDB00792	30913	24334.5	50715	37192	30951.5	36807.5	48285.5	32156	39597	31917	36152.5	58414	42554.5	39137	43784	44051.5	33427	40626.5	47614.5	31326	50564	32209	29399	56663	29034.5	32755	44765.5	36657	19946	36722.5	30211	28267.5	45009	49087	33925.5	37236.5	27826.5	33614	35181.5	29192.5	24868	51923	45887.5	30159	50465	27892.5	36856
Dimethyl-L-arginine	201.136	HMDB01539	23539	16121	18150.5	18891.5	18023	14776.5	19211.5	15132.5	12080	17551	15914	12733.5	15493	17303	16002	21190	17096	13424.5	17360.5	13424	17095	18465	19531.5	16164.5	22102.5	16748.5	16759	20063	14864.5	15423.5	18028.5	19915.5	17119	15985	13782	13889.5	11134	13174	15768	14050	11721.5	15044	14375	14688	14800	14237.5	13676
3-Indolebutyric acid	202.09	HMDB02096	16256.5	16156	15586.5	16618.5	16303	18023.5	17105.5	14622.5	17900.5	16563.5	16297.5	13729.5	15320	16430	17874	15729	16404.5	17142.5	15134.5	14930	17529.5	16004	16415	18574.5	16105.5	16959	17068.5	17311.5	16854	18197.5	13719	15937	15811.5	28775.5	28111.5	30840	28069	28781	28398	26989.5	25867.5	30503.5	25119	26285.5	32295.5	27348	27518.5
L-Acetylcarnitine	202.108	HMDB00201	354276	330531	268340	366722	329021	302191	413560	363147	323606	441614	391500	184303	352702	333602	317410	389852	399064	337535	340666	319564	339176	369156	332862	274303	428358	368628	316930	420318	318550	235531	369253	363592	294895	53962	46052.5	59435	52149.5	46568.5	60865.5	56461	48629.5	62703.5	54167	51606	67191	58524	51353
L-Tryptophan	203.083	HMDB00929	391254	413336	342884	404863	364553	353352	473661	414378	371916	553320	472964	300602	358022	399468	426755	413611	434472	339340	402797	393851	422224	422484	369200	315662	457287	388936	346439	469458	411685	404885	399822	385980	311678	1822180	1768479	1873128	1932765	1.87907e+06	1813285	2.06689e+06	1808898	1.98039e+06	1944077	1.90048e+06	2039772	1.98737e+06	1915571
Lipoamide	204.052	HMDB00962	21976	20533	12923.5	18777.5	17393.5	14521	18984.5	14650	13360.5	20110	15843	9842.5	14488	17069	14223.5	20933	19353.5	14089	18278.5	16590	16180	17274.5	18244.5	13094	21614	16450.5	13577	22385.5	18626.5	17834	15569	19107.5	13922.5	21178	17881	14144	17231	20317.5	12901.5	19942.5	17919.5	13903.5	17241	17212	15243	18514	14591.5
Pantothenol	204.124	HMDB04231	5222.5	5221.5	4853.5	6694.5	4526	5613.5	8348	5920	4292.5	6925.5	5791.5	6015	7440	5689.5	5228	6889.5	5302	4129	7209	5614.5	4892	6240.5	4674.5	4190.5	5673.5	4111.5	4360	9662	4997	5185	5227	5490.5	3700	10584	10190	10560.5	11544.5	10894.5	10221.5	13170.5	10870.5	10846	12381.5	11426	11891	10831	10285
2-Methylcitric acid	205.035	HMDB00379	32840	26817.5	24017.5	28106.5	29325	23199.5	26516	20990	22906.5	27607.5	22014	17836	20289	20435.5	20107	27381.5	26136.5	21692	27528	22595.5	25142.5	23330.5	22849	21155	24577	25041	22516	40619	28976	35376.5	20984.5	24842.5	23533	80880	56944	37428.5	51366.5	51471	29921	112714	75710	63992	109741	87594	68092.5	47857.5	35935
Ibuprofen	205.123	HMDB01925	8216.5	9931	11622	9804.5	10240.5	10961	10671	10131.5	9843.5	11296	10420.5	12342	10941.5	11083.5	10711	9588.5	8709	10719.5	10118	9663.5	11073.5	11509	11533	11782	9875.5	9448.5	10184	10320.5	9811.5	9317	9730.5	10298.5	12111	11394	12246	12910	11551	10217	13110.5	12709	10637.5	13034.5	14233.5	12217.5	15455.5	11351	11509
	206.082	HMDB00512	9778	10028.5	11582	12425	10800.5	10872	12643	11604	12498.5	12060.5	10603	9062	10656	11060.5	12121	12646	11719.5	12322.5	12975.5	11800.5	12061	10740	11048.5	10560	11490.5	11617.5	10934	14889	11439.5	13880	9577	11778	10713.5	18716	15874	16435	17162	19336	17168	19672.5	17112.5	19108.5	19171	17681	18719.5	17751	15456
4-Hydroxybenzyl alcohol	207.065	HMDB11724	19879.5	21491	22120.5	21150.5	18526	21582.5	24651	20511	21287.5	21666.5	19781	29136	22856	18833.5	22623	19319.5	23050	19317.5	21466.5	21602.5	23016.5	20391	20990.5	20909	22755	23466.5	22631.5	21214	20780	25065.5	19536.5	19724	23550.5	31452.5	28752	30372.5	31157.5	32602	32589	32726.5	26837.5	32723	31141.5	32648	36589.5	31929	26900.5
Chalcone	207.08	HMDB03066	18018	15225	15202	17638.5	16316.5	12117	19213.5	15359.5	13473.5	18296	15246	12245.5	20233	16766.5	16451.5	19508	16094.5	13854	17243	14993	15297	16796	14695	16116.5	18438.5	16523	14751	17313	14498.5	12637.5	17794	15641	13773	15120	17226.5	13641	14197.5	15665.5	16434	17376.5	15285	12509.5	16221	15472	14672	15922.5	16176
Vanilpyruvic acid	209.045	HMDB11714	51130.5	35770	41355	43988	32410	44078	56969.5	41469	51683.5	35936	32612.5	66528.5	51248.5	33707	51628	41005	43720.5	40906.5	42647.5	43959.5	40496	54808.5	32265.5	41985.5	36061	56194.5	43940.5	34598.5	51405.5	58172.5	36135	31153	43412	38288	38741.5	40390	57214	47187.5	47872.5	33805.5	38733.5	39589.5	36424.5	47414.5	35768	38570.5	47164
Sedoheptulose	209.066	HMDB03219	14416.5	12932	11248	14885.5	13114.5	12550	16199	13520	12055.5	15771.5	13143.5	11638.5	13275.5	14807.5	12336	15043	13924	11638	15224.5	14928	13384	14992	14124	11912	14237	14735.5	12723	14307.5	12053	14162	12876.5	12183	11246	11589	10687	9354	12199.5	12741	10012	11049.5	10681.5	8766.5	10262.5	11923	9303.5	11178	12478.5
Phosphocreatine	210.029	HMDB01511	546014	601686	432386	492113	550944	408746	468741	544720	391366	459864	581662	164782	510027	576398	456455	480530	549262	390892	447690	500724	385236	426702	576930	460140	438290	582303	454174	482134	547258	438401	432932	585250	444555	71691	75941.5	69815.5	70780.5	83055	68003.5	73071	72956	69154	62333	64851	65870.5	66468.5	58942
Topaquinone	210.042	HMDB11639	78572	86910	72477.5	71472	79582	70968	70153	78176.5	68331	68776	81071	34209.5	69426.5	78176	68025	73332.5	80074	71732.5	67544.5	80174.5	67945	65719	85323.5	75959	71870.5	83862.5	67330	83821	78614.5	81041.5	65706	81063.5	69461.5	33993	29917	29605.5	30891	36111.5	25569	32740	31998.5	29856	30856.5	30624	27723	30802.5	28457
3-Methoxytyrosine	210.077	HMDB01434	22663.5	24512	20920.5	20486	22897	19347	20462	21704.5	20233	23263.5	23107	13712.5	21955.5	21891.5	21453.5	23761	23428	18678.5	22162	22240.5	21958	20930	23258.5	21039	20632	25350	20560	22717.5	23962	23522	20751.5	24690	21306.5	14898	13390.5	13701.5	13332.5	15930.5	13772	15266.5	11951.5	13269.5	12101.5	13722.5	13851.5	13084	13408.5
Vanillactic acid	211.06	HMDB00913	35389.5	38493	27972	33751.5	28038.5	28820.5	34199	30700.5	26225	39695.5	25987	86395.5	29501.5	30177	31071	33801	28828	27521.5	32289	27913.5	30440	35913.5	29465.5	48364	34871	31057	28535	39211.5	29823.5	29332.5	32265	28613	26222	23371.5	24494.5	23377.5	24391	25057	25845	32572	23804.5	25141.5	26466.5	26768.5	27266	26534.5	28135.5
L-prolyl-L-proline	211.111	HMDB11180	12172	12934	12526	14007	10721.5	13789	12502	12650.5	13051.5	14770.5	12604	17860.5	15832.5	13391	14803	12686.5	12321	13151	14970	13573.5	13440	14511.5	12867.5	16165	14905	12735	16020	14529	12111.5	13223.5	14469.5	12174	13439.5	15553.5	14071.5	15923.5	14523.5	14827	16459.5	18782	14257	14906.5	15188.5	13241	18163	14478.5	13433
L-Aspartyl-4-phosphate	211.997	HMDB12250	149214	125588	119448	136081	140185	122438	143132	108536	105011	124806	126663	48355.5	118590	130468	120591	126006	121410	108425	114299	115722	91047.5	130480	141059	130018	153202	134748	124754	163516	144263	116782	127236	147503	133290	88391.5	86613.5	67533	72548	80467	60449	98042	85828	76341	97250.5	86146	71287	76149.5	61165.5
m-Chlorohippuric acid	212.012	HMDB01309	23700.5	22673.5	22080.5	22816.5	22575.5	21575.5	25938	22107	20023	24273	20581.5	31636	19726.5	22913.5	20347.5	23142.5	21186	20184	21593	21191.5	19046.5	24658.5	22268	27434.5	27419	22940	23460.5	27487.5	22980.5	20746.5	22318.5	22067.5	21707.5	17183	16769	13413.5	17252	15883	13386.5	21755.5	16261.5	16112.5	18209.5	18692.5	16306	15383	15021
2-Oxo-3-hydroxy-4-phosphobutanoic acid	212.982	HMDB06801	18217.5	18248	16990	18630.5	17537	16442	21177.5	16337	16299	22738	17282	13896	17765	15973	16041.5	19016.5	19673	16189	20158	18662	19342.5	20583	16932	13638.5	19220.5	16608	12580	21686	18745	19809	17135	15627.5	14953	9019.5	7566	7125.5	7622.5	9035.5	6358.5	7670.5	6789.5	6980	7765.5	7578.5	8013.5	6925.5	6920
Methyl bisnorbiotinyl ketone	213.075	HMDB04822	17809.5	16798	22535.5	20207.5	15522.5	18627.5	22680	17893.5	22296	20336.5	19853.5	36812.5	18173.5	17781.5	26224.5	21251	16402.5	21233	23006.5	25521	33722.5	19773	17451	25114.5	17431	18037	22362	21648	14241	27166.5	18566	15315	24487	21490.5	17782	24792.5	16204	17316.5	23381.5	20035	19152	25171.5	19675	17811	20984.5	26700.5	25697.5
(+)-(1R,2R)-1,2-Diphenylethane-1,2-diol	213.092	HMDB12111	19124.5	16227.5	15687.5	18249	17421.5	20053.5	19148	17213.5	17505.5	18524	18901.5	13865	19625.5	14875	14948	21726.5	18429	17229.5	20156.5	19562.5	23747.5	17516.5	17425	16306.5	20263	17898.5	15253	23461.5	16677	20052.5	17355	17302	15463.5	26013	21456	23207.5	24875	25137.5	21725	28328.5	28518	24845	29583.5	24014.5	24836	30691	24607
Dethiobiotin	213.128	HMDB03581	11498	10101.5	11852	11494	11659	11295.5	16577	10661	13830	12711.5	11735	14194	18397.5	11086	11555.5	10739.5	14196.5	13221.5	19125	10054	13439.5	12597.5	10034.5	13949.5	11920.5	10749.5	14980.5	13719.5	12033.5	13404	9281.5	12894.5	13566	21260.5	16824.5	16690.5	13653.5	15734	16101.5	14442.5	12616.5	19730	16616	13586.5	16778	12999	16890.5
3-Oxododecanoic acid	213.149	HMDB10727	24290.5	24621.5	68173.5	33974.5	27367.5	45410.5	45644	35258.5	52679.5	35325.5	37960.5	85613.5	65349	35857.5	63555	27887.5	33094	57087	60829.5	31667.5	65976	29630.5	34705	71784.5	32017	35834	60627.5	38551.5	24651.5	45356	28910	32816	60170	81417	41496	57425	34407.5	38381.5	52853.5	32542.5	30078	69954	39475	34296.5	57495	34516.5	38633
Tridecanoic acid	213.186	HMDB00910	58065	51160.5	67173.5	81919.5	45906	61998.5	158162	48896	53075	96520	49296.5	59311	345893	49426	59851	58673	41261	52534.5	265159	45075	58990	54818	58279	59816.5	68039	51567	57900	108758	49391	49518.5	56738.5	48344.5	52372.5	395998	56277.5	56559	75588	50256	50967.5	52800.5	46044.5	61817	127103	47498.5	63108.5	102856	51916.5
O-Phospho-4-hydroxy-L-threonine	214.014	HMDB06802	16650	13937.5	10352	16153	15545	9276.5	14721	15175.5	10559.5	16933.5	17021	11999.5	14524.5	15617	9672.5	16838	16022	10537.5	16051.5	15855	9126.5	14855	17189.5	10576	18016	14012.5	9496.5	17366	14601.5	12863.5	14840.5	16273.5	9751.5	11095.5	14063	12468.5	12258	14199.5	12461	11879.5	10502.5	11310	8775	8488.5	9428	13280	10011.5
Glycerylphosphorylethanolamine	214.049	HMDB00114	479972	372214	288196	448314	393068	341376	588978	519694	525623	635987	623370	539627	446766	413704	329582	506412	486838	327860	417591	464026	326356	495540	552236	345892	633546	539485	430856	360573	296916	195725	583190	616716	391984	101816	109559	130748	107830	102002	120644	120941	124274	147480	119551	123793	151823	126760	85162
Undecanedioic acid	215.129	HMDB00888	24341	15796	43931.5	42482	21239	28561	47766	24218.5	28502.5	22765.5	33391	46425.5	36278.5	32382.5	33640.5	33874	26952	34496	37150.5	25036	35621.5	24595.5	23508	43481.5	25613	31140.5	39758.5	23957	15084	26250	22677	21570.5	36415.5	38732	27320	29765.5	22713.5	27772.5	26724	24601	21812.5	44177.5	34616	26692.5	42729.5	22251	33457.5
3-Hydroxydodecanoic acid	215.165	HMDB00387	7741	10633	19944	12953.5	10719.5	11483.5	14524	11287.5	11203	11110	12257.5	18400.5	19100.5	15463.5	18268.5	11057.5	12390	13555	19692.5	11160	14838	9999.5	11947	19545	11607.5	13752	15498.5	11614	7014	11295.5	9629.5	11243	13528.5	23579	14439.5	14483.5	12650	13552	11683	13140	10988.5	18428.5	17664.5	11912.5	16038	11251.5	14399.5
	216.099	HMDB00856	18104.5	16270.5	19303.5	17187	16388	16874.5	17359.5	12745	16685	13562	14383.5	14328.5	14823	16844	19112.5	16852	16367	17826.5	14756	14040.5	17226	13865	16438.5	17613.5	16377	15837.5	17102.5	16355	15172	18464.5	16576	17980	17281.5	23881.5	20715.5	21311.5	20604	19734	18924	20910	19408	18091	21585	18336.5	21592	19784.5	17423
Gamma-glutamyl-L-putrescine	216.135	HMDB12230	8661.5	7184.5	9748.5	9126	8448	7603	10593	7067	7168	7444.5	8115	6823	8488	8123.5	9329.5	8486.5	7767	7359.5	8754.5	7511	8774.5	8712	8030.5	9859.5	7112	9249	10059.5	7159.5	6527.5	7101	6220.5	7918.5	9061.5	9355.5	7008.5	8775.5	7609.5	6681.5	6984.5	8012.5	7710	11978	9937.5	7047	8960	7087.5	8478
	216.979	HMDB01300	1.64815e+06	2554730	3200012	1.92096e+06	2.72592e+06	3.36567e+06	2.59561e+06	2.88974e+06	2472608	2.39332e+06	3.03139e+06	1053165	2.14427e+06	3.20484e+06	3550596	1.68204e+06	2.46899e+06	2684502	2096180	2257605	2.34235e+06	2497446	2.36518e+06	2.97377e+06	2704192	2.73427e+06	3009179	2349565	3.34607e+06	4.02736e+06	2853503	2212926	2766802	3.64816e+06	3.33449e+06	3026500	3442512	3288831	2.65116e+06	3.53168e+06	3.3352e+06	3.35574e+06	3.71477e+06	4.10224e+06	3366677	3315516	3.29449e+06
Glutamylalanine	217.083	HMDB03764	1008903	798612	430852	984479	826146	500896	862399	656244	365626	823956	745204	167893	742067	724468	477173	964498	873828	490666	856177	755194	514630	764081	762235	411668	924508	841088	485436	555316	384309	419179	746983	779056	428304	110592	104130	87481.5	110614	113541	81374.5	107814	95471	76931.5	98670	102938	76074	108758	110876
	217.098	HMDB01238	113586	97424	59197.5	111122	97445.5	68007	101148	78869	51352	98285.5	89725	25668.5	87290	87378.5	64144.5	110965	106081	63007	101138	91804	66806	90452.5	90655	57637.5	110356	98930.5	64368.5	72632.5	52209	62494.5	90235.5	94860.5	55642	23821.5	21902	20335.5	22906.5	22084.5	19192.5	23434.5	20600.5	20551	21007.5	22951.5	20922.5	22575.5	21967
3-Hydroxysebacic acid	217.111	HMDB00350	102936	86181	68638.5	101660	85505	68222	94514.5	73988.5	60338.5	90486	81936.5	51999	80781	79434	70207	99574.5	92335.5	70306	95655.5	83315.5	73220.5	84079.5	80963.5	64164.5	99853	88383.5	70855	68691	49508.5	68927.5	80347.5	86775.5	64815.5	31821	26177.5	35163.5	25430.5	27431	37607	26192	24100.5	35661.5	31877	23905.5	37850	26803.5	28485.5
Pantothenic acid	218.104	HMDB00210	2.43371e+06	2.33317e+06	1.84862e+06	2.51637e+06	2297803	1.98066e+06	2.47013e+06	2.34146e+06	2.03255e+06	2.5937e+06	2.51158e+06	1.23258e+06	1904159	1936729	1.81457e+06	2.68461e+06	2796068	2131125	4.08919e+06	4464432	3.90697e+06	2.39185e+06	2499211	2012676	2.37188e+06	2343196	1842677	2423506	1851497	1.80006e+06	2152957	2333769	1922325	2528019	2352041	1575790	2.05377e+06	2.55206e+06	1.40905e+06	2.34253e+06	2.13224e+06	1451522	2.13927e+06	1.9334e+06	1.35298e+06	2.12296e+06	1.94482e+06
L-beta-aspartyl-L-serine	219.061	HMDB11168	83289.5	106089	100118	89257	87836	96926.5	93632	105666	95418.5	103894	106938	153299	97263	101874	99143	94889	93832.5	96894	110886	109250	98461.5	106020	99345.5	113104	112540	97121.5	102558	102517	97130	103382	101126	105885	92457.5	95979.5	98355.5	93181	99744	96958.5	96206	106721	97920	92780	106970	100524	96038.5	88027	105928
	220.08	HMDB00212	19525	18879.5	17590	19372.5	20208	18540	20737.5	19575	18422.5	22755	20784	13402	17588	18643	18249	19847	20240	18479.5	19324	19531	18774	19257	19116	17660	21344.5	18301.5	19438.5	24748.5	19525.5	20132.5	19159.5	19642	17622.5	8802.5	8389.5	9155.5	8138.5	8720.5	9637.5	8557.5	8169	8853.5	9794	8307.5	8703.5	8978.5	8562
Dihydrozeatin	220.124	HMDB12215	8253.5	7936.5	6601.5	6797	7658	6931.5	8343	7849	6571.5	8165.5	8227	4282	8240.5	6272	6190	9157	9026	6469	11884.5	11694	9757.5	7947.5	7692.5	6083	7747.5	7801	6275	8729	5913	7369	7891.5	9008.5	6811.5	7006	6532	5106	5795	7106.5	4585	6721.5	5908.5	4856.5	6497	5474.5	4515	5386.5	5894
L-Cystathionine	221.06	HMDB00099	2.00171e+06	1.70451e+06	1339120	1.86198e+06	1.73186e+06	1554745	1981662	1.62009e+06	1.12824e+06	1866830	1825382	402118	1769990	1.71542e+06	1408231	1.8697e+06	1756642	1.38742e+06	1684825	1640964	1393560	1.82806e+06	1.85394e+06	1.43158e+06	2.23315e+06	2.10315e+06	1634975	1495781	1.33312e+06	954894	1915789	2095799	1.51555e+06	1.24202e+06	1330225	886186	1190117	1.28248e+06	761510	1.01977e+06	878958	501174	686826	725244	369721	1.24889e+06	1107922
Farnesol	221.191	HMDB04305	13668.5	13155	15431	12166.5	14248	13778	14197	12540.5	11504.5	12985.5	16348	13678.5	13205	13440.5	16738.5	14986	11251.5	14258.5	15162	14465	15757.5	12447	15128.5	15160	13609	13045.5	15206.5	11689.5	12778.5	11389	13416	13636	17008	10547	11699	18148.5	10856.5	12435	15324	11572	11446.5	16309.5	13896.5	13729.5	15387	15439.5	14313
Temurin	223.085	HMDB04328	14370	13656.5	10713.5	14409.5	13246	12539	14927.5	11303	10756.5	14167	11892.5	7674.5	14242.5	12695	12054	16436.5	13957	11114.5	13419	14349	9851.5	15152.5	14226.5	11729.5	16183	15782	11477	13068	10835	10075	13443	16071.5	11524.5	9917.5	9393.5	8015	9977.5	10841	7604.5	9471.5	9715.5	6775	6129	8173	6047.5	10049.5	8411.5
5,8-Tetradecadienoic acid	223.17	HMDB00560	6126.5	6735	9164	6221.5	6776	8426	6559	6309.5	7544.5	8142.5	6461	10408	6728	7521.5	8388.5	5761	5676	7922	7025.5	5810	7771	6757	6408.5	8655.5	6299	6147	8064.5	6613	6348.5	6423	5748.5	6283.5	8657	8425	5324.5	9527	6270	6918	7760.5	5746.5	6640.5	7650	6175.5	6340	7521	6432.5	7201
3-Nitrotyrosine	225.05	HMDB01904	27162	23527	22899.5	25056.5	22204.5	22879.5	26677.5	21192.5	22132.5	23987	23567	15841	22669.5	20466.5	23242.5	28129.5	28582	23042	27263	22932	28422	21924.5	23516	23233	28120.5	26185.5	23383	27762.5	20458	27177	23262	22428	22485	24506.5	21541.5	20086	22829.5	22982.5	19664	24301	20476	20058.5	20223.5	20290	19500	21525	20384.5
Carnosine	225.099	HMDB00033	84743.5	64651.5	44783	78416	69042	48025	64854.5	44583	31744.5	57835.5	49894.5	16216	65204	53730	42311.5	78053.5	67066.5	47443.5	68894.5	58454.5	44934	71333	68134.5	43336	86097.5	75509.5	48430.5	51789.5	46287.5	33926	69832	79133.5	47411	31918.5	24257	23800.5	25512.5	30463.5	21762.5	30733.5	26833.5	24850	28897.5	27690.5	27831.5	28076	23580.5
5-Tetradecenoic acid	225.186	HMDB00499	52018	50723	59470	56683.5	59135.5	63412	42014.5	40892	45296	35299	40520	39753	61195	54480.5	63561.5	48268.5	45243.5	52877	53916	34315.5	41309.5	32845	39387.5	49443.5	36863.5	37765	47284	50663.5	47716.5	40837.5	35563.5	39231	46342	62528.5	39382	43387.5	43237	37701	39198.5	32020.5	29590.5	32521.5	63539.5	30965.5	35607.5	33270	27923
L-Glutamic acid 5-phosphate	226.013	HMDB01228	36438.5	40124.5	34165.5	35197.5	39257	36964.5	34404	33981.5	32111	34842	39485.5	18604.5	30210	34324	37476.5	35289	36205	32891.5	33937.5	35149	39891.5	37535	39371	36601.5	33729.5	38559.5	33670.5	42254.5	36983.5	41951	30960	33554	35787	38108.5	31294.5	29028	32313.5	38809.5	24699.5	37616.5	32322.5	22328.5	33473	32359	25000	33966.5	30553.5
5-(2'-Carboxyethyl)-4,6-Dihydroxypicolinate	226.032	HMDB06794	14050	15821	14493.5	14549	13940	13520.5	14149	13934.5	13612.5	13889.5	15415	10226	12377.5	13837.5	13566	14091	13879.5	13050	13564.5	13621	15296	12666.5	14097	13754	13854	14229.5	13317	17820.5	13756	16210	12059.5	13897.5	13663.5	21445.5	16839	15313.5	17568.5	18482.5	13128.5	20634.5	16639.5	13472	17373	18227	13562	17429.5	16418
Deoxycytidine	226.083	HMDB00014	55213	43308.5	33241	50277	44631	33592.5	48219.5	37274.5	32547	52758.5	43280	23715	41863	39144.5	36999.5	52047	51752.5	38777	41062	40311.5	35654	40184	40103.5	27222	51449.5	44123	31030	48343.5	37801.5	28397	40864	42209.5	30482.5	19516	18037	19010	18309.5	20203	17334.5	18864.5	17648.5	22166	17783.5	15654	24894.5	17432	16686
Mevalonic acid-5P	227.032	HMDB01343	9194.5	9512	9906	10372	9026.5	7084.5	8189.5	8774	9069	8813.5	7587	10115.5	8928	9009	8755	9641	10144	7864.5	10989	9041.5	9001.5	8784.5	8172	8882	9603.5	8156.5	8171	10486	9069.5	12774	8437	7378.5	8739	7707	8727	6577	8630	8012	7029	7539.5	7082	6596	7983	7713	7145.5	8220.5	8061.5
Traumatic acid	227.129	HMDB00933	28209	24372	55952	31506.5	29166.5	41969	41253	35476	47416.5	29857.5	37316.5	76342.5	37701	38416.5	53865	34312	32822	53510	41839.5	33455	57822	30443.5	30861.5	65491	34245	33747	51567.5	31605	23513	39953.5	29737.5	31207.5	53534	42977	36278.5	46716	31491	37074.5	42132.5	34295	32684.5	68558.5	38960.5	35637	57390	33953	39351
L-isoleucyl-L-proline	227.14	HMDB11174	17849	19132	21857	17380.5	17483.5	16827.5	21789	17715.5	18881	20312.5	18082	19970	20754.5	17744	20464	21903.5	18118	18905	22339.5	18355	21080	20705	15743	22392	20731	19603.5	22253.5	21723	18724	17671	19331	19773.5	19461.5	27229.5	26475.5	22641.5	22786.5	25240.5	22737	25714	24601	31661	25175.5	19617	29703.5	25177	23975
Myristic acid	227.202	HMDB00806	821972	766223	674014	858060	735811	631254	1292911	618106	519534	860370	639509	597986	2162624	843202	706704	723045	621844	559014	1411620	524967	489912	655610	781212	593872	703852	660110	623051	879180	597778	420229	716445	638066	534284	2200851	459137	456036	628320	486665	373448	513130	443824	454258	988446	494358	471812	979956	446101
Dodecanedioic acid	229.145	HMDB00623	22170	17201.5	45990	29064.5	26017	32373	39393	28380	34128	24542	32173.5	57577	38297.5	35045	43977.5	30084	27534.5	43630	37619.5	27967.5	44567.5	23587.5	25909	55478.5	26745.5	31235.5	46499	28194	17366	31269	22507	25261	41770.5	40189	29194	35468.5	25360	31165.5	36574.5	28010.5	23895.5	47355.5	32098	28292.5	41801	28268.5	33711.5
Gamma-Aminobutyryl-lysine	230.15	HMDB01959	8035.5	5485	10894	7026	5455.5	7905	8959	7977	8875	6095	7387	10890.5	8485	6744.5	8945.5	8034	7545.5	9138.5	7540.5	6576.5	8422.5	7509	7269	10087.5	6755	7927.5	9555	7775.5	5308.5	8660.5	6189	6627	9722	9087	7793	8741	7424	7235	7089	8041.5	6161.5	11438	8469.5	7833.5	11248.5	8049	7675
	231.099	HMDB01199	41279.5	32778	29950	36575	33025.5	30678	34552.5	23276	26632	31494	30127.5	19215	28795.5	27504.5	28267.5	37733	34375.5	31201	32285.5	25773.5	30036	31715.5	29824	26889.5	33405	32417.5	29904.5	36021	28285.5	30078.5	27922	30915.5	26826	41261.5	37080	33258	36972	39079.5	30113	39362	29278.5	32101	33898	29473	33405	32656.5	28598.5
Dihydroxycoprostanoic acid	232.082	HMDB01974	19882.5	17252.5	14204.5	19532	17248	15565.5	17199	15256	14430.5	16900	17603.5	8587	16411.5	16089.5	14628.5	19144	18619.5	15980.5	17282	18085.5	18699.5	15473.5	16996	13980.5	14271.5	16320	15414.5	19082.5	17340.5	19535.5	15474.5	18673.5	14519.5	10567.5	15029.5	9942	11188	11538	9459	10061	9477	8223.5	13371.5	9651	9221.5	10675	9305
L-beta-aspartyl-L-threonine	233.078	HMDB11169	46766.5	42062	39461	43487.5	43623.5	41351.5	40229.5	34427.5	34775	37433.5	37421	23601.5	38100.5	40381	44695	43587	41070	41430	37644.5	37731	39386.5	36139	39828	39225.5	41242	40914	44876	46622.5	36629	38474	36010.5	40786.5	36236.5	36265.5	35012.5	30680	33337	34507	29456	34590.5	30615	28647.5	29634.5	29375	27734.5	31382.5	26039.5
5-Methoxytryptophan	233.091	HMDB02339	10146	10780.5	9651	10168.5	9903.5	10317	8936	8162.5	9236.5	9736	9485	8567	8635.5	8151.5	10446.5	9798.5	10382.5	9667.5	10742	10261	10215	10208.5	9562	10340.5	10435.5	8383	9869	10591.5	10146	11458	8825	8588	10025	11503.5	10213	10093.5	10165.5	9393.5	10267	12297	9901	10143	9712.5	8791	10157	9197	11898.5
Capsidiol	235.17	HMDB02352	11926	11476.5	13614	12736	10865	11867	11876	11823	12712.5	12649.5	11887	14162.5	13498.5	12382.5	13700.5	12620	12260	11913	10868.5	13480.5	12083	11255	12037	12722	12482.5	12228.5	14969	10385	14166.5	11756	13253.5	11778	12341	10415	10626	12571.5	12385.5	11114	12386.5	12125.5	12426	16869.5	13793	11641.5	14199.5	11529	13610.5
Cystathionine sulfoxide	237.054	HMDB02399	16297.5	14387	11832.5	14532.5	14972.5	13717	15748	12845.5	12336	14413	12885.5	8987.5	15858.5	14006	13491.5	16119	15205.5	13010	16218	16306	12418.5	15458	14373.5	13147.5	16520	13985	13725.5	13989	13139	13141.5	14479	14847	12825.5	10364	9716	8946.5	10462.5	10810.5	9470	10931.5	7747	8629	11272	8663.5	9122	9563	10422.5
Dihydrobiopterin	238.094	HMDB00038	10309	17316	8792	10749.5	14667	9730.5	9668.5	14567.5	9319.5	10201.5	16511	7229.5	9771	13316.5	8688	11342	17018.5	9674	12258	21843	9610.5	10522	15070	10392.5	11021	15263	10043.5	11378	17080	8577	9421	14230.5	9026	12489	15816.5	9837.5	11273	16540	9437	12957.5	15030.5	10688	11013	14129	9588.5	10112.5	17208.5
Palmitaldehyde	239.238	HMDB01551	24533	20833.5	20001	20918.5	23323.5	15813.5	25146	23450.5	33447.5	29105.5	24033.5	74822.5	22444	23165.5	21981	23422	25541.5	24431	16906.5	17161.5	13912.5	17332	21694	20230	22642.5	20185	19989	37690	39213.5	32227	22305	24433.5	20472.5	263048	186849	172889	216592	152636	123701	287182	177433	276284	210834	171244	242251	105148	52565
5-Methyldeoxycytidine	240.096	HMDB02224	15340.5	15581	15270.5	15816	16028	15530	15611.5	14984	15164	16303.5	13682.5	13088.5	15411	15250	14696	17364	16682	15821	19297.5	19086.5	19090.5	14508	14532	15987	15560	15211.5	15034	18612.5	16766.5	16471.5	16106.5	15825	14610	16014.5	14113	14797	12803	14887.5	13888.5	15572.5	15152	14001.5	16441.5	15324	15989.5	14896.5	15771
Erythrohydrobupropion	240.116	HMDB12227	7113	6700.5	6668.5	7361	6722.5	6421	6552.5	6438	5627.5	8071	5912.5	5771	6757	6579	6095	7083.5	7440	6449.5	9691	8901	8036	7298.5	7146.5	6166	7440	6589.5	6735	7949.5	6706.5	6766.5	6076	7980.5	6295.5	6177.5	5469.5	5137.5	5973.5	6415	5394.5	7628	5761	4462.5	5912	6097	5702.5	5941.5	6907
Inositol cyclic phosphate	241.012	HMDB01125	67712	66736.5	58398.5	67181.5	64636.5	71363.5	72703	60133	65237	68750.5	65522.5	36465.5	59112	61631.5	66262.5	72894	64269	62855	65677.5	73791.5	70649.5	74680.5	67623	66301.5	74695.5	68343.5	70223.5	73088.5	64683.5	70329	69072.5	69262	63685	31290.5	31644	34741	37632.5	35240.5	31186.5	35770	31576	32363.5	29412.5	33672.5	36876.5	29917	31672.5
3-Oxotetradecanoic acid	241.181	HMDB10730	13983.5	13632.5	42656.5	18691.5	18537	17870	34181	25007	20903.5	15878	23624.5	46362	49580	30985.5	36850	20082.5	23462.5	29894	46890	19127	36078.5	13675.5	26152.5	47390.5	17745	27617	33254	22109	8521.5	19196.5	15934	18413	35952	60546.5	36017.5	22424	16961.5	27143.5	19387	17054	18970	42093	31425.5	23328.5	26298	25611	25929.5
Pentadecanoic acid	241.217	HMDB00826	221412	207300	238429	249084	185940	257208	424236	198058	210222	271003	198890	214696	631404	224466	215926	210092	180064	180752	440901	193608	203186	206890	224422	224596	218538	205062	231797	305814	214956	188165	224347	183401	186461	672570	200650	212612	246755	223212	178535	218424	207978	220369	418790	199914	234818	345850	180770
Biotin amide	242.096	HMDB01458	78426	67804	51698.5	70607.5	55240	62316	93994	69351	62064	105570	80487	50899.5	70320	59137	52084.5	75596.5	76186.5	55864	71293.5	77013	81076.5	75389	66911.5	45681	93537.5	75237.5	53586	83693.5	63272.5	53826.5	85356	73570	50395.5	40786.5	41794	42697.5	45412	42507.5	44234	36912.5	39418.5	49823	39305	35645	55960.5	41677	34133.5
Tiglylcarnitine	242.138	HMDB02366	12718	11959.5	10047.5	12530.5	8924.5	11363.5	14864	11257.5	12250.5	15810.5	13679.5	11359.5	11456.5	10263	11294.5	13200	11609	10923	12918	13216.5	13054	12277	10649	8286.5	15423	12957.5	10268	12839.5	9736.5	9784	13044.5	13719	9649.5	9904.5	10019	9647	10067.5	10149.5	10228.5	10207.5	8955	11537.5	9510	9357.5	11935	10066	9059.5
Fucose 1-phosphate	243.028	HMDB01265	54031	46366	45642.5	51807	48173.5	49041	53678.5	46903.5	37561	51830.5	45527	21416.5	52728.5	44633	53395.5	54291	53652.5	49019	55729	53948	51951.5	53232	53051	43815.5	58576	54676.5	46648.5	49334	45579.5	51968.5	54068	56279.5	46974	26129	25053.5	21722.5	25448.5	23278	20222	24727	20809.5	17256.5	19931.5	18336.5	17232	23687	25361
1,11-Undecanedicarboxylic acid	243.16	HMDB02327	18952	16883	50308	28668	21367	31599	35705	27618.5	33893	23964	26943.5	61592	31658	30296.5	43442.5	25509	25351	43797	34216.5	23880	44281.5	18568	23604.5	53903	24588.5	26584.5	44800.5	22616.5	14553.5	30834.5	19986	20906	44986	35321	25688	32977	21284	24844	31087	25128.5	21050.5	48600.5	24668.5	22810	39882.5	21390	27466
(R)-3-Hydroxy-tetradecanoic acid	243.196	HMDB10731	12625	13022.5	33253.5	15522.5	13927.5	19522	23057.5	18280.5	19929.5	14382	17580	31026.5	26787.5	19478	30932.5	15572.5	17500.5	23060.5	24903	17989	26444	13046.5	19799.5	31544	13815.5	19032	23943	16832.5	11330.5	17544	12346	13721.5	24511	29820.5	20757	18043.5	14019.5	18469.5	14771	15917.5	15479.5	29681.5	20532	15647.5	21433.5	18213	17479
L-gamma-glutamyl-L-valine	245.114	HMDB11172	51672	43974.5	37175	47945.5	48365	39001.5	46946.5	37745	34225	47601	45745.5	25163	40128	40642	36719	50481.5	45978	38069	42757	39096	38432.5	43727.5	46566.5	37518	47543	44189.5	38096	46438.5	36567.5	39696.5	39291.5	46170.5	34056	67140.5	54421.5	54062	61270	63607.5	48825.5	64368	54131.5	57529	55888.5	53024	55606	53706.5	44367
3-Hydroxydodecanedioic acid	245.138	HMDB00413	24288.5	18151.5	25969	21561.5	20874.5	25496	25647	21480	25860	24058.5	22793	29651	25462	19360.5	24767.5	24861.5	20151.5	25532.5	23738.5	21075.5	28279	23919.5	21961.5	27943.5	24101	21493	27502	19373.5	17107	25374.5	20472.5	19532.5	28678.5	21284	18015	27676.5	21517.5	18716.5	25638	18951	18862.5	29014.5	23130	19355	32387.5	20476.5	19368.5
Pyridoxal 5'-phosphate	246.019	HMDB01491	18017.5	18506.5	14875	17469	18682	16672	19426	15212	14517	15702	17119	11272.5	18291.5	15353.5	14530.5	16856	15188	14705	14664	16737.5	17512.5	20159.5	17800.5	16024.5	17134	18306	13709	20000	18464	18148.5	16930	15931	15728.5	20504.5	20140.5	18353.5	22114.5	19189.5	19202.5	19428.5	19257.5	15878.5	23409	18793.5	18271	18713	17991.5
L-beta-aspartyl-L-aspartic acid	247.058	HMDB11163	57399.5	52117	49047	53208	52482.5	54836.5	55948.5	50373	51669	53304	62813.5	36682.5	47309	52342	54370.5	53811	49299	48709	45620.5	42587.5	46343.5	49196.5	56379	51859	51555	57192.5	54614	51708.5	50350	57362.5	48850.5	52596.5	54376	57130	55308	53076	53430	54410.5	47530	58146.5	53310.5	48304	53304.5	52970	48120	52141.5	47064.5
5-Hydroxyindoleacetylglycine	247.071	HMDB04185	15635	14921	12574	14149.5	12651	15301	15107.5	14076	13106	16155	15907	9174.5	12505.5	12536	14346.5	14990.5	12668.5	13422.5	15240	13830.5	13464	14276.5	14074	13343	14986	15716.5	14232	14681.5	12401.5	14495.5	14221.5	12985	13418.5	11996.5	11212	10906	10924.5	12076	9731	13254.5	10406	11989.5	11934.5	10941	12090.5	12220.5	12471
Histidylproline diketopiperazine	247.116	HMDB02053	11883.5	10369.5	15547.5	10707	10517.5	13253	14871.5	9688	14017	10647.5	10698.5	16816.5	10556.5	9039	14028.5	11994.5	9889	14078.5	12026	9318.5	15418.5	12166	9579	14614.5	11360.5	8911	14602.5	12975	9809	15690	10146	10392.5	14414	16966	15701	19638.5	14658.5	12606	18174.5	15875.5	13261.5	20054.5	19514	11605.5	21249	15251	16709.5
Gamma-CEHC	247.135	HMDB01931	4879.5	5138.5	5918.5	5520.5	5366	5773.5	5935.5	5761.5	5911.5	5042.5	5701.5	11407.5	5508.5	5308	7175.5	6361	5581.5	5324.5	6034	4537	8075.5	6906.5	5119.5	8367.5	6116.5	5352.5	6461	5496	3818	6784.5	5174	4505	6347.5	6895.5	6476	7272	6265	7079.5	5631	6514	5991.5	7094	7804	6516.5	7719	6226	6451
	248.024	HMDB02062	26535.5	28272.5	23421	25341	26989	23308	24248	22952.5	23321	22892.5	26121.5	12312	23829.5	26081	23999	26115.5	25950	20708.5	25660	25569	22481.5	21691.5	25532	24300.5	23634.5	26537.5	23592.5	26439	27603.5	24806	21062.5	25518	21622.5	14907	13630.5	11559.5	15211.5	15552	12786.5	15813.5	14921	12664.5	13960.5	13388	10779	14737.5	15099
S-Acetyldihydrolipoamide	248.079	HMDB01526	13377.5	13475.5	12730	13730.5	12500	13454	14347.5	12365.5	12861.5	14974	12344	8820.5	13690	14260	11496.5	14967.5	14280	11125	14839.5	13449.5	14363	13027.5	12829.5	13084	12918	14105.5	13848.5	19343.5	12796	13026	14589.5	13475	12593.5	11173	11516	12604	12021.5	13288.5	14446.5	11572	12526.5	13531.5	12210.5	11732.5	15003	13143.5	12180
Gamma-Glutamylcysteine	249.054	HMDB01049	37374	28121.5	29251	33687	31262	34173	34084	28441	29809.5	33049	31816	18757.5	34802	32474.5	32806.5	33778.5	34211	33676	36000	34487	36973.5	32143	31455	31171.5	35070	33392	31980	34665.5	31474	32878	36212.5	36162.5	34274.5	27005.5	24604.5	23293	26509.5	26593.5	22979.5	23844.5	22732.5	21497	22594	21210.5	22290.5	25469	25726.5
Deoxyadenosine	250.095	HMDB00101	20125.5	19549.5	33027.5	20747.5	17960	23554	19057.5	21134	22693.5	20242	18682.5	20101.5	19466.5	19428.5	23624.5	21490	21505.5	21700.5	20738	19192	20777.5	20348	19833.5	23344	20485.5	20277	26005.5	22156.5	19958.5	23845.5	19760	19779.5	25985	23421	23320	26439.5	23259.5	25409.5	25738	24070	22069	33569.5	23794	22557.5	44402	24645.5	25320.5
5-Hydroxy-N-formylkynurenine	251.07	HMDB04086	14635	12754.5	12232	12665.5	10481.5	9439	13271	12690.5	14423.5	13413.5	11649	22598.5	19955	17296.5	19475.5	13752	12807	12338	13056.5	14121	10776.5	12115.5	10957.5	13882.5	13168.5	11251	11737.5	14435	12608.5	17134	12173.5	12524.5	11926	19409.5	19257.5	19004.5	17280.5	21773	18115	18216.5	15235	18850	18570	19309	17111	18559.5	23146.5
7Z,10Z-Hexadecadienoic acid	251.202	HMDB00477	18483.5	17079	22096	16566.5	22371.5	18948	16794.5	16421.5	17098.5	14414.5	18765	16341	17457	21656.5	20501	16499.5	15427	19732	19636.5	15629	18430	13415	18566.5	20692	13696.5	14881	20057.5	17755	19884.5	15578	15493	15707	21521	15900.5	11943.5	15173.5	13686.5	12611	15066	13999.5	10963	13589	18629.5	14069	13695	12547.5	12135
L-Threoneopterin	252.064	HMDB00727	23237.5	25105	19249	24987.5	22713	20217.5	22621	25413	19911.5	27859	23896	17455.5	22629.5	20697.5	22444.5	26952	25110.5	22710.5	25455	23693	24147	22965.5	23200.5	19721.5	26856	23794.5	18960.5	29267	22848.5	22449.5	24162.5	23281.5	20502	36549	28929	35315	34044.5	36725.5	32334	37494	36368.5	38191	35357.5	34953	41878	35466	33644
	252.088	HMDB11716	58520	50400	41593	57814	53861.5	45935	59166	56270	49234	70880.5	60414.5	29731.5	52326.5	51193.5	43789	65368	63148	45329	50266	53260	47924.5	50447	56001.5	40757	62894.5	53493.5	45913.5	60142.5	43922.5	34962	53644	52578	42423	22221.5	18556	19319.5	18704.5	19910.5	19399	22639.5	20092.5	23779	21573	22155	25031.5	22744.5	18963
Triamterene	252.101	HMDB01940	12175.5	11747.5	10807.5	12591.5	11292.5	12011.5	12476	12031.5	11378.5	14604.5	12471.5	8312	11314	11193	10012	13962.5	12405	10861.5	12400.5	11342.5	11720	10389	13363.5	10096	12966	10956	11059	15621.5	10805.5	10023.5	11200.5	12650	11121	11319.5	8968.5	9075.5	9054	9963	9376.5	10670	9842	11996.5	9791	11093.5	11491	10551.5	8832.5
5-L-Glutamyl-taurine	253.05	HMDB04195	48637	44002.5	39547.5	43098.5	43238	38581	47802.5	39611	37364.5	43346.5	45121.5	28722.5	42823	42150.5	47181.5	52152.5	48717	37843	46890.5	48195.5	41324	40803	45875.5	38244	51053	46697	39128.5	45987	39212	42066.5	44372.5	47297	38644	38224	33772	37305.5	38249.5	41999	38586	41903.5	39645.5	44331	36183.5	38380	49429.5	43432.5	38036
Trans-Hexa-dec-2-enoic acid	253.217	HMDB10735	808631	768251	777860	808110	933199	788240	673264	711186	591894	613030	753604	390034	706666	934968	758306	728424	711551	676677	638496	543948	482706	574509	691417	673824	636724	680759	661704	705243	764082	487108	619105	741360	650578	941506	797768	825220	894254	813639	726764	753307	585603	605640	964958	669945	577617	682400	586524
Palmitic acid	255.233	HMDB00220	4660026	4870114	4.67104e+06	4553987	4.52923e+06	4.4332e+06	6057677	4.71012e+06	3904268	4886631	4805192	4802845	6710532	5355275	4611701	4.46183e+06	4.14932e+06	3717150	5.41622e+06	4657282	4.2538e+06	4847402	5102879	4428788	4.63812e+06	4.66318e+06	4509549	4835582	4446428	3354366	5262541	4.39102e+06	3.76355e+06	7304903	5028617	4680113	5.45694e+06	5.02034e+06	4.06093e+06	5295567	4.95638e+06	4639894	6537469	5319879	4.81601e+06	6.35121e+06	5.09067e+06
5-Methylcytidine	256.094	HMDB00982	96715.5	87857	41613	95566	81171.5	54124	97121.5	86720	47242.5	92348	89455	25311	125268	74125.5	49766.5	98781.5	90814.5	41680.5	110396	85862.5	62146	76101	101732	42090.5	103812	111360	49936	79434	46942	48782	90740.5	98624	48581	97111	58501	43229	67511.5	77476	44117.5	61106.5	58888.5	27813.5	55264	54659.5	30537.5	83907.5	70900.5
PPPi	256.902	HMDB12282	418166	527038	522368	483978	465290	480164	495348	584183	551148	504572	520783	728984	506822	485772	519296	501852	518046	477914	558948	585925	533974	515230	516274	527997	519970	468915	515828	525198	525408	533890	494032	543118	531338	575688	584592	580724	583414	604345	604154	593672	596904	621994	616800	590598	605244	556421	616776
6-Phosphonoglucono-D-lactone	257.005	HMDB01127	15243.5	20234.5	20460.5	17886	18150.5	18373	19849.5	21302	20546	19321.5	19439.5	29657.5	17972	19547.5	22097.5	18030	17336	18535.5	19180.5	19722	18525.5	19698	21444	21017	21368.5	19706	21377	18615.5	21684.5	18912.5	19808	21060	21733.5	17290	16258	16873.5	17899	17061	15879	19070	17503	17830	18874.5	16516.5	18612	17390	17055.5
Tetradecanedioic acid	257.176	HMDB00872	15016.5	13222.5	41179.5	24232.5	19217.5	23397	34001	22845	27116	16560.5	26120	49947.5	30693	29926	38084.5	19064	24817	36742	36778.5	21302	32923.5	19041.5	21571	47250.5	18895.5	23794	41405	21594	14116.5	23876	20290	19918.5	35622	38614	24037.5	25730	18175	26580	22151.5	21321.5	16665	43481	25374	22970	27991.5	18482	24720
Glucosamine-1P	258.039	HMDB01109	48961.5	43705	38569	45166	41862	38623.5	45840.5	38241	33970	42516	36447.5	16128	37803	39842	35424	41634.5	45766	32858	37316	34369.5	33899	51537	54199	41504	53990	49809	40702	41340.5	39088	26526.5	49651.5	50737.5	40788	18196	13874.5	13020	11687.5	12460	12030.5	13170.5	10711.5	11367	17481.5	14231.5	11131	11521	13204
Hexanoylcarnitine	258.171	HMDB00705	4893	4193.5	6480.5	5332	4557.5	5308.5	6658	4388	5896.5	5203.5	4891.5	5463	5841.5	4608	5670.5	6651.5	3937	6399.5	5570.5	4635	6704.5	5400	4053.5	6213.5	5509.5	4614	5693	5588	3953	4683.5	4214	5068.5	6567.5	4153.5	3856	5220.5	4684.5	4375.5	4225	4225.5	4373	5083	4735	4178.5	6029.5	4467	3784.5
Fructose 6-phosphate	259.022	HMDB00124	580486	325560	418886	472067	360990	479130	610911	375358	321208	560324	430408	126357	492261	427976	408144	380182	375909	402664	398736	391601	403437	571098	393890	363696	602566	570574	474688	404479	390112	326148	483294	494034	426727	214888	147198	162389	222716	138550	144697	170163	135324	106452	105549	121208	82440	243240	175881
L-gamma-glutamyl-L-isoleucine	259.13	HMDB11170	37829.5	34276.5	37043.5	36291	36401	38004.5	39026	32587	36868	36080.5	36555	34850.5	32481	34497.5	39531	40505	36830.5	33656	36553	35953.5	37803.5	33329	35762	35663	37985	36177	35798.5	42892	32363.5	41466.5	31910	37178	36621.5	58905	55914.5	56794	57611.5	57125.5	49418	61252	51027	55566	53686.5	48372.5	56541.5	56542.5	48041
L-beta-aspartyl-L-glutamic acid	261.073	HMDB11164	231054	227884	247589	226709	228474	287226	223944	188751	233630	193513	213844	156622	185507	209812	292016	203337	205059	248235	183836	174878	228272	195948	228724	274799	220096	243068	268304	263494	228206	260210	189136	215100	248365	90835	82932	82150.5	87492	89011	77769.5	93967	77922.5	82879.5	84150	82593	80479.5	77165	78163.5
1-Methylnicotinamide iodide	262.966	HMDB01464	19327.5	20162.5	21457	17981	19020.5	20436.5	19262.5	18776	21314	19490.5	18650	27903	19704.5	16155.5	19274	19667.5	20843.5	18966	20765.5	20618	21021.5	18793.5	18406.5	19647	18650	18738	19640.5	20780	20894.5	26969.5	19097	18206	19625	18427	18113.5	19020.5	18785	19996.5	20519	18116	17575	18114	18985.5	17290	17925.5	17084	19265.5
	263.07	HMDB02381	32760.5	29638	24709.5	33880.5	28599	27566	32960	28901	24911.5	32707	28293	17482	31919	29770	26219.5	35954	34714.5	26650.5	35622	32886.5	32605.5	32754	29738.5	27146.5	36672.5	31678.5	29865.5	36395	30580.5	34548.5	34047.5	32168	28674	27337.5	22971.5	22854	28186.5	25993.5	22436	28836	25994	25029.5	25241	21929.5	24710.5	25602	23228
2-Amino-4-oxo-6-(1',2'-dioxoprolyl)-7,8-dihydroxypteridine	266.053	HMDB01410	21643	21412.5	22374	22498	23809.5	22188.5	20683	20421.5	19744	22102	21671.5	12050	21151.5	21674	22291.5	22830.5	22407	22153	21784.5	20346	18628	23259	23591.5	23406.5	22871.5	24355.5	23228	23577.5	23961	23778.5	20324	23652	24049	37080.5	37518	31255.5	33624	33300.5	31062	34731.5	32331	28682.5	34314	34008.5	25860.5	36549.5	36509.5
Adenosine	266.089	HMDB00050	31346.5	31039	43853.5	28254.5	27906	28855.5	32503	28219	36513	28326	31422	36727	26482.5	30778.5	32140.5	30697.5	28658	26759.5	29551	29046.5	29156	26562.5	28915.5	30776	29764	26901.5	30815.5	29252	28611.5	25873	25942.5	31144.5	33366.5	28845	28873.5	28735	28838	28517.5	29901.5	26961	26479	44439	28246	25604	61971.5	32713	29309.5
3-Deoxy-D-glycero-D-galacto-2-nonulosonic acid	267.073	HMDB00425	55484.5	49116.5	48693.5	50226	42916.5	43212	49444	47080	48193.5	50481	48216	45974	46125.5	43124	43396.5	55042	49066	41130	50308	48244.5	45299	49796.5	46245.5	43912.5	56854	50102	45416	50482.5	43427	42676	52005.5	54939.5	43484.5	38470	35169.5	36078.5	35819.5	38739	33416.5	41560.5	37091.5	42628.5	36073	36128	44368	37280	38205.5
Stearaldehyde	267.269	HMDB02384	10930.5	10378	11968.5	10781	11218	9183	13368	10423.5	19560	11810.5	12262	32472	12132	12562	12468	10703.5	10906	10280.5	11843.5	10216	9174.5	10232.5	10923.5	13379	8934.5	10127.5	13524.5	13374	11957	11639	10491	10263	11103.5	49238.5	34382.5	31792	40309.5	28664	22981.5	64961.5	44031.5	62112	54537.5	41207	51850.5	21596	14514
	268.023	HMDB06456	96183.5	96868.5	81244.5	105431	98948.5	90697	112590	106908	76068.5	112668	118128	45048	98678	102004	93210.5	105808	111452	87657	95602	92961	87710	103980	112311	82901	117048	114302	85237.5	101303	87145	63922	110120	108126	87997	154799	140514	131769	146489	144590	124355	169616	161454	140284	160780	154800	134172	156789	142284
3-Oxohexadecanoic acid	269.212	HMDB10733	56834	62678.5	149362	72798.5	67093.5	80279	111501	80990.5	102075	69033	86337.5	162530	127546	92694	125612	68151.5	70603.5	98829	126780	92255	123686	68535	93065	155068	62131	82413.5	130834	82368.5	46527.5	78602.5	68401	64906	126772	164600	120754	109348	73800	100352	86192	78341.5	76388.5	147884	141675	81155	112140	95836.5	85758.5
Heptadecanoic acid	269.249	HMDB02259	224988	224204	350571	237905	214925	303344	390922	215393	254846	267961	221590	282403	487528	262841	290302	209081	187939	219833	349142	222024	273104	223368	267326	297164	228400	210653	341109	289900	234560	229018	270192	202976	234458	582725	254080	317480	275788	267322	232919	263819	238720	341100	456327	251300	323984	397814	234920
2-(3-Carboxy-3-(methylammonio)propyl)-L-histidine	270.136	HMDB11654	13294	15744.5	10980	13996	11877	14615.5	16138	16666.5	14798.5	20694	17311	26586	18765	13815	15743	16077	14114.5	16351.5	19676	18058	18527.5	19447.5	15062.5	16406	17220.5	13588	15004.5	18244	19849	17001	17246	15217	19406	14070.5	18521.5	17944	15473	19374.5	16274	15829.5	17091.5	19179	17256.5	17927	18632.5	15789	18213.5
Estradiol	271.173	HMDB00151	5538.5	6453.5	4588.5	5201	5899	7167.5	5261.5	5549.5	4219	6060	5708	6625	6585.5	5743.5	5516	5487	4233	3230.5	3885	5638	7586	5742	6058	4587.5	5793	7953.5	8203	5087.5	5621	4280	6474	4769	3719.5	5592.5	4466	6096	8095.5	4400.5	5490.5	4983	5407	8014	7179	7687	9157.5	4646	6285.5
5a-Androst-3-en-17-one	271.209	HMDB06046	8541.5	2409.5	4077	2991	3266.5	3998	3085.5	4036.5	4641.5	2520	3908.5	6943.5	2362	2860.5	5179.5	2224.5	2232	3540.5	4166.5	2399.5	4647	2879.5	2817	4297	2707	2697	4706.5	2705	2663.5	3068	2522	2039	4918	4619.5	2682.5	5148.5	3184	4852	5129.5	3859	2821.5	6276.5	2843	4259	5162	5794	4523.5
(R)-3-Hydroxy-hexadecanoic acid	271.228	HMDB10734	36968.5	38889	91712.5	43963.5	40783.5	46332.5	58906	43517	65804	42126.5	51545	101200	62013.5	44709.5	76549.5	45318.5	39490	54306.5	51166	53735	77231	39575	46371	92106	35865	44657	76687.5	45847.5	34230	53573.5	42365.5	36746.5	71280.5	71281	58951.5	62672.5	45408	55559.5	50495	52054	45315	93537.5	57877.5	45519.5	63678.5	58004.5	48535
D-Glucuronic acid 1-phosphate	273.003	HMDB03976	19551.5	18662	15734	20252	18961	17713	20513	18205.5	23092.5	19197	22369.5	23072.5	19891	18840.5	18340	19966	19817	17465.5	22512.5	26863.5	16373.5	19214.5	19635	17232.5	18465	19233.5	19239.5	21434.5	19905	20414.5	19029	20732	16456	14375	12982.5	14312.5	14131	13279.5	13680.5	14185	13156.5	13080.5	14341	12147	13344.5	14139	15522.5
3-Hydroxytetradecanedioic acid	273.17	HMDB00394	12818.5	13833.5	21168.5	13715	13512	18774	16370.5	14951.5	20770.5	13874.5	15238.5	26546	14570.5	16231.5	22173	14759	13134.5	18712	17032.5	16458.5	24405	13075.5	14216.5	22864	12553.5	14958	20595.5	15505.5	13809	19739.5	12699.5	11300	21774.5	16667	15519	20219.5	15133	15227	19064.5	13860	12922	25202	17343.5	17018	23191	15729	15556
Androstenol	273.222	HMDB05935	11210	17609.5	10972.5	8905	13679.5	8916	11470.5	10313	8493	9513	11281.5	10284.5	11793	20411.5	13354	9088	9203	8445	7664.5	11506	12873.5	10243	12172.5	12126.5	6246	15097	15220	5188.5	15319.5	7801.5	9044.5	7416	10119.5	7160	9760.5	12536.5	18173.5	12959	8684.5	10084	12297.5	13927	17150.5	18672	14716	12374	15117.5
Ethenodeoxyadenosine	274.094	HMDB01786	26789.5	24855	21770	24975	22827	25929.5	22375	19003	20698	21452.5	20837	13731	21422.5	22609	22613.5	24194.5	20791	21861.5	22802.5	22734.5	21106	23149.5	24672.5	23937	24491	24210.5	21492.5	24565	21532	23029.5	21976	22171	23308.5	31836.5	29718	25716	33223.5	29915	26476	32367.5	24889	23370	28339	28084	27823.5	25213.5	23003
	274.104	HMDB05766	35220	31299	25776.5	30923.5	31872	29147	33229.5	25148	25567.5	30596.5	24129.5	17631.5	26694	28780.5	28538	31799	34433	24880	32972.5	28797	30449.5	29919.5	32519	25972	31125	32418.5	28558.5	28250	23139	32953	26525	28306.5	27141.5	34191.5	31316	25210	30636.5	34206.5	23563.5	29957.5	27341	19792.5	27318	25333	21279	33434	27894
Epsilon-(gamma-Glutamyl)-lysine	274.14	HMDB03869	20225	18222.5	21318.5	20089	21110.5	23267.5	18781	16271.5	23149.5	17863	20900	21485.5	17606.5	19292	23030.5	17633	19576.5	21427	18824	18035	23980	18661.5	19265.5	24282	18194	20280	25149	20050.5	18664	20436.5	15695	18315.5	22175	27621	22806	26193.5	22746	24544.5	23813.5	21974.5	22314	26063	23502	21231	29543	21763	22033
6-Phosphogluconic acid	275.017	HMDB01316	333916	649007	609274	434795	559014	602098	508538	762804	765313	520822	726274	784916	585055	706727	719883	405020	511185	538114	507024	628216	632252	574714	704307	773691	495858	673159	711762	527940	766276	658250	608938	629216	757964	512483	475947	531605	466450	459238	463764	568348	601327	700690	646889	646400	743786	661487	655010
5-Amino-6-ribitylamino uracil	275.099	HMDB11106	51853.5	70985	62114	56733	59612.5	66033	58985.5	78747	78902	64834.5	83197	73207	59731	74259	70666	55005	59266	54136	60655	65739	64885.5	59726.5	75998.5	75487	60781	76663.5	70021	72889	76493.5	67183.5	63640	69356	71457	69539	59691	62747.5	66075	63915.5	51776	82228	74142	76954	80400.5	78933	84358	89732.5	74102
Saccharopine	275.125	HMDB00279	16969.5	20310.5	20752	18079	20004	20984	20125	22401	24142.5	19559.5	25398	23803	19098.5	21875	22395.5	19425	19309	16041.5	21526.5	20312.5	22168.5	16410	21984.5	21897	19477.5	22261	21303.5	21940.5	20139.5	23210	18397	22349	19693.5	16809.5	12712	13612	14206.5	14319.5	13976	16384.5	13589.5	16448	18131	15702	19935.5	18076	16721
19-Norandrosterone	275.2	HMDB02697	6578.5	9755	8253.5	5814	6638	8699	7797.5	7725	7531.5	7374	8601.5	65245	8291	9761.5	9181.5	6441	6024	6983	7160.5	8762	9119	7761.5	8363.5	25728.5	6559.5	9177.5	10114.5	6499	10123	8198.5	8104.5	5764	7966.5	8202.5	6452	8434	9226	6882.5	6802.5	8032.5	8073	9814.5	10276	10117	10440	8883.5	8232.5
5a-Androstan-3b-ol	275.241	HMDB05830	2842	3010	2876.5	2164.5	2040	1868	3071	2982.5	2313.5	3046	3395.5	15385.5	2974	3885	2630.5	2234	1533	1426.5	2810.5	2319.5	3130.5	2571	2016	5660.5	1784.5	3226.5	2032	2392.5	1854	2287.5	2492.5	2265.5	2788.5	2060	824.5	2327.5	3239.5	2414	1661	2804.5	1910	3129.5	2509	2135.5	3014.5	2868.5	3195
DOPA sulfate	276.019	HMDB02028	59707.5	93950.5	92998.5	73887.5	81088	91170.5	81317	109994	111509	89705.5	105632	112726	93261	99598.5	105360	73197	85662	92530.5	87165	101137	102568	93500	100930	110120	82935	98477	105705	90291.5	116617	101662	97845.5	97887	109719	71299	66869.5	74982	66833	67562	68719.5	79778.5	81223.5	91543.5	86224	84080.5	100456	89705	88887.5
Pantetheine	277.123	HMDB03426	8331	8613.5	14979.5	9020.5	7653.5	10837	9695.5	9176	11743.5	10128.5	8987.5	11501	9765.5	9308	16078	9573	8037	9341	10546.5	9898.5	14070.5	7698	8901.5	11821	8945	8460	11100	11847	11166	10477	9533.5	8619	13620	12310.5	8777.5	12343	10561	10744.5	11250	12738	10616.5	14156.5	11817	9489	15725.5	11758	12226.5
Alpha-CEHC	277.145	HMDB01518	21208	18042	21238	19118	18895.5	23626	23591.5	20268.5	24046.5	23083.5	18960	28247	21812.5	19650	22959.5	21615	21805	22071	22903.5	22752.5	28163.5	22652	19283	24891.5	23281.5	17832	20254.5	20525	18898	22292.5	22015.5	18670	23358	24630.5	19391.5	23884	20917	23007	25129	21740.5	20892.5	22948.5	22246	21397.5	24444.5	27621.5	21458.5
Alpha-Linolenic acid	277.217	HMDB01388	25227	24126	22284.5	26839	27699	23548	26813.5	26474	20927.5	21843	26013	24130.5	34628.5	29647.5	24118	24722	23620.5	19991	27102	21866	23004	20945.5	24272	23186	25456.5	22926	22716.5	24058.5	23072.5	20334	24448	25088.5	22761.5	28779.5	26048	26513.5	25061.5	28061.5	25862	28716.5	25565.5	23274	31208.5	28094	30160	27262.5	25054
Linoleic acid	279.233	HMDB00673	132577	124022	134828	146216	155928	134674	112084	115066	89789.5	91665	118992	85063	123543	172750	121978	122896	118410	120410	142248	107723	97812.5	102044	110974	102986	120660	110458	104804	111515	122564	81398.5	112074	119910	111084	174919	133980	152768	162834	146354	147286	134338	109114	115812	198650	131116	114262	143842	125680
1-Methyladenosine	280.103	HMDB03331	19154	19582.5	20018.5	18685	18746	23582.5	18350	17063.5	17965.5	18489	17270.5	11769	15827.5	17221	18159	19692.5	20134	16914.5	18769.5	19949.5	18036	17066	19673.5	19073.5	23724.5	18417	19215	20939	19413	20854	18503.5	19949	15835.5	11320.5	9913	11624	10542	9275.5	10474.5	10435	10307	10892	9775	9396.5	11253.5	9966.5	9928
Oleic acid	281.248	HMDB00207	1579358	1423269	1259800	1.52758e+06	1.61633e+06	1.22251e+06	1312319	1.2875e+06	1.11712e+06	1170600	1.28072e+06	887864	1349848	1.59964e+06	1257848	1392667	1384207	1.19976e+06	1.10694e+06	1.08558e+06	896422	1.21241e+06	1.39419e+06	1.16001e+06	1323627	1.33879e+06	1102248	1.20336e+06	1.33802e+06	799030	1.32129e+06	1424598	1.13879e+06	2093278	1.91139e+06	1927392	2.05464e+06	1.9179e+06	1.71521e+06	2.00161e+06	1.5804e+06	1625803	2.01171e+06	1635005	1513629	1.89772e+06	1.73327e+06
Xanthosine	283.068	HMDB00299	12697	13206.5	3542	10020.5	9756.5	9663.5	13384	8217.5	5774	11805.5	10989	NA	8919	7369	9841	13316.5	10931	8138.5	12813	11330	5841	11648.5	10911	5694.5	15729.5	13570	6137.5	15407	11657.5	11121	14884	13265.5	6775	4761.5	5734	1983.5	7724	6684	4487.5	8155.5	6143.5	2533.5	4486.5	4587.5	2639.5	5144.5	2946
Retinal	283.207	HMDB01358	1450	1040.5	3363.5	1500.5	2864	519	990.5	887	1745.5	942	NA	5314	1292	2614	1417	1443.5	1274.5	2238.5	2241	466.5	1471	1722	391	3518.5	1284.5	1460	1222	NA	900	843	491	569	1343.5	4893.5	4438	6214.5	3223.5	3126.5	3889	2680.5	3356.5	10792.5	2123	5664	5267	3488	4713
Stearic acid	283.265	HMDB00827	4813844	5.46771e+06	6402313	4737617	4689012	5.58518e+06	6374873	5.07745e+06	4847931	5411577	5.31272e+06	6.17323e+06	6400568	5.96115e+06	5830554	4.79744e+06	4.55804e+06	4636864	5673123	5.75447e+06	6178648	5.57342e+06	5.63434e+06	5429321	5.14214e+06	5118379	6469120	5375714	5095938	4543636	6035199	4.66543e+06	4.42101e+06	7.26159e+06	5.95185e+06	6.27404e+06	6394557	5976210	5153528	6.0631e+06	5.95408e+06	6616473	7547259	6.28905e+06	6371008	7103884	5.88671e+06
Glycineamideribotide	285.049	HMDB02022	33223	30437.5	26016.5	33444.5	31269	30169	34569.5	24819.5	23927	31533	29185.5	9465.5	28063	27582.5	26169	32694.5	27654.5	30081	30479	27313.5	32108.5	30179	32334.5	26590.5	39299	32545.5	28680.5	36373.5	28988	23191.5	31450	32627	26008	20143.5	20901.5	12118	19416.5	18746	12815.5	18324	16528	11029.5	19628	16330	9151.5	19263	18123
Hexadecanedioic acid	285.207	HMDB00672	16441.5	18811.5	67233	21497.5	25376.5	38430.5	29262.5	25962.5	47003	20876	29301.5	71541	27258.5	31374	57274	25306.5	24320	44717	33090.5	29960.5	55024.5	20786.5	26558	68798.5	20874.5	27493.5	61365	23969	15059	40664.5	22461	22630	56636.5	31625.5	31382.5	43783	24178.5	29815.5	36953.5	24846.5	22439.5	64357	30223	26691.5	47311	23955	29630
Vitamin A	285.224	HMDB00305	13295.5	18388	22287.5	17670.5	27932.5	12713	17194	16775	18455	13548.5	13958	20759	14156	23196.5	22176	22073.5	17042	20409	14334.5	21736	18356.5	16000	18786.5	15236.5	16887.5	12283	18872.5	11589.5	11010	17100.5	26543	16644.5	18447	18886	21728	32929.5	18579	25257.5	37616	19740.5	18726.5	22373.5	19185	20094	23761.5	32703.5	30681
Estriol	287.17	HMDB00153	11116	11275	12797	10459	10884.5	12330	10856.5	11731	11832	11114	11048.5	13199.5	11086.5	11653	12777.5	11413.5	10887.5	13350	12154	11358.5	12487	11327	11451	12751	12009	10339.5	12160.5	11781.5	10082.5	12045	10022	11704	12609.5	12202	10844	13396	13528.5	11384	13168	13683.5	12074.5	13926	13971	11829.5	15169.5	11857.5	11883.5
All-trans-13,14-dihydroretinol	287.238	HMDB11618	8446.5	8998.5	10800.5	11302.5	12706	6738	5517.5	7358	5421.5	4664	7040.5	6281	8185.5	11646.5	7059	8227.5	8292.5	6040.5	8633	8695.5	6778.5	6898	8106.5	7500.5	6074	6132	7016.5	7816	6155.5	5947	7375.5	7095	8025	7835	5576.5	6349	5263.5	5607	9124.5	4779.5	4203	6218	7048	6269.5	4732.5	5974.5	5384.5
2-Amino-4-oxo-6-(1',2',3'-trihydroxypropyl)-diquinoid-7,8-dihydroxypterin	288.099	HMDB12144	16056.5	16819	16133	17687.5	16371.5	16455.5	16596	14299.5	15154	15908	16176	9099.5	14764.5	16858.5	17449.5	16755.5	16035.5	16154.5	16425.5	13728.5	15315	15666	17804	16164.5	18136	18044	17333.5	17682.5	14936.5	16333.5	16991.5	18609.5	15739.5	28602	23330	24509	25731	24424.5	22400	27088.5	22217	22795	23998.5	22071	20565	23666.5	21147
Ophthalmic acid	288.121	HMDB05765	45840	37861	36965	42507	36620.5	40567.5	39785	34433	36564	39314	36504.5	34038	38991.5	37198.5	34719.5	37912	34212	38061.5	35024.5	36306.5	36995.5	36186.5	32959	38417	39378	36905.5	36233.5	45239	39327	38547.5	35767.5	38047	36704	40568	37252	36300.5	37758	36522	37294.5	41400.5	35337	39624.5	35437	33988	39811	36434.5	31447
D-Sedoheptulose 7-phosphate	289.033	HMDB01068	28662.5	31523	34883.5	27904.5	28394.5	35759	31423.5	27833	35365	26540.5	30189	23698	24447	29446.5	39614	33005	29684	33698.5	28962.5	27805.5	31474	25413	29858.5	35238	28349	31362.5	32106	27936.5	26257.5	28921.5	29561	28181.5	33603	21959	18364.5	15081.5	18704	19195	15790	21983	21846.5	21623.5	25426.5	23000.5	22368	18154.5	15280
	289.105	HMDB12267	16424.5	14103	14990.5	15396	13748	15247	16603	12895.5	15152	13917.5	15848.5	12287	15586.5	12637	16736.5	15698	13775	13760	13808	13409	14962.5	14237.5	15575.5	15485.5	15997	15819	15863.5	19503	15956.5	15512	15266	15851	15145	19348.5	16138	18369.5	16285	15489	15248.5	17248	16444	16889.5	17904	16697	17815.5	18163	15397
Androsterone	289.218	HMDB00031	2293	2524.5	3072.5	2765	3616.5	3234	2892.5	3081	3253.5	3119	2779.5	4597.5	3187	3164	3556	2517	3423	3415	3294.5	2451.5	3221.5	2884	3272.5	3969.5	2691.5	3255.5	3957	3233.5	2679.5	3803	2766.5	3388.5	2746.5	3932.5	3250	3235.5	2838.5	2896	3558.5	3397	3175	4777	4214.5	3341	3570	3159.5	3599
Canavaninosuccinate	291.096	HMDB12197	21338	18462.5	16047.5	20272	17637.5	18518	22968.5	19060	16757.5	22177.5	19922.5	11455.5	19215.5	16474	17972.5	21035	21017	18207	21447.5	21224	21432	20619.5	19981.5	17899	22741	21683	18214.5	22980	17776.5	19350	20493	19068.5	18036.5	29684.5	20886	26148.5	28578	27440.5	22493	32507	25587.5	26556.5	27690	25603.5	28010.5	32577.5	27138
3b,17b-Dihydroxyetiocholane	291.233	HMDB00369	9709.5	10070.5	8348.5	9740	10409.5	7540	11244	7633	5933.5	7978.5	7437	5835.5	14605	9391	7378.5	8794.5	7090.5	6176.5	8699.5	7750.5	7407.5	7144	7013	7044.5	8087.5	7957	6441	8490.5	6480.5	5105	6876	7925.5	6843.5	7828.5	6155	6524.5	6872	7750	5961.5	8493.5	6981.5	5646	9336	8146	9488	6967.5	6555.5
Ondansetron	292.147	HMDB05035	5951.5	4809	5814.5	5398	4417.5	5071	5722.5	5228.5	7338.5	5520.5	5150.5	5052	5185	4511.5	5313.5	5795	5980	5679	5155.5	5186.5	6169	4841	5033.5	5587	5352	5265	5362	6437	4391.5	5981.5	5982	5746	5134	5202	4581	4963.5	5236.5	5310	4962	4806.5	3893	6454.5	4696	3997	6187	5319.5	4259.5
Glutamylphenylalanine	293.113	HMDB00594	17995	18194.5	17580.5	19558.5	18265	15801	19159	15046.5	16672.5	17808	17664	15361	16440	16939	16781	20922.5	18618.5	16478.5	19599.5	17911	17914	21144.5	17472.5	15573	20233	18575	15363.5	20171	16613.5	17527	15998	18824	16940.5	24350.5	23100.5	25491.5	25643.5	27030	24680	28182	25088	21565	24997	20322	23549	24867.5	22316.5
13-OxoODE	293.211	HMDB04668	35326.5	38136.5	40764	42423	35269.5	37340.5	49822	39959	39467	38914.5	37719	106516	39494	36966.5	39064	38986.5	36287	39061.5	41477.5	39014.5	40875	36946	36756	64824.5	40956.5	34558.5	36964	40233.5	35274	34353.5	35934.5	34748.5	37928	38445.5	37238	39717	36796.5	39092	35905.5	41622.5	37206.5	40068	52051.5	38888.5	40577	37954	35477
5-Aminoimidazole ribonucleotide	294.047	HMDB01235	37488.5	34109.5	25010.5	38202.5	35019	27866	35884	35005.5	23037.5	35219	32917.5	11810	32659.5	33047.5	29598	37318.5	35605.5	25135.5	35777.5	33364	26414	35413	36993	27544.5	40525	41208	27919.5	33123.5	28174.5	27754	38458.5	40639.5	28050.5	35820.5	33012.5	32175.5	35486	37666	30084.5	39147	35736	30287	33313	33683	28560.5	37224.5	31581.5
13S-hydroxyoctadecadienoic acid	295.228	HMDB04667	16309.5	19692.5	37260	22205.5	19312	37274	29190	19898	46269.5	15814.5	19717.5	41352	24008	17312.5	35225.5	19899	16910.5	28901	22561.5	18352	33357.5	18975.5	17629.5	37504	18973.5	16054.5	33400	18550	18301.5	36326	17268.5	16764.5	31700	23828.5	21526	47798	21823.5	22838.5	38738	19646.5	17590	36631.5	39233	22205	40660.5	21621	21348
Phytol	295.3	HMDB02019	2874	3687.5	4661	4129	3900.5	3859	3964	2957.5	4867	3170.5	3217.5	6512.5	3063	3286.5	5117	3145.5	3076.5	4758.5	2615.5	3747.5	4383	2413.5	3640	4796.5	3321	3613	4281.5	2730	3241.5	4394	3102	3461	4603	7393	7201	6698.5	5667	5900.5	5336.5	5625	5124	8101.5	7356	5547	6635	5350.5	3963.5
L-Cysteinylglycine disulfide	296.035	HMDB00709	19985.5	19651	21231	20833.5	16961.5	19428.5	22611	18230.5	17661	21116	18341.5	12474	20498.5	16284	17047	19671	19977	16579.5	21633	19665.5	21129.5	19808.5	18941	18786	21434.5	18636.5	18312	24189.5	20962	23097.5	18352.5	20099.5	19317	21260.5	17440	16498	17167.5	20336	17110	19012.5	18670.5	19053.5	19722.5	18070	18095	19759	16104
7-Methylguanosine	297.107	HMDB01107	25058	42051	46960.5	35300.5	21300	47363	30023	30314	20425	35158	28323	107873	24922.5	27807.5	35470.5	32985	19041	22891.5	33556.5	37478	39713.5	61397.5	23860.5	71380.5	58475	21180	29574.5	49253	25850.5	26972.5	58774.5	20273.5	15497.5	22712.5	47281.5	16659	30983.5	19210.5	20042	42122.5	22927	33717.5	35562	40712.5	20112.5	17568.5	67236.5
3-Oxooctadecanoic acid	297.243	HMDB10736	94806.5	97979	195903	111091	98848.5	135642	154902	113850	166450	108242	134404	250340	162048	127008	183756	104962	99997.5	160668	159889	130704	180856	107364	117912	215924	103291	106480	201198	113020	81419.5	140775	115380	91925.5	176712	192006	137899	179780	114215	141624	154678	120824	112984	217410	174316	124320	180494	144777	134919
	297.279	HMDB00772	43594.5	40390.5	102046	44643.5	41340	60047.5	70890.5	47037	58084.5	51120.5	48795.5	93133	79205.5	52365.5	81244	46798.5	42367	64308.5	68788	51691.5	79467	48341.5	51785.5	88239.5	49008.5	43849	88583.5	52797.5	36609	51792.5	54959.5	39920	65046.5	90705	54086.5	72177	54450.5	57905	57216.5	53663.5	49488	101470	73166	51738.5	71643	68353	52971
Sphingosine	298.279	HMDB00252	9500	9281	17733	14506.5	9658.5	12821	12560.5	9728	12464	10183.5	11674.5	17340.5	14844	10489.5	14709.5	9423	9873	11903.5	13960	10957	20692.5	10802.5	12035.5	15526.5	10666.5	9927	16722.5	13978.5	8005.5	10735.5	11910.5	9438.5	13418	27466	23210	21637.5	20233.5	24394	16507.5	21971.5	20669	25849	27892	20416	23098	22457	26872.5
Retinoic acid	299.201	HMDB01852	16740.5	15175.5	25362	17110	17526.5	16035.5	18613.5	25123.5	18014.5	18634.5	28467.5	27198.5	19095.5	18913.5	19643.5	32178	16628.5	15968.5	20720	17108	17163	15518.5	26977.5	18844	19476	23700	16554.5	16442	27772.5	16936.5	19234	17987.5	18109	29057	20649.5	24767.5	21808	24064	18927.5	23867	20825	20722.5	21017	22150	19892	23782	23781.5
MG(14:1(9Z)/0:0/0:0)	299.223	HMDB11562	12488.5	12025	35708	17890	15727	19986.5	22662.5	18353.5	25766	14451.5	21868	46031.5	22441.5	21722.5	31238.5	18124.5	19313	31269.5	20506	18685.5	28807.5	14487	19186	38570	17547.5	18307.5	34318	15555	11811	26435.5	15050.5	14422	29313.5	28129.5	22836.5	25378.5	18693	23560	24382.5	20589.5	16978	38889	22187	22211.5	25489.5	19216.5	21071.5
(R)-3-Hydroxy-Octadecanoic acid	299.259	HMDB10737	41577.5	45941	102070	51697.5	50795.5	58340.5	67035	55300	74189	50607	65987	121470	70652.5	55509	97948.5	52528	52535.5	71431.5	65624	68820.5	95445	52181	53276	107277	45291.5	53544	102644	62081	43190	62013.5	59712.5	43375	88841	80783	71065	67493.5	55273	64900	66323.5	61711	59007.5	111436	72017.5	58484	72145.5	70947	61353
	300.049	HMDB01062	35813.5	36263.5	30587	31701	31532	31625.5	34400.5	34997.5	32463	34645.5	39560.5	30133.5	31803	35890.5	29363.5	36281	38276.5	30247	51043	74314.5	36927	32982	38148.5	30918	34191.5	36611.5	29605	31477.5	31109.5	27327	31840.5	39330	31909	38262	34489	32494	32856.5	34911	29908	35147.5	34363	35323.5	37140	32705.5	33120	43583.5	50250.5
6-Ketoestriol	301.15	HMDB00530	12547.5	10022	14387.5	11069	11110	14061	11850.5	10826	14156.5	10538	10091	14422	10846.5	10156.5	14380.5	9792.5	10578.5	13079	11017.5	12482	13604.5	12273.5	10871.5	15929.5	12474.5	11961	14785	14639.5	11196	14924	11860	11248.5	14617	21013.5	19117.5	21477.5	19011	19576	20795	20670	17943.5	21748.5	20429.5	18703	24777.5	19712.5	18658
2-Hydroxyestradiol-3-methyl ether	301.182	HMDB00380	7268	6890.5	9692.5	7063	6507	8799.5	8313	7465.5	10204.5	7081	7693.5	12466.5	7691.5	6358.5	10445.5	8348.5	6597.5	9107	9188	8048	10316	7485	7657	9879	8580.5	7113	9258.5	8894.5	7404	8934.5	7217.5	6747	9958	9849	8865.5	11055	9541.5	10101.5	11709.5	11447.5	8987.5	14248	10651	8855	14726	9806	9778.5
Eicosapentaenoic acid	301.217	HMDB01999	33248	29903.5	37168	28303	38308	29182	30116	44554	26890	29151.5	44307	35595	33985.5	31475.5	28458	54775	32742	22400	30895.5	30736.5	26863.5	26299	51082.5	27603.5	32963	40360	22760	21854	36917	18189.5	30137.5	33276	26007	50833	31615.5	44706	34562.5	37653.5	31423	37146.5	31246	36150.5	31466.5	38696.5	36196	43014.5	39268.5
MG(14:0/0:0/0:0)	301.237	HMDB11561	7505	6176	11719.5	7777	9045.5	8263	9766	10591.5	9234.5	7540	10963	13683	9088	8971	10994	11610	8240.5	8494.5	9049	9164.5	10523	6070.5	10230.5	12392	8198	10100.5	10196	7625.5	7405	7595	8581	7597	11201	11505.5	10185.5	11343	8594	10032.5	9111	10229.5	9023.5	12843	10964.5	9225	10569	10390.5	11696
	303.083	HMDB01067	587408	562074	523156	511632	504420	544123	531778	464620	445544	522062	570035	207530	439000	484731	486954	507070	537532	504832	456084	453480	500602	453142	524736	511203	469120	537582	493716	588618	460748	433646	453204	501776	501562	828604	693702	443273	604144	677125	374116	817236	691705	404209	706839	683963	433944	611214	598843
Arachidonic acid	303.233	HMDB01043	76771.5	65893.5	60603	77933	83820.5	57228	70878.5	74042	57005	66524	73430.5	70206	68413	82476.5	59629.5	79739	66865	59990	76164.5	75374	62522	69415	80232	61051.5	79542.5	79177.5	62020	50730	52934	35907	74019	82612.5	58888.5	108842	96840.5	94808	105668	90358.5	90945	110076	84434.5	90579.5	87698.5	90137.5	87302	119334	108396
Capsaicin	304.191	HMDB02227	2139.5	1801.5	2926	1807	2391	2684	2094	2072.5	2008	2251	2285.5	4921	1471	1607	2660	1621	1995.5	2220	2374.5	2206	2271	2109	2152.5	3621	1944.5	1815.5	2695	2011.5	2153	2424	1481	1911	1869.5	2486.5	2729.5	2446	2066.5	2185.5	2269.5	2747.5	2335.5	2246	2417.5	2276.5	1983	2244.5	2211
Uridine 2',3'-cyclic phosphate	305.024	HMDB11640	25514	21303.5	21538.5	24940.5	22066.5	22204	25507	22862	19627.5	26573	22013.5	12342	27475	24018.5	22540.5	25576.5	27007.5	22437	23894	28377.5	22447.5	26451	25395	19998.5	25646	25652.5	22327	24733	20354.5	22782	27134.5	24474.5	22110	19848	23157.5	19255	22423	21586.5	18580.5	18614.5	18818	14920.5	19521	17804.5	13113.5	24428	20715.5
Corrinoid	305.177	HMDB04269	9212	9354.5	9136.5	8824.5	6847.5	11279.5	9960.5	8500.5	8871.5	9137	9886	13535	14600.5	8836.5	8090	7846	6582.5	9914.5	8490.5	8998	11592.5	8387	8034	10839	7137	8896	14343	7676	8726	8785.5	10658	8502.5	9410	11747.5	7430.5	11796.5	12990	7503.5	10896	11355	11550	12521.5	13723.5	10946	14250	10993.5	10114.5
8,11,14-Eicosatrienoic acid	305.249	HMDB02925	70842	63336	58810.5	84359.5	86946	57151.5	52608	52584.5	36958.5	41330.5	54179.5	41665	61026	83362.5	52762.5	68286.5	61851	51888	63321.5	47930	43497	50025	59108.5	48301.5	54748.5	56027	44709	44244	40423	31719	56217	61675.5	59744	49413	35415.5	49265.5	38019.5	33995	54312.5	35049.5	33698	35295.5	46441.5	44603	36537	44181.5	33641.5
Iodotyrosine	305.963	HMDB00021	24305	26270	24116.5	24702	25688.5	22026	26296	24417.5	22043	25600	26157.5	18063	21872.5	25491.5	24788.5	25240	27734	22382.5	24897	28654.5	20035.5	23086	25082	25477	23954.5	24088.5	21425	28456.5	23149.5	25140.5	21872.5	23654	23847.5	43276	39173.5	31861.5	35679	42183	27543.5	44506	43789	29637	41577.5	40492	28555.5	43533.5	37468
Glutathione	306.077	HMDB00125	10526775	10381921	1.04636e+07	9.97454e+06	1.01885e+07	1.11267e+07	8871392	8275936	9395376	8081938	9069512	4947413	8.61593e+06	9.78758e+06	11244268	9.17997e+06	9625549	10289391	8.04426e+06	8.00334e+06	9516036	9153868	10661333	1.09832e+07	9.89013e+06	10860205	1.09995e+07	10448448	1.01484e+07	10109035	9.30531e+06	1.01812e+07	1.06416e+07	15733492	15251191	14147572	15331335	1.55124e+07	13359487	15137225	14089329	13339149	14237178	14131013	1.35346e+07	1.27228e+07	1.23159e+07
dUMP	307.033	HMDB01409	31263	30926.5	25916.5	29713.5	29263.5	30305	32385	24781	26442.5	29836	29720	12942.5	29287	28589.5	30304.5	31242.5	33349.5	28931.5	29969	25864.5	27059	32330	29387	27200.5	33302.5	31622	27492.5	31794.5	28225	26236	30877	29246.5	26444	29727.5	24601.5	19974	25778.5	28495.5	21308.5	27230	25827	20479	27099	25370	18928	24419.5	24314.5
Warfarin	307.098	HMDB01935	189636	187450	184382	179798	181256	202579	158026	143458	162424	141892	157642	83477	143528	170482	204014	167335	172752	179941	142532	137958	163208	156370	197042	190942	180256	196559	198346	193454	174661	176603	162191	181679	187034	339762	307060	277859	326410	333393	259380	337203	282669	253665	281344	287232	265859	251004	229810
Gestrinone	307.171	HMDB02720	25485	24428.5	23749	23050.5	24052	27896.5	21953	19435.5	21898	18963	22325.5	14514	20821	22871.5	26777.5	22793.5	21858.5	22239.5	20588.5	19047	20652.5	19995	25147.5	25125	25326	26270	27125.5	26382.5	21930.5	22547	22280.5	25699	23853	53154	41321	40091.5	48137.5	47572.5	36569	52535.5	39944.5	36069	40711.5	41549.5	38100	34022	32410
Eicosadienoic acid	307.264	HMDB05060	59607.5	50601.5	53081.5	68665	71109	51358	34289.5	35912.5	30556.5	25699	32767.5	26742.5	51726.5	65822	49687	58751.5	55140	47191	48023.5	39935	35881	41213.5	42581	39553.5	39761	40412.5	37792	54187.5	53634.5	30569.5	41842.5	46342	42071.5	59098	39340.5	39093	44920	42421	42275	34944.5	32180	28642	58789	33814	28895.5	41797.5	34694
	308.099	HMDB00230	133174	119318	124890	125020	120597	142562	117902	95866.5	105894	101772	106364	49541	103917	111130	135272	125784	126214	126762	107856	101942	137400	110620	129474	122653	135088	133677	134667	144568	119612	143794	115012	126001	122083	165604	155485	133790	160394	161028	128440	230224	200194	165296	205699	209688	146889	140620	121632
Ribose 1,5-bisphosphate	308.973	HMDB11688	20235.5	17344	16805	17508.5	17098	17867.5	18478.5	16845	17675.5	19233	20085.5	13547.5	17820	16852	14227	18455	18912.5	17024	19669	18822	17588.5	16267.5	16237	16156	21314	18578.5	15436.5	17054	15843	20368	16869.5	19775	18325	14260	14564.5	12705	12372	12673.5	11764.5	11414	10760.5	11841.5	9593.5	11443	9712	12293.5	13734
Ribose 1,5-bisphosphate	308.981	HMDB11688	41292.5	38605.5	28927.5	40804	37547	31644	39439	38578	28921	37483	39590.5	18092.5	35374.5	33842	31297	43372	44853.5	29644.5	43196	39114	32991	36000.5	40920	32049.5	39426	40021.5	28552	31885.5	25809.5	31797	33764	35935	31154	30097	31995.5	26301.5	27653.5	35461.5	23938.5	30471	27440.5	20808.5	27833.5	27097	19526	31442	32864.5
Eicosenoic acid	309.279	HMDB02231	105666	91953	98818.5	112486	103830	90191.5	91470	84156.5	83335	69917.5	75248.5	80039	94795.5	104072	94716.5	103636	92927.5	96119	74908	71452	63980	78298.5	103386	97686.5	88366.5	82940	88569	92241.5	97996	59027	92034	97012	84884.5	89257	80721	86374	84768.5	81765	75519	83117.5	64804.5	81035.5	116582	66015.5	73101.5	80607	74186.5
1,7-Dimethylguanosine	310.116	HMDB01961	18313.5	16703.5	16841	16629	16505.5	18680	19928	14341	17321	18464	17046	9969.5	18295	15835.5	18708	19829	17733	18760	18811.5	19490	20630.5	15106.5	16275.5	16747.5	20386	18906.5	19838.5	18489.5	17035.5	17657.5	16969	18406	17533.5	11687.5	10142.5	10358	12244	10516	10677	12300	9886	12231	9642	10946	11385	11692	10160
Galactose-beta-1,4-xylose	311.1	HMDB11677	16637	18847.5	20786	16796	15224	25406.5	17831	15277.5	22473.5	17585.5	17046	12690.5	16544.5	16375.5	26700	18462.5	18462.5	22460.5	18008	17358	25255	17626	18361.5	23931	18752	18596.5	25459.5	23071.5	18827	25512.5	16592.5	19211	22759.5	19859.5	17213.5	25716	22768.5	20237	22622	21641.5	18465.5	27985.5	19482.5	22052.5	28951.5	20979.5	20416.5
Olanzapine	311.136	HMDB05012	10985	11202	11371	10989	10255.5	13329	11717	12185.5	12730.5	12802	11557.5	16314.5	11364.5	11839	10715.5	11562	11133	12863.5	14060.5	12169.5	14083	10603.5	12032.5	14310.5	13956.5	11549	11480.5	14330.5	10659.5	11683	12174	11191	11191.5	14796	12896.5	15817.5	14090	13516	15179.5	16162	13288	19400	15225	14192	20330.5	16465	12671.5
13-L-Hydroperoxylinoleic acid	311.222	HMDB03871	34223.5	37610.5	92118	42043.5	39642.5	58226	53420	50665	72675	38356.5	52803	176960	50156	60460	87820	39730.5	47015.5	83971.5	50971.5	49629	91650	39113.5	47243	127450	44970.5	48293	93003.5	48854.5	30991.5	61075	41059	34498.5	89634.5	50820.5	61260.5	69416	36214	52358	73797.5	40480	41644	99033	58805	49778.5	76770	42076	54717.5
3L,7D,11D-Phytanic acid	311.296	HMDB00553	125774	135896	190206	122360	117199	156379	170562	134316	150013	132236	142314	219750	168012	149493	168232	122192	115604	134942	150086	148260	173706	146820	142018	176146	139496	134112	183916	132014	132173	112725	151755	118604	145696	174102	143014	164382	162328	142953	133710	153931	151759	202661	201264	159624	167785	159544	149894
Phosphoribosylformylglycineamidine	312.06	HMDB00999	38723	30008.5	19751.5	35307	30936.5	28599.5	38822.5	26086.5	20337	29667.5	34387	4320	32300.5	30611.5	25081	33147	30995	21739.5	30313.5	25563	24547	32433	28972	20723.5	37906	36520.5	24008.5	25225.5	20085.5	18693.5	31153	32803.5	23032.5	14045.5	12768	10604.5	11022.5	14411.5	8476	11761	10932.5	6171	10000.5	10922.5	7630	15814.5	15290.5
Tyramine glucuronide	312.111	HMDB10328	3598.5	3407	3779	4319	3195.5	4195	4286.5	3964.5	3141	3338	3395.5	2062	3287	3202	3072.5	3888.5	3516.5	3120.5	5448.5	4996	4351	4576.5	3198.5	2675	4431.5	4195	2717	3973	3810.5	4455	2505.5	5542	3684.5	4085.5	2780.5	2844	3318	2942	2721.5	1677.5	2653	2620.5	2917	2509.5	4570.5	5080.5	3750
5'-Phosphoribosyl-N-formylglycinamide	313.044	HMDB01308	47764.5	54753.5	52810.5	43177.5	50843	59991	42651	44962	49792	36313	51853	19513	38861	47837.5	59758.5	39771	45635	50926	34653	36500.5	44729.5	37195	51884	62015.5	38229	54509	53941	47138.5	46179.5	37730.5	38800.5	53014.5	55007.5	36132.5	31548	31259.5	32966	33901	25630.5	34706	28199	21584	28426	29710.5	22749.5	33567.5	26816.5
Progesterone	313.217	HMDB01830	9204.5	10506	27121	9560.5	13627	12387	12044	22458	11250	11917.5	24456.5	21690.5	14819.5	10517	16972.5	34113.5	10422	9780.5	13096	12667.5	12184.5	9130.5	26938.5	14220.5	13713	19336.5	12215.5	10555.5	26078	10644.5	14132	13247	12464.5	26901.5	13024	22084.5	13488	16510.5	15690.5	15782.5	11983.5	14936.5	11627.5	12732.5	12604	13090.5	16888
Octadecanedioic acid	313.238	HMDB00782	23346	27276.5	64593	29536.5	29158.5	45147	38618	36738.5	54555.5	27539	41805.5	86357	38947	35623.5	64833	32894	31221	53009.5	35725	40942	62686.5	29246.5	35530	73296	28269	36485	66553	29353	23353	49510	28203	25704	57425	40272.5	37820.5	55407.5	30723.5	35406	48752.5	34143	32853.5	66366.5	45665.5	31903	56001.5	36413	37232.5
Isorhamnetin	315.048	HMDB02655	22326	21448	19195.5	23042	22305	20159	21592	18915.5	21491.5	21834	19873.5	12914.5	20797	22574.5	21510	23110.5	23491	20403.5	22075	21107	22883.5	21526.5	23353	19855.5	23615.5	23575.5	22035.5	22698	22316.5	19860	20817.5	24339.5	20087.5	27690	26714.5	24339.5	27320	30566	22652	31296.5	24486.5	22401.5	26663	24624.5	25911	27020.5	25305
2-Methoxyestradiol-3-methylether	315.198	HMDB00344	8586	7999	11657	8893.5	8562	10083	10538.5	9944.5	9849.5	8316	9608.5	16093.5	10016.5	8950	10142	13398	7619	9764.5	10404	8863	11819	9065	8484	12028	9805.5	9019.5	10960.5	9918	9844.5	10018	7619	8440.5	10683.5	12712	10538	13142.5	11269.5	10864.5	12513	12604.5	11332.5	13250	13424	10689	12899	11124	10776
Pregnenolone	315.236	HMDB00253	3877	3498.5	6084	3212	2986	4391	4506.5	4070.5	4450	3484.5	3662	6984	4432.5	3697	4790.5	3955.5	4100.5	5759	4573	2811.5	5461	3925.5	4220	6603	3914.5	3837	4930.5	3598.5	3553	3949.5	3539	3109.5	4661.5	5936	3769.5	6170	4623.5	5188.5	5111	5091	3949	7345.5	4634.5	3661.5	6274.5	4293	5074
MG(15:0/0:0/0:0)	315.254	HMDB11563	9354	10682.5	24526.5	12459.5	12781.5	13965	15465.5	15241.5	18500	12105.5	20781.5	30534.5	16154	16538	20515	13745.5	15452.5	15311	16603.5	19728.5	20476	14442.5	15218	22250.5	11919	15119.5	23180	12636	8082	12802.5	12915.5	11766.5	21429.5	16342.5	16908.5	16831.5	12705.5	17694.5	18217	14981	17249	28035.5	47663.5	15889.5	23112	14198.5	19130.5
Ubiquinone Q2	317.18	HMDB06709	7631.5	7035.5	12787.5	8243.5	8024.5	11740	8380.5	7362	13608.5	8313.5	8125.5	16609	8545.5	7232.5	10908.5	8191.5	7903	11150	8191	8450.5	13173	7431.5	7658.5	13228.5	7869	7174.5	10661.5	8791	7502	11202.5	8037	7675.5	12118	13592	10600.5	18104.5	13715	13894	17084	14871.5	13420	20645.5	13664	12282.5	21505	13100	12077
Leukotriene A4	317.212	HMDB01337	7079.5	7340	10642	7287.5	7534.5	7894	8554	8144	10942	8232.5	8698	16737.5	8494	6655	8690	9762	7373.5	9650	10315.5	8310.5	11501.5	8242	7035	9756.5	8125.5	7499.5	9316.5	7710	7151.5	9691.5	7462	7428	9138	9941	7048.5	10747	9387.5	9216.5	10150.5	8723.5	7908	11666.5	10250.5	8709	12507	8994	8333.5
Allopregnanolone	317.249	HMDB01449	3431	2697.5	4467.5	4016	3349	4331	4151.5	3093	4171.5	3936	4113	5715	3542.5	3009	3685	3905	3008.5	3743.5	3545.5	2943	4953.5	3982	3424	4372.5	3367	3843.5	5027.5	3841.5	3295	3955.5	2872.5	3977	4945.5	4451	3323	4949.5	4198	4067	4939.5	4412.5	3814	5986.5	4705.5	3858.5	5394	3742	4174.5
QH2	319.193	HMDB01304	4455.5	3809.5	5466.5	5064	3484.5	5413.5	6161.5	6414	6331	4999	5104	17496	10332.5	4659	6054.5	5122	3647.5	5349	6416.5	4673.5	7637	5165	4730.5	9592	4815	4879	6193	5356	4074.5	5819	5521	4703	5038	6092	4603.5	8290.5	4991.5	5120	6179.5	6407	4377	6516	5538	3867	8435	6427	5312
3a,20b-Pregnanediol	319.264	HMDB02156	5975.5	4969	5813	6520.5	6286	5395.5	6308	3687.5	3720.5	3556	3383.5	3905	7174	6168	5443.5	6343.5	5694	5490.5	6723.5	4198	4930.5	4282	4786	6035.5	5924	4709	4599	5616	4175.5	3355	5155.5	4436.5	5016.5	7671.5	4506.5	6140.5	7411	4366	5526.5	6672	4565.5	6675.5	6657.5	4678	6515	6651.5	4262.5
5-Thymidylic acid	321.033	HMDB01227	26325.5	28557	26405.5	27169.5	26372	25809	26835.5	24157	24209.5	25787.5	25513	14496.5	25765.5	24249	24733.5	27296.5	27647	24964	28554	27172	26192.5	25603	28692.5	23919.5	26853	27577	26908.5	31448	27802.5	26040	26711.5	29081.5	26211.5	22273.5	21455	20076	20396	20780	18987.5	23427	20393	17920	21122.5	18605	19513.5	21656	17839
15(S)-Hydroxyeicosatrienoic acid	321.244	HMDB05045	13432	12029.5	14160	14940	13125.5	12755	15458	12884.5	13641	11519	12223	32933	14147.5	11998	14812.5	14661	11496.5	11935	14042	11281	12738.5	11013	11565	20939.5	14079.5	12147	13694.5	14993	10890.5	13245	14673.5	12189	12929	12061	10230.5	12576	11371.5	11732	12452	13994.5	11108.5	10549	16941	11734.5	14116	12445	8895.5
Cytidine monophosphate	322.045	HMDB00095	68701.5	63537.5	68559	71182.5	64101	75218	78730.5	61532.5	82741.5	81669	67316.5	60517	64302.5	60942.5	77609	67081	67630.5	77835.5	68300	70347.5	75916.5	74811.5	71580	72048	82560.5	75180	70534	74723	68307.5	67878	77459.5	71838	70978	224373	157893	154011	316764	175890	162180	263902	147625	166752	226999	144322	183524	321772	276350
Linoleoyl ethanolamide	322.275	HMDB12252	2134	3275.5	4876	2920.5	3042	3946	3089	3033	3694.5	3188.5	3111.5	5452.5	2469	3106	4323	3036.5	2461	4698	3535	3183	5096	2750	2554	5087.5	3549	3276	5126	3160	3018.5	3376.5	3192	3740	5591.5	7099.5	6563	4781	7101.5	6806.5	5634.5	5639	5677.5	6502.5	6679.5	5256.5	5172	5996.5	6175.5
Uridine 5'-monophosphate	323.028	HMDB00288	186256	164766	171414	195314	156486	181723	198994	167073	176606	194238	174064	146947	168908	149522	189472	179145	150158	180932	176658	161712	181644	190891	190722	171570	218331	170516	175557	182329	160769	128576	199996	182109	167184	794240	478858	498492	1048313	530454	532798	788062	408977	500826	671470	384270	563057	1062907	902944
Galactosylhydroxylysine	323.149	HMDB00600	17432.5	12351	18627.5	19234.5	14734	17941.5	22453.5	16223.5	20242.5	17372	15659	28845.5	18772.5	13301.5	17501.5	18597.5	14205	16869.5	19216.5	16771	19164	18862	15452	21498.5	19518	14036.5	17937	17833.5	13106	18730	18536.5	14909.5	19010	25540.5	20417.5	24264.5	25573.5	22229	24898	26849.5	22018.5	25267.5	25565.5	19671.5	27592.5	24481	23375.5
	324.082	HMDB00833	16032	15762	13958.5	15928.5	16262.5	15868	17754.5	15125	14615.5	17789.5	18538	9334	18935.5	15786	13653.5	17979	20100.5	14959.5	17544	20080	17320.5	16807.5	18410	13714.5	17637	19087.5	14165.5	20534	14160.5	14294	16379	19018	14218.5	18013	16927	15188.5	18367	17245	15413.5	17835.5	14473	15273	18313	13399	15653.5	19179.5	17854.5
	324.094	HMDB00833	14733	13781	10713.5	14325.5	13341	11780	13909.5	12768.5	10132.5	14039	12389.5	6699.5	13378	13848.5	12534.5	14030	14393	11672.5	15390.5	14105.5	13409	12899	14067	13308.5	15583.5	13817.5	10996.5	11822.5	10471	10904.5	13842	15152	11913.5	12647	12459	10008.5	14048	11299	12007	14271.5	10790	10549	12219	12107	11575.5	14655	12749
10-Nitrolinoleic acid	324.216	HMDB05049	1378	1226.5	2015.5	2157.5	1959	1102	3357	1394	1649	2320	2305	3343.5	4100.5	1975.5	2358	2628.5	2078.5	1839.5	2558	1858.5	2571	2758	1950.5	2231	2148	1569.5	1577.5	1728.5	1669	2133	2805.5	1741.5	1907.5	4399	1555.5	2052.5	2576	1718	1250	2000	2560.5	1833.5	2494.5	1980.5	2232	2923	2368
	324.291	HMDB02088	5383	6058.5	7675.5	6686.5	6649	7116	6264	6446	8488	6411.5	7231.5	10785	5254	6335	8662	6678	7027	8852	6420	7509	7767	6710.5	5458.5	8185	7876	5073.5	8397	6327	7102.5	5120	6153	7251	9802	33888	33381	26035	30117.5	32477.5	23419	28882.5	26999	23808	24658.5	26300	26519	28515.5	30935.5
Heneicosanoic acid	325.311	HMDB02345	16709	12983	53344	19502	14599	20180	30835	17843	21423.5	19354	17672	59700.5	33969.5	19464	44617.5	19206.5	14812	29958	29020	19306.5	38865.5	15760.5	20155	49521.5	18968	16656.5	43271.5	21116	11358.5	19434.5	19332	16583.5	35402	40602.5	25718	28186	21203.5	24054	23191	22061	20971	56221.5	29775	21209	27597.5	25272	20549.5
Acetaminophen glucuronide	326.069	HMDB10316	34420	30722	26265	32601	26893.5	30227	28314	27613.5	27691	33835	27207.5	15852	29591.5	24603.5	31257.5	34361.5	33100	30307.5	29563	30221	31954	27839	31147.5	28878.5	30615.5	30562.5	30063	35813.5	26289	27939	29332.5	29596.5	28674	45743	39093	29446.5	34753	39166	23759	43764.5	34607	27174	39059	36990.5	28470	36174.5	33678.5
Docosahexaenoic acid	327.233	HMDB02183	104192	94050.5	63784	101859	97256	66529.5	74563	79989	54576	71463.5	74532	62337	95535.5	101282	63489.5	98146.5	91557	64900	83972	77923	58695	76517	88659	65100	89494.5	88500	61994.5	57813.5	61610.5	40163	89657	97093	65275	106388	93038	103274	102758	85916	93088	91865.5	79328.5	96422.5	77949.5	79785	94296	100562	93955
MG(16:1(9Z)/0:0/0:0)	327.254	HMDB11565	26328.5	23696	43884.5	27180.5	25704	34720.5	28174	26425	37346	22594.5	27696	62631.5	31841.5	32098.5	44301.5	28755	26583.5	39987	29753	29250.5	45232.5	26984	29109.5	50543.5	26779	26962	45522	22879.5	18381	34074	24931	24354	43193.5	35548	31033.5	43115	28218.5	31796	38998.5	26351.5	26959	52435	31136.5	26354.5	43377	29277	29840
(S)-Reticuline	328.151	HMDB03601	31569	33783	36021.5	30242.5	28722.5	37022.5	25740	25045.5	33625	24913	24654.5	22820	27849	26794.5	38208.5	30731	30837.5	31929.5	29245.5	26610.5	36303	25361	30747	37167	30889	32611	36966.5	39384	30609.5	42805	25847	30839.5	34541	72966.5	60890.5	58543	70534.5	73166.5	56914.5	67216	59446	53302.5	58753	56550.5	57433	49984	49838.5
4,8 dimethylnonanoyl carnitine	328.251	HMDB06202	16162	6084	10171.5	13544.5	9854	9944.5	14321	5927	6598	11295.5	6366.5	6452.5	12065	8553	9424	14675	8545.5	11470	9542.5	8710.5	11592	14028.5	6778.5	11193	8000	6493	9840.5	8739	5037	5766.5	10961	7863.5	8680	10802.5	7073.5	10231	16440	8511	8557	10215	7348.5	8521.5	11875	7362.5	9144	17542	8149.5
Picrocrocin	329.159	HMDB05796	40360	39355.5	60822	37540.5	42630.5	61739	44023.5	48022.5	78230.5	45451	45024.5	94019.5	48175.5	39120	69138.5	43477.5	39461.5	64865.5	43719.5	47251	74165.5	38602	36797.5	70429.5	44913.5	41112	70367	46616	36653.5	64757	45137.5	40740	65980	60979	56491	80834.5	59776.5	58710	90762	60428	58182	95576.5	62641	54461.5	89531.5	49495.5	45611
Carnosol	329.173	HMDB02121	11927	12750.5	15704.5	11213.5	12383.5	15720	12387.5	13579.5	17575	11851	12849	20580	13025.5	11030.5	15631.5	15252.5	12636	15173.5	12985.5	12873.5	16406.5	10420	11897.5	17231.5	14380.5	12183.5	15398.5	12766	11230	16214	12764	11282	15985.5	19367	17658.5	19748	17624	18366	21063.5	17911.5	15901.5	22188	18186	15113	22053	16350	14160.5
Deoxycorticosterone	329.211	HMDB00016	5899.5	5470.5	8461	5686	5554	7742	6586	6288	8337	6238.5	6294.5	10628.5	6126.5	6223.5	9039.5	7813	5035.5	7490.5	6937.5	5716	8827	5372.5	5062.5	9005	6067.5	5520.5	8925.5	6732.5	4855.5	7390	6634.5	5586	7565.5	9208.5	7170	9028	8676	7536.5	9260	7202.5	6523.5	8962	8638	6187	10291.5	6662.5	6425.5
9,12,13-TriHOME	329.234	HMDB04708	35556.5	17115.5	41528.5	28514.5	24264	31137.5	41497.5	21549	29825.5	29744	25373.5	42398.5	30551.5	22295	39556.5	36358.5	21833	41704	28734	23515	43840.5	33005.5	20720	44302	22794	21449.5	37964.5	19972.5	13411.5	23525	27489	21905.5	32436	26118.5	24948	33824.5	36313.5	24349.5	34580.5	26668	22153.5	42926	48961.5	22079.5	33148	36312.5	24651
Docosapentaenoic acid	329.249	HMDB01976	68265.5	54734	42630.5	68459	59114.5	42652.5	54214	52173.5	38111	53245.5	50957.5	33565.5	60698	66834.5	45205.5	72811	69628	45964.5	54908	50584	44474	48625.5	57352	40137	60536	56121	38962.5	39771	34318	23277	55822.5	62288.5	34913.5	87283	85874	84679	91137	86058	79808	80670	66628	73118.5	64582.5	65015	71863	90844	78224.5
MG(16:0/0:0/0:0)	329.269	HMDB11564	14407.5	12040	14396.5	14896.5	12084	12338.5	13567	13486	12536.5	13698.5	13046.5	14346	15558	12400	14205.5	16431	13280.5	14257	14428	11941	14695	12783.5	12855.5	14845	13509.5	12660.5	13889	10582.5	8098	10359	14403.5	13895.5	12755.5	17881.5	17701.5	19283	18405.5	17113.5	18888.5	17583.5	15792	19843	16008	16589	18282.5	20003	15998
dIMP	331.047	HMDB06555	26698	25906	24335	24740	28199	23632	24172.5	24126.5	20245.5	24996	30663	18147.5	21847.5	28082	29977	22691.5	24186	19762	21373.5	22067	20299.5	24962	27894	26098	22685.5	31575.5	26149.5	29566	23675	22235.5	23091.5	22470	21789	151480	142459	87412.5	107724	126192	50489.5	179296	142090	43933.5	127274	142068	40166	149795	98347
Carnosic acid	331.191	HMDB02358	4931	5740.5	9964	6534.5	4861.5	8659.5	6338	6267	10903.5	7661.5	5990.5	13891.5	5119.5	6218.5	8182.5	6816	5942	8205	6833	5594	10421	4915.5	6025.5	10370	6984	5560.5	7461.5	7078	5534.5	9647	6204.5	4400	10113.5	7441.5	7315	11211.5	7226.5	6821	10990.5	7175	7187.5	10780	7401.5	6838.5	11371.5	7080	7564.5
Adrenic acid	331.264	HMDB02226	15703	12997.5	10982	16357	15391.5	16408.5	11338.5	12171	9179	12027	9765	13213.5	13376.5	16669.5	12136.5	16161.5	15167	13067	12457.5	13961	11616.5	12195.5	11549	11940.5	13494	12225.5	10038.5	10330	11121	5276	13496	15049	10405.5	22251	17883.5	17083.5	20264	20172.5	16259	18272.5	13844	14005	16310	12955	14675.5	19686	15676
1-(sn-Glycero-3-phospho)-1D-myo-inositol	333.059	HMDB11649	534818	445400	385226	447049	418260	417360	705025	557649	517920	611012	609811	233376	396532	405482	389846	438306	418578	347524	444021	456102	459880	630940	730335	623302	697358	709302	597168	475184	412355	316694	636637	687956	564694	187444	146946	141090	151249	140080	136592	179334	133902	135781	158216	142416	135373	146096	111993
Tetrahydrodeoxycorticosterone	333.242	HMDB00879	2728.5	2893.5	5208.5	3689.5	3305.5	5117.5	4218.5	3927.5	5507	3807.5	3792	7839	4827	3184	4870.5	4142.5	3678.5	4311.5	4403.5	3530	5350	3508.5	3318.5	5256	3590	2848.5	5140.5	3617.5	2789.5	4788	3967.5	3587.5	4358	3975	3529.5	5972	4131.5	4583	4748.5	3656.5	3273	6465.5	5605.5	4914.5	6272	4082	3557.5
Aspartylglycosamine	334.125	HMDB00489	30811	24429.5	19668	29300.5	26839.5	22756.5	28561.5	23920.5	19962	29424.5	30180	14993	25494.5	26385.5	21402	29633	26760	20143	24563	25306	24064.5	26657.5	29566.5	22216.5	30137	28523	21461.5	27599.5	24637.5	19213.5	28874	32368	18508	81626	72019.5	69106.5	74791	76305.5	64513	95973	79833.5	68598.5	80545.5	77700.5	73353	76586	63170.5
Leukotriene B4	335.223	HMDB01085	7191	7188	9091.5	8501	6636.5	7191.5	9870	8001	7411.5	7484.5	8192.5	10958	9259	7061.5	9377.5	11935.5	7045.5	6886.5	8221.5	6699.5	10468	7854.5	6874	9737	8372.5	5557	8886.5	7507	8900.5	8480.5	6328.5	6538.5	9860.5	10592.5	6184	10444	8610	6507.5	9428	8332	6293	9769.5	9062.5	7857.5	8946	7586.5	8218
Kyotorphin	336.168	HMDB05768	2874	3894	3231.5	3079.5	3450	3421.5	2450.5	2826.5	3230	3102.5	2964	4037	3059	3176	2498	3098	2960	2564.5	3060	3217.5	2985.5	2692.5	2739	3636	3021	2912.5	2889.5	3367.5	2754	3164	3205	3541.5	2359.5	4319.5	3857.5	5087	6098.5	4464.5	4484	4570	4548.5	4216	4180	3518.5	5124	4665	6048.5
AICAR	337.057	HMDB01517	47156.5	54945	47872	48020	55653.5	52321	56986.5	51580.5	51383	49049.5	53919.5	29952.5	46245.5	56392.5	61222	51188.5	52818.5	50465.5	51264.5	50597.5	51286.5	52489.5	60989	53420	53826	52238.5	54679.5	58239	57410	58375.5	51811	52184.5	50640	117408	112852	97838.5	129640	127666	84771.5	134085	117093	78541.5	103018	126112	76846.5	137840	127469
	337.141	HMDB01272	6571	8166	9353.5	7714	6605	7649.5	8312	6983	8079.5	7854.5	8480	8749	9047.5	7311.5	7073	8525	7377.5	8392	9778.5	7502.5	9556.5	10399	7024	9330.5	8346.5	7577	9007	9761	6602.5	8423	9105.5	6904	7970.5	14589.5	14422.5	15765	16190	15833.5	14048.5	18533	13805.5	14892	14952.5	15004.5	16286	16501.5	15977.5
14,15-DiHETrE	337.236	HMDB02265	15890.5	17899.5	19596	15850	13625.5	22260.5	25667	14092	18319.5	19047	13539.5	32293	24436	15760	18209	16056.5	15761.5	19218	21597.5	18032.5	28330.5	16363	13987	22206.5	15415	14755.5	23118	20098.5	16194	21106.5	16465.5	12689.5	20001.5	24378	16137.5	22852.5	18726.5	14468.5	18274.5	17046.5	16571.5	24717	24251.5	16706	23124.5	21898	17587.5
Erucic acid	337.312	HMDB02068	32114.5	30339.5	39673.5	30394	33745	37253.5	33830.5	30183	38797.5	32067	30318	50738.5	33039	32015.5	37099.5	33012.5	32204.5	36536.5	33487	28192.5	32717.5	29617.5	32074.5	39625	28919	29865	37098.5	35155.5	34717.5	25723	28909	33107.5	37456	38869	35582.5	38000	36955	37229	37728.5	39058.5	31715.5	38632	47421	30765	38951	38111.5	32037.5
1D-Myo-inositol 1,4-bisphosphate	338.989	HMDB00968	333228	276443	609444	383788	254598	688790	735658	213492	489331	617590	271837	200260	361360	244336	699229	364066	383617	584966	242032	221886	611773	752295	245098	518982	807946	323746	546482	766694	634071	452546	673978	216868	472681	71807	74405	66362.5	58411	62054.5	49855	59376	65657.5	82053.5	59039	52168	55210	46195	39163.5
3'-Ketolactose	339.092	HMDB01030	13440	12432.5	13340	12945	11680	13483	15908	12447	12948	16809.5	13358.5	8970	12567	12724	13859	14650	13723	13447.5	13762.5	12924.5	15307.5	15658	12960.5	13694.5	18211	14581	13090.5	16192	13535	13949	16303	12524	12448.5	15273.5	14623	15551	16795.5	15307.5	13858.5	18413.5	15525.5	12315	17193	16248	14561.5	18219	16053.5
Behenic acid	339.327	HMDB00944	40291.5	39576.5	79358.5	38490	33911.5	49303.5	62700.5	41413	54329.5	42588.5	44736.5	91559	52463	44960	63603	41477.5	35710	57184.5	54805	43898.5	68559.5	46401	43526.5	75666	45430.5	43266.5	70285.5	41590	37932	38374	46335.5	39216.5	57076	77143.5	62188.5	66411	68986	63370	60292.5	75065	71088	96480.5	82151.5	65480.5	64743	56146.5	55571.5
Melibiose	341.109	HMDB00048	73675.5	81930.5	75889.5	85183	78089	75040	88925.5	74233	80169	91259.5	81679	98733.5	80073.5	81194.5	76386	83383.5	86093.5	73184.5	82768.5	83342.5	79959.5	104152	83707	80490	85487.5	77028	82991	97900.5	80491	81521	81608	82082	79572.5	88527.5	78515	81635	86096.5	89916.5	84831	92986.5	88665	86140	92097.5	84618	86787.5	83490.5	83683
2,3-Dinor-6-keto-prostaglandin F1 a	341.197	HMDB02277	25704.5	30185.5	46567	29969.5	28945	41836.5	39472.5	32695.5	50107.5	30593.5	29867	105684	32354	32269.5	44976	27267	24607	44455	31575.5	32643.5	50755	33084	28009.5	64191.5	35601	29521.5	50369.5	35864	30443	44235	30932	26800	52660	33954.5	31328	52289.5	32280	30684.5	52650	33014.5	32668	54061.5	40439	33089.5	58820.5	28313	35267
MG(P-18:0e/0:0/0:0)	341.306	HMDB11153	7776	7367.5	15891.5	9438.5	9013	13118	11998	7921	16583.5	10540	8580	25156.5	9406	10014.5	20247.5	8939.5	8623	15434	10253	10518	17458	8239	9669.5	21220	9336	7215.5	18365	11768.5	8742	14141.5	9345	8187.5	15736	78795	50819.5	35987.5	53769.5	39195.5	28237	55577	36096	47227.5	43355	35479.5	34724.5	21638	16448.5
Thiamine monophosphate	343.061	HMDB02666	23038.5	25147	21304	30542.5	23255	24208	46720.5	22332	24907.5	41186.5	25483	16093	110876	22943	22418	24047	25891	21141	69068.5	25391	28524.5	25737.5	22868.5	25624.5	23542	23177.5	26624	44123	25157	25888.5	23942.5	26096	22777.5	84662	26885.5	23142	29265.5	24500.5	19860.5	30934	25289	21674.5	43830.5	25744.5	22039.5	32002	24848.5
Dolichyl diphosphate	343.109	HMDB01513	16155	15774	15514	23777	14608	17095	48347.5	18033.5	16707.5	39245.5	16769	13234.5	153460	14715.5	16987.5	16490	14040.5	15437.5	88904	17223.5	25178	14463.5	16788.5	19074.5	15591.5	16294.5	18033	46743	16084.5	17553	16694.5	15467.5	18422	123744	20857	24759	30651.5	22841	21913	23705	20774.5	25127	47710.5	21602.5	27156	33224	19231.5
11-Dehydrocorticosterone	343.199	HMDB04029	11360	9835.5	13378	10591	9472.5	12794	12457.5	11875	13370	12763	11347	16788	17221	9501.5	12192.5	11650	9241.5	11235	15142.5	12303.5	14575.5	9064.5	10023.5	13609	10463	10215	14112.5	12254	9507.5	11204	10427	10700.5	13733	20701.5	15831.5	15527	16185.5	15825	16580	16997	17222	18961.5	17438	16346	19428.5	12600	12438.5
Medroxyprogesterone	343.226	HMDB01939	9257	8855	10363.5	9403.5	8784	9906.5	12117.5	9459	12200	9145	8887	16230	11436.5	9868.5	12361.5	10155.5	8633.5	10783	10504.5	9227	13321	9820.5	9259	11852	9520	9890	12139	9256	7401	9708.5	10058	8564	9013.5	13572.5	12193	13666.5	11291	10967.5	13625	13163.5	11205.5	14927.5	12455.5	10338.5	13360.5	10540.5	10802
MG(18:0e/0:0/0:0)	343.321	HMDB11143	2739	3020	2684	2274	2164	2880.5	4277	3521	6569	4278.5	3296	21235.5	2458	2903.5	3187.5	2322	1576.5	2273	2640.5	2205.5	2653.5	2425.5	2014.5	3060.5	2881	2496.5	3033.5	4565	4105	3130	2507	2747	2897	8954	6149	4579	5830.5	4529	4478.5	23606	12677.5	12477.5	16702.5	11984.5	10925	5497.5	2868.5
Cortexolone	345.21	HMDB00015	4918	4635.5	6757	5947	5687	7316.5	5430	5363.5	7692	5834	6313	10511.5	6109.5	5333	7314.5	6230.5	4869	7045	7365.5	5994.5	8882.5	6197	5299.5	8077.5	5216.5	5800	7202	5637.5	5356	6542.5	5774.5	5692	7165	7719	6475.5	10295	8219.5	7129	8669	7835	6760	10616.5	8402.5	7011	9651	6804	5821
Adenosine monophosphate	346.056	HMDB00045	972201	891768	752914	1064250	917929	826440	1.19931e+06	1043970	878440	1.17803e+06	1075582	763706	925868	851696	808413	1.13633e+06	978739	908252	1.08181e+06	1013675	893456	1.13254e+06	1.15318e+06	774319	1.24987e+06	993087	797426	789498	727026	474746	1175846	1136744	776318	2417411	1.42985e+06	1323432	3.73218e+06	1627064	1489969	2.69091e+06	1.33133e+06	1459305	2.31125e+06	1250202	1.54985e+06	3534751	2738416
Anandamide	346.275	HMDB04080	1337.5	1852.5	2020.5	1418.5	1519.5	1653	1742.5	1621	2330	1560.5	1465.5	1986.5	1646	1804.5	1607.5	1641	2239.5	2083.5	1987	2111.5	1655.5	1430.5	1703	1926.5	1964	1876	2277.5	1568	1678	1643.5	1829	2067.5	2480	4180.5	4064	3680.5	4807	3920.5	4111.5	4823	4100.5	4391.5	4297.5	3789	3408.5	5424.5	3958
Prostaglandin E2	351.219	HMDB01220	16078	14901	19785.5	15024	14095.5	18201	21605	14447	20006.5	15942	17238.5	26318.5	19990.5	16712.5	20760.5	17700.5	13059	16533.5	18966.5	16335.5	20780	16074.5	14889.5	21394	17223	15601	19677.5	17120	12716.5	16339.5	16637	14211.5	17604.5	25524.5	16938.5	23149.5	21014	17700.5	20449.5	22815.5	17885	23127	26197	18246	26744	20626.5	18622.5
MG(0:0/18:3(6Z,9Z,12Z)/0:0)	351.253	HMDB11539	5901	6211	11637.5	5536.5	5849	10742.5	9325	7208	12990.5	7207.5	8384	16721	8274.5	7151.5	12757.5	7024	5762	10984	9661	6519	12820.5	7339	7668	14141	6903.5	7934.5	11639	7486	5173.5	10062.5	6607.5	4912.5	11738.5	10924.5	6566.5	13594.5	7700.5	7733	11679.5	8297	8235	12902	9149.5	6586.5	14383.5	7908.5	7242
Prostaglandin F2a	353.233	HMDB01139	12075	11756.5	22621.5	21106	12100.5	17895	21296	13028.5	21005.5	15079.5	12759	46961.5	17188	14443.5	23125.5	13493	12424.5	21256.5	14520.5	14682	24338.5	14121	12898.5	30867.5	13168.5	11996	22933	17732	13312	20022.5	12891	12327.5	21648	15772.5	12444.5	19848	14112	15621.5	21985	15771.5	13134	25413.5	20147.5	15537	27818	13865.5	15243.5
MG(18:2(9Z,12Z)/0:0/0:0)	353.269	HMDB11568	9925.5	9178	32252	11226.5	9417.5	22284.5	15525	13043	26748.5	13126.5	12999.5	46830	13136	12362.5	27552.5	11371.5	10345	28797.5	13035	12675.5	32337.5	12589.5	10844	36383	10856.5	11079	27419.5	11246	8862.5	23354	13006	10659	30337	14089.5	12739.5	27206	11586.5	12270	24898	10990.5	11051.5	32841.5	15014.5	10483.5	31491.5	13245	12828.5
Tricosanoic acid	353.342	HMDB01160	17198.5	14473	54593	21377	18062.5	24909	32404.5	17713	21822.5	19934	19475	49137.5	30811	21404.5	39384	19695	18045.5	31585.5	28690.5	20809.5	39758	17308	21632	51498.5	20114	17215.5	45429.5	17975.5	12554	19499.5	18830	18560.5	34193	40261	29154.5	30408.5	26850.5	34311.5	28116	30003.5	25764	56089.5	36163	25356	29818	28054	23602
Prostaglandin F1a	355.249	HMDB02685	12400	8173	27912	14494	11093	18698.5	16358.5	12497.5	23847.5	13411	13112.5	36424	15650	12608	26017.5	16578	11956	24643.5	14409	12831.5	28338.5	14612	11874.5	32405.5	11748.5	14810.5	23323	13876.5	8163	17552.5	12390.5	10231	24297.5	20446	14070.5	21982	22214.5	15081.5	21087	13671.5	12025.5	26788.5	17051	12560	22712.5	20841	14983
Tetracosahexaenoic acid	355.264	HMDB02007	16468.5	15887.5	14614.5	17707.5	19710	12315	13568	13414	11287	12001	14374	12660	16703.5	15956.5	14534	14945.5	14085	15138	13869	11083	12384.5	13187.5	15848	13465.5	15116.5	13825.5	11929	12876	10422.5	8465	14478.5	16314	12191.5	9899.5	7250	9549	8606	7597.5	8070	7844.5	5956	9598	10111	6841	8340	9054	6933.5
MG(18:1(11Z)/0:0/0:0)	355.286	HMDB11566	14251	14711.5	37849.5	18156	13414.5	27274	20969.5	16198	31894.5	17545	17665	51687.5	17707.5	17726.5	35609.5	17039.5	17084.5	31277.5	19789.5	16913.5	32873.5	16442	16619	39912.5	17078.5	16373	34750	15437.5	12201.5	27256	16458.5	15031.5	36298.5	19784.5	18551.5	31807	16168	16636	27051	18972.5	15123	40558.5	19346	14572.5	33586	17646.5	17166
2-Phenylaminoadenosine	357.132	HMDB01069	9662	10607.5	10741	9557.5	8840.5	10503.5	9105	7918.5	11293.5	8820.5	9055.5	10149.5	10056.5	8188	10268	8881.5	8637	8868.5	10631	9090.5	11212	10228.5	8816.5	9753	8617.5	9410.5	10037	9631	7552.5	14391.5	10778.5	8260	10323	11359.5	11338.5	14016	12435.5	11992	11414	12022	11680	11390.5	11014.5	9045	13359.5	11692	9804
Malabaricone C	357.174	HMDB05798	11297.5	10833	12738.5	10447	9673	12959	10518	10797.5	15424	10746	11928.5	18007	11970	9987	13761	11079.5	9877.5	13149.5	12827.5	9093	14425.5	10156.5	10271.5	16315.5	9870	10805.5	13247.5	11599	10448	13847	11641.5	10344	15251.5	14801.5	12620	15780	15767.5	13140.5	14899	14842	13545.5	17334.5	13442.5	12533	17008.5	12942.5	10745
13,14-Dihydro PGF-1a	357.264	HMDB05076	12080.5	5932.5	16437	8320.5	8031	11984	13965.5	8100	15116	11880.5	9454	23944	13719.5	9697	15817	13198.5	9185	16090	11957.5	9422	20070	11776.5	8319	20244.5	9146	8557.5	17517	8575.5	7234	12219.5	10122.5	8129	16534.5	11073	9024.5	13676.5	11474	8414	14557.5	10266	8402.5	18722	13346.5	8177	14414	11719.5	10224
MG(18:0/0:0/0:0)	357.301	HMDB11131	4607	3709	6953.5	3516	3939	4420.5	4588.5	4536.5	7017	4086	4831	11594.5	5454	3222.5	6790	4329.5	3908	6303.5	4113.5	3888.5	7172.5	4250.5	3963.5	7145	4312	3962	7637.5	4409	3262	4945	4604.5	3984	7386	5941	5575	6924.5	5682	5176	6854	6478.5	5764.5	6972.5	5707	4773	7613	4815.5	6359
Rabeprazole	358.124	HMDB05026	15943	16005	15210	16386.5	16598.5	13853	16313	14486.5	14991	16396	17268	11635.5	15645.5	15136	16712	16440.5	16243.5	13165	17132.5	16051	14652	14379.5	16077	16989.5	16522	17995.5	15568.5	15753.5	13090.5	14435.5	15703.5	15910	15038.5	18727	16548.5	17488	17960.5	17978	15755	22457	17899.5	17914.5	20168	16782	18824	18006	16255
Rosmarinic acid	359.079	HMDB03572	16091	15812.5	15127.5	14786.5	14987	13793.5	17602	13371.5	14363.5	16423.5	14925	10549	18141	14559.5	16956	13767	13997.5	13752.5	18215	14100.5	15585.5	14441	14826.5	14824.5	15865.5	17505	15615.5	18570	15785.5	17321	14917	12640.5	14068.5	32718	26472	24815.5	26899	28146	22862.5	28738.5	25913	20406	28519.5	25983	23128	30518	26421
3-Methoxy-4-hydroxyphenylglycol glucuronide	359.1	HMDB00496	11254.5	9687	8992.5	10767.5	10661.5	10730	13188	9862.5	10924.5	10911	9380.5	8109	14418.5	11607	11100.5	11510.5	11553.5	10957.5	13208	10793.5	11030	11061.5	11034	10996	11757	12183.5	11451	12766	10860	11979	11140	11830.5	10889	19122.5	14968	14765.5	16709.5	16859	15338	18326.5	15312.5	14959.5	15870.5	15822.5	15163	18491.5	15253
Aldosterone	359.19	HMDB00037	9029.5	10212	14437.5	11128	9409.5	14721.5	12629	9535.5	15824.5	10775	11573.5	16005	12825.5	10561.5	13874	10843	10876.5	13749.5	11378	10615.5	15382	10295	10134	15711	10718.5	10404	14368	12396	9701	13712.5	10264.5	9662	14129.5	14256	12189	16661.5	13385	11354	16956	13177.5	14368.5	17329	12723.5	12217.5	16670.5	11206.5	11469
	359.221	HMDB03689	7297.5	8402.5	10078	6803.5	7185	8615	8013	7898	10502.5	7542	7021	13564	8371.5	8296	10109	7662	7437	9255	9174.5	8830	10935	8828.5	7982.5	11004	9346.5	7496.5	10831	6892.5	6526.5	10208	7841.5	7448.5	10315	10173.5	9054	11851	8978.5	8782	9655	10351	7812.5	12376.5	9773	7876.5	12111.5	9082	8316
Tetracosatetraenoic acid n-6	359.296	HMDB06246	4318	4229.5	5153	6194.5	4267.5	5183	5695	4665.5	5114	5397.5	4135.5	8591	4903	4662	4580	4898.5	3951	4649.5	4596	5284.5	6575	3929	4598	5381	4435.5	5008	4646.5	5689.5	5467	3940.5	4137.5	4200.5	5420	87101.5	57921.5	50818.5	67704	47878	39708.5	53049.5	38675.5	55324.5	43634	34544	50236	23811	13759.5
Thyrotropin-releasing factor	361.139	HMDB05763	10092.5	10198.5	10903	10793.5	9513.5	10529	9947	8817.5	12584.5	10924	9134	12124.5	11164.5	9818.5	12330.5	10231	10121	10500	11726.5	11777	11846.5	9591.5	8851.5	10906.5	12569.5	11684.5	12530.5	11516	9119.5	13943.5	10393	10259.5	10642	13526	8843	12442.5	12096	11480.5	11913.5	12080	10947.5	13131	11172.5	11247.5	13208.5	11730.5	10975.5
Cortisol	361.203	HMDB00063	6098	7121	8974.5	6372.5	6020	9171	7988	5768	9306	7749	6802	12900	9033	6614	8542.5	7031.5	6342	8848	7347.5	5705	9647	7877.5	7415.5	10701	7381.5	6427.5	9104	7226.5	6332	9460.5	7271	6386	10308	8989	6601.5	9376.5	7450	6019	11135	8730	7613	10953.5	7776	7021.5	10963.5	7839.5	7610.5
Guanosine monophosphate	362.051	HMDB01397	96230.5	85037	93627	96160.5	86260	92020	111724	105602	104422	114279	107294	95644	94193.5	82815	99004.5	108022	103772	98948	97402	102944	104060	105302	112000	86993	118148	97582.5	86407.5	90821.5	81231	71150.5	117416	100821	91215	259299	183030	165082	299261	192672	170276	270758	179274	169848	248955	174688	179034	341053	275936
Leukotriene B4 dimethylamide	362.271	HMDB05085	506	509.5	1788.5	547	1073.5	1507.5	1567.5	918	2136.5	1350	1061.5	2332	1375.5	1250.5	1805	523.5	1715	1222	1609	840	1628	1434	917.5	1589	1073.5	969.5	1948	1097.5	775.5	1222.5	1600.5	482	1999.5	4612.5	4660	6016	5122	4763	5616	5300	3961.5	5512.5	3568.5	3579	5669	4816.5	3801.5
Xanthylic acid	363.035	HMDB01554	24866	25294.5	21578	25458	25271	21277	24802	25245	20899	24448.5	24445	10846.5	22280	24069	22374.5	25670.5	25913	22195	26323	26887	21580	24676	25347.5	21885.5	26953	25004	23025.5	25943.5	23832	20900	24387	27073	22413.5	25997	21988.5	18197.5	23099.5	23939	17022.5	28652.5	22099	18917	23626.5	23602.5	18559.5	26187	22962.5
Phosphoribosyl formamidocarboxamide	365.053	HMDB01439	22388.5	19975.5	20213.5	21393.5	16889	19917.5	23944.5	18972.5	17654	23952.5	20653.5	10956	30534.5	18872.5	20036.5	20832.5	21586	20474.5	28011.5	20012	21017	20111	20716	19102.5	21903.5	23699.5	19473	28831	20610.5	22175.5	19956.5	21597	20584.5	37818	26590.5	24162	26914	31582	22067	33516.5	29946	24721.5	31887	26950	24589.5	28683.5	24686
20-Carboxyleukotriene B4	365.197	HMDB06059	13479	9173	10887.5	11929.5	8171.5	12973.5	18057.5	9902.5	12531	11493	9434	19021.5	12131.5	8129	11944	15037	8404.5	12787.5	13804.5	10341.5	12757.5	12890	8344	12632	13189.5	8905	13840	11799.5	7796.5	14472	12862	8470.5	12046	14459.5	10316.5	13517	15025.5	9267	16005	15985.5	11815	16823.5	12669.5	9873.5	16699	13521.5	11931
	365.343	HMDB02368	18875	18329	28579.5	20363.5	20722.5	24771	17792	18920.5	26762.5	17123.5	17982.5	31955	18021.5	18792.5	27311.5	17305	16984.5	22686	17538.5	17102	27038.5	17983	19462.5	31336	18064	21780	27501	19492	21177	18347	20059.5	19638	27679	85207	85251	86203.5	88402	95456.5	84334.5	102404	84434	78420.5	85419.5	76452	64079	70008.5	53900.5
Orotidylic acid	367.017	HMDB00218	67865	68885.5	71430	69926.5	67425.5	70603	61165.5	55209	62982	57815	55144	36931	62698.5	67035	72550	68112	72488	68350.5	63776.5	60387	62559.5	62008	69627	75137	68501.5	65236.5	69414	76878	68666	69650.5	62616	68702	67039.5	91304	92939.5	79054.5	77402	91570.5	71175.5	89535	77107.5	69101	89888	81430	63647	73302.5	67650
DHEA sulfate	367.154	HMDB01032	8169.5	8773	8800.5	8256.5	8120	9960	10500	8377.5	10829.5	8560	8249.5	10858	9954.5	6914	9092	9452	7633.5	7334.5	9670	11294	10900.5	10111.5	7937	9290.5	9206.5	8543	11562.5	9185.5	6699	11355	9615	7653.5	10503	10490.5	9997	12442	11070.5	10767	12666	13302	10519	13826.5	10961.5	11007.5	13283	11266	9529
19-Hydroxy-PGE2	367.213	HMDB01908	14759.5	14221.5	21684	15767.5	14193	17819	19012	13983	21924.5	17027.5	14535	31146	18023.5	13785.5	20546	16404	13529.5	21881	15199	15550	21329	17282	14069.5	21366	15680.5	15705	20340.5	16453	14295	17756.5	16409.5	14040.5	21742.5	19146.5	17096.5	21380.5	17047	15943	23327	20560.5	16129.5	23046	18593	15755	27510.5	18164.5	16850.5
Cortol	367.249	HMDB03180	13505.5	12466.5	26634	14413.5	11477	21984	17755.5	15642.5	27599.5	15544	14949.5	38806.5	14821.5	14937	28359.5	13536.5	14472	25100.5	15595	15314.5	28965	15689.5	14052	31046	15050	13232.5	24787	17006	12727	24087	14225	11533	27684	15277	14293.5	23138.5	14520.5	14044	24769	13635	13245.5	28273.5	15075.5	12627.5	27958	11965.5	13472.5
Tetracosanoic acid	367.358	HMDB02003	49439	49897.5	83925	55852.5	48148	61827.5	84382	53412	70416.5	55275.5	53611.5	111524	72599.5	52257	72401.5	59429	49425.5	63784.5	61923.5	56045	70422.5	52858.5	60476.5	84090	59004	54801.5	83170.5	51655	44099	43324	60857.5	58647	72061	82755	76205	65469.5	74699	88438	68286	94223	86931.5	100964	92810	78103	68939	70353.5	63763
cis-5-Tetradecenoylcarnitine	368.286	HMDB02014	3829	2923	8029.5	3175	2805.5	6687	4589	3176	7503	2953	2951	9725.5	3703	3889.5	8043.5	3643	3421.5	6152.5	3939.5	3663.5	8603	3282	2907	7358	3290	4202.5	7450	3856	3796	6072	5040	2765	8908	5371	6041.5	7089	6835.5	4828.5	7250.5	4401	5075.5	9402	6478.5	5086.5	7334	5136	4195
Androsterone sulfate	369.173	HMDB02759	6015	5725	8656.5	6180	5950.5	7782.5	8450	5520	9419	6500	6720.5	10488	7880.5	5752.5	8476.5	7993	6297	6819	7018.5	6891	8509.5	7228.5	6415.5	10233.5	6457.5	6745	9447	8208.5	6415	10177.5	7088.5	7346	8158.5	6913.5	6797.5	8182	6645.5	7482	8689	6970.5	6739.5	10800	7347	6623	10918.5	6347.5	6434.5
6-Keto-prostaglandin F1a	369.228	HMDB02886	10587	9743	20060	12752.5	9772.5	16817.5	12480.5	10542	19777	12103.5	12055	30807	13045.5	11561	19847	12825	10353.5	17789	12447.5	12211	22775	11402	9869	23303	10905	10450.5	19763.5	14117	10234.5	17432	11486	11582	20658.5	14675	12441.5	19937.5	11128	12235	20346	10474	13280	22770.5	14843	13195.5	21298.5	12347	11888.5
3-Oxo-4,6-choladienoic acid	369.241	HMDB00476	4670	4596	6198.5	4794	4433	5800	5015.5	4259	5572.5	4227.5	4506.5	8672	5634	4517	6395	4914.5	4615	5128	5709.5	4591.5	6588	5405.5	4310.5	6654.5	4235	4686.5	6297	4975	3577.5	5710.5	4413	5363	6447	5565	4819.5	6631	5488.5	5080	6922	5379	6118.5	7109	5201	4727	7193.5	4923	4864
3b-Hydroxy-5-cholenoic acid	373.276	HMDB00308	4629	7104	6689.5	6414.5	4069	6675.5	4767	4452	6173	5795.5	5824	8267.5	5277.5	5277.5	6266.5	5613.5	4033.5	5311	6090.5	5748.5	7409.5	7134.5	4441	6642	6720.5	4648	5856	6116	4794.5	4932	6250.5	5002.5	5773	7780	7631	7970	6375	6405	6700	7626.5	6868	8369.5	8235.5	6026	8734	5266.5	5105.5
18-Oxocortisol	375.181	HMDB00332	10767	9425.5	12269	12162.5	8390	12439.5	11465	8776.5	13896	11413	10498.5	16821.5	12317	9383	12085.5	10541	9749	11267	12600	10521	13601	10516	10296	12863	11361.5	10280.5	12223.5	11386.5	9240.5	12193	9122.5	9224	12353.5	11776	11411.5	14756	11566	10693	13957.5	11617.5	9425	15784	11943.5	9612.5	16912	11947.5	8639.5
MG(0:0/20:5(5Z,8Z,11Z,14Z,17Z)/0:0)	375.255	HMDB11550	5575.5	4196.5	7046	5008.5	4875	6799	6242.5	4223	8518.5	6262.5	4025.5	10530	5014.5	5194.5	7226	5223.5	4552.5	7346.5	5665.5	4861.5	6648.5	6473	4377	7677.5	6124.5	4813	5967.5	6066	4851.5	6852.5	5238	3793.5	7064	7773.5	5283	8559.5	7277.5	6240	8442	8423.5	5782	9159	7317.5	6628.5	10292	5461.5	5096
Pentosidine	377.195	HMDB03933	13264.5	13146	14656	13786.5	11367	15427.5	15829	13818.5	16883	14899	13120	25184.5	15338.5	12052.5	15056.5	17824	12854	14077.5	15602.5	14402.5	16362	13274	12420	16660	14537.5	11645.5	13462	18356	14836	17161	13555.5	13875	14034.5	16794	12608.5	14805	16465.5	15405	16584.5	15606	14200.5	18684.5	16595.5	14265.5	17299.5	15030.5	13096
S-Lactoylglutathione	378.098	HMDB01066	100598	73872	52232.5	82387	71856.5	51491	65162	49759	39268.5	70333	58739.5	17678	68902	70364.5	48810.5	87938	85871.5	55515.5	70773.5	68408.5	50544.5	75122.5	75718.5	43665.5	78616.5	69126	42614	70802	49995	28857.5	69970	72553.5	42983	15114.5	12975	9712	11071	12776	11037	12352	11454.5	8778	14178.5	12187.5	11423	13233.5	10724
Sphingosine 1-phosphate	378.241	HMDB00277	9666.5	10452	11468.5	10945	8782.5	11016.5	12350.5	9482	14712	10991	9879	10734.5	9127.5	9057	11005	10078	8578	9787	8018	7726.5	13197.5	9524	10545	12828.5	10016.5	10536	12824.5	7531.5	8034.5	7270	9009	9814	11600	8471.5	7645	8554.5	7725	6186	8850	8668.5	6408.5	6599.5	6293.5	5033.5	5942.5	7220	5613
Leukotriene B4 ethanolamide	378.264	HMDB02304	1854.5	2423.5	2718	2469.5	1925.5	3090	2329.5	1879.5	3934	2227.5	2057	3228	2553.5	2680.5	2001	2182	2894.5	3025	2678	1631	3016	2715.5	2143.5	2870	1652.5	2300	2994.5	2798.5	1650.5	2785	1879.5	1892	3437.5	3705.5	2957.5	3358	3284	3224	3405.5	3009.5	3104	2811.5	3118	2591.5	3260.5	2879.5	1630
Bisnorcholic acid	379.248	HMDB02082	18857	15011	25348.5	19286	14088	19700	18432	14735	17820.5	15387.5	15018.5	21405.5	18503	15593	22437.5	19425	16228	20499	17202	14789	20404.5	15990.5	15746	22224.5	17750.5	17034	19241	18540.5	13617	15840	16470.5	14321	18571	27020.5	20345	26447	25022.5	22623	24480	21437.5	17493	21921	20139.5	15437	22800.5	17415	16648.5
MG(20:3(11Z,14Z,17Z)/0:0/0:0)	379.285	HMDB11575	7114	5268.5	14364	7336	6255	11823.5	7913.5	6699.5	14101	6075.5	6579	19042	6817	5932.5	13123.5	7079.5	5883	12543	7365	7877.5	13420	7191	5406.5	16116.5	7342.5	6654.5	13227	7452	5720.5	11679	6886	6716.5	12858	10718.5	8234.5	15010.5	8277.5	7788.5	14278.5	9139	7830	16284	7440.5	7649	17925.5	7696.5	7244
Cis-zeatin-7-N-glucoside	380.156	HMDB12201	4875.5	3635.5	2792	3309	3162.5	3105	3093.5	3277.5	4116.5	4135	2902	2524.5	3524.5	2889	2326	4028.5	3101	2593	4555.5	3883	4777.5	2642.5	3683	2505.5	2983.5	3323	2829	4491	2260	4798	4127	3366	2576.5	3322.5	2858	1168	3651	3071	1529.5	2110	2577.5	1836	3502	2384	2541	2959	2367.5
5a-Cholesta-8,24-dien-3-one	381.317	HMDB01093	6602	5168.5	10901	6263	7025	9360	6919	5210.5	9939	6916	6183.5	13118.5	6691	6678	10887	6777.5	4515.5	10103	5681.5	5952	10272	6774.5	6043.5	12063.5	5460	6834	9896.5	5639.5	5250	8265.5	6165.5	6512.5	11078	14726	13309.5	18794.5	13112	13379	18730.5	13642.5	11531	20665.5	14067	14767	20268.5	14884.5	13794
Pentacosanoic acid	381.374	HMDB02361	22181.5	21819.5	54877.5	26727	19461.5	30110	38595.5	23723	28420.5	25157.5	22515	53771.5	34837	25120	45178	27979	23361.5	31302.5	30883.5	27728	42246.5	21151.5	26359	52865	25327	22366	46496	24694.5	17976.5	22764	24964	19714.5	39196	34112	26906.5	30850	25070.5	31163	23448	29248	29031	58928	33430.5	25071	31963	26374.5	26591.5
Pentacosanoic acid	381.389	HMDB02361	4371.5	4131	9030	4624	3382	5538	6207.5	3957	6058.5	4314	4484	10679.5	5598.5	5063.5	8411	5581.5	4070.5	6161.5	5440.5	5740.5	7726.5	3882	5088.5	9215	4882.5	3929.5	7904.5	4667	3707	4847	5344.5	4568	7218	6239	5371.5	6103	4501.5	6073	5467.5	4716	4916.5	10471.5	6070.5	4005.5	6279	4666.5	4417.5
Succinyladenosine	382.1	HMDB00912	15571.5	13024	8099.5	15050.5	14079	9004	15263.5	13147	12544	15680	16371	5302.5	13239.5	12603.5	9427	13785.5	14828	8657.5	15570.5	13324	10154.5	15576	16362	9525.5	16932.5	16830.5	11281.5	11853	8724	9129	15690	15754	10755.5	9587.5	8080	8802.5	8141	8027.5	7834.5	10218.5	8337.5	8938	10538	9040	9598.5	10222	8870.5
Dihydrozeatin-7-N-dihydrozeatin	382.174	HMDB12211	2427.5	3776.5	854.5	3232.5	2556	2134	2936.5	2884.5	3280.5	3737	3818	2614	3374	3296	2284.5	3398.5	2972.5	2111	5044	3298.5	2750.5	3432	3343.5	1863.5	3474	3699.5	2413	4248	2637	3989	2650	2883	4144.5	5856	4190.5	4869.5	5380.5	4710.5	5875	5702.5	4726	5077.5	4118	4746	5133	3916	3551
S-Adenosylhomocysteine	383.114	HMDB00939	29167	25638	23315	28118	25691	27307	31574	27848	23107.5	32562	28678	18173.5	29197	23127.5	24348.5	28927.5	27619	24169	29098.5	24950.5	27399.5	29454.5	28230.5	22765.5	31529	31635	25463	30099	27015.5	21952	30236.5	28704.5	25269.5	40317.5	30180	33936.5	41349	33880.5	32485.5	39366	30253	36750.5	37631	32680.5	35778.5	43200.5	39463.5
MG(20:1(11Z)/0:0/0:0)	383.317	HMDB11573	15287.5	13106.5	32267.5	18061.5	13114	23268.5	24301	16121.5	25963.5	16748	17986.5	40120	18647.5	17971.5	32416	15942.5	15365.5	29424.5	17432	17702.5	31087.5	15918.5	15238	36247.5	17394.5	15434.5	30485.5	16730	12049	23694.5	14583	13790	29692.5	21129	18956	30507.5	17846	23385.5	27428.5	20596	16795.5	36693.5	30023	18960	29658	21041	20047
7-Dehydrocholesterol	383.334	HMDB00032	4766	5125	9420.5	5311.5	4380	5820	5868.5	4798.5	7588	5868	5631.5	10826	5183	4333.5	7799.5	4173.5	4748.5	7230.5	5232	4472	8334.5	4872.5	4173	9878	4959.5	4673.5	8531	5058.5	4063.5	6547.5	4110.5	4437.5	7251	8874	8548	11577.5	8083	8518	10950	7682.5	8185	12511	10507	8259	11570	8498.5	8463
12a-Hydroxy-3-oxocholadienic acid	385.241	HMDB00385	5567.5	7420.5	11217	7768	6129.5	9131.5	7083	6738	8922.5	6678	6946	12370	6398	7451	9317	6494.5	5986	8301	6753.5	7508	9984	7435.5	7331	10674	6156.5	6360	11986.5	6071	6789	9458.5	7767	7167.5	9336	9393	6829.5	10947	8715	7990	10787	7692.5	7332	12822	9483.5	7400.5	11801.5	8600	6461.5
DG(18:0e/2:0/0:0)	385.329	HMDB11147	4261	2353	7985	4315.5	4170	6107.5	5402	5671.5	6871	4828.5	5561.5	11168	4782	4821	7181	5241.5	3884	6518	4500.5	5663	7724	3518	4403	8855.5	3762.5	5058	7246.5	3779	3653	6282	4042	4821.5	8834	5690	5962	6690	4798.5	5472.5	6694.5	5924.5	5144.5	8859.5	6729	5602.5	8018.5	5158	5172
Cholesterol	385.347	HMDB00067	5141.5	3950.5	4813.5	4675.5	4983.5	4259	5083	4791.5	5474.5	4248	4273.5	5987	4645	4559	5686.5	4676.5	4448.5	5195	4477	4764.5	4709	3879	5187.5	4957	5286	4380	6016	3706	2461	4236.5	5566.5	3239.5	6035	5059	4622.5	6095.5	3811	4874.5	5449	5597	3851	6409.5	4973.5	4413	5135	4826	4831.5
dUDP	386.986	HMDB01000	29202	24834.5	19677.5	25168	22508	21021.5	24321	23361	19897	22968	22285.5	11712	23058.5	19605	19588.5	30095	26059	20587	26820.5	25937	25562	23569	22843.5	18971	26807	22362.5	19841.5	26249	20548.5	19693	23411	27421	21507	21170.5	19643.5	15605.5	18894	21511.5	17535.5	21181.5	19101	16291.5	17270	17636	14720	21224	20061
5,6-Dihydroxyprostaglandin F1a	387.239	HMDB12109	9312	9037.5	18553.5	10978.5	8860	17083	11587	9248.5	18573.5	12050	9707.5	25245	12358	9933	17377.5	9891	8230	17097.5	13086	11113	20736	12728	9467	17976.5	10652.5	9277	19719.5	11290	8658	17634.5	11144.5	8790	17911.5	14832	13569	25097.5	14242	14659.5	22599.5	14790	12701	26395.5	14443	14203	27814.5	13464.5	15855
	388.061	HMDB04381	17241	17634.5	14563	18343	17591	14565.5	16162	14455.5	13250	16739	15849	8510.5	15452.5	14384	15978	17178.5	17122	16198	16554	16145.5	15380	18310.5	17773.5	14048	16856.5	17489	15586	19791.5	15734	16376	17704.5	19220	15237	28620.5	28114	24849	30434	26641.5	24180	32238.5	25580	22502	27804.5	23735	23297.5	28662	26501
Phosphoribosyl pyrophosphate	388.924	HMDB00280	11476.5	12704	11040.5	12317	11279.5	10261.5	11473	11627	10054.5	11720	11128	10488.5	10402.5	10869	12497	13239	13935.5	10921	11107	11807	11529	11128.5	12266	10286	11527.5	10910	10885.5	13071	11913.5	13881	8540.5	11397.5	10302.5	11131	12182	9071	10539	10800	8993	11324.5	10411	9100.5	10504.5	11802.5	8738	12263	10237
Phosphoribosyl pyrophosphate	388.945	HMDB00280	20503	21081.5	22755.5	23785	22439.5	23520.5	21418	21242.5	21569.5	24268	22490.5	15281.5	20330	21938.5	21337.5	20660	22624	21183.5	23315	21740	22413.5	23861.5	22022.5	20273.5	23915.5	19378.5	20047	21350	19484	20710.5	19062.5	22718	21639	18904	19476.5	15643	15129	19529.5	14829.5	14026.5	16880	15334.5	17629.5	17695.5	15351	15300.5	16138.5
1-Phosphatidyl-D-myo-inositol	389.049	HMDB06953	16558.5	18109.5	16670	19968.5	19464.5	16746	19816	16469.5	16953.5	19896.5	19693	11044.5	20575.5	18733.5	19047	18697	17884.5	17092	19381	18812.5	16758	17548.5	20838.5	17012	21762.5	18741	17663.5	18881	18661.5	19893.5	18597	18652.5	16379	26769	27481	27154.5	28087	26512.5	28277.5	30765.5	23664	24736.5	29391.5	24201.5	24974	29032.5	26183
Dopaxanthin	389.096	HMDB12221	11724	11438.5	8838	12477.5	11582	9804.5	13615	10545	9407.5	14204.5	13646	6530	11903.5	11527.5	11045	11773.5	12052.5	10321	11957.5	12815.5	9520.5	13592.5	13223.5	9024	13795.5	13316.5	10879.5	10464.5	8896	9472	13885	12021.5	9936.5	11926	12343.5	10245	12845.5	14430.5	10956.5	13607.5	10265.5	10895.5	11978.5	11998.5	9683	13418	12423.5
Dopaxanthin	389.128	HMDB12221	7302.5	7666.5	7741	6136.5	7675	7760.5	8039	6216.5	7627	8851	8964.5	5829.5	8497	7673.5	8993.5	8387.5	7603	7303.5	8470	9601	8417.5	7733	6696.5	7571	8583	8472	9284	8964.5	6874	7490.5	8278	9231.5	8346	16217.5	13997.5	17909.5	17728.5	16884	17312	18450	14481	19821.5	17190.5	17551	23439.5	15331.5	14447
CPA(16:0/0:0)	391.226	HMDB07003	21944.5	18815	28038	20981	20000	20249	16970.5	16623	24553	18995.5	16267	23215	20493.5	21565	23817.5	20029	17653.5	25900.5	17464.5	14963	18585.5	19003	17690.5	27236.5	19284.5	16338	27609	17263.5	22226	21477.5	20560	21753	25334	13767	12087	18378.5	15146.5	14825	16931.5	15804	11246.5	18392.5	14328	10980.5	20073	14555	12608.5
3b,12a-Dihydroxy-5a-cholanoic acid	391.286	HMDB00348	6021	4959.5	7346	6575.5	4510.5	6528	6906.5	5247	8342.5	4735.5	4327	11645	6175.5	4493.5	7097.5	6122	4971.5	6883	6203.5	6719.5	8088.5	5805	3627	8927.5	6111	4134.5	6142	5646	4268	8108	6239.5	5066.5	7683.5	9676	6202	9495	7285.5	6756	8736.5	7434.5	6382	11029	7586	5383	9870.5	8463.5	5669
Pregnenolone sulfate	395.192	HMDB00774	11848.5	9953	16486.5	11431	9775.5	16181	11972.5	12463	19922	12644.5	10703.5	24581	13605.5	9592.5	19217.5	12679	9391.5	17675	13576	13125	21984.5	12457.5	11935.5	19811	12992.5	11008	17443.5	13700	11896.5	17756.5	12692.5	9936	17671.5	14022	11802.5	19866	13710.5	12910	20510	13303.5	11003	23189	14190	10917	23755	12977.5	12443.5
Ergosterol	395.334	HMDB00878	4453.5	4439	7951	3968	3869	7364	4076	5470	8098	3792	4493.5	11239	3883	4161.5	8468	4776	4185	7229	5408.5	4386	8032.5	4195.5	4564	9746	4904.5	4170.5	8533	5005	4256	6637	5113.5	4061	8530.5	6199.5	6466.5	11679	6396.5	6948	10490.5	6253.5	6692	11774.5	7842.5	6442	12042	5287.5	6432.5
Hexacosanoic acid	395.389	HMDB02356	19739.5	20505.5	52507	25409.5	21824	25450	37476	27230.5	31730.5	27119.5	28827.5	68519.5	32130	24667	42891	24298.5	22559	34838.5	28878.5	23159	37477	23940.5	26359	52479	29187.5	24284	47822.5	22853	17849.5	21620	26730.5	24295.5	38302.5	32399.5	26585.5	26347.5	23537.5	29953.5	20264	26254	26103	52525	27989.5	24379.5	27960	23954.5	22335.5
5-Taurinomethyl-2-thiouridine	396.083	HMDB11610	9656	8059.5	7787	8725.5	8931	8539.5	9266	7781.5	7552.5	8485	9244	2881.5	9285	8624.5	8408	9119	9108	7775.5	9709	9772.5	8741	9515.5	9180	7626.5	10410.5	9689.5	8628	8545.5	8633.5	7152	10097	9684	7361	7364.5	7424	7472.5	8065.5	6604	6509.5	8124.5	7724.5	6081	6919.5	7868	6254.5	7743	5708
Phytosphingosine-1-P	396.25	HMDB12280	3829	3722	4936	3585	4086.5	4655	5038	5387	6643.5	4658	4952.5	5767.5	3788	3775	4727.5	4139.5	3887.5	4994.5	5141	5261.5	5717.5	4494.5	4136.5	5433.5	3771.5	4841	3988	5545.5	4932.5	5083.5	4261	4037	5213.5	6527	4764	5269	3715.5	4327	5353.5	4774.5	4605	6654	5317.5	4285.5	5491.5	4770	4501
4a-Methylzymosterol	397.35	HMDB01217	6488.5	7077.5	10682	7371.5	6615.5	9011.5	16276	13827.5	14943	17157.5	13532	17114	7106	7006.5	9837	7045	6757.5	10229.5	8216.5	6901	12359.5	6543	5874.5	11453	9292.5	6736.5	10989.5	8432.5	6190.5	10311	6674	5950.5	10447	9230	9300.5	11157.5	8220.5	9249	10415	9935	8161.5	11762	12272.5	7059.5	12546	9980	8375.5
Testosterone enanthate	399.292	HMDB05814	5685.5	5021.5	8525	6913	5507.5	7585.5	6351	5195.5	8216	5250.5	5579.5	10139	6522.5	6202	7382.5	5654	4446.5	7779.5	7099	6310.5	8510	6043.5	5579.5	7330	6457.5	5681.5	7796.5	6606	4217	5784.5	5820.5	5855	9388.5	7107	7507	8459	7367.5	6921	8636.5	7153.5	6398.5	9922.5	7628.5	5880.5	8922.5	6941.5	6748.5
7-Ketocholesterol	399.327	HMDB00501	5904.5	5048	9402.5	8625.5	6651	15855.5	9833	7930.5	11058.5	7174	8530.5	16133.5	7907.5	6751	9662.5	9337	6594.5	10428.5	6740.5	8820	10098	7391.5	6927	11187.5	5870.5	6203.5	9652	7786.5	7500.5	11912	8428	6920	9482	10137.5	9709.5	12198.5	12187.5	9910.5	11356.5	8941	9330.5	12231	13995	8555	13083	9143.5	9519
dTDP	401.016	HMDB01274	37077	35862	30610	35658	32617	29794.5	39434.5	31626.5	31850	38465	39090.5	20567	32451.5	34671.5	34596.5	36701	37167.5	30651	35722	36480.5	31098.5	37544.5	36705	36027.5	42657.5	35911.5	32265	39437.5	35274.5	26540.5	36060	35220.5	32020.5	29807.5	25975.5	25616	28241	27182.5	26372	25617.5	21042.5	19618	24504.5	17740	20592	25179	24014.5
24-Hydroxycholesterol	401.342	HMDB01419	3293	2629.5	3612	3593.5	2893.5	3809	2339.5	2566.5	4158	2879	3016.5	5243.5	3711.5	2993	3980	1621.5	1900.5	4850.5	3648.5	3600	3477.5	2808.5	3448.5	4770	2690	3057	4417.5	2170.5	2248.5	3613	2203	2864.5	4635.5	4821.5	3842	5201	5572.5	4176	4503.5	4931.5	4306.5	5014	5382	4077	6867.5	3922.5	3806.5
CDP	402.01	HMDB01546	224322	209860	228968	210444	205218	222131	232794	193750	227028	224335	209444	158870	190352	198636	248336	194368	191904	198072	183220	191536	203621	232640	227410	232348	233418	213388	222105	234884	237424	215410	215753	204824	223523	337573	323454	331337	320502	332758	327462	230352	227738	247300	220006	217688	279753	225950	277702
Uridine 5'-diphosphate	402.995	HMDB00295	609506	529260	576012	581880	501607	554549	621250	510604	583298	597824	554851	392982	513390	501364	615862	509940	453839	482370	475738	448646	508095	559352	578362	614341	619408	548852	566377	615882	577772	494226	578474	539646	565758	889516	808785	923783	860897	840625	877466	636194	544354	648822	576336	550158	748840	615750	742800
MG(0:0/22:5(4Z,7Z,10Z,13Z,16Z)/0:0)	403.287	HMDB11555	4377	5061.5	6528	4857.5	4457.5	5922	5598.5	4924.5	8365.5	4937.5	4907	8943	5773	4509.5	6564.5	6800	4627	6371.5	5301	4231	6196.5	4536	4295.5	7735	6222.5	3868.5	6400	5678.5	3890.5	7094.5	4962	4878.5	6091.5	6190.5	5506	7573	5813.5	4391	8101	7387	4050	7444.5	6541	6676	7925	5726	3961
Gamma-linolenyl carnitine	406.337	HMDB06318	3690	4711	5436	3891.5	3977	4555	3877	4573	5505.5	3401	3782.5	5372.5	3535.5	4222.5	4719	3392	3907.5	5117	4366	3778.5	5735.5	3731	3385	5871.5	3045	3539.5	6436	3658	4155	4802.5	3485	4493.5	5329	4478	3774.5	5925	5590	4039.5	4434	6622.5	3853	5898	6261	4095	6751.5	3727	3682.5
3a,7a,12b-Trihydroxy-5b-cholanoic acid	407.28	HMDB00312	14651	14890.5	15912	14569.5	13287	14137.5	14766	13778.5	17014.5	12373	11727.5	17686	15721	15016.5	17782	17075	13421	15026.5	14804.5	13419.5	14517	14422	12820.5	17510	15198.5	14191	16023	14273	14004	15110.5	13362.5	12876.5	16662	18268.5	15265	18590	17062	15423.5	19896.5	16598.5	16101	20795.5	16816	15988.5	19961	17365.5	13638
Risperidone	409.207	HMDB05020	7837.5	7897	12950	8765.5	6582.5	11839	8722.5	7511.5	13754	8134	7182	18186	7650	6833.5	12119	7764.5	6934.5	13466	8965	8041	13617.5	8425.5	6362	14734	7354.5	8426.5	13021	10319	7202.5	13508.5	8556.5	6688.5	12606	8777.5	8269	14566.5	9157.5	7997	12964.5	9412	7394.5	17173.5	9126	8167.5	16428.5	8943.5	7746
LPA(0:0/16:0)	409.236	HMDB07849	21003	16770.5	22657	21613.5	17634	17653	24481	18245.5	30612	23426.5	19793	34275.5	18972.5	16957	21446.5	21110	16204	24510	19966.5	16596	17510.5	21558	18223.5	26645.5	21703	14548	25130.5	18129.5	19723	20689.5	20215	20571	22998.5	19390.5	17852	18910.5	20122	15725.5	18593	22227.5	14398.5	20866	22841	16240	18119.5	20536.5	17293.5
Squalene	409.387	HMDB00256	3673	2948	7599.5	4079	3484	4256.5	3555	3825.5	4735.5	4272	5262.5	8546.5	3951	3894	7605.5	4572	4137	6327	4018	4475	6780	4046	5032	8151	3994.5	3457.5	7456	4022	3140	5588.5	2867	3453	6153.5	6499	5684.5	8422	6353.5	5825	7806	4887	5446	10864.5	5266	4832.5	9454.5	5877	4873
Heptacosanoic acid	409.405	HMDB02063	13543	11144.5	40771	13800.5	13689.5	15782	20026	15087	14660.5	13645.5	14194	40381	20970	15677.5	34811.5	13068	12552	24448	17480	14739.5	29469.5	13675	14593.5	37872.5	13305.5	14009.5	33266.5	11817.5	9111.5	13192.5	15962	12542	28738	22100	17611	19046	15083.5	17746	15400	14968	16014	46257.5	18878.5	14858	19607.5	16658.5	16922
LysoPC(10:0)	411.239	HMDB03752	11404	10527.5	19655	11955.5	10191.5	18960	13663.5	11063.5	24670	13761	11326	29977	13300.5	10750.5	22816	12966.5	10619	19696	12719	14245.5	21686.5	11452	10738	20783.5	13132	11883.5	20798	14384	12278.5	19352	12069	10642	21016	17680.5	17211.5	30070	19897.5	16944.5	26474	19219	16397	28307.5	20058.5	16199.5	32402.5	18859.5	18436.5
4a-Formyl-5a-cholesta-8,24-dien-3b-ol	411.327	HMDB01203	3992	4593	9095	4610.5	4485.5	7075	5016.5	5555	9037	5173	4128.5	11771.5	5293	4515	9234	4638.5	4505	7198.5	6355	5120.5	7519.5	5264.5	3948.5	9616	4539	4220.5	8453.5	5038	4211	7250.5	4404.5	4472	8206	9086	8105.5	11183	8414.5	7502	10254	9529	7801.5	11328	9830.5	8664	11190.5	8117	7364.5
MG(0:0/22:1(13Z)/0:0)	411.348	HMDB11552	16687.5	14766.5	41971.5	17948	16174	28392	25856	18380.5	34841.5	18660.5	17839	57407	19489	17252	39269	21061	17708.5	36601	20874.5	18863	43629.5	18398	17295.5	45789	19365.5	18610	42244	17981	14709	28898.5	18348	17373	35988.5	22460	21912.5	39542.5	20841.5	19474.5	35491	22115	17140.5	48484.5	26946.5	19458	40430.5	21419	22175.5
Stigmasterol	411.368	HMDB00937	3912.5	3526.5	8309.5	4388.5	3533	6048.5	6012.5	4938.5	6807.5	4625	4343	11365.5	4409	3997	7592.5	5261	4464	7940	5080	5107.5	8500.5	4413	4576.5	10276	4261.5	4074	8993.5	4466.5	3227.5	5795.5	3982	4526.5	7226	5550	5505	7869	5060	5159	7236.5	5195	5240	9673.5	6267.5	5394.5	8168	6022	5482
24,25-Dihydroxyvitamin D	415.322	HMDB00430	10991.5	10396.5	12264	10620.5	8825.5	12871.5	17631	10347.5	12921.5	11457.5	9442.5	15356.5	11225	11191	10117.5	11080	8860.5	8950.5	11763	9228	11048.5	10631.5	6980	10696	10700	9217	10594.5	13375	10906	11594.5	9596.5	8618	10932	11423	10544.5	12690	10876	10996.5	8653	11989	8781.5	11265.5	13530.5	9252.5	13506	9987	10053.5
Gama-Tocopherol	415.357	HMDB01492	3691.5	3190.5	4463	4023.5	4112	5091	3789	3962	4842.5	3868	2373	5715.5	3561.5	3782	5266.5	3763.5	3457	4360.5	4092	2320	3214.5	3527	3918.5	4724	3965	3750.5	3839	3577	2849.5	3416	4376	3343	4648.5	4718	4320.5	4522.5	4607	4150	4107	4239.5	4238.5	5541	4630.5	3312	4288	3789.5	3200
CPA(18:1(11Z)/0:0)	417.245	HMDB07005	22867	20032	32398	21871.5	22822.5	29524.5	20403.5	19518	33385	18845.5	18786	37023.5	22375.5	23873	32532.5	21799.5	21467	33718	22110.5	18939	31437	20090	21622.5	31517	23944	19839.5	31498.5	23444	21952.5	29473	20916.5	22674.5	34357.5	31334	32437.5	40120	27376	28483.5	42627	29067	24899	39156.5	26722	25672	37924.5	27226.5	23839
7-a,25-Dihydroxycholesterol	417.337	HMDB06280	11452	8720.5	11368	10584.5	8680	11141.5	13647.5	11810	12844	12521	11406.5	13875.5	10836.5	8739.5	10589.5	10648	9256	10615.5	11342.5	10914	11957	11692.5	9063.5	13267	10434.5	10081.5	10854.5	15797	10343.5	11565	10685.5	10255	11586.5	13622.5	11857	13435	12218.5	12902	12281.5	12355.5	11585.5	12197.5	13638	11923.5	13392.5	12769	11037.5
Stearidonyl carnitine	418.3	HMDB06463	5645	5894	7318	6375	5542	6667.5	6539	5386.5	9625.5	6905	8911.5	8235	5143	5076.5	6113	6639.5	5276.5	6094.5	6568	5314.5	7636	6209.5	6571	7256.5	6638.5	6540.5	6645.5	6963	5484.5	6511	5952.5	6125	5791.5	12384.5	11467.5	11772.5	12575	12761.5	13296.5	14988.5	11670.5	15529	14260.5	11350.5	14925.5	12342	13014
CPA(18:0/0:0)	419.256	HMDB07004	37607.5	31400	43442	37703.5	41147.5	34994	36694	33957.5	45923.5	38710	33571	40176	32661.5	40091.5	43551.5	38463.5	38679.5	45420	35629	26724.5	30396.5	33038	32698	43196	38525.5	30614.5	46325.5	29376	31673	32176.5	34616	39120	43098	26172	31566	38192	28166	28390	31593.5	36741	30754	42192	36920	35718	39155.5	31834	31916
5-b-Cholestane-3a ,7a ,12a-triol	419.353	HMDB01457	9120.5	10331.5	18327	9703	9200	20839	12260.5	12069.5	34203.5	9232	11979	24869.5	9021.5	8696	17201.5	10804	8985.5	16129.5	8349.5	10870	16793.5	9650	11045	19449	8546.5	8571.5	15617.5	6555	9308	15093.5	8493	9902.5	18615.5	17629	12405	31748.5	12072.5	20751	25624.5	12600	15957	20641	16028.5	13241.5	31543	15960.5	14529
Linoelaidyl carnitine	422.329	HMDB06461	3186	3231	4369.5	3120	2233	3870.5	3126.5	2965	5421	2921.5	2054.5	5976.5	3641	3032	3774.5	3298.5	2563	3587	3770	2469	4726	3273	2875.5	3738.5	2661.5	2510	4606	3315.5	2567	3790.5	3766.5	2234.5	3864.5	4661	3406	4902.5	5037	3508.5	4449	4134.5	4274.5	5120	6076.5	3858.5	6859	4554.5	3756
1b-Hydroxycholic acid	423.277	HMDB00307	11927.5	10732	18750.5	11760	10359	17551.5	12246	11640.5	20115	12289	11891	24536	11949	11106.5	18014	11016	11320	15554	13830.5	10967.5	18823.5	12646.5	11288.5	20640	11910.5	11259	18430.5	12701	10281	15819	12508	11566	17932.5	14272	12604.5	18754	13147.5	12584	16893.5	14691.5	12307	21393	14440.5	12348.5	17919.5	13670.5	12223.5
Alpha-Tocotrienol	423.325	HMDB06327	4392.5	4249.5	7552	3864	4610.5	5610	4291.5	3938	6682.5	4867	4917.5	9358	5027.5	4263.5	6793	4295	4316	5929	4652	4441.5	6933	4949	4498	7441	4574.5	3956.5	6571.5	5348.5	4847	6071	4529.5	3898.5	6683.5	5914	6049.5	6519	7137	5982.5	7761	6869	5965.5	8319.5	6103.5	5833.5	7532.5	4896	5026.5
Octacosanoic acid	423.421	HMDB02348	13435.5	11687.5	42319	14714.5	12526.5	18529.5	20995.5	16574	23101.5	16577.5	18929.5	53613	20228	16127	37107	15096.5	14528.5	28911	18810.5	15647.5	33585	14256	18489.5	35814	13846	14986	33807.5	11659	9817	15901.5	16547.5	13149	29837	22565.5	16046	21000.5	14291	18903	14577.5	14480	15904	45468	15123	16071	19989.5	15852.5	15829.5
LysoPE(0:0/14:0)	424.247	HMDB11470	12441	7198.5	8919.5	12648	7258.5	10145	12374	7928	10169	10266.5	7776.5	9861.5	14970.5	7629	10438	15539.5	8274	11097.5	8840	6729.5	10236.5	11793	8345.5	10928.5	10187	9609	11521.5	8489.5	7302.5	6146	11648.5	8422	8810.5	9301.5	3907	6362	11088	4960.5	6139	7879	3855	5537	7792.5	4690.5	6508.5	8827	4311
Cysteineglutathione disulfide	425.08	HMDB00656	86825.5	64055.5	85107.5	86893	59965	68092	119420	67499	74606.5	113108	88127	47417.5	113108	64597	79574.5	98708.5	69541	74571	99815.5	75484.5	94933.5	94455	67976	83561	87489.5	67865.5	68643.5	79345	49678.5	67913	100317	54255.5	74094	156813	84561	102206	126886	94178	98986	139763	85057.5	157064	120952	88457.5	158882	146072	105936
Chitobiose	425.144	HMDB03556	13794	17618.5	15053.5	14806	9988.5	15275.5	15619.5	11708	16783	15521	13246	16209	13592	13559.5	14887.5	13240.5	13715.5	14414	14439.5	15012.5	19592	15123	14139.5	15671	13391.5	15602.5	18932.5	14562.5	14150.5	19498.5	14188	11328.5	14559.5	18556	14589	18693	20710	19217	18868.5	17953.5	13468	22696.5	21505.5	14650	22238.5	16492.5	15219
4alpha-formyl-4beta-methyl-5alpha-cholesta-8,24-dien-3beta-ol	425.343	HMDB12167	4883.5	5286.5	9864.5	5554.5	4409.5	7488	6413.5	4600	8743.5	5245	4856	13545.5	5537	4715.5	8305.5	5054	4523	7334	5653.5	4696.5	8326	4187.5	4370	9591.5	5576	5366	8575.5	4904.5	4523.5	8123	5772	4208.5	8396	7236	5280	8927	7006.5	6910	8758	6749.5	6345.5	10584.5	5675	5056.5	9630	5566	5113
(S)-2,3-Epoxysqualene	425.384	HMDB01188	5352.5	5406	10605.5	6513	5146	7672	6544	5380.5	8245	7140	7242	12334.5	6662	5762.5	9730	6820	5718	9215	5892	6567.5	9553.5	5304.5	5503.5	10939.5	7603	6071.5	10007	5543	4852.5	7297.5	5466	6199	11280.5	5585.5	6476.5	8651	5781	6026	7351.5	6534.5	5777.5	10097	7512.5	6161.5	9474.5	6443	6248.5
Adenosine 3',5'-diphosphate	426.023	HMDB00061	3.00422e+06	2.84833e+06	2175422	2.83819e+06	2.91051e+06	2286371	3.31606e+06	2986237	2.29084e+06	3.19982e+06	3.25527e+06	1.90943e+06	2775093	2812022	2.2228e+06	2.92065e+06	2885784	2141223	2.65107e+06	2.72288e+06	2353402	2843899	3250262	2.33516e+06	3.27208e+06	2873435	2069928	2.57115e+06	2.74058e+06	1.79871e+06	3103006	3.04016e+06	2336513	3.48227e+06	3.39627e+06	3.30563e+06	3.4006e+06	3.69187e+06	3175163	2352349	2297783	2384233	2319231	2322899	2663097	2342111	2.63173e+06
Ercalcitriol	427.321	HMDB06225	11868	9978.5	16392	12221	12703.5	17178.5	8106	8620	13961	7532	8212	13655.5	13917.5	13260	19285	13800.5	9431	15266	8316.5	6592.5	8757	9896.5	10278.5	18382	10395	10478.5	15110.5	21780	19447.5	19132.5	9750.5	10439.5	14433.5	7506.5	6161.5	9317	6467	7411.5	9533	6930.5	5970	9529	6561	6376.5	7721.5	6605.5	5739
Ketoprofen glucuronide	429.118	HMDB10334	19441	18735	15102.5	20085.5	17630.5	15140.5	21025.5	17816	17213	21775.5	20088	14364.5	18306	16765.5	14944.5	19706	17318.5	15716.5	19883.5	20514	18192	18111.5	18869.5	15429	21126.5	19350	17003.5	21559	16260.5	16099	19232	20441	15423	10193	8702	11171	9715.5	9133.5	10424	10633	9676	10173.5	10057.5	8863	12549	11069.5	9826
MG(24:6(6Z,9Z,12Z,15Z,18Z,21Z)/0:0/0:0)	429.301	HMDB11590	7464	7885.5	11443.5	9374	6965.5	11074	8567	7470	10979	9105	7333.5	12249.5	9447.5	7582	11421.5	8521.5	7641.5	9765	8688	8417	12258	10729	7342.5	10860	9345.5	5863.5	10140	10784	7674.5	10840	8382	6634	9606.5	9395	8784	12017.5	9264	8544	10747	7635	7724	10793	10043.5	8876.5	10990.5	8697	9058.5
4alpha-carboxy-5alpha-cholesta-8-en-3beta-ol	429.337	HMDB12166	13302.5	10599	13738	12234.5	12866.5	16488	8425.5	7945.5	12279.5	7517	5920.5	9960.5	12014.5	13266	17692	14978	13688.5	16012	7098.5	5420.5	8313.5	9067.5	8817	13750	11050	9306	13221	6698.5	6242.5	9155	10011.5	9949.5	13124.5	6347	6504	7804	7458	5943.5	7608.5	7797.5	7105	8668	7160	5127.5	8123	5409.5	7209.5
Alpha-Tocopherol	429.374	HMDB01893	35292.5	34129	30179.5	36086.5	35336.5	28668	35094	30542	24293.5	29498.5	30813.5	19361.5	29207	34116.5	33753	34777	32011.5	29223	32267.5	32202	28962	31241	38685.5	33199.5	39348.5	35764	33739	13388.5	12959.5	8845	33984.5	39859	30781	39425.5	34896.5	36452.5	32907	39699.5	36542	39124	30915	28607	28104	28765	30114.5	33691.5	27796
24-Hydroxycalcitriol	431.317	HMDB06228	10062.5	8630.5	11193.5	11075.5	7759.5	11033.5	11371.5	8683.5	12762	8360.5	7541.5	15278.5	8704.5	7292	12429.5	11294	8433.5	10271	10562	8039.5	11427.5	9521	8404.5	12232	10543.5	8418.5	10641	12877	10680.5	15525	9349.5	7880	11096	12464	10990	15895.5	11694	12896.5	15046.5	12131	9619.5	16771.5	12423.5	10699	16819.5	12689	11065
3a,7a-Dihydroxycoprostanic acid	433.332	HMDB00359	18955.5	10689.5	18494	23619.5	10770	16017.5	28693	13031	20163	17184	11972.5	17974.5	21719.5	12529	17459.5	23366.5	10745	16775.5	18237	12945	18595	19158.5	11243.5	21096.5	18400.5	11375	17048	17596.5	14739.5	18275	15070	9993	17000.5	22882	15613	18339.5	18987.5	14482.5	17612	20403	12991.5	19101.5	23644	13540.5	19099	20461	16255
LPA(0:0/18:1(9Z))	435.251	HMDB07851	22680	18074.5	24821.5	23932	22215.5	23889.5	23565.5	19096.5	31645.5	22501.5	19393	33719.5	23290	22932	28256	24325	20441.5	29493	24107.5	21495.5	27299	25304	17909	30799	23939	19488.5	29473	22325	22000	26868	22396.5	22199	27509.5	29191	29823	33031.5	28117.5	25761.5	30258	28274	22232.5	35139	30796	25183	34045.5	27143.5	28413.5
Varanic acid	435.311	HMDB02195	9697	8361	12705	8848.5	7435	12385	9837.5	8233.5	14517	8676	9210	17953	9227	8232	13793.5	10853	7374.5	10678.5	9395.5	9169	12912.5	9679	8704.5	13996	10612	8765.5	13466.5	9662.5	8412	11423	7923	7872	13768	9678	9295	12004.5	8754	8055.5	12770.5	9734.5	8782.5	14819	8475.5	8906.5	14561	9751.5	9053
5a-Cholestane-3a,7a,12a,25-tetrol	435.348	HMDB00520	7520	8187	13784	8694	7265.5	12321.5	10531	11137	15714.5	9935.5	10067.5	17658.5	8141	7757	12585.5	9171.5	7653	15025.5	9413	9094	14462	8695	8623.5	16545.5	10071	8404	15039.5	7124.5	6672.5	10765	9858.5	8139	15104.5	10835.5	8359.5	15595	8973.5	9403	11515.5	10339	9030	15393.5	10556	9891	14981.5	11017.5	8143.5
PE(P-16:0e/0:0)	436.283	HMDB11152	98589	84525.5	98807.5	94889.5	89202	105251	142931	120226	212151	150992	156315	239685	88758.5	89182	105202	114372	111908	122131	97644.5	93124.5	113300	118312	117712	153642	115056	121898	137020	95366	97217	80971	112890	115152	137332	48861.5	45547.5	48413	49066	45409.5	41658	69474	55853.5	62086.5	67918	59794	73621	63073	59833.5
LPA(0:0/18:0)	437.267	HMDB07850	16498.5	12192.5	15951.5	14726	12140	16388.5	19052	16476.5	25546.5	18529	16612.5	29007.5	14696	12577.5	16875	18438	11789	16731.5	14570	13427.5	17709.5	18013.5	14849.5	19095	16708.5	13230.5	20647	15515	12285.5	13324.5	17507.5	14591.5	20415	16118.5	12656.5	16906	16198.5	12387	16251	20260.5	13880.5	22915	19599.5	15217.5	20609.5	18986	13112.5
	437.436	HMDB02230	8409	5015.5	34203	7918.5	6444	8083	11832	9845	10838.5	8959.5	9065.5	32183	11800	7687	25695	7180	7287.5	18407.5	8813	7490	21026	7150	9608	29419	7506	7929	22713.5	6487.5	3899.5	8924.5	8496.5	6086	20073.5	15012	9374	12670.5	9450.5	8569	8712.5	9376	8364.5	34122.5	10100	6698.5	12725	10132	9269.5
4,4-Dimethyl-14a-formyl-5a-cholesta-8,24-dien-3b-ol	439.359	HMDB01421	7146.5	5760.5	9307.5	6191.5	6233	7749	9516.5	7489	11156.5	8378.5	8172	13407	6445.5	6613	9669.5	6966	5984.5	9964.5	5344	5421	8945	5572	5491	10363	5887.5	6110	8982	5467.5	5061	6672	6905.5	5568.5	9463.5	6673	5886	8271	7066.5	7339	8399	7525.5	5647.5	9935.5	10328.5	6539	9622.5	7076	5575
MG(24:1(15Z)/0:0/0:0)	439.379	HMDB11589	17103	16744.5	43288.5	19525	17673.5	26452.5	24030	17432.5	33901.5	19557	21182.5	50655	21400.5	19769	38316	20552	18341	39466	18344	16657.5	40313	17869	19023	50224	21620.5	16446	42739.5	18623.5	15328.5	24280.5	19133	18407.5	39710	18020.5	15438.5	29817.5	15272.5	18765.5	29674.5	18425	16332.5	43425	22749.5	16137.5	34112.5	16363	19395
Folic acid	440.132	HMDB00121	12685.5	12114.5	10160	12672	10648.5	11216.5	11803.5	7878	10197	11046	9486.5	5642	9815	7876.5	9085.5	14623	14362.5	11913.5	13746	13052.5	15862.5	8771	11769	9970.5	11327.5	11140	9120	14271	13064	21557	10183.5	12389	9651	9983	7981.5	8235	8759.5	11772	6177	9702.5	7971.5	9149.5	7913.5	7928	8996.5	8552.5	7505.5
4a-Carboxy-4b-methyl-5a-cholesta-8,24-dien-3b-ol	441.337	HMDB01181	7779	6740	12937.5	7778	7549	10631	8054.5	6104.5	8838.5	6375.5	7450.5	12105	7378	8017	11554.5	8922	7586	10203	6108.5	5762.5	9367	7699	6723.5	11219	6427	7207.5	10607.5	9011	9621	11924.5	6979	7696	10296.5	7014	6353	9171.5	6508	5960	8507.5	7605.5	7114.5	9576.5	7468	5928.5	8817.5	6415.5	5683
Obtusifoliol	441.376	HMDB01242	9941	8675.5	12065.5	9518.5	8330.5	10458	11413.5	8410.5	8931.5	8720	8833	10259.5	9760	9482	10059	8870.5	8074	11684.5	7352.5	7392	10146	8586	8848	11488	9344.5	8785	10048	10931.5	8971	8269.5	7908	8995.5	9952.5	6433.5	5530	6325	5159.5	4513	6679.5	5888.5	4956	8554.5	6005	4410.5	6559	5252	4686
MG(24:0/0:0/0:0)	441.392	HMDB11588	7757.5	6206.5	10137	6980.5	7019.5	8751.5	8227	6951	8014	6666.5	6435.5	11915.5	5741	6124.5	11376.5	6346.5	7092.5	10054.5	6084	6668.5	9433.5	5988	5796.5	11446	6736	5215.5	10892.5	5835.5	6777.5	7527.5	5754.5	5564	9891	5157	5443.5	6637	4696	6544.5	7700.5	5100	4774	9385.5	5898.5	5644	6492.5	4414.5	4995.5
Guanosine diphosphate	442.016	HMDB01201	310606	333356	330594	298332	306177	326854	357620	327075	329597	337365	363696	282560	313509	322752	339986	310888	304155	305090	285400	322450	326431	338494	352210	338397	347310	338327	301328	290990	320720	268134	350370	327774	325092	383828	381105	362019	386932	362807	361412	308673	326478	330352	326027	320130	354164	356745	374864
3-beta-Hydroxy-4-beta-methyl-5-alpha-cholest-7-ene-4-alpha-carboxylate	443.347	HMDB11662	5231	5139.5	7286	5105	4309	7202	4552.5	5126.5	7014.5	4809	4565.5	8636	4939	4822.5	7989.5	4975	4683.5	6700.5	6139	5702.5	6896.5	5428	5388.5	7843	5667.5	5684	7646.5	4997	4276	6864	5142.5	5089	7172	4847.5	5714.5	5587	5102	4847	5705.5	4793.5	4032	6764	5932.5	5543.5	7118	4805	5812
3-beta-Hydroxy-4-beta-methyl-5-alpha-cholest-7-ene-4-alpha-carboxylate	443.353	HMDB11662	5251	4183	7216.5	5715	3803.5	6498	4799	4279	6797.5	5002.5	4055	7890	5281.5	5150	6499.5	5345	4950.5	6533.5	6184	4399.5	6515	5528	5671.5	7514.5	5874	5030.5	6790.5	4239.5	3694.5	6714	5451	5052.5	6169.5	4744.5	5236.5	6095	5882.5	4569.5	5517.5	5461.5	3676.5	6558	5416.5	5625	6811.5	5205.5	5518.5
4,4-Dimethyl-14alpha-hydroxymethyl-5alpha-cholesta-8-en-3beta-ol	443.39	HMDB12160	7475.5	8816.5	7895.5	8974	7222	7450.5	6724	6401.5	6976.5	7327.5	7019	7257.5	7110.5	8049.5	7166	6875	8301.5	7609.5	7860.5	6799.5	7221.5	6665	7516.5	7377	7902.5	6579	7825.5	8250	6955	6703.5	7765.5	6644	7333.5	5836.5	4110.5	5091	4501	4380	4563.5	3757	3347	4563.5	4472	3293.5	4855	3878.5	3432.5
CDP-Ethanolamine	445.053	HMDB01564	12987	12562.5	12261	13582	11116.5	13848	12259.5	11806.5	12804	14120.5	10988	15732.5	12436	11522.5	12019.5	12525	13061	13641.5	13075	14569	16279	11319.5	12418.5	14823	13209	12086.5	14994	12628.5	11582	10398	12381.5	12458.5	13657	12320	11099	12360	12551	12845	12611	12918	10762	10548.5	12307	10186	13242.5	15994	13031.5
Glycitin	445.112	HMDB02219	11859	11050.5	9981.5	11879.5	10545	13055.5	14829	11285.5	11105.5	12634	10500.5	12617	13842	10844.5	13545.5	12521.5	12047.5	10013	11737	12784.5	12084	12720	11612.5	11035.5	13427	11913	11615	10377	11074.5	10904	11750	11342.5	10304	11546.5	9406	10797	14667.5	10944.5	11227	12812.5	9636.5	13812	12088.5	11406	14716	10810.5	10170.5
Estrone glucuronide	445.187	HMDB04483	301644	922532	353179	579920	412810	605130	306820	450252	371724	312134	285714	369158	419648	799611	389496	255848	455535	186538	476196	482500	947481	403970	727838	570396	251190	666079	1.00074e+06	259564	573222	424084	317185	489857	408668	674212	430654	678197	1267532	669753	420910	842012	360257	985131	1.6341e+06	408669	947474	550990	497300
Deoxycholic acid glycine conjugate	448.308	HMDB00631	8919	7091.5	8581.5	9929	7093	8217.5	10622	8232.5	11121.5	7879	7060.5	11249	7992	5749	6856	9448	8078.5	8803.5	10208.5	8867.5	10428	9009.5	6737	8333	8530	8156	7669	11102.5	10441	14707.5	7059.5	6197	8087	9136.5	7283	8702.5	8282.5	8907.5	8371.5	8860	7378	8208	7630	8847	9369	7794.5	6271
Coprocholic acid	449.327	HMDB00601	14439	10460.5	16653	16178.5	10731	14015	16635.5	10915.5	16803	12842	10359	18223.5	12596	10397.5	14363.5	15257.5	10624	15136	12628.5	11578	16914.5	14975	9438	18025.5	12800	10298	16068.5	11342	10303.5	15447.5	13608	10343.5	15624	12882	8428	15052.5	11387	9069	13551	12841.5	8916.5	16823	12512.5	9205.5	15777.5	12478	8410
LysoPE(0:0/16:1(9Z))	450.263	HMDB11474	126184	31409.5	66784.5	110726	51600.5	79548	130802	37449.5	44237	118004	40134.5	44560.5	116848	38066.5	66021	120556	43653	76295	90756	37484	69601.5	129996	46099	64756	93131	49847.5	74502.5	72445	26969	25353	112892	53630.5	51214.5	57226.5	29847	31747	70452	30382	30120.5	70113.5	32741.5	33043	83062	35956	40763.5	77463	29452
5b-Cholestane-3a,7a,12a,23R,25-pentol	451.342	HMDB00513	13523	12550	24289	13996.5	13191.5	23385.5	16269	14943	25801.5	13629	13500.5	33885	14577	13282	24802.5	15899	12735.5	25636.5	13607.5	14525.5	25050	14324.5	13207.5	27875.5	14115.5	12860.5	23235.5	13684.5	12306	19525.5	16450.5	13299	27387.5	14985.5	15541	22923	14544	12847.5	22990.5	15406.5	13022.5	26412	14623.5	13240.5	27489	14957.5	14825.5
LysoPE(0:0/16:0)	452.278	HMDB11473	95152	61125	81937	85960	66521.5	84786.5	108468	77548	135805	103796	97880.5	152542	88045	75045.5	97434.5	96593	70925	87388.5	68653	61252	84137.5	91477.5	86941	113916	85139.5	88486	106900	74699.5	66460.5	58084.5	85883	74390.5	100710	92709	42253.5	45387.5	137520	41852	40484	99365	50460	54120.5	102158	50895	56210	143274	46914
27-Norcholestanehexol	453.322	HMDB02157	9118.5	8926	19008	9715.5	8195	18830.5	12802.5	11512.5	21684.5	11194.5	11226	28244	10306	9934	18823	10222.5	10470	20399.5	11062.5	9774	22913	10274	9182	21648.5	10538.5	10150	19367	11433.5	9527.5	16723.5	9775	9295.5	22233.5	14904	13616	22168.5	14189	13044.5	18936.5	13009	10179	23172.5	12911	9913.5	20927	16005	11832.5
5,10-Methenyltetrahydrofolic acid	454.154	HMDB01354	7086.5	6461.5	3857	7568.5	5364.5	4920.5	7543	6617	4838.5	6578	6744	3938	6375	5698.5	5272.5	7391	7710.5	4884.5	7984.5	6773	6059.5	6442.5	5065	4433	7837.5	8162	6011	6222.5	3997	6635	6886.5	5409.5	5437.5	8352.5	6379.5	7880	7899	6899.5	7114.5	8063	7073	5602	7755.5	7701	5107.5	7644	7758.5
Flavin Mononucleotide	455.096	HMDB01520	11628	10845.5	8763.5	11181	12308	11930.5	12164	10619.5	10636.5	12859.5	12165.5	6047	11071	12823	11981.5	11422.5	12553.5	10722.5	11959.5	11345	11584	10000	12621	10455	12763.5	12166.5	11011.5	12229.5	8698.5	8855	11973.5	12768.5	11009	12898.5	11405.5	13047.5	13501.5	13109	13140.5	15800	12642	13744.5	13703	12775.5	14320	12870.5	11474.5
Oleanolic acid	455.354	HMDB02364	6577.5	6335.5	7877	8519	6002	7258.5	9252	7842.5	9783	7588.5	7762	10410.5	5926.5	6902	9043.5	7278	7713	7925.5	8119	7399	17920.5	6854	7599.5	9802.5	6412.5	6555	9720	6886	4812	7138.5	6759	8065	8461	6901	6430.5	9124	6725	5451.5	7657.5	7979.5	5998.5	8910	7187.5	6041.5	8697.5	6429.5	5478
5,10-Methylene-THF	456.167	HMDB01533	6173.5	5461.5	5537	6376.5	5050	5668	7266	5825.5	5027	5131.5	5671.5	4126	5518.5	5391.5	4596	5420	4062	4481.5	6578.5	5459	6836	6014.5	5241.5	5731	7267	5931.5	5410	5479.5	3734	5249	7153.5	5547	5814.5	5024	3448	3904.5	5499.5	4550	4621	5504	4374.5	5301	5301.5	5620.5	5688	4293.5	4218
Epigallocatechin gallate	457.085	HMDB03153	9829.5	8383	8408	10349	8468	9131	10631.5	9092.5	8095	11427.5	10867	5328.5	9320	8581	9714.5	10235.5	9438.5	8576.5	10454	8966	9330	9557	10377.5	9315	12579.5	9652.5	9457.5	9843.5	9120.5	7407	9404.5	10637	8375	11487	8836	8990	13449	9770	9792	12391.5	10192	8971	11118	10241	10063.5	11588	10597.5
Adenylsuccinic acid	462.075	HMDB00536	13730	12484.5	10637.5	13506	12244.5	13130	13386	11349.5	9574	11719.5	12401.5	4911.5	10754.5	10808	11820.5	17928	15519.5	13825.5	12949.5	11859.5	12491	14424.5	13006.5	9939.5	15179.5	13876.5	10959.5	11852	12052.5	12167.5	13093.5	12158.5	10453.5	18617	14259	11981.5	19140.5	17134	13592	17639.5	13499.5	11857.5	14865	14943.5	13009	19180.5	16170
Trihydroxycoprostanoic acid	463.342	HMDB02163	6283	5825	9794	6319.5	5082	9318.5	8306.5	6219.5	10930.5	6885.5	6012	11363	7012	7013	9261	8360.5	6444	8745.5	6870	7202	9612	6423	6439.5	10339.5	7718	5774	11727.5	8280.5	5246	8913	7326	6090.5	9662.5	6120	5976.5	8168.5	6354	6117	8172	6132.5	5186.5	10012.5	7290.5	5598.5	10180	7157	6178.5
Biotripyrrin-a	464.183	HMDB03323	4048	4121.5	4078.5	4122.5	3546.5	4168	3959	3276.5	3908.5	4792	3956	4398	3640.5	2810.5	4924.5	4181	2951.5	4075.5	3137.5	4517	4605.5	4241	3559	3687.5	4366	4483	4100	3176	3084.5	3787.5	4599	3626.5	4291.5	5262	4242	6577	4391.5	4105	4775	5607	5127.5	6215	4942.5	4856	6670.5	5513.5	4782.5
Biotripyrrin-a	464.209	HMDB03323	4550.5	2830	4678.5	5006	2574.5	4737	3637.5	3544.5	5173	3985.5	3563	5015	4163	2900	4587	4254.5	3310	4814.5	3380	4285.5	5141	4196.5	3129.5	4909.5	4260.5	4120	4078.5	6438.5	3224	5395.5	3861.5	3646.5	4585.5	4985.5	3661.5	5159	4556	3887.5	3923.5	4439.5	4865	5278.5	5319	4967.5	5464.5	4526	4794
Androsterone glucuronide	465.253	HMDB02829	11096.5	8292.5	14276.5	8923	7514.5	13800	10378	8555.5	16838	8600	8407	16881.5	8964.5	8845.5	11862.5	9947.5	7260.5	13572.5	10701.5	9326.5	13085	9476.5	8700.5	13236.5	9323	7997.5	12652	10790.5	6978.5	11387	9195.5	9822	14003.5	9185.5	7283.5	13655.5	10168	8459.5	12458	10565	8893.5	14521.5	10108	8641	16333.5	9185.5	7703
Androsterone glucuronide	465.269	HMDB02829	12029	11058.5	17104	11998	10412.5	16314.5	14468.5	11300	23138	12582.5	11290	29940	11910.5	11528	20205.5	14015.5	10721	17649	13997.5	12655.5	21063	13918.5	11756	18367	14156.5	9867.5	19639.5	14105	12587	21524	12672	11470	25786	12331	8871	17951	12108.5	11270	17340.5	13477	10233	17075.5	13182	10391.5	21398	12508	9280.5
Cholesterol sulfate	465.304	HMDB00653	144785	119814	108598	129504	118022	119648	136668	105503	104875	124362	112744	72385.5	117307	117837	115310	134058	123874	108485	118374	119514	126982	112934	127862	114221	131412	128097	117654	39694.5	38533	36227	119725	125582	107196	132295	112163	103756	136636	129168	92864.5	152552	111863	112424	137392	129404	120182	124878	108934
LysoSM(d18:0)	465.345	HMDB12082	17743.5	13792	16592	16452	13983	17203	18205.5	13804	17236.5	17138	14805	17704.5	14650	14791.5	18037.5	17042.5	15022.5	16139	15639	16256.5	17886.5	15600.5	14485.5	17710.5	17743	15836.5	17608.5	9020	8369.5	10640.5	15009.5	17029	17222	15736.5	13053.5	14550.5	14641	15410.5	12926	17106.5	12999.5	16185	16255.5	14867.5	16570	14660.5	13279.5
LysoPC(14:0)	466.293	HMDB10379	21125	12116.5	20843	19227.5	13922.5	18015	23864.5	14149	22467	20231.5	13781	26141	17220.5	12476.5	17702	23504.5	13206	17503	18199	13878	21233	20557.5	14959.5	22061.5	19087.5	16547	21629.5	19399.5	15160.5	21087.5	19360	14358	20032	18367	12042	12121	18220	12157.5	11841	18182	13098.5	14168	17744.5	13127	15241	18017	11609.5
Withanolide	469.263	HMDB03218	8887	8749	13000	9960	8175	13868.5	10574	8062.5	15105	8540.5	7852.5	15339.5	9355	8694.5	13786	10608	9096.5	13739	10571.5	9360.5	14848.5	8250.5	8562.5	15097.5	8903	9300	12920.5	10777	7670	14123	9605	8448	15245.5	9372	9101.5	13382.5	9133	8383.5	14201.5	9296	7505	14238	10237	8555	15193	7991	8302
TG(8:0/8:0/8:0)	469.353	HMDB11187	10979	9347.5	23806	12366.5	9816	21050	12149.5	9030.5	23305.5	11641.5	10324	30193	10825	10541.5	22754.5	12124.5	9919	24142	12241.5	9684.5	23689.5	11414	10160.5	26581	11383	11229	24230.5	11711.5	9746	22042	10146.5	10775	25281	12911.5	10046.5	22975.5	7871.5	11279	20694.5	11210	10261	26651	11475.5	10320.5	23771	11746.5	11704.5
Cervonyl carnitine	470.322	HMDB06510	4397.5	5160	7548	4761	4337.5	6640	5555	4432	8521.5	4642	4337	9828	5452	4943.5	8628.5	5273	4648.5	7134	5395	4031.5	8324	5511.5	5504.5	8394	5051	4867.5	7656.5	5458	4986	7634.5	4449.5	5268	6683	7474.5	7222	9651	7963	6576.5	9768.5	7628.5	5846.5	10545	7431	6316	10272	7613	7088
	472.154	HMDB00972	4778	5333.5	5709	5465	5170	5124.5	5241.5	5480.5	5126	5203	5422	4504	6228	3779.5	5779	5551.5	6162	5019	5516.5	4976.5	5171.5	4770.5	5290.5	4661.5	4852	4889	5021.5	6029	3876	4220.5	5010	4978.5	4737.5	4021	4550.5	5526	5588	4194.5	5411.5	5222.5	4735.5	4596	6134	4434.5	4778	5400.5	3978.5
Chicoric acid	473.075	HMDB02375	11402.5	11559	12779.5	13848	11438	13606.5	11788.5	10021	10152.5	12069	9582	6079	10660	12065.5	13709	12132.5	11831	11921.5	11342	10082	12468	11164.5	10898.5	12300	13121	12590.5	13439.5	12159	10766.5	11055	10882.5	12488	11672	12775	9767.5	9604	11677	10638.5	9187.5	11966.5	8705	8829	10182	10710	10108.5	11323	9448.5
Chicoric acid	473.1	HMDB02375	9333	8934.5	8113	9340	8401.5	10462	8695.5	7565	6411	9292.5	7625.5	5026.5	8836	9047	8226	7596.5	7148.5	7500.5	8344.5	8724	8889.5	8811.5	8601.5	8407	9311	9711.5	10007	9722.5	8650	7383.5	9299	8939	9140	7111	6741.5	6605	6937	6353.5	7239	7082.5	6903	5962	8358.5	7171.5	5511	7822.5	6870.5
LysoPE(0:0/18:2(9Z,12Z))	476.279	HMDB11477	46239.5	18833	26390.5	46105	23570	30288	46046.5	18388.5	21541.5	37930.5	18803.5	20804	48802.5	20052	26009.5	47365.5	19944.5	29105	36778.5	20660	29272.5	49700.5	23042	24846	42058	24452.5	25673.5	35442	16430.5	14340.5	44864	25081	22032	24647.5	14775.5	17810	27973	14284	14086.5	28148	14903.5	18108	32254.5	17154.5	19064.5	33624	16413
2-Methoxy-estradiol-17b 3-glucuronide	477.213	HMDB06765	6055	6076	9580.5	7040.5	5598.5	7824	7305.5	5599.5	8095	6539.5	4823.5	9823	6904.5	5067.5	8178	6096.5	5186.5	8196.5	6913	6846	9879	5350	6218	9827.5	6150.5	7012	9857.5	6730.5	6822	9257.5	5005.5	5589.5	8249	7313.5	6135.5	8281	5725.5	6576	7419	7495	6070	9795	6916	6019	8648	5605.5	5349.5
LysoPE(0:0/18:1(11Z))	478.294	HMDB11475	395934	121792	208538	346922	181871	233051	414108	124822	170110	386538	130934	161224	346006	129408	203151	397626	166972	229242	282664	135314	224537	412554	181881	247166	305350	170336	252940	238426	101638	81556	386468	196609	176374	235849	131642	116290	290532	137808	110410	305310	136452	147616	350544	141973	157522	346696	140782
T090137	480.032	HMDB_T09	19680	25243	18075.5	7.89583e+06	5.98558e+06	5844630	17986	19295	13804	20453	20394	9216.5	20778	22177	15595.5	1.6732e+07	17170084	1.52878e+07	154851	15243.5	18968	17367	18141.5	18319	26741.5	40459.5	19108	18576	16736.5	14592	18799	36121.5	21350	12858	33193.5	49040.5	6629434	6825319	5225337	17371.5	130656	13932	24740	14830	16775.5	22804	20453.5
LysoPC(15:0)	480.31	HMDB10381	107565	83478	107580	116821	99245	123636	150960	130256	263840	168876	181188	369032	100666	85936	110094	160122	133586	142706	101528	89690.5	131790	122124	123572	185580	115566	120086	163818	107478	101208	92773	113484	107808	148109	103606	78279.5	67999	110571	86275	63360	134458	101346	104587	134626	105785	113570	135794	95502
Ceramide (d18:1/12:0)	480.442	HMDB04947	16490.5	14070.5	13005	22539	19764.5	15345.5	10390	9727	9357.5	8120.5	8749.5	11136.5	17575.5	18341.5	14136.5	36231.5	36664.5	31046	16636	16463.5	15520	17452.5	18036	14690.5	19267	15727	13744.5	6086.5	4578	4519	19006	20868.5	15889.5	8123.5	8923	8452.5	11021.5	11214.5	12956.5	7153	6672	8077	6940	5401	8150.5	7666	7686
Thymidine 5'-triphosphate	480.981	HMDB01342	59048	60881	52498.5	54445	55886	54821	55325	54376.5	52248.5	58445.5	61361	30721.5	50070	57757	56024.5	62865	65612	60841.5	52159	57101	52010	55671.5	57316	58668	57897	58150.5	57052.5	57760	57536.5	46154	53105	60318	55292.5	31886.5	32268	32071.5	28204.5	35767.5	31331	24527.5	24817.5	23112	22434.5	26012	24508	23382	23828.5
Cytidine triphosphate	481.978	HMDB00082	270537	319492	331102	280212	315021	344040	299028	290442	300960	278044	308678	172334	267717	309007	335042	247967	262136	269844	250261	274727	286106	303521	304840	372728	283475	296478	303447	339055	359870	343486	271270	282972	321339	244058	340082	307552	184660	332171	288092	135066	203368	212702	136676	203016	216118	114126	155812
Cer(d18:0/12:0)	482.456	HMDB11758	2114	1654.5	3747	1946	2528.5	2561.5	2645.5	2045.5	2173.5	2299	2530.5	4534.5	1956	2850.5	3488.5	1157.5	2873.5	3106.5	2350.5	2741.5	4233.5	2293.5	2358.5	4312.5	2550.5	1620.5	3576.5	1836	1803.5	3224.5	1423.5	2646	3708	2448.5	2593.5	3117	1808	1842.5	2721	1730	2343.5	3881	2379.5	2393.5	3107.5	2534.5	1644.5
Uridine triphosphate	482.961	HMDB00285	772994	811095	860564	771382	779158	881027	767326	727928	800448	730940	804071	427740	729206	788424	871151	639564	640228	721912	669556	674132	749606	791978	793712	971920	765930	802288	848133	926712	949782	869658	728133	750358	896548	591739	801058	864210	455116	797364	797450	324718	476761	531036	310622	491832	587728	251246	399932
Citicoline	487.099	HMDB01413	12238	10805.5	9844	13312	10021	11219	13337	12044	10740	12411	11926	7307.5	11235	9338.5	10958.5	12608.5	14203	9968.5	12827	11875.5	12668.5	11611.5	13623	9281.5	15301.5	13447	11350	12354	7578	7723.5	13310.5	12733.5	8831.5	22559	16934.5	18404	28470.5	20953.5	17959.5	25000.5	12034	17707.5	20365	14573.5	18420	29336.5	24298.5
LysoPC(16:1(9Z))	492.31	HMDB10383	11183	7228.5	8416.5	10589	7918	10632.5	10722	6966.5	9915.5	9452.5	6630.5	11496	11469	7543	9625	10850.5	10360.5	10136	10984	8214	11726	10757	8870.5	11566	9911.5	7575.5	11225.5	9858.5	8094.5	8338.5	10531	7031.5	9522.5	10631	7365.5	8211.5	10002.5	7976	7268	9968.5	7199	7855	10163	6756	9672.5	11265	7661
LysoPC(16:0)	494.325	HMDB10382	9075.5	5951.5	10638.5	9237	6792.5	10779	11710.5	7332.5	13917.5	9324.5	8729	17143.5	9033.5	6496.5	11012.5	8470	8493	11369	9231	7815	10659.5	8885.5	9010.5	13085.5	9629	7662	13309	8951.5	7055.5	10423	7472.5	8104	11913.5	8452	6590.5	8270	8782	7350	7517.5	9830	6206.5	10340	9228	7660.5	9537.5	9876	7479
Pregnanediol-3-glucuronide	495.296	HMDB10318	12923	8882	15184	12270	7733	14573.5	16262.5	9982	15757.5	12343	8869	21319.5	13392.5	7492.5	14378.5	15291	8338.5	14837.5	13357.5	9326.5	16220	14291.5	7566.5	15804	12675	8377.5	14932.5	14084	9293	15495.5	13912	9022.5	15053	14646	8881.5	15698.5	12377.5	8868.5	14890	12559.5	8364.5	16766	14256	9517.5	16345.5	13098.5	7488.5
2-Methyl-1-hydroxypropyl-ThPP	496.09	HMDB06866	9754	9115.5	7930.5	9685	8282	9486	11316.5	8697	8452	9498.5	10458.5	3577	8954	8540.5	9523	10703.5	10399.5	8084.5	11252.5	9263	9285.5	10078.5	9424.5	8826	11133.5	11756	8460.5	10242	8612.5	8589	9885.5	9838.5	9103.5	10400.5	9959.5	8799	11325	10722	7440.5	12626	8847	7077.5	9510	8662.5	8057	10965	11698.5
LysoPE(0:0/20:5(5Z,8Z,11Z,14Z,17Z))	498.269	HMDB11489	29773	13806	22558	26382	15396	22924.5	31000.5	15191.5	16368.5	25973	15278	19635	27888	12721.5	19459.5	29240.5	13645	16844	27573.5	15577	23180.5	30134	15927.5	24146	26397.5	17551	20027.5	19980.5	11950	13180.5	27457	16252	18680.5	22644	11685	13718	22608	13229	14168	25502	15077	17722	27011	12802.5	16796	29371	14602.5
Tauroursodeoxycholic acid	498.289	HMDB00874	26871.5	22865.5	22764.5	25137	20453.5	23101.5	25291	20614.5	23066	26182.5	19833.5	23256	25232	18012.5	22314	28224	23562.5	23540.5	29122.5	25239	31628	25250.5	23080	23055.5	26535	23390.5	23336.5	26962	26199.5	31660	23628.5	21828.5	24507	31913	21218	23274.5	28010.5	25944	22611	27708.5	21594	25528	28493.5	22413.5	23744.5	25715.5	22291.5
LysoPE(0:0/20:4(5Z,8Z,11Z,14Z))	500.277	HMDB11487	149119	50852.5	87095	129932	62391	94605	149895	54144.5	67972.5	128329	47384.5	76785	140155	50593	79331.5	128196	50976	86471	120478	61260	104981	156286	65391	89724	112907	69138	93382	91313.5	42516	46720.5	146948	64464.5	73654.5	123935	58348.5	61049	148598	57414	60727	137972	57486	74190	154896	66717.5	77556	175826	73502
LysoPE(0:0/20:3(11Z,14Z,17Z))	502.293	HMDB11484	99131.5	28885.5	52439	94263.5	44690.5	57583.5	76452	23495	32154.5	68344	23767	34959	90514.5	28272.5	46217	94446	35863.5	55527.5	74805	30482.5	50429.5	87771	35313	44004.5	70074.5	33736	50596.5	62249.5	21325.5	21026	84146.5	36443.5	35360.5	23160	13257.5	16948.5	26893.5	15673.5	15061.5	31491.5	13693.5	20076.5	30822	16435.5	22121.5	29802.5	15433.5
Maltotriose	503.159	HMDB01262	12032.5	12691	12579	12056.5	12005.5	12469.5	12292	12324.5	11820.5	12957.5	11039	13810	11257	10571.5	14016	13290.5	13952.5	10342	13167.5	14148	13187.5	13304.5	13378.5	13539.5	11515.5	13409.5	13801	14534.5	12946.5	15989	12176	13068.5	14461	18347.5	17431.5	16589	19437	17512	16516.5	19456	16449	18310	20607.5	18025	19236.5	16053	16341
Thiamin triphosphate	504.002	HMDB01512	20225	22060.5	19770.5	21463	20765.5	20322.5	20122	17143.5	17782.5	19664	18573.5	10563	17824.5	19636	19702.5	20484	19087.5	19152.5	18933	19074	20093	19878.5	20005.5	20513	19824	19099	18166	24750.5	21176.5	23492.5	18325.5	19179	18840.5	18237.5	19554	18152.5	14290	19583.5	16103.5	15279	14596	13278	15665.5	14448.5	13517.5	15157	13354.5
LysoPE(0:0/20:2(11Z,14Z))	504.309	HMDB11483	35032	10527.5	19642.5	30150	17236.5	24449.5	25699	8776	12144.5	19879	8604.5	10649.5	31833	10170	20587	37336	15471	22498.5	24338	11718.5	23432.5	25768	12375	17090	23250	12557	17597	27722	9367.5	10217	26580.5	13184	14421	12282	8370	9552.5	13066	8543	8925	12098	8085.5	9749	12091.5	9192	9198	13256.5	7441.5
LysoPC(P-18:1(9Z))	504.35	HMDB10408	6988.5	3417	5205	6353	3735	5295	5835	2962	4848.5	4110.5	3946	3790	4833	2872	5593	6274.5	4057	5334.5	4845	3661.5	5745	5469.5	3796.5	5146.5	5871.5	4467.5	4771.5	5461	3518.5	4275.5	5580.5	3935.5	4685	5002.5	4431.5	3396.5	4288.5	3052.5	4026.5	4510	3176	3741.5	4214.5	3739	3620.5	4272	3864
Adenosine triphosphate	505.988	HMDB00538	7.35651e+06	7901482	6411943	7155185	7.74139e+06	6556346	7.82828e+06	7649533	6021221	7.55548e+06	8424134	2.84759e+06	7366955	8.09855e+06	6.43061e+06	7067043	7.50632e+06	6352877	6860884	7322126	6228837	7589571	8.01843e+06	6885291	7757480	7934983	6.52975e+06	6.81361e+06	7.06482e+06	5106280	7436044	8334317	6747394	2742976	3842373	3.4221e+06	2212992	3828797	3.14529e+06	1556726	2487673	2318772	1.57214e+06	2399375	2267880	1.24358e+06	1686302
LysoPE(0:0/20:1(11Z))	506.325	HMDB11482	100382	40551.5	56844	86603	57779	68170	90446	44596.5	50778.5	80196	48575.5	40541	89193.5	45498.5	58229.5	102331	55075	65472.5	71066.5	47334.5	63341.5	85337.5	54574	61812	79961	56411.5	65960.5	71842	48141	35988	82217.5	56870	55519	68308	51297.5	47486.5	70461.5	52297.5	43371.5	70498.5	48527	46083.5	65163	50236	54352.5	75108.5	53747
DG(14:1(9Z)/14:1(9Z)/0:0)	507.405	HMDB07038	2488.5	1554	11734	1467	2769.5	6342.5	2143	2749.5	9576.5	2255.5	2730	15464.5	3688.5	3052	10632.5	4346	941	10974	2810.5	2696.5	10226.5	3123.5	1810	11726.5	2983.5	1763	11088	3232	1296.5	6124.5	3346.5	1965	8485	4180.5	3515.5	7565	3963.5	4058	8574.5	3413	3045	12424.5	5257	4082.5	10877	4362.5	4429
LysoPE(0:0/20:0)	508.341	HMDB11481	15839	10630.5	13308	15761	13996.5	13420.5	21360.5	18183.5	33674	23532	23053	46046	13447.5	9893.5	15236	17528.5	12474.5	13152.5	14829	12782	16569	17443	17104.5	22119.5	16850.5	14943.5	20065	14992.5	13118	11170	15641	16738	18559	18401.5	12155	12099	14766.5	13415	11029.5	17956.5	13346	17071	18984	14660	16219	17618.5	12978
Cer(d18:1/14:0)	508.473	HMDB11773	231870	198654	164676	222930	226690	150788	123108	137198	112627	94673.5	102366	127072	237362	256652	185721	257602	243226	191160	189792	195152	133598	186719	217323	160120	218300	211130	159174	57275	64298.5	29584	253045	247883	174178	86717.5	93338	112890	89477.5	92152	96200.5	100180	89925	92809	71622.5	82198.5	88340	95802.5	89335
Deuteroporphyrin IX	509.218	HMDB00579	6770	5288.5	10626	5302	4452.5	11614	6262	5553.5	9020	7458.5	4480	11607	5819.5	3288.5	9564	5626.5	4912.5	9158.5	5724.5	5486.5	10370.5	5902.5	5574	9407.5	6043.5	4430	9528.5	7508	6330.5	15212	5251.5	3840	9728	7030.5	4206.5	10348	6779.5	5365.5	8545	6304	5939	9453	7528.5	5597.5	9208.5	6169.5	5398.5
DG(14:0/14:1(9Z)/0:0)	509.421	HMDB07009	7563.5	6183	24827	8033	6637	19339	7952	7883.5	22611.5	7858.5	8248	35414.5	8145.5	7071	25582	8000.5	7228	24243	9248.5	8234	27261	7274	6475	31078	8372	8221.5	28054.5	8401	5619.5	18630	7305	6413.5	25696	8585	7709.5	19895	6268.5	7382	19687	8444	7584.5	28348.5	8842	8609.5	20821	9363	9254
Cer(d18:0/14:0)	510.487	HMDB11759	15345.5	13030.5	11864.5	14077	16951	10923	12385.5	13278	10549	10505.5	11309	11172.5	14886.5	18154	14681.5	17334	16827	13930	13279.5	13377	9999.5	11677	16590.5	13992	15550	12214	11400.5	6698.5	5103	3135	15576.5	15831	12272.5	16261.5	15287.5	19128.5	15810.5	14862	17984	19279	17287	24450	15015.5	16624.5	19565	15915.5	17285.5
DG(14:0/14:0/0:0)	511.436	HMDB07008	5669.5	4659	17249.5	5828.5	5944	12805.5	6143	5536	13384	5740	6402.5	23800.5	5143	5934.5	16349	5835	6005.5	16777.5	5996.5	5881.5	17194.5	4948.5	6012	21643	6544	7019	16937	6200.5	3349	10656	5566	5792.5	18870	5386	6582	13661	5663	7206	10870	5699.5	4971	19205.5	6440	6142	13643.5	5193.5	7101.5
2,5-Diamino-6-(5'-triphosphoryl-3',4'-trihydroxy-2'-oxopentyl)-amino-4-oxopyrimidine	511.995	HMDB06823	18478.5	16686	15748	16977.5	16092	13839	14182	14520	14420.5	17855	14101.5	9156.5	15433	14482	14752	15923	16369	14563	17093	16059	14463.5	15036.5	16548	17106	16922.5	15731.5	14912.5	17548.5	15226	16354.5	15119.5	16273.5	14798	12433	10607.5	10623	10697.5	13692	10601.5	11352	9264.5	10299.5	12269.5	9997	9893.5	10706	10036
Sulfolithocholylglycine	512.269	HMDB02639	38817.5	41227	42082	37550	39843	40934.5	43176.5	39027	41701.5	40390.5	37409.5	43033	37069.5	36437	41241	39692	38527.5	40700	41565	39725.5	42442.5	40048	40441	42521.5	41081	37521	43419.5	39852.5	37448.5	41649	39457.5	38839	40307	41494.5	40943	42109	40474	45118	39957	43047.5	38662	41933	40789	37873.5	41408.5	39689.5	42473
Alpha-Trisaccharide	514.211	HMDB06595	12458.5	17212.5	17428.5	17141.5	13344.5	17579	15175	13582	17222.5	15604.5	13557	17389	14305.5	15617	16636.5	15359.5	16026.5	14315	16491	17433	22541.5	13735.5	17082.5	18494	13648.5	16515	22609.5	15683.5	17519	18495	14980	15509	16704.5	14391.5	14711.5	16260	17249	15844	14073.5	17365.5	13856.5	17800	17308	14403.5	15511.5	16247	14339.5
Taurocholic acid	514.284	HMDB00036	5990031	6.63064e+06	6367541	6154624	6.08719e+06	6205982	6560296	6591104	6.48066e+06	6560777	6610472	6.81729e+06	6.35442e+06	6.23176e+06	6.33849e+06	6.41207e+06	6.33356e+06	6.08907e+06	6480183	6.73201e+06	6.3819e+06	6430139	6.45118e+06	6.44865e+06	6639229	6313883	6.31794e+06	6.6111e+06	6.45403e+06	6437980	6346656	6.63704e+06	6391190	6.49751e+06	6470560	6.60879e+06	6.62167e+06	6819031	6665237	6.8503e+06	6493045	6625343	6.61242e+06	6654087	6.53658e+06	6.52098e+06	6.84674e+06
Guanosine triphosphate	521.984	HMDB01273	512672	670265	643717	539446	635152	662474	585512	618667	569026	551515	682262	365116	555738	665112	623013	531262	583610	592248	531036	642141	623630	601966	637271	664932	586576	602005	598294	560770	616100	551598	547600	641663	634739	317784	466034	388991	286162	438901	368773	223946	353533	333948	255918	340172	311469	211846	252493
LysoPC(18:0)	522.354	HMDB10384	6454	4791.5	5441	5423	4469.5	6209	6148	3843	7550	5465	5303	6785.5	4709	4159.5	5576.5	6084.5	4524.5	4284	5641	6063	8330.5	5174.5	4790.5	6289	5716	5730	5818.5	6330.5	4048.5	6712	5259	4721	6256	5895	4995.5	6049	4876.5	5776.5	5617.5	5609.5	4309.5	5737	5292.5	4475	6114	4781.5	4287.5
DG(14:1(9Z)/15:0/0:0)	523.437	HMDB07039	6576	4421	20384.5	5582	6229	12700.5	5964	5532	16981	7027	8614	26666.5	7095	4986	20321	6752.5	7759	18460.5	7119	6825	19491	6627	5640.5	22854.5	6723	6730	19700.5	6385	4352	13179.5	7865.5	5002	18248.5	5929	6597	13643.5	6033	6832	12468.5	4949.5	5491	21886	6023	6425	15826.5	5604.5	7303
Retinyl palmitate	523.452	HMDB03648	14072.5	11804.5	15797	11224.5	12845	15310.5	11978	10713.5	15638	11247.5	11631.5	20779	10017	12075	16865.5	12913	11979	15037	12450	12856	17714	12622.5	13237	16509	12255	13430	15835	10385.5	10769	9248	11118	12905.5	14978	2652	1696.5	4162	2193.5	2010	4149	2234	1504.5	6021	2704.5	1779	5321	1912	2239
LysoPE(0:0/22:6(4Z,7Z,10Z,13Z,16Z,19Z))	524.277	HMDB11496	158352	58378	72312	126738	59283	88829	141203	53008	57244.5	123186	47933.5	62087.5	144370	58183.5	71627.5	128632	48096	72357	126450	57406.5	96563.5	144801	62126.5	71652.5	104304	67774.5	79228.5	93233	49198.5	42036	133194	56764.5	59515.5	93877	42468	46391	115699	45614	48732.5	99349.5	44319.5	62307.5	113465	51910	64305	127462	56005.5
Desmosine	525.281	HMDB00572	55994.5	22949	31842	48321.5	24614	35731	46639.5	19478	29374	43744.5	20158	30924	50753	24149	31161.5	47613.5	21249	31283.5	45810	24132	40294.5	50623	26600	30790.5	39538	26611.5	34302	34634	19833	24164.5	47621	23213	29748	36414.5	17517.5	23622.5	42287.5	20401	22775	37400	18677	29773	44724	19950.5	31920	44666	25042.5
DG(14:0/15:0/0:0)	525.452	HMDB07010	6970.5	4798.5	16105.5	5418	4791	9125.5	6250	5159.5	11797	6547.5	5875.5	22418.5	5426	5374.5	17159	6549.5	5645.5	14291	5501	6273.5	14607.5	4516.5	5641.5	20345	5286	6506.5	17324	5001.5	2890.5	10635.5	5475.5	5690	15546	5200.5	4379.5	9178	4037	4398.5	9045.5	4678	3839	16651.5	5364.5	3794	9617	4888	4547
3-carboxy-1-hydroxypropylthiamine diphosphate	526.068	HMDB06744	14090.5	13837.5	9005	14606	13741	9625.5	13988.5	13499.5	9056	12344.5	12882	3306.5	13313	13472.5	13466.5	13341.5	12701	10740.5	13872.5	11863.5	12396.5	12991.5	13783.5	9585	14105.5	15082.5	11207.5	14037.5	10713.5	9110.5	12368	12423	11364	19380	17187.5	11292	13870.5	17314.5	10390.5	19505.5	17942.5	8469.5	15051.5	17250	7975	20365	22459
LysoPE(0:0/22:5(4Z,7Z,10Z,13Z,16Z))	526.294	HMDB11494	86478.5	25181.5	42691	76199.5	30589	49965	81794	28120.5	34949.5	70906.5	26386	41390	79623	25327.5	42851	86857.5	27860.5	45737.5	76641	34268.5	59988.5	86295.5	32912.5	44000	65004.5	36558	49618.5	52370.5	18766	18825.5	79044	33424	37416.5	79816.5	28819.5	31251	99683	29459.5	32225	82893	30204	39472.5	86561.5	30686.5	42697.5	115628	39016
LysoPE(0:0/22:4(7Z,10Z,13Z,16Z))	528.309	HMDB11493	34870	13716.5	23881.5	30642	17542.5	24967.5	28827.5	13727	18268.5	27285	15443.5	21574.5	32466	14097.5	21533.5	35303.5	15035	24736.5	36351	16029	28154.5	30001	17967.5	21503	29377.5	17777.5	22841	27403	13609	14608	29027	19245	19681	31885	14198	13854	28070.5	16957.5	16672.5	26894	13674	16005.5	26519.5	13646.5	16100	33380	15212.5
LysoPE(0:0/22:2(13Z,16Z))	532.341	HMDB11492	17970.5	9647	14295	17887	10684.5	13709.5	14244	8645.5	10574	12406.5	8276.5	7755.5	16340.5	9311.5	13103.5	16665	10926.5	14044.5	11801.5	8696	13901	13405.5	9800	11759.5	14323.5	11132.5	10680.5	16490	9132	8346	16131.5	10289	11891.5	13534	8136.5	9193.5	14365.5	9582	9199	15169.5	9695.5	11680	9417.5	8559.5	10841.5	13481	8065.5
1,4-beta-D-Glucan	535.145	HMDB06944	1909	3538.5	3329.5	2509.5	3281.5	3523.5	4472	2974.5	4003	3373.5	4108.5	2575.5	2499	3152.5	4260	3805.5	3840.5	3184	3701	2963	3764	3195	2945	2822.5	3132	3575.5	4430	4620.5	3371	4813.5	3345.5	3141.5	3321	8422.5	7491.5	7777.5	8928	9063.5	6756.5	8703	7506.5	8120.5	7947.5	7807	6639	8027	8069
DG(14:1(9Z)/16:1(9Z)/0:0)	535.436	HMDB07041	8386.5	7510.5	16400	7972.5	10459	15614.5	9060.5	7116.5	15729	8014.5	8238	21741.5	8519	8340	16522	9034.5	6913	15948.5	8067	6567.5	16911.5	8372	6451	20429	8925	7618.5	16726	10371	7385	13017.5	6780.5	7311	19896.5	4617	5827	15078.5	5390	6258.5	12148	4913	4067	15630.5	4787.5	3628.5	15795	4498.5	4929.5
LysoPE(0:0/22:0)	536.37	HMDB11490	4026	2703	6140.5	3980.5	4605	5564	5283.5	5310	9190.5	5804	4575	10133.5	2247	3351.5	4839	3870.5	3635	4795.5	3748	3480.5	5239.5	3931	3972	7401	4038.5	4084.5	5269	5668	3824	6353.5	3705.5	3591.5	5757.5	3211	2500.5	3485.5	3215.5	3376	3077.5	4031	2817.5	3496.5	3838.5	2807.5	4283	3057.5	2972.5
	536.504	HMDB00790	999695	921776	823632	842159	952949	658233	600290	668970	705677	385373	448724	1.25414e+06	1.00452e+06	1.21957e+06	966979	1.06106e+06	1021873	914165	824328	791216	583678	788780	1.07819e+06	961446	1.039e+06	985918	862534	216096	305118	181810	1.33404e+06	1159827	1.04635e+06	589856	592274	765612	637900	709302	670248	758551	643240	596420	492104	630804	505132	795150	884921
DG(14:0/16:1(9Z)/0:0)	537.452	HMDB07012	5314	5529.5	21556	4594	5798.5	11280	5895	6614.5	14991.5	5605	6859	30364	6509	6454	19046.5	4846	5328.5	17164	5618.5	5369.5	17741.5	7088	5650	21979	5038	5085.5	20055	5704	3672	12241.5	7428.5	5460	20327.5	4718.5	4952.5	13662	4898.5	6079.5	13818	4541.5	5164.5	21855	5892.5	3692	14826.5	5363.5	4011.5
Cer(d18:0/16:0)	538.515	HMDB11760	68222.5	63806.5	67068.5	58698	74826	48482.5	50473	59315.5	52966.5	36634	43585	90462	65134	88927	70748	77723	78376	59349.5	63170.5	57154	38715.5	51878	79924.5	76335	68408	65973	58195.5	20638.5	29309.5	15667	85600.5	77800.5	70290.5	75925.5	72806	101505	84980	94353.5	92776.5	94311.5	82694	90932.5	63772	89223	81548.5	108507	126111
Atorvastatin lactone	539.234	HMDB_AtorvLact	6315	5703.5	9186	8557	5183.5	9975.5	7285.5	5257	9137.5	6935	5354	8669	6208.5	4230	9170.5	6974.5	5650.5	10880	22108	28045.5	23438.5	7632	5674.5	8964	7381.5	6008.5	9393	10296.5	6860	12835.5	4755	5311.5	8850.5	7908	5932.5	8666	7119	3906	8526	5657	5244.5	8892.5	8299.5	4016.5	10002.5	16014.5	15198
LysoPC(20:5(5Z,8Z,11Z,14Z,17Z))	540.318	HMDB10397	9827.5	7000.5	7649.5	8970	5670	8273	8963.5	7435.5	8845.5	9388	7553	8375	8860	5246	9838	7657.5	6685	9103.5	9148.5	7014.5	9075	8025	7430	7841.5	7891	6566	8980	8569.5	6675.5	8259	7609.5	8510.5	8697.5	9750	8332.5	8331	8129.5	7259	7162.5	9068	7746	9565	10295.5	7239	9733.5	9802.5	6425.5
Estriol 3-sulfate 16-glucuronide	543.155	HMDB10356	3685	3900.5	4384	4227	2890.5	4112.5	4891.5	2722	4255.5	4611	3404.5	4333	3525	2967	4334.5	4165	4312	3626	3837	3997.5	5463	3634	3274	4801	4104	5066.5	4420.5	4336	3899.5	4768	3736	3282	4094.5	5685.5	4608	4730	5671.5	4800	4961	5285	4550	5022	5526.5	4841	4559	5653.5	5292.5
Phytoene	543.497	HMDB02181	7000.5	5504	5476	4269	5616.5	4681.5	3884	4619.5	3676	3152.5	3755.5	3772	4975	5760	5324	5576.5	4532	5563	5867	4082.5	4217.5	5009	7938	6866	6785.5	5869	5388.5	2483	2420	2616	8431	6562	5447.5	3682	3249.5	3246.5	2890.5	2637.5	3716.5	3770	2140.5	4132	3231.5	2963	2198	3872.5	3609
Lacto-N-triaose	544.187	HMDB06592	5138	5558.5	4670.5	5941	5734.5	5622	4553	3803	5180.5	5328.5	4902.5	4084	5258	5051.5	4639.5	5840	5185.5	4044.5	4846.5	4562.5	5472.5	4942	5430.5	4887.5	5543	6429	4451.5	5229	5425	3118	4849	6154	5384.5	7208.5	7360	6505.5	6357.5	5138	7149.5	8848	6087	8130.5	6770.5	6533	7725.5	5530.5	6427.5
Dihydrozeatin-9-N-glucoside-O-glucoside	544.224	HMDB12212	10033.5	9271	8868	11157	10166	12135.5	9680	8270	9469	8197.5	8078.5	6902.5	8841	9633	8966.5	8576.5	8852.5	8584	8266.5	7456.5	9265	7671.5	9478.5	12206	9915	11394.5	14411	8375.5	6999	9169	9608	9959.5	9557	10249.5	6925.5	8825.5	11012.5	7062.5	6617	10330	6349.5	12724.5	15232	7752.5	12574.5	6631	5691
2-Hexaprenyl-6-methoxy-1,4-benzoquinone	545.398	HMDB06818	5261.5	4699.5	7057.5	5290.5	4944	6498.5	4928.5	2820	6869	2959.5	3705.5	7146.5	4655	4041.5	7063	6525	4411.5	7121	5458	3358.5	6778	4863	3959.5	6525	5073	3640	6341.5	5826.5	4053.5	8300.5	4592.5	4183.5	6429	4754.5	4475.5	6166	3608.5	4351	4968.5	3800	3703	6032	4281.5	3619	6330	4398.5	3986
2-Hexaprenyl-6-methoxy-1,4-benzoquinol	547.41	HMDB12148	15947.5	10959.5	13857	14158.5	12563	9567.5	13034	8042.5	9965	9285	8118	9820	10656	8994	11148	13180.5	11865.5	10045	8984.5	7277	8459.5	10796.5	10962.5	10717.5	12551.5	9341	9146.5	12335	9143	10251	9694.5	9676.5	9150	4881	3091	4655	5894.5	3724.5	4071.5	5985	3809	5565	4346.5	3106	4895.5	5371.5	3607.5
PC(18:1(9Z)e/2:0)	548.342	HMDB11148	5335	4181	6959	5979.5	5624.5	6451	5547.5	3980	6356	5226.5	5256	7174	5754.5	4660.5	5083.5	5950.5	4835.5	5832.5	6363	4337	5838.5	5445.5	4497	6739.5	5780	3273	5801.5	6284.5	4777.5	6607	5203.5	4870.5	5345.5	5503.5	4933.5	5845.5	4971.5	3732	4332	4283	2591.5	5720.5	4028	4404.5	5904.5	4094.5	3953
Triterpenoid	551.307	HMDB04309	13960.5	11268	26243	15010.5	11439.5	26340	14265.5	13780.5	32294.5	15207	12816	37548	14372.5	12541	25757	16209	12307	25476	16443	13742.5	28883	16592.5	11681.5	25732	13893.5	13072	25962	15675	12233	23455	14018	10767	27139	15755.5	13073	31071.5	15714.5	12744.5	30092.5	15611	13898.5	32090	16873	13187.5	34943	17346.5	14874.5
DG(15:0/16:1(9Z)/0:0)	551.467	HMDB07070	5937	5440.5	22088.5	8890	5861.5	18637.5	6849	8019.5	20355.5	5466.5	8029.5	30859.5	7232.5	7946.5	23398.5	8473.5	7240	19275	7532	7219	22740	6663	6803	27848	7945	7288.5	20970.5	8222	5945	14036	8104	6206.5	22226.5	7187	6902.5	17493	6697	6911.5	16839	6535	5343	24291.5	8392.5	6818.5	17581.5	4883	7160.5
TG(10:0/10:0/10:0)[iso]	553.447	HMDB00548	4917	5256	19567.5	6316	6406	11094	7061	6029	17679.5	6253.5	5713.5	24696	6264.5	7200.5	17577.5	6510	5986	16284	6878	7215.5	15976	6389.5	6497.5	19879	6694.5	6339.5	17417.5	5813	5488.5	12528	5934	5884	19848	6338	6091	14370.5	5639.5	5748.5	15002	6087	5536	20927.5	8536	4779	15557.5	6583.5	7059
DG(15:0/16:0/0:0)	553.483	HMDB07069	5314.5	5009.5	20392.5	5671.5	5997.5	12950.5	6859.5	6864	15996	5505.5	6609.5	27789.5	6121.5	6448.5	21240	7773	6409.5	16431.5	6360	6684	19021	6671.5	5445	23202	5448.5	6227.5	18203.5	5762.5	3787	11106.5	5205	5421.5	20160	5878	5529	13868.5	4813	5852.5	13245.5	5236	4566.5	20965.5	6003	4795	13910	4922	6239
Ceramide (t18:0/16:0)	554.512	HMDB10697	10785.5	10386.5	8083	10465	10599.5	8381.5	8315.5	7868.5	8769	6213	6664	8834	9228.5	10732	9660	9536	10357	8588.5	9840	10053.5	9155	8759.5	11737.5	9957.5	10317	10743.5	10237	4141.5	4737	2181.5	11363	10802.5	11132	8300.5	8351	9454	8798.5	8783	8988	10114.5	8238.5	8224	8074.5	7353.5	7589.5	9343.5	7878
Atorvastatin	557.246	HMDB05006	7422	8876	18773.5	37458.5	7004	11544.5	8222.5	7839	10108	9136	7114.5	12735.5	7111	4799	10801	8474	8254.5	8861	1.52932e+06	1.65986e+06	1532023	6620.5	14527.5	10643.5	7190.5	5906.5	9980	10977.5	7938.5	15832	10558.5	9992	26767.5	51233.5	8822	10786	7501	12968.5	22077	7712.5	5960.5	10817	8023	6397	10585.5	1.27107e+06	1.24174e+06
Adenosine diphosphate ribose	558.064	HMDB01178	28370	19363.5	14642.5	19137.5	19627	14939.5	26227.5	19892.5	15492.5	24623.5	23684	10058	24109.5	19867.5	17135.5	22696.5	20208.5	15687.5	19967.5	20030.5	16308.5	23006.5	20448.5	16301.5	22058.5	22395.5	16917	22380.5	19399	14242.5	27293	19741	17537.5	14509.5	15752.5	11558	17874.5	16238.5	11890	16098	13042.5	11386.5	13038.5	14968	11481	17111.5	13690.5
2-Hexaprenyl-3-methyl-6-methoxy-1,4 benzoquinone	559.413	HMDB06819	4872	2290	5830.5	3203.5	3114.5	5312.5	4065	2500	5375	3000	2438.5	6766	2883.5	2774	5898	4024	3316.5	4834.5	3373.5	3185.5	6758	2974	3160.5	6615.5	4108	3872.5	5052.5	4403	3597.5	5772	3967.5	2869.5	5700	3527	2463.5	4060	3232	2653.5	3900.5	2939	2896.5	5085	3918.5	2191.5	5872.5	2051.5	1443
DG(14:0/18:4(6Z,9Z,12Z,15Z)/0:0)	559.438	HMDB07019	10618	7802.5	8763.5	9794.5	6476	8041.5	9793	7168.5	7674	5918	6007.5	9155	7351	7188	9441	9790.5	7106.5	10083	7241.5	6622	7349.5	7838.5	7221	9914	8428	6889.5	8219	8852.5	6851	9185	8421	6990	8957	6352	4944	7175	6873	5832	6837	7017	6364.5	7192	6679.5	5119	7441	6354.5	4408
CerP(d18:1/12:0)	560.407	HMDB10699	3870.5	1944	3186.5	3006.5	2269.5	2348	4326.5	2526.5	3836	3202	2733.5	4343	4280.5	2037.5	2807	4087	2191.5	2755.5	3629	3394	3900.5	3087	2279.5	3960	4409	2851	3527	3212.5	2507	3297.5	2966	2128.5	3449.5	3902.5	2923	3443	3757	3715	2944	3581	3147.5	2815	3805	3149	3732	4383.5	2234.5
Protoporphyrin IX	561.254	HMDB00241	11556	6839.5	17393	10529	8834.5	15097	10143	7974.5	15957	10526.5	7762	16016	8998.5	7473.5	15004	9326.5	7505	16138	13193	12753	17728.5	10152	8799	14542	9031	6748	14305.5	11612	8564	19939.5	8588	9033	15877	11764	11045.5	14559	10222	9938	14027	10026	8941	15936.5	10350.5	7525.5	18442	12301	11080
Cholesterol glucuronide	561.38	HMDB10330	8393.5	4605	7383	6651	4302.5	7003	8150	5335	8433.5	6758.5	5760	10084.5	6431.5	3983	8547.5	6442	5244	8788.5	7094.5	5806	9309	6509.5	4405.5	9583.5	7637.5	5416	7899.5	7345	4367.5	7382	6243.5	4269	8551.5	8014	4604.5	8487	7621.5	5182.5	7727	6998	5760.5	8302	7375	6570	8418	6838.5	5989.5
LysoPE(0:0/24:1(15Z))	562.387	HMDB11498	6853.5	3304.5	5133	6158	3983	6249.5	7235.5	5513.5	8324.5	6668	6317.5	11224	4247.5	2609.5	6766.5	4425.5	4115.5	5814.5	5202	4350.5	6423	4105	5415.5	6997.5	4629	3293	7056	6988	4718.5	6917	4367	3908	5969	4390.5	3501	4271.5	4394	3775.5	3730	7596	4240.5	6260.5	5012.5	3840.5	6331	5784	4545.5
Ceramide (d18:1/9Z-18:1)	562.52	HMDB04948	128984	110008	94741	115673	125325	85716.5	75093.5	78653	80253	54589.5	61004.5	93426.5	118472	139305	95412	131654	133748	108326	117876	120502	108264	131910	159064	117538	144968	146374	111780	22695	25454	15153.5	161512	178770	115229	103538	117246	113468	108118	112584	93986	136550	122500	94715	95554.5	105694	85663	127632	118676
dTDP-D-glucose	563.068	HMDB01328	94166.5	81222.5	72717.5	85529	72637.5	76198.5	84423.5	81070.5	70711	82740	86005	44833	74383	77242	79227	84712.5	82017.5	70986	76779	78176	80000.5	79454	88877	75653.5	92393.5	92975.5	75031	73346.5	66474	52995	84459	87673	76524.5	65644	60738	62816.5	61219	67463.5	57936	58835	53589	53119.5	50271	52476	58884.5	58888	58586
E,e-Carotene-3,3'-dione	563.393	HMDB02193	4353	3016	6347.5	4413	2434.5	5632.5	6930	3634.5	8843.5	6900.5	4167.5	11105	3668	2636	6661	4800.5	2043	7384	4667.5	2730	6730	4672	3325	6822	3102	3119	6220.5	4801	3569.5	6749	3316	1777	7215	4483	1867	6490.5	2972	2968.5	5419	3688	2857.5	7867	4553.5	3340.5	9563	4551.5	3057
DG(14:0/18:2(9Z,12Z)/0:0)	563.468	HMDB07016	2972.5	3369	8308	3202.5	2538.5	5481	2185.5	2534.5	7554	2219.5	1644	12366	2775.5	2430	8458.5	1679.5	2110	8693	1460	1175	7217	3665	2264	10890.5	1233.5	1629.5	8214.5	2420	1457	6270.5	1450	1355.5	8460	2634	1917	6558.5	980	2476.5	6379	2039.5	1969	10427.5	1987	1932	7416.5	1603	2245.5
	564.535	HMDB00829	64028	62438.5	51893.5	53324	58208	39322.5	40624	49055.5	53845	25230	30975.5	122333	72215.5	77691.5	65447.5	67242	69075	58443	57226	49640.5	47522.5	56958	79215.5	73171	75877.5	69573	64368.5	13449.5	21653.5	14140	102928	87450	82792	64973	63184.5	99971	77732	81731.5	84276	83550.5	76269	77416	59045.5	84125	74740.5	92982.5	108704
Uridine diphosphate glucose	565.047	HMDB00286	576128	597446	552216	535156	554604	593719	583256	545860	551874	551598	617750	333855	500068	563662	608278	487334	510562	497434	501670	527104	504794	539854	624682	598796	564258	627896	588000	642730	647846	533769	557434	592528	571540	221670	284436	472408	319040	339643	470743	232562	261992	412434	198608	273120	480326	279623	385868
Mesoporphyrin IX	565.285	HMDB02379	10475	8311	17889	9412	7217	16482	11351.5	8382	18554	10238	9884.5	22059.5	9961.5	8747	17229	9654	7859.5	17942	9397	8927	22218	10476	7871.5	15942	8407.5	8924.5	17925.5	12112.5	10170	20937.5	10142.5	7498	16251.5	10204	9648	16936.5	9232	7857.5	16672	9659.5	8541	19328	11538	8291.5	17961	8833.5	9478
3'-hydroxy-e,e-caroten-3-one	565.409	HMDB02020	6645.5	5419	10563	6946.5	5460.5	12153	6853	6233	12673	7095.5	7186.5	14151	6107.5	4579	12151.5	6576.5	4710	11710	7653	7870.5	14314	7920.5	5922.5	16040	6051	6912.5	13156.5	6904	6497.5	9817.5	4768.5	4951	12354.5	6577	6310	11561	8441	5025	10116.5	6422.5	7560.5	11390.5	9441	9474	14230	5925.5	5636.5
DG(14:0/18:1(11Z)/0:0)	565.483	HMDB07014	11017	10979.5	20792.5	10682.5	11806	19108.5	9821	10288	19035.5	8846	14099	29231.5	10472.5	11941	21578.5	9458	10615.5	19756	10859.5	10107	20734.5	10999	10406	25859.5	9222	9993.5	21869.5	10300	11494.5	13667	10240	9923	22015.5	7979	8393	17416.5	8431.5	8979	16711.5	8409.5	9353.5	23723.5	9609	11552	17374	9468	11636.5
LysoPC(22:6(4Z,7Z,10Z,13Z,16Z,19Z))	566.325	HMDB10404	5157	4350	9424	5405	3732.5	6107.5	6516.5	5314	7579.5	5121.5	3401.5	11560	5489.5	4122	7092.5	4725	3927.5	6714	7403	4416.5	8251	7324	4165	7728	5468.5	4054	7662	6530	5847.5	8043.5	4634.5	4278.5	7039.5	5415.5	4229.5	6936	5558.5	3525	7210.5	5286.5	4320.5	7588	5270.5	5316	8973.5	5512	4686
Leukotriene F4	567.279	HMDB06465	7947.5	7669	10976	8541	5912.5	12452.5	8241	6425.5	12917.5	7452.5	6792.5	14876	8213.5	4850	11718	8403	6385	10669	8911.5	6632.5	14558	6754	7162.5	9915.5	8755	6664.5	10935	12034	6452.5	13523	9272	6783	10389.5	8560.5	6135	12138	8464	6843	10566	7577.5	7291.5	11282	9415.5	8530.5	13908	9795.5	6295
DG(14:0/18:0/0:0)	567.498	HMDB07013	4205.5	4429.5	12174.5	4172.5	4319.5	8279	3589.5	5097.5	10691.5	4215	4782.5	18614.5	5120	4182	12917	4428	5289	11523.5	4792	4709	12194.5	4555	4511.5	15940	5492.5	4383	13423.5	4211	3577.5	7115.5	4563	3997.5	13905	4261	4238	8093.5	3110	3784.5	7901	4372	3662	13693.5	4132	3713	8026.5	4068.5	5254.5
CE(12:0)	567.517	HMDB02262	3825.5	4912.5	6504.5	4933	4331	4209	5608.5	4661.5	3926	5403	3812	6081.5	4487.5	4344	6497.5	3624	5666.5	5437.5	5334	3790.5	5713	4313.5	4787	6780.5	5336	5154	5720.5	3186	2447	3714.5	5724.5	4838.5	5614.5	1634.5	2525.5	4041.5	1917.5	3357	3412.5	2226	1565	5095	2776.5	1450.5	3599.5	3338	3410.5
cis-5,6-Dihydro-5,6-dihydroxy-carotene	569.441	HMDB02746	7097	5660.5	14150	6337.5	6831	14139	9110	6077	13490	6128	7167.5	17790	6686	7226	13854	6737.5	7933	13600.5	7520.5	6498.5	14604	6431	5984	15320.5	8012	6027	12626.5	6486	6773	13524.5	7706.5	5997.5	13521.5	7049	5724.5	11633.5	5445	5210	11700	6024.5	5992	13989	6654.5	6043.5	13148.5	5817.5	7126
Biotinyl-5'-AMP	572.139	HMDB04220	3288.5	2062.5	2536.5	3939.5	2363	3068.5	2859.5	3176	2561.5	3438	2625.5	1442	3345	2597.5	3821	7148.5	6908	6108.5	2864.5	2957.5	4290.5	2793.5	3354.5	2574	3704.5	3945.5	3483.5	3759	2783.5	3448	3059	2937	2477	7442.5	6275	5827	7838.5	7830.5	7178	7831	5651.5	4950.5	5759.5	5168.5	5964	7570	6087.5
2(oder 4)-hydroxy-atorvastatin	573.241	HMDB_AtorvHydroxy	28950	31065	37738.5	31267.5	27531.5	41516	35006.5	26806.5	35492	33062	33645	29056	33549	27342	34421	30202.5	25788.5	35410.5	96747	85259.5	67348.5	33678.5	29260.5	35205.5	32925	32544	34153	30699	29327	35334.5	29506	32443.5	35960	32531	23577	29475.5	25539	23714	30050.5	29707	24608	31033	25186.5	26296	31662.5	86272.5	63579
DG(15:0/18:4(6Z,9Z,12Z,15Z)/0:0)	573.453	HMDB07077	14655.5	10263.5	10753	13111.5	9689	9574	9903	5588.5	9262.5	6886.5	6341	9395	10202	9300.5	11200	13390.5	10812.5	11640.5	11511	9827	12776	11762	9215	9891	10520.5	8467.5	10581	9438	6793.5	8970	9331	8823	11798	7473.5	4631	7706.5	6632.5	5920	7682.5	5224.5	3940	6388	5654.5	4252	5864	5721.5	3801.5
PhosphoribosylformiminoAICAR-phosphate	576.088	HMDB12277	6631	5474	3645	6697	3938	6199	6013	4375	3700.5	5386	5017	728	5717.5	5705	4693.5	5530.5	5462	3852.5	5772	4835.5	5168.5	4278.5	4405	5001.5	6336.5	5048.5	4115	7056.5	4994.5	4340.5	4641	4741	3969.5	6801.5	4547.5	3192.5	5606.5	5995	4118	6301	4738.5	5302.5	6067	4236	4148.5	5761.5	4395.5
DG(15:0/18:2(9Z,12Z)/0:0)	577.484	HMDB07074	6826	6931	13867.5	6846.5	5184.5	12622	4720.5	5195.5	11921	5451.5	4871	17936	4475.5	5734.5	13695.5	6634	6415.5	13441.5	5610	5023	11571	4021	6683	13006	5211.5	4479.5	12399	5845.5	4939.5	8655.5	4633	5660.5	14489.5	3918	2480.5	9269.5	2502.5	2987.5	9941.5	2914	3474	11130.5	5285.5	3073.5	10203.5	3942.5	4070
Uridine diphosphate glucuronic acid	579.027	HMDB00935	166971	178572	167859	150734	183364	169962	144588	158938	182686	130304	178074	130771	135139	177836	174159	148752	165734	151780	139379	164729	146120	144186	187256	180402	160202	191738	176948	152563	165752	139516	154416	184548	168962	331232	294456	240751	309632	285580	216178	267308	221530	192810	220152	214348	220008	246970	301370
	579.168	HMDB02927	2413.5	3051	1371	3274.5	2918.5	3320.5	2912.5	2856	2406.5	3830.5	3029	1374	2873	1905	1465.5	3039	2438	2133.5	2756	2707.5	2664.5	2360.5	2454	2318.5	3147.5	2985.5	1892	3595.5	2511	2509	2999	2907	1652	4878	3844.5	3541.5	4617.5	3721.5	4097	3414	3896.5	3014.5	3596	2918.5	4080	4084.5	4083
DG(15:0/18:1(11Z)/0:0)	579.5	HMDB07072	6600.5	6523	17057.5	5459	6695.5	13391.5	7826.5	7524	14682	5252.5	6868.5	23083	7661	5974.5	18519.5	7135.5	6871	14101	7355	6106	15877.5	5157.5	4527	20191.5	5959	5614.5	18156.5	5719.5	4545.5	9691.5	6491.5	7242	19131	5189.5	5984	10955.5	4348	5011.5	11840.5	4311.5	4887	18331.5	5842.5	5583.5	13121.5	5070.5	6143.5
GW3965	580.186	HMDB_GW	739213	601746	410800	2189	1642	945.5	1856	842.5	1284.5	1798.5	808.5	1493	2.84035e+06	3.04808e+06	2.42181e+06	4457	1309	546	1975	4763.5	722.5	1501.5	527.5	309	3112	2016	1212.5	1525.5	5291.5	1704.5	412.5	1132.5	141	279508	217833	225482	4066	3772.5	3381.5	5313	3328	3596	4984	3770	5438.5	2960.5	2342
DG(15:0/18:0/0:0)	581.513	HMDB07071	4736	4531.5	16599	4097	4104.5	11687	4985.5	5040	12319.5	4859.5	4947.5	27170.5	6778.5	5362.5	18638.5	5313	4605.5	15049.5	5710	5300.5	17724.5	5441.5	3827.5	17168	4078	4165	17890.5	5064	4676	11383	5651	4650.5	17654.5	5753	4194.5	13188.5	4180	5096	12836.5	5295.5	4197.5	18675.5	6047.5	3954	13838	4904.5	5603
Presqualene diphosphate	585.308	HMDB01278	8714.5	7259.5	16633.5	9590.5	7813	17467	11873.5	10977	23524	14096.5	13900	27288	7970.5	7525	15237	9863	8389	17381.5	11363	10974.5	21372	10563.5	9381	17651	10380.5	8863	16805.5	14619.5	9279	22918	10307.5	9447.5	18574	16653.5	11476	23909	13886.5	15219	19691.5	17530.5	13817.5	22900	13243	12807.5	24082.5	13358.5	11946
DG(14:0/20:4(5Z,8Z,11Z,14Z)/0:0)	587.466	HMDB07025	6841	6867.5	6869	5459.5	4750	6041.5	7193.5	4114.5	6484.5	4270	4599	5138	4630.5	3463.5	5143.5	7164.5	5367.5	6206.5	4548	3463	5892	3168	3113.5	5272.5	4581	3069	5528.5	8805	5727.5	7977.5	4559	4242	4375.5	5978	4519	5326	5375.5	6395.5	4986.5	6358.5	5192.5	5908	4577	4312	5252	5160.5	3586
GDP-L-fucose	588.074	HMDB01095	67021.5	73559.5	66313.5	70244	73455	68319	74373.5	69294	60360	66996.5	76562.5	33308	64168.5	76964	68033.5	71565	83427.5	64521.5	67459.5	70607.5	62390.5	69165	79338	69978.5	78969	77642	70648.5	72472	69600	53093	72533.5	86596.5	66080.5	83612	90107	70569	82656	93094	66939.5	80361	81092.5	66026.5	64192.5	71779	69504	69970.5	67571.5
Mesobilirubinogen	591.321	HMDB01898	6207	5981	9486.5	5460	4717	8428	4972.5	4808	11048.5	7058.5	4699.5	11667	6666	4232	8947	7631.5	5367.5	8541.5	6086.5	5129	11515.5	6820	4413	7888.5	6361.5	5423	9385	7362.5	4649	10722	7293	4379.5	9859.5	6787	4727	8741.5	5841	5677.5	10060	5980.5	3617	8124.5	6542.5	4905	10190.5	5588.5	5048.5
Ceramide (d18:1/20:0)	592.567	HMDB04951	9218	8138	9181.5	8583	8470.5	5686	5443	7555	9699	3406	4606	25011	10830.5	12917.5	10253	12823.5	11308	8691	11028	8918	6637	8079.5	11639	10806.5	12150.5	9855	9974.5	1728.5	2492.5	1925	15846	13926.5	15173	17007.5	19504	31071	21587.5	26779	27623.5	28159.5	20252	22336.5	15355	24298	20440.5	28309.5	33057
DG(14:0/20:1(11Z)/0:0)	593.515	HMDB07021	4129	4802	15762.5	5186	5120.5	11071	4881	4514.5	13699.5	4355.5	5167.5	23904.5	4874	4092.5	14784.5	5317	4495.5	15859.5	4802.5	5146.5	14804.5	3198.5	3638	18927.5	4063.5	2981	15036	3968	4557.5	9454.5	4238.5	3575	16367.5	3408	5292.5	11027.5	3198.5	3815	10872.5	3814.5	3234.5	16848.5	3564.5	3572	12561.5	4048.5	4349
DG(14:0/20:0/0:0)	595.533	HMDB07020	11312.5	9321	15440	10034.5	10293	11566	8332	9770.5	12023.5	6143	10895.5	20221.5	10710	12730.5	14625.5	11146	10977	14950.5	9201.5	12348.5	14770.5	11663	10418	17025.5	10775	9592	13807	8325	7243	8433.5	11489.5	13612	15506	8075	7403	10729.5	5930	8234	10405	6221.5	5885.5	14210	6303.5	6464	11526	5862	7003.5
hydroxy-GW3965	596.182	HMDB_GWHydroxy	1763.5	1044.5	1718.5	1155.5	759	1102	1517	1308.5	1284	2045.5	1820	3058.5	5618.5	6360.5	4702	1201.5	1774.5	912	1868.5	2093	265	912	1885.5	2381	1408.5	585.5	1344	1623	1554.5	2270	1307	1129	515.5	3957	1776.5	2590	2673.5	2684.5	1873	2861	2767.5	4787.5	2746.5	2664	4556	2970.5	1492.5
7-Methylhypoxanthine	597.398	HMDB03162	4738	4989.5	11940.5	6164	4658.5	9437.5	7024.5	6428.5	12575	7377	5729.5	13735	4333.5	4117	11834	4839	5065.5	11004.5	6383.5	4803.5	13946.5	6306.5	5403	11205.5	5775.5	5074	11743.5	6530	4568	10755.5	5262	5870.5	10237.5	10203	9297	14009.5	9876.5	10159.5	14548	8945.5	9126.5	15100.5	10154	8116	14802.5	8840.5	8051
	599.414	HMDB03020	3820	4282	11976	3763	3091	10723.5	5852	4594.5	14126.5	7123	5493	18087	3406	3879.5	10349	4000.5	2744.5	10019	5155	4212.5	12131.5	5128.5	3996	12021	4881.5	3690	10409	6309	3834.5	10883	4448	4408	10665.5	5577	6179	10477	5291	4624	10856.5	6619	5665.5	12632	6881	4418.5	12904.5	4801	3791
DG(15:0/20:5(5Z,8Z,11Z,14Z,17Z)/0:0)	599.467	HMDB07085	8046.5	6738	9194	5279	5010	8824	5730	4158.5	7463	5378.5	5760.5	8982.5	5737	6392.5	8425.5	5921.5	5756	7936.5	6056	6066.5	7831	5937	4899	8253	4750.5	6033	6075	6695	4874.5	8156.5	5194.5	6420	8491.5	7239	4629.5	5664.5	6038	4650.5	5700	5510	3810	6887.5	4543	4012.5	6328	4931	4034.5
Uridine diphosphate-N-acetylglucosamine	606.075	HMDB00290	2432316	2.33593e+06	1.9602e+06	2.28363e+06	2264060	2.1103e+06	2.41938e+06	2.3212e+06	1964704	2.42802e+06	2.59236e+06	1311342	2234917	2.42544e+06	2.10133e+06	2478160	2.57642e+06	1976317	2.17525e+06	2.33563e+06	2066250	2306278	2581031	2.16872e+06	2.64004e+06	2559147	2.18403e+06	2.05042e+06	1941962	1332379	2.59615e+06	2761199	2101305	1137791	1.26042e+06	1226972	1277387	1433415	1.23609e+06	822923	860108	959988	729146	869243	1.13627e+06	1.01305e+06	1.29767e+06
LysoPC(24:0)	606.461	HMDB10405	5954	4398	4120.5	3587.5	3699.5	4048.5	4400	4818.5	6455	6071	5013	7243.5	3554.5	4927.5	5538	4864.5	2676.5	3733	2896.5	2669.5	3157.5	2264	3270	4696	3019.5	3872.5	4851.5	5542	4069	5557	4941	3981	5397	1173	3456	3958.5	2512.5	2200.5	3087.5	1627	1356	4456	2501.5	3542.5	3221	1125.5	3536.5
Endomorphin-1	609.282	HMDB05773	5044	3911.5	5594	3549	4147.5	5004	5186.5	4363	7115	5408	4485.5	7682	4204.5	2839	5852.5	4851.5	4065	4583.5	5149	3431	5348	4385.5	3817.5	5675.5	4205	4029.5	5259.5	4384	4238.5	8953.5	5949.5	4613.5	5929.5	3703	3266	5335.5	3510.5	3606	5696.5	4169.5	3220.5	6447.5	3580.5	3812	6387.5	4639.5	3500
Oxidized glutathione	611.145	HMDB03337	82416	61789	57062	73590.5	59484	74000	73489	32938	50768.5	51064.5	39572.5	45675.5	74423.5	54637.5	63734	70748.5	56236.5	58696.5	60938.5	54946	74741	85190	53286.5	73332.5	59903.5	58692.5	73711.5	71492	56275	71053	74562	56504.5	70159	173082	122884	131848	190707	115624	122950	161778	104223	115290	184482	98438	133039	144736	100634
Cholestane-3,7,12,25-tetrol-3-glucuronide	611.375	HMDB10355	7311	4181	8805.5	6715	4245.5	10322.5	9158.5	4987	11727.5	8234	4639.5	13321	7506.5	3684	9844	6282.5	4546	8523	7129	5326.5	12105.5	8011.5	4818	10502	6997	6226.5	11272.5	8113	5252.5	11431	5424	5738	10947.5	4973.5	2692.5	8991.5	5796	4151.5	9212.5	5365.5	4234	9595.5	5246	3874	10422.5	4686	4230
Cytidine monophosphate N-acetylneuraminic acid	613.139	HMDB01176	90290.5	85025	95581.5	83297	85644.5	103418	87877.5	82740.5	97157	88064	93596.5	75390	79149	88044	101118	78396.5	84219	87438.5	86354	104958	89299.5	82103.5	92447	99906	90691.5	94439.5	102698	88548.5	88071.5	89071	93001	89557.5	100328	205684	191172	176060	208328	184998	157012	253250	206724	192426	224324	223620	196372	210566	223821
Harderoporphyrinogen	613.308	HMDB02160	4684.5	4779.5	10722.5	5184	3477	9485	4919.5	4334	12951.5	4716	6805.5	16734.5	4842.5	1622	8363.5	4930.5	4657.5	10358.5	5255.5	4110.5	11845	4995	3726.5	10323	5364	2708.5	10115.5	7770.5	4580	13627	5325	2279	10993.5	6492.5	6168	12868.5	6348.5	5225	13637	6800.5	6765.5	11989.5	6736.5	5117.5	14336.5	7688.5	6925.5
CerP(d18:1/16:0)	616.47	HMDB10700	68698	66754.5	121012	74706	97796.5	75601	93915	88358	149028	103243	92045	99271	63271	92711	122670	74406.5	75476	122329	77651	65320	65571	60708	57588	115992	63570	50336	119197	67552	102764	95474.5	58290.5	77474.5	107156	46177	67531.5	74989	56311.5	62826.5	70587	66332	53567.5	74655.5	59680	67741.5	54263.5	50840.5	62034.5
CerP(d18:0/16:0)	618.484	HMDB10698	8190	8821.5	16021	10868	14033.5	12555.5	11911.5	12123.5	15474.5	12230	9612	16475	6239.5	8754	15393	11285	10485	14963	9058.5	7887.5	11060.5	7910	7852	16614	8406.5	6684	14641	12327	13399.5	16078.5	7231.5	9522.5	17923.5	7739	10107	12861	9404	9427	13936	11065.5	11004	14826	13011	11733.5	13187	8636.5	9640
Cer(d18:1/22:1(13Z))	618.582	HMDB11775	106162	92456	64585.5	93129	99212	52953.5	56290	67016.5	56939	39264.5	44511	83833.5	97194.5	126225	80222	121367	123628	83422	93911.5	92403	60612	82630.5	118358	84560	109154	100133	66736	18157	21532.5	10364	134120	125071	79220.5	185456	197142	258514	193175	234852	225565	233845	209281	202140	144482	211180	197620	236620	256322
ADP-ribose 1"-2" cyclic phosphate	620.02	HMDB11671	22579	23434.5	18001.5	24624	25557.5	21104	19400.5	19523	16148	20913	21419.5	8795.5	18097.5	24240.5	16602	23757.5	22997	18721	22991	23212	19600	20480.5	25027	16677.5	21385.5	22858.5	18412.5	24842	20838.5	18206.5	21165	23573.5	21553.5	41044.5	37629	27180.5	40226	33703.5	27325.5	42853	32394	23226.5	36659	27463	25287.5	37417	33686
6-(N-Acetyl-alpha-D-glucosaminyl)-1-phosphatidyl-1D-myo-inositol	620.16	HMDB11669	19361.5	10802	6236.5	439	119	260.5	NA	NA	2	NA	616.5	186	43346.5	38062.5	36675	NA	NA	NA	NA	249	341	NA	394	NA	188	57	NA	210	273	78	NA	NA	NA	3665	1932.5	854.5	690	NA	265	NA	725	NA	NA	NA	NA	NA	27
Ceramide (d18:1/22:0)	620.596	HMDB04952	25928.5	23746	18045.5	24024.5	23695	12434	16941.5	24417	21212	13427.5	15768.5	42807.5	28849	34491.5	23140.5	31185.5	31323	22171	26214.5	20200	14343	22263.5	35361.5	23592.5	36968	28159	21348	6265	8441.5	4241	42018.5	33809	30582	40751.5	45364.5	82241	46895	61352.5	67566.5	60318.5	50960	62167.5	37133.5	60235	64273.5	65032.5	77492.5
DG(14:0/22:1(13Z)/0:0)	621.545	HMDB07029	4430.5	4420	12423.5	4607	4436	8799	2528.5	4136.5	8555.5	2785.5	4621.5	16153	3114.5	4144	11785	3840	3148.5	10743	3567	3230.5	9329.5	2946.5	3357	14760	4950	4553	10215	2814.5	2139	6976.5	4859.5	3452.5	12472	2244	3134.5	8832	2454.5	3690	9148	4016.5	3638	12768	2910	3709.5	8791	2614.5	4043.5
CE(16:1(9Z))	621.583	HMDB00658	2107	2589	11457.5	3101.5	3762.5	5850	3292	4584.5	8639	1593.5	4060	16883.5	4070	3433.5	10307	3667.5	3743.5	9314	2280.5	3835	7923	3467.5	3529	13675	3938.5	4418.5	10161.5	1762.5	1054	5233.5	4465.5	3824	10837	3167.5	4591	9720	3976.5	5772	8074	6118	6216.5	14893	4145	5376	8951.5	4546	7188
Phosphatidylinositol-3,4,5-trisphosphate	628.966	HMDB04249	11138.5	8011.5	7817	9683.5	6750	7141.5	8769.5	6456.5	8108	8630.5	6241.5	2907	7518.5	7783	6133	8734	9230.5	7967	8966.5	8045.5	8554.5	7636.5	7654	6964	6733	9115.5	6187.5	8864.5	8195	9775	7603.5	6939	8519	6862	6278.5	5390.5	6282.5	6357	5663	5816	4551	3933	6777	4908	4186.5	7120	5869.5
CMP-N-glycoloylneuraminate	629.127	HMDB12206	4844.5	4682	3862.5	4903	3522	4885.5	4866.5	4023.5	5033	5785.5	5402	2963	4508	3624.5	4249.5	5640.5	6001.5	4941.5	5954.5	7045	5755.5	5287.5	5097	4414.5	5442	5186	4827.5	4289.5	3858	4691	5667.5	4596.5	4181	7619	5097	4496.5	9569	7271	5668.5	6396	4518	5158	7220.5	4763.5	7618	8402.5	7838.5
DG(15:0/22:4(7Z,10Z,13Z,16Z)/0:0)	629.52	HMDB07089	25233	21190	17194.5	20860	19928	14723	16943.5	16023.5	16003.5	17414.5	15690	8987	13463	14590.5	12957.5	20312.5	19218	15723	12748	12704	12043	14027	19169.5	15377	14873.5	17392	11341	24777	16843.5	16107	14707	18329	15558	16198	11223	13436.5	12750	15430	9123	15093.5	10924	10955	11431	11021	9994.5	12143	8220
PE(14:0/14:0)	634.446	HMDB08821	22187.5	18656.5	17569	21259.5	20126.5	17476.5	18771.5	18147.5	19545.5	17748.5	16336.5	15147	22011	22009.5	21609.5	19976	21588.5	17192.5	12462	11391.5	10202.5	17455.5	17695	17121	17339	17118	17564.5	13674.5	12406	13061	17089.5	17530	14842	2879.5	3234.5	3416.5	3505.5	1769.5	2959	6296.5	2940	4896	8174.5	3358	4802	4485	2723
Cer(d18:1/23:0)	634.611	HMDB00950	6411.5	7674	5129.5	6697.5	8227.5	4652	3215.5	7034	2814.5	606.5	3637.5	5696.5	6774	9412	7605.5	8760	9800	5493.5	6549	5677.5	2366.5	6193.5	10778	8753.5	8021.5	7975.5	6169.5	NA	432	NA	13814.5	12629.5	9859.5	10734	12836	21672	13357.5	17258	17162.5	15690.5	13588.5	14189.5	8290	12612.5	11337.5	19500.5	22937
TG(12:0/12:0/12:0)	637.538	HMDB11188	20319	19167.5	21985.5	21860.5	20718	19159.5	13284	15779	14536.5	13112	15175.5	19740.5	17483	24055	19743.5	18108.5	19470.5	21844.5	14849.5	14268.5	16283	14309.5	18381	21136	16261.5	17538.5	18831	15224.5	14022	12103	15444.5	18611	22556.5	21937.5	17420.5	21655.5	19076.5	14575.5	20491	15856.5	14119.5	22605	12975.5	14475	18121	17013	16996
ADP-ribose 2'-phosphate	638.028	HMDB06336	10450.5	7758.5	3287	8946.5	8737	7923.5	7457.5	6969	6491	7696.5	8102	903.5	5161	7365.5	5590	7540	7301.5	6802	6510.5	6299	6797.5	6351.5	7719	6166	7488	8761	5665.5	10436.5	7034	6779.5	6973.5	9111	6509	12285.5	8502.5	8939	11102.5	10348	7145.5	10975.5	8305	9133	10646.5	8468.5	8054.5	10102	8579.5
(3a,5b,7a,12a)-24-[(carboxymethyl)amino]-1,12-dihydroxy-24-oxocholan-3-yl-b-D-Glucopyranosiduronic acid	640.342	HMDB02472	1001	940	3111.5	2407	850.5	1655.5	1423	2007.5	3181	1345.5	2014	5687.5	1866	896.5	2652	2316.5	1791.5	1624	1288.5	2739	2309	2084.5	1060	3411	837.5	284.5	2657	2277.5	1807	3790	1349	1471	3642	1677.5	760	2868.5	608.5	1153.5	1718	1476	1249	2255.5	2850	1329.5	2549	1606	1632
PE(14:1(9Z)/P-16:0)	644.466	HMDB08883	27619.5	27059	27687.5	26388.5	31390	29080.5	32698	28863	35330.5	35330.5	37076	24572	24925.5	31774.5	32573	34331.5	33908	34051	21409	19992.5	20238.5	23103	30894	29843	28467.5	27266.5	32381	27918	23854.5	18767	26376	31833	28818.5	11832.5	11551	11645.5	11879	12244	11135.5	13309.5	9787.5	11667.5	12758.5	10709	13356.5	10462.5	9943
CerP(d18:1/18:0)	644.501	HMDB10701	17031	16312	16820	15871.5	18651.5	13644.5	15908.5	16198	23718.5	14919.5	16128.5	15975.5	14048.5	19684	18550.5	16591	17050.5	18844	15300.5	12523.5	12303.5	11600.5	13620.5	18451	12800	14732.5	15633.5	12282	14003	11988	12811	15816	15944	15085.5	15506	21792.5	15433	17541	18195.5	17504.5	15213.5	19428	16756.5	17180.5	20039.5	14979.5	18144
SM(d18:1/12:0)	645.496	HMDB12096	32441.5	29349	40485.5	32242.5	39808.5	27683.5	30037.5	28503	41359.5	31204	26745.5	29722.5	29025	39116.5	40238	32953.5	31143.5	41761	27915.5	22489	21271	26671.5	26753.5	39033.5	29147.5	21896	40986.5	29895	35167	33251	27597	34626	36500.5	20087	28499	28301.5	20072.5	22573	25752.5	25842	17240	24666	22739.5	23276.5	22784.5	19297	19609
PE(14:0/P-16:0)	646.478	HMDB08850	37308.5	31842	38781	33353	42362	28024	32996.5	34048	40445.5	31094.5	33615	32863.5	34727.5	46222	44120.5	40443.5	43100.5	43466	28950.5	25163	24174	28076	31906	39440	32589.5	27507.5	38337.5	25723.5	29859	26813.5	32371	39143.5	39257	16975.5	23536	29566.5	19956	23542.5	27045	21316.5	20086.5	27005	20714	23606	28291.5	19320.5	24003.5
Ceramide (d18:1/24:1(15Z))	646.613	HMDB04953	343518	308072	259376	304181	357682	191752	180806	223823	159302	111774	127186	187146	314127	441726	316932	370456	373276	290029	252611	230798	156602	227639	375576	289562	327110	314620	241176	81231.5	111728	56238.5	400272	402554	306935	441124	495349	691068	462727	595160	620584	580047	519950	542803	343133	521910	509206	629614	778707
DG(14:1(9Z)/24:1(15Z)/0:0)	647.567	HMDB07065	5916.5	5851.5	5549.5	4169	4992	3229.5	3166	5022	3113	2923	2458	7781	4632	7212	6961	5320.5	5742	5654.5	2954	3549	3405.5	2496.5	4244	5833.5	4559	3823	5401.5	1887	2047.5	1378	4015.5	6063.5	5946	5917.5	5123.5	8647	4315	7377.5	7255	6323	6360.5	8182.5	5738	6821	7673	5456	7591.5
DG(14:0/24:1(15Z)/0:0)	649.574	HMDB07036	1133	871	8111.5	727	629.5	3060	NA	2131.5	6194	NA	1602	15022.5	955.5	1809.5	8716.5	297	1132	9149.5	587	802	6911	40	184	9183.5	537	479	7746	NA	578	2119	1586.5	697	6894.5	703	1586	6108.5	1893	1261.5	6881	933	1446.5	9725	1675	750.5	7567	1642	1828.5
All-trans-heptaprenyl diphosphate	653.371	HMDB12187	3273.5	1755	5524.5	4670	1917.5	4896	4652.5	2472.5	7909	4352	2889	11695	2856	482.5	5563.5	5181	2569	6461	5838	4464	7542	4128	1850	7099	3096.5	1956.5	4936	6664	4073.5	11197	2185	1980	6644	11705	7635	12842	10659	8853	11685.5	12071.5	8953.5	14780.5	13293	8506.5	13863.5	14226	13341.5
All-trans-heptaprenyl diphosphate	653.387	HMDB12187	2445.5	1604	4837	4411.5	1199.5	3431	1919.5	1065	5631	2131.5	1406	9357.5	1676.5	746.5	5319	3856.5	655	5289	3729	2805.5	8172	2947	1356	5978	2904.5	778	5556	5011.5	2679.5	7614	1046	1518	4996	7246.5	4552.5	7599	6921	4479	6834	7659.5	4802	8951.5	7885	4936.5	8622	9244.5	7894
PA(P-16:0e/18:2(9Z,12Z))	655.472	HMDB11155	11698.5	9710	14224.5	12733.5	11952	11533	11709.5	10510	15118	10495.5	8786	14484	10604.5	12897	12639.5	11813	10387	14449.5	10290.5	8730	12941.5	10112	8208	14501	9727.5	9623	13152	11031.5	13160.5	13170.5	9623.5	11182.5	14633.5	13236	14713.5	21510.5	11710.5	13307.5	18061	11284.5	9042	16055.5	11553.5	10301.5	15408.5	11201	13293.5
Fucoxanthin	657.42	HMDB02741	4076	3276	7008.5	4748	3404.5	6664	2800	3770	6447	3204	4578.5	8549	3715	4458	7030.5	3747.5	3531	7786	2949.5	2686	6829	2806.5	2635.5	6698.5	2363.5	2128.5	6980.5	4425	3453	7540.5	4915.5	3602	6310.5	5134	2595	6421	6339	1897	4514.5	5704	2105.5	8870	6390.5	3227	9634.5	3344	2695
(3a,5b)-24-oxo-24-[(2-sulfoethyl)amino]cholan-3-yl-b-D-Glucopyranosiduronic acid	658.331	HMDB02429	2027.5	2189.5	4102.5	2683.5	1336	3388.5	4124.5	1229	3943	2525	1684.5	6042	1844.5	1570	3457	1689	1400.5	3761	1712	1635.5	5025.5	2933.5	449	4115	1913	686.5	3480	3339.5	2334.5	6315.5	3047	1809	4490	1606.5	1961	3232	1967	1600.5	2976	1670.5	1705	4651.5	1488.5	1450	4222	1509	1534
PE(14:1(9Z)/16:1(9Z))	658.445	HMDB08858	15492.5	12470	16559	17138.5	13586.5	14883	12355	14884.5	12840.5	16343	13767	9810.5	13649.5	16857.5	20097	14981.5	13596	20093.5	9631	9107	10066.5	9500.5	11265	15709	14930.5	10811	14612	12812	10192.5	11130	10876	12723	14839	4002	5561.5	5847	7373.5	5983.5	5353.5	7019	5210.5	6607.5	5554.5	5605.5	6126.5	4735	3846
Myo-inositol hexakisphosphate	658.847	HMDB03502	6217	4916	4010.5	4511	4209	3727.5	5079	4014.5	1899	4975	3557	1022	3256	3598	2192.5	3743.5	4108.5	4268.5	3814.5	4630.5	2435.5	3682.5	2731.5	2677.5	5028.5	4408.5	2990.5	5146.5	5009	3589.5	3134	3679	2972	1101	1402	664	850	1363	445.5	780	1981.5	NA	1112	745	1042	NA	294.5
Coproporphyrinogen III	659.302	HMDB01261	6033.5	4233.5	9624.5	7320	4757	7957	4110.5	4516.5	9543	6226.5	7526	9653	5315	3281.5	7552	6158.5	3906.5	9022.5	6702	4205	12580	5535.5	6084	7722.5	4779.5	5127	6579.5	6616	6437	11444.5	6158.5	5355	9371.5	3021	5164	7516	3761	4259	7481.5	3588.5	3108	7426.5	4491	4576	8280	2193.5	4792
Capsianoside I	659.329	HMDB02318	4702	4327.5	9038.5	4963.5	3919	8781.5	4656.5	3367.5	10263	5485	6217	12619	4181	2241	9034	4847.5	3137.5	9002.5	7019	5302.5	12036.5	3927.5	4730	9984.5	5475	3384.5	6901.5	6331.5	4641	12779	3422.5	4117.5	9793	4853	5719	9645.5	4309.5	4453.5	8458.5	3977.5	3998.5	11280	5210.5	3602.5	10301	5275.5	4224.5
DG(18:4(6Z,9Z,12Z,15Z)/22:6(4Z,7Z,10Z,13Z,16Z,19Z)/0:0)	659.466	HMDB07353	37699	31715	51555.5	38285.5	43286.5	36057.5	34761	30640	48950	34304.5	30342	37126.5	31844.5	40184	46258	34031.5	32495	44930.5	36256	27715.5	29943	31715	31542.5	54941.5	39414	26855.5	56230	38830.5	41894.5	44097	29915	42852.5	46447	21695	27058.5	34300	23492	24549.5	30037.5	28512.5	21567	33314	24929	26093.5	27364.5	21651.5	25869.5
PE(14:0/16:1(9Z))	660.46	HMDB08825	155030	145858	137135	153352	140236	128462	132912	121398	106826	131641	138638	68270	149902	167108	158636	154542	150785	150324	100099	91953.5	86266	122760	131938	126642	126860	134537	125870	113166	104392	86289	119706	132028	121446	37639	42012.5	41494.5	40468.5	40580.5	36997.5	49413	41177	39820.5	45297.5	43882.5	43201	33615	29459.5
PE(14:0/16:0)	662.476	HMDB08824	309293	292272	251080	292901	284728	236458	305268	291344	292211	323490	348652	238322	300186	322208	295180	315480	316508	273036	213299	208117	178276	268724	318420	259546	308326	291276	258997	239823	202343	170206	287635	312391	253974	46506.5	51471.5	54738	49414	52722.5	50898.5	62561.5	57493	65611	56649	59106	70060.5	46591	45656.5
Ceramide (d18:1/25:0)	662.644	HMDB04957	6359	2437	1960	3718.5	4846	2824	4425.5	2530	2033	1914.5	2910	614.5	3804.5	5054	1789.5	2908	2396	2223	1668.5	521	468	3719.5	5836.5	1868.5	5658	4616	2918	2742	411	NA	4686	4760	2595	4779.5	3711	4627	2869	4355.5	3291	4859.5	5554	5079.5	2282	4075	3263.5	4585.5	5090
	664.117	HMDB01487	373580	490697	454495	432176	441602	486362	527994	380530	408197	559770	454196	188540	401838	509900	509268	445735	617125	500495	284906	360328	432749	504539	410788	431758	536352	472387	448172	333121	419546	216468	482238	445912	356363	37304	56664.5	44711.5	39885	66280	38403.5	47553.5	59980	54790.5	41747	68522.5	53906	34111.5	39604
Glycogen	665.214	HMDB00757	5864.5	8201.5	7560	6213	6425	7049.5	6045.5	6522	7234	6530.5	8019	9997	7787.5	8703	8061	6039	9456.5	6436	6416.5	9536.5	8990	6079.5	7941.5	7301	6994	7459.5	7133.5	5249	6508	8144.5	8040.5	7182	7451	10386	10017	10046.5	10512	9366	9968.5	10902	10158.5	10505	8185.5	9377.5	11613.5	8845	10970
CE(19:0)	665.632	HMDB06738	9203.5	7892.5	6656	7201	8409.5	3932.5	2450	4493.5	2685.5	1002	3785.5	5417	8574	10696.5	6871	9429	8795.5	7278.5	5718	6415.5	4769.5	4166	8354	6559.5	7651.5	5674	6397.5	579.5	1378.5	NA	8262.5	8528.5	6006	21605.5	24340	23084	18924	26628	19325	23531	20334.5	18285	13382	18003	16830	25144.5	26066.5
CE(20:5)	669.556	HMDB06731	6100	5211.5	4416.5	5465.5	6365.5	4051	2595	2686.5	3634.5	1580.5	2257.5	4561.5	4702	4677.5	4413.5	4631	5577	5244	4467.5	3427	4546.5	3095.5	4780.5	5344.5	3605	3943	3546	4577.5	3408.5	3095	4257.5	4943	4909.5	6530	6624.5	9764	6761.5	8052.5	8208	5413	3826	6676	3615	5118	5184	6085.5	6361.5
PE(14:1(9Z)/P-18:1(11Z))	670.481	HMDB08885	34380.5	29680.5	30293	30704	30889.5	30561.5	29930.5	26957	26940	30295	31058	19184.5	27996.5	31860.5	31139.5	34729.5	34575	33515	24597	24362	24896.5	25007	28190	28094	28695	28232	30100	26890	25207.5	17527.5	27076	28655.5	27096	12781.5	14288	14117	14569	14148	13334	15320.5	12089	16087	12447.5	11875.5	15696.5	11685.5	12317
Galactosylceramide (d18:1/14:0)	670.525	HMDB12321	29043.5	24810	23545	24802.5	26383	24516.5	18386	15811.5	18681.5	14821	16403.5	14983	24637	24554.5	23242	27213.5	26110	23968	21869.5	23113	19477	20779	21917.5	22549	25045	20725.5	22696	17274.5	16690	12146	24171	24029.5	20440.5	13729	13021.5	17745	14707	14009.5	17747.5	9689	10985.5	15123	8502	9710.5	13418.5	13455.5	14604
PA(16:0/18:2(9Z,12Z))	671.466	HMDB07860	229523	216660	267924	261898	291670	196780	181792	178812	215519	184470	165979	136933	216775	283576	275834	233096	234010	280631	206728	167058	153015	186768	187203	261780	211787	167742	267450	188783	234430	214045	183342	240170	235542	283592	330368	296006	280398	299842	298655	228132	161144	198524	213960	197245	148876	199999	202285
CE(20:4(5Z,8Z,11Z,14Z))	671.575	HMDB05195	11135.5	8408.5	7934	10984.5	11325	5317	6056.5	6600	6031	4856.5	4285	5438.5	7425	9551	7547	12255.5	11136	9454.5	7697.5	6841.5	5471.5	6415	9561.5	7798.5	8953.5	7420.5	7368	4776.5	4353	3838.5	9199	10454	8415	10928	9671.5	11684.5	10574.5	12389.5	11381	8766.5	6835.5	7245.5	7618.5	7704	6555.5	9732	9807
PE(14:0/P-18:1(11Z))	672.496	HMDB08852	772290	674017	665895	715898	742134	628060	851031	833120	783346	917850	965866	537272	660818	762454	723729	836109	858762	776597	505597	532874	466705	619336	805507	718482	735836	769526	673874	529638	529402	338694	743828	797010	688280	305840	355830	424980	350826	373027	364660	494092	453020	486508	416152	479253	508174	360595	384750
(N-acetylneuraminosyl(a2-6)lactosamine)	673.23	HMDB01081	1733.5	1254	730	703	1331	1200	621.5	1231.5	1564.5	1990.5	901	1339	2862.5	2927	1383.5	1385.5	612	464.5	1154	1630	1526.5	889	1776	1270	741	1532	1519.5	2576.5	1245	1433.5	476	1309.5	1007	4406	2844	4604.5	4260	2489	2891.5	4134.5	3443.5	3222.5	5338	2841	5205	4038.5	4916.5
PA(16:0/18:1(11Z))	673.48	HMDB07858	384867	344482	438745	384701	457400	286934	354560	328811	462646	352554	312150	296536	345940	452860	418708	360949	370635	436854	320700	261058	218190	315850	337700	433124	369842	297701	463564	279813	371483	300508	350908	458120	430093	289626	391518	418254	308802	335868	367198	397680	284234	369774	327966	345228	304036	297242	341704
SM(d18:1/14:0)	673.526	HMDB12097	107990	92823.5	99852	98925.5	108620	84974.5	106860	103684	115364	113281	115480	77676.5	93736.5	108262	107350	106184	107168	109191	82234	77900	69146	86357	100738	105022	99426.5	96472	104751	71002.5	78343.5	57053	102458	114143	102401	64140	75270.5	85728.5	67403	70568.5	71629.5	87983	74325	80990.5	71719	78061.5	75422.5	68395	71535
CE(20:3)	673.592	HMDB06736	11928	10967	12443	11444.5	13272	8429	11482	12659	12850	12525.5	12316.5	10319	9528.5	15697	11770.5	13920	13231	12199.5	9400	7235	4763	9173	12572.5	11323.5	11981	10807.5	11660.5	7206.5	8240.5	5111.5	11356	13671	11209.5	6402.5	8636	10334	7351	9216.5	8787	11062.5	8188.5	8669.5	8512	8528.5	8016.5	7608	7414
PS(14:1(9Z)/14:1(9Z))	674.406	HMDB12342	1886	91	1564	707	1475	983.5	1685.5	343	1794	724	692	4869.5	1631.5	1000	1465	573	343	2185	1704	1206	455.5	1862	735	888	1241.5	800	1097.5	1860	2088	1688	56	1548	1129.5	890	227	1076	721	NA	319.5	1318.5	707	1235	1683	575	2316	133.5	1626.5
Ceramide (d18:1/26:1(17Z))	674.644	HMDB04954	7424	6131.5	6456.5	6157.5	6601.5	3548	4929.5	5951.5	3845	5140	5192	4204	6876	9660.5	6490	6792.5	7897	5355.5	4857.5	2620.5	2652.5	3567.5	7457.5	4963.5	6600.5	5601	5086	2614	5072.5	826.5	5991.5	7002.5	5881.5	2733	4116	7262	3649	5842	7039.5	8109	7538.5	7579	5311	8999.5	6730.5	5668.5	8338
DG(16:1(9Z)/24:1(15Z)/0:0)	675.591	HMDB07152	1850	737	4661	1367.5	746	2633	1330	1870	3561	1585.5	1316	8805	1094.5	1405	3803	1033.5	1489	3231.5	825	1919.5	3345.5	1464	1308	4464.5	747.5	1543.5	3897	381.5	407	1189.5	1052.5	1727.5	4987.5	34	1111.5	4269	1149	652.5	3202	1367	1403	5733.5	753	461.5	5130.5	1740.5	2106
DG(16:0/24:1(15Z)/0:0)	677.607	HMDB07123	1582	904	7439.5	1156.5	2686.5	4231	171	3390.5	6701.5	705	2893	13282	1248	2569.5	9177	2677	2027.5	7561.5	1025	1917	5337.5	649.5	2284	7747.5	942	2272	8107	1053.5	742.5	3000	1195	1614	7717.5	2628	3883.5	6585.5	2399.5	3862	6376	1866.5	3395.5	9969	2239	2707	6953	2283	3335
UDP-N-acetylmuraminate	678.097	HMDB11720	3171	3397	1908	3384	3781	2533	4717.5	3964.5	1988.5	4861	3845.5	806	3199	3122.5	2951.5	2860.5	3711.5	1667	3285	3916.5	1860	3816	4246.5	2357	3776	4484.5	3444	3461.5	2949	3574.5	4454	5035.5	3009	5488.5	4107	3633	5819.5	3778.5	3357.5	4172	4119	2408	4106.5	2578.5	2853.5	4234	3403
PS(14:0/14:0)	678.436	HMDB12330	18660.5	6474.5	6880	21705.5	7510	8166.5	19076	9737	7928	16607.5	6577	10904.5	17413	7276.5	8339	24597.5	6558	8978	17194	7534	7355.5	18164	5648.5	7968	15769	7183	10168	14995.5	7977.5	6862	18819.5	8134	8714.5	12519.5	6035.5	6276	16327.5	6182.5	3699.5	16168.5	5483.5	5280	21420.5	3973	7741.5	17973.5	6884
Cer(d18:0/26:0)	678.688	HMDB11771	16843.5	13211	12406	14273.5	13116.5	12110	12344	10662.5	9842	12590.5	11999.5	5353.5	11436	10352.5	10764	14882.5	13985.5	9940.5	11020	10417	10795.5	12106	12992.5	9626	13124.5	11213.5	11024.5	13418.5	12038.5	7320.5	11000.5	13019.5	9775.5	9501.5	7260.5	9344.5	8534	10071	7628.5	10215.5	9727.5	8391	8073.5	9862.5	6688	9998	8214
DG(16:0/24:0/0:0)	679.619	HMDB07122	4893	3480	7292	4198	4409.5	4699.5	1667	2915.5	4588	1024.5	2346	9572.5	5334.5	5319	6769	6215	5997	6266.5	3516	4397.5	7283	3471	5239	7721	4000	4168.5	7166	1297	1121.5	1996	5146.5	3934	7081	9297	10155.5	12081.5	11378.5	9398	11044.5	9614.5	11262	13899	7229	8348	11284.5	10274.5	12600.5
PE(14:1(9Z)/18:4(6Z,9Z,12Z,15Z))	680.432	HMDB08865	8497.5	3499.5	5718.5	8137	5146	5499	9121	3600	5418	8663	4369	6196	5370	3407	4239	9365.5	3929	5760.5	8247.5	4097	5787.5	8800.5	3113.5	5536	6773.5	2840.5	5984.5	7355	3204.5	2810	7142	4184.5	3737.5	5547.5	2608	2928.5	4615.5	1342	2462	6362	1765	2625	7455.5	1928	3535.5	6856	843.5
DG(20:5(5Z,8Z,11Z,14Z,17Z)/22:6(4Z,7Z,10Z,13Z,16Z,19Z)/0:0)	685.471	HMDB07585	54945.5	43377	46982.5	50279	53895	34902	45399	50039	38172	45020	44266.5	26412	39521.5	57589.5	58967.5	60682	50560	45911.5	27319	18773.5	22680	25209.5	48580	42628	49591	44087.5	37502.5	28476.5	28084	21851	43732	49014.5	42483	21781.5	24230	32252.5	28785	30213.5	28516	37045.5	22667	28112.5	20571	31717	23473	26180.5	22282
DG(20:5(5Z,8Z,11Z,14Z,17Z)/22:6(4Z,7Z,10Z,13Z,16Z,19Z)/0:0)	685.479	HMDB07585	38370.5	35677.5	42654.5	37729	41974.5	29618.5	33857.5	31795	36760	31361	29469.5	24016	31493	39559.5	45740	37506	36318.5	43980	27983	19402	25026.5	25838.5	32604.5	42626	35668.5	29439.5	39548.5	27341.5	29860	28361	32551.5	37503.5	40671	25997	29875.5	34823	28323	30152.5	29861	31862	22226	28835.5	24320	27641	23671	26048.5	25398.5
Uridine diphosphate acetylgalactosamine 4-sulfate	686.038	HMDB00934	13862	12537.5	9138.5	11996	10445	8917.5	10482.5	10808.5	10077.5	13271.5	11645.5	3790	8886.5	10061	10479.5	13529.5	14630	10149.5	9065	8566	11104.5	9787.5	12142.5	8731	14178.5	11588	8713	11162.5	9068	9706.5	10599	12000	8587.5	8169	7566	8003.5	7686.5	7719.5	5937.5	7340	5926	5431.5	4509.5	6523.5	5875.5	7289.5	6938
Dephospho-CoA	686.137	HMDB01373	11831	13347	11088.5	12230.5	12157.5	12868	13259	10789	11670.5	16009	11823.5	5175.5	10771.5	12259.5	13275	12597.5	17820.5	12911	9158.5	11800.5	14182	12053	12849.5	10583.5	14667	12992.5	11774.5	11182.5	12028.5	7809.5	12082	11924	10705	5091.5	5420	6159.5	7340	8188.5	3697.5	7059	5675	4407.5	4910	6446.5	5290.5	5348.5	6408.5
PE(14:0/18:2(9Z,12Z))	686.476	HMDB08829	343858	299001	293758	332094	298648	307474	234663	217933	165918	217306	231204	97365.5	324458	341827	360112	352247	324222	347958	224056	206458	209291	212184	261394	242262	264620	262242	254478	239324	208288	172010	248584	244329	246986	370758	322680	292088	365310	343024	266985	367855	275584	239530	305834	296486	240752	285094	220270
PC(14:1(9Z)/P-16:0)	686.512	HMDB07928	153412	138478	134946	142378	142535	127737	154154	152130	157806	157796	159528	103213	130206	153571	154470	160661	155480	152555	110090	114332	102170	121901	161636	145453	151120	158424	144234	111656	115524	82786	149944	161516	143950	104698	109762	117258	108358	114981	100674	137966	120101	120382	111520	127244	120100	104378	106556
DG(20:4(5Z,8Z,11Z,14Z)/22:6(4Z,7Z,10Z,13Z,16Z,19Z)/0:0)	687.496	HMDB07527	60868.5	52102	61223.5	58821.5	61707.5	57018.5	50333	47067.5	54915.5	47819.5	47644.5	39272.5	54323.5	66454	66846.5	62353	57160	62995.5	47328.5	43378	42841.5	41580	50546.5	58676	54281	49765	60119	47654	49676.5	42741	50518	55390.5	54222	59865	56680.5	54309	57105	60348.5	48041.5	62897	48836	47740	53648.5	52625.5	47011	51881.5	45995.5
PC(14:1(9Z)/15:0)	688.491	HMDB07901	2.17096e+06	1999436	1.80718e+06	2019677	1.98578e+06	1.71495e+06	1818473	1.72992e+06	1.42521e+06	1.78152e+06	1881652	881734	2045797	2.26156e+06	2.14172e+06	2.1127e+06	2036342	1903400	1.47799e+06	1.44363e+06	1.27478e+06	1605720	1951174	1.65843e+06	1.84491e+06	1907335	1648443	1.57745e+06	1463691	1081910	1761577	1846684	1.6203e+06	1003469	1.05653e+06	973294	1035085	1076495	827833	1.27605e+06	1125129	948562	1067547	1.14609e+06	954650	934802	871946
DG(20:3(5Z,8Z,11Z)/22:6(4Z,7Z,10Z,13Z,16Z,19Z)/0:0)	689.522	HMDB07469	147413	135678	132326	142420	142016	125361	128295	124754	109810	127736	130058	72941	140106	157060	147640	145464	147640	140436	108476	102462	95292.5	114006	135158	117950	127890	132521	120042	115444	107257	86027	128666	137422	118948	74804	77342.5	77637.5	73422.5	77322	66138.5	92501.5	82788.5	76226.5	74749.5	82999	76646	68357	67285
PE(18:3(6Z,9Z,12Z)/P-16:0)	696.497	HMDB09147	300909	270014	262838	304831	280438	249722	294267	276856	309530	314399	332125	256314	291193	310602	309756	310596	304684	296436	205712	199108	175492	260160	285350	269234	305286	290359	277574	227229	213412	164721	280498	306172	268844	48020.5	47512	53700.5	46599	49669.5	46024	69134.5	60714.5	63158	61143	64365.5	71872	47371	44807.5
Pteroyltriglutamic acid	698.213	HMDB01902	4960	6098	6425.5	4745.5	4894	5253	6268	6184	7294	5293.5	5880	8532.5	6293	4809	5514	6729	8169.5	6031	7253	6245	5898.5	3972	6187	4924.5	4480.5	6347	5798	8099	5929.5	8436.5	5184	5161	6607	8865	6845.5	7957	8597.5	7419.5	8314	8107.5	8505	8944	5908	8779.5	9276.5	7577.5	7474
PE(16:1(9Z)/P-18:1(11Z))	698.512	HMDB08984	657768	563335	491743	602472	608784	496520	539682	507144	435837	537520	561575	289724	546254	614447	534002	697286	665521	539207	414796	427788	358074	471333	595366	474906	591867	564720	455140	467654	439206	251374	560303	599698	450835	411844	430013	439312	429855	475899	406010	463878	404387	401214	377516	430942	425938	403123	392432
Glucosylceramide (d18:1/16:0)	698.557	HMDB04971	286223	264937	277264	271020	297441	245749	176012	189270	230678	159080	178688	195157	246026	285509	296958	281638	282764	285438	219252	207665	190032	232515	291584	289104	270966	270209	270974	160978	184171	129980	296970	306126	288548	55830	61684	70022.5	59635.5	65031.5	70393.5	65555	56756.5	66979	48011.5	63201	66295.5	62394	69642
PA(18:0/18:2(9Z,12Z))	699.495	HMDB07861	318504	270390	312858	332950	382037	224548	253871	248652	276913	249632	226679	171942	275196	349715	303694	321912	319352	316792	257365	215284	179471	247228	270582	310268	308261	233852	308454	247457	286298	212490	266098	343086	295002	334791	424258	400791	338633	388229	364507	346444	259722	327414	319996	311096	260825	304460	327710
CE(22:4)	699.61	HMDB06729	19592	17008.5	17160	18488	20322	13948	12273.5	13469.5	13812.5	12152	11894.5	12387	14956.5	19354	18205	19692.5	18345	17683.5	13234.5	12182.5	9580	12798.5	19446.5	17888.5	17929.5	16488.5	15879	9603.5	10949	7575	17577	20695.5	17333.5	8239	8989.5	10216	8299.5	9906.5	9504.5	8810.5	7428.5	8936.5	8229.5	8623	7805	7615	9311.5
PC(14:1(9Z)/16:1(9Z))	700.496	HMDB07903	275864	231205	256819	263609	289020	200810	233103	219774	238234	233324	219630	167014	233039	289580	272658	271936	260366	272735	207178	189854	165942	212357	232704	251820	255436	226338	259134	196111	229638	175868	227138	274813	244283	245067	285800	271427	250224	268656	248334	280652	212921	227366	237161	245232	212156	233116	237064
PE(16:0/P-18:1(11Z))	700.528	HMDB08951	1738392	1.6165e+06	1391367	1.5091e+06	1.73312e+06	1229623	1839011	2087362	1.90654e+06	1953665	2.16817e+06	1476547	1.36473e+06	1.81535e+06	1513248	1853963	1.97481e+06	1.5266e+06	1112468	1254655	959712	1.29938e+06	1.97386e+06	1563358	1715848	1.79322e+06	1401726	1126656	1247168	734684	1.78289e+06	1925347	1507727	925612	1.22812e+06	1.33893e+06	1.06131e+06	1.39658e+06	1.21072e+06	1519493	1.60412e+06	1616722	1204997	1.71247e+06	1658936	1.26319e+06	1438499
PC(14:0/16:1(9Z))	702.507	HMDB07870	344886	308118	342674	319150	327952	308121	311829	289528	297429	291395	291044	194914	298344	346518	374304	319170	303770	336126	266476	255838	261936	273118	327580	345638	320910	321056	340546	278709	273500	223172	308725	324075	335629	184553	198102	208844	192364	206702	180290	264088	217700	222482	203738	226724	215348	198264	195959
DG(18:1(11Z)/24:1(15Z)/0:0)	703.622	HMDB07210	7780	6085.5	8285.5	7249.5	6542	7819	7128	7571.5	8468	8454.5	8145	10274.5	7916	6717.5	9791.5	7274.5	8467	9812.5	5878	5888	7313	4690.5	8431	9329	7949	6904	9270.5	7417	5424	3912	6284.5	8325.5	8864.5	5669.5	5808	7773.5	5790	6748	5893	8215	6736	9433	6410.5	6540	8704	7025	6858
PS(14:0/16:1(9Z))	704.458	HMDB12333	29942.5	27939	36242	33765.5	34556	27841	25336.5	25969.5	29803	25241.5	25315	21144	32253	34247	40773.5	28524	26230.5	36071.5	25169.5	19605	22732	29154.5	26768	36080.5	29458	25422.5	35824.5	29760.5	29980.5	31717.5	24293	34019.5	32983	20429.5	20038	19859	21777	17192	17688.5	22031.5	14098.5	17584	22374.5	15215	16055	17706	16547.5
PC(14:0/16:0)	704.521	HMDB07869	130628	124586	148164	126974	137775	134612	115757	109019	126057	100798	105534	95714.5	117172	138296	160697	124348	121482	147434	107935	94793.5	105596	104878	122542	140178	123862	121230	142759	131900	132284	103540	115256	134919	140640	70879.5	76884	83900	72086	77748.5	78781.5	95338.5	83135	98667	75464	83714	93429	74841	77850.5
DG(18:0/24:1(15Z)/0:0)	705.638	HMDB07181	11493.5	11380.5	11134	11217.5	12598.5	10071.5	7357	5611	6632.5	3733	6117	10646	11516.5	14806.5	11529.5	11753.5	10961	12378	9092	10147	11312	8308	12454.5	12441.5	10425.5	12864	10536.5	3760.5	4206	3767	9403.5	11263	10831.5	25617.5	28419	20540	22815.5	28249.5	21999	22840.5	25838.5	18210.5	20044.5	18788	16340	29220	24902.5
(a-D-mannosyl)2-b-D-mannosyl-N-acetylglucosamine	706.24	HMDB06537	1376.5	313.5	1004	476	2636	1081	1949	1850	2772	291.5	258	4118	1380.5	284	264.5	842	221	1165	41	642	539	2106	1219	2141	2358	1661	866	361.5	2120	1485.5	823.5	919	1500	3988	3674	4245.5	5422	3755.5	4074	6218	3351	4011.5	4628	6484.5	5743.5	3035.5	2967
PS(14:0/16:0)	706.466	HMDB12332	17410	15449.5	20742	18312	20536	17398	16022.5	13083.5	15053	15301	11830	11291.5	16388	18032	20428.5	18020	14894.5	19261	11972.5	9966	13616	12670.5	15865	16715.5	14055.5	13483.5	16740.5	17011	13721.5	11713	16066.5	15985	16043.5	31981	32590	38599.5	34724	32169	34205.5	38399.5	29835.5	32832	30828.5	27212.5	31928.5	27297	22335.5
DG(18:0/24:0/0:0)	707.661	HMDB07180	10773	7526.5	10445.5	8349	8829	9023.5	5813.5	6167.5	6085	5203.5	6560	8234.5	9344	9962.5	10962.5	9478	8566.5	8557.5	6368.5	7235	8420	7165.5	10027.5	9944	9643	9196	9849	4160	3076.5	2407.5	9896	10187	8757	8268	8347	10670.5	9006.5	9232.5	10774.5	10650	10160.5	10205.5	7028.5	9009.5	9857	10777	15191
PE(14:0/20:4(5Z,8Z,11Z,14Z))	710.476	HMDB08838	53924	46623	43175	55722.5	48669.5	45934.5	40451.5	37002.5	34135.5	38005	39899.5	25008	44303.5	49039.5	52125	54017.5	50295	48160	34739	32725	35403	36659.5	44567.5	39488.5	46633	47455	40770.5	32063.5	24870.5	21580	40980.5	42898	41956	21980	18542.5	21283	19880	18426	16998	25902.5	19986	16724.5	19199	20894.5	19286.5	21255	16542
PE(14:0/20:2(11Z,14Z))	714.508	HMDB08835	2549611	2252069	2.12011e+06	2.44633e+06	2328231	2.19465e+06	1.70882e+06	1532820	1285224	1.58404e+06	1634479	735372	2.24769e+06	2423641	2.47579e+06	2555186	2432389	2346843	1.70788e+06	1.69073e+06	1.66657e+06	1.63484e+06	1997246	1786280	2.01573e+06	1.98756e+06	1.80478e+06	1.84505e+06	1.64611e+06	1.20647e+06	1823757	1924347	1.77066e+06	3726192	3435226	3090677	3718350	3703928	2905518	3.44934e+06	2.70692e+06	2.28608e+06	2.74093e+06	2.80204e+06	2242921	3077956	2569447
PC(15:0/16:1(9Z))	716.523	HMDB07936	5773431	5395861	4.55768e+06	5304533	5.53859e+06	4.27658e+06	4904844	4.88022e+06	4091704	4666587	4913194	2.79573e+06	5.00616e+06	5970898	5.28522e+06	5468866	5.55614e+06	4708317	4152047	4113739	3468430	4240646	5.46277e+06	4400274	5113972	5157238	4.22993e+06	4044016	3.94769e+06	2712640	5060626	5.24488e+06	4321963	3.14657e+06	3281761	3201440	3.26595e+06	3596123	2.85507e+06	4.22352e+06	3.79501e+06	3.33867e+06	3.43537e+06	3.95011e+06	3425970	3.3409e+06	3.18895e+06
PG(16:1(9Z)/16:1(9Z))	717.471	HMDB10586	121937	102278	100833	114643	102624	109928	79196.5	65078	71944.5	70167	75114	51985	100645	102766	107088	111223	109324	116475	85820	79427	93353.5	76069	84851.5	86408.5	85411.5	81785.5	85393.5	90694.5	85628	68577.5	81003	83016.5	80097	106633	87411	99676.5	97520.5	86374	86899	87807	65475.5	65967	70975.5	65104.5	63770.5	75440	67375
PG(16:0/16:1(9Z))	719.486	HMDB10571	699762	536957	463702	572172	530144	498325	611364	482243	496422	639108	598915	381452	568442	555344	492896	573536	550846	554288	451160	424880	494862	492424	520528	452749	552921	526019	481820	529688	457694	344058	495174	542857	442878	258034	223796	268594	220312	208804	208936	347786	256826	287928	299932	276633	300600	239332	198106
PE(18:4(6Z,9Z,12Z,15Z)/P-18:1(11Z))	720.496	HMDB09215	1046771	911558	875057	941836	925526	889299	969802	872176	906593	897608	930252	531202	844102	913375	906564	959772	943191	900714	773223	780284	817066	829320	997234	947344	1.01408e+06	967772	909892	645610	578618	460398	901208	998450	880434	615802	607694	572430	571268	584610	481640	844210	679569	660557	722142	718366	665069	659943	594296
Octaprenyl diphosphate	721.436	HMDB01094	6428.5	5804.5	10167.5	7675.5	6128.5	9545	8491	5737	11452	9136	6566.5	13005	7348.5	5622.5	9846.5	8168.5	6318	10791.5	7637.5	4776	10430	6224.5	6876.5	11667.5	6769.5	6712.5	9749.5	6113	4393	7909.5	6590	6451	10285	5275.5	4254.5	7798	5444.5	4652	7109.5	7163	6181.5	9303.5	6270.5	5634.5	9832.5	5653	5040.5
PG(16:0/16:0)	721.501	HMDB10570	559828	516558	500574	481648	503200	480068	612545	563309	678912	599711	641915	512836	439954	498740	529914	502042	501950	483782	428214	423092	453268	461882	588380	578882	571281	564792	543130	364065	334676	260234	519772	574162	537828	306168	300086	283367	287277	288866	245258	477908	376168	377682	403468	407477	394676	354503	315422
PE(18:3(6Z,9Z,12Z)/P-18:1(11Z))	722.512	HMDB09149	2262989	2.04566e+06	2009373	2073431	2009650	1.96742e+06	2064155	1921357	2.02397e+06	1943379	2.09239e+06	1.22531e+06	1863617	2064117	2142017	2095834	2053087	2053164	1.70409e+06	1681445	1772463	1.8116e+06	2220285	2141818	2.18147e+06	2234779	2093928	1.49849e+06	1490565	1.16851e+06	2.03453e+06	2208709	2.05867e+06	1660006	1738731	1.67457e+06	1.68201e+06	1.74303e+06	1471654	2184491	1.81859e+06	1794925	1.74647e+06	1926759	1.86557e+06	1806527	1.77132e+06
Molybdopterin-AMP	723.056	HMDB12262	9110	9407	7405.5	8543.5	9210	5696.5	8452	7014.5	6211	6708	7835	2413	6558	6755.5	4342	8999	8496	5615.5	5661	8263.5	7268.5	7725.5	7345.5	6292.5	7377	7705.5	6723	7529.5	5863.5	5956.5	8997.5	9451.5	5839	10703	8446.5	8264.5	9923.5	10066	5431	13127	9429.5	6431	9552.5	10879	5230	10930.5	9072
PC(14:0/18:4(6Z,9Z,12Z,15Z))	724.495	HMDB07877	106572	88930.5	69324.5	100309	86483	65223.5	70305.5	76387	70433.5	80617.5	78213	48535.5	78538	93758	93407.5	94751.5	94193.5	71573.5	71921.5	67851.5	62404.5	73777.5	80525.5	73200	88111.5	87353.5	68676	66983	66826.5	42087	74306.5	89124.5	62652	47240	48987	40910.5	40565	46964.5	35919	57381	45945	41610.5	42077	51390	41100	46619	46264.5
PE(18:2(9Z,12Z)/P-18:1(11Z))	724.528	HMDB09116	1.692e+06	1.53639e+06	1.40141e+06	1640081	1670113	1.33562e+06	1.18936e+06	1197626	1.0308e+06	1084283	1.1532e+06	696056	1431976	1.7109e+06	1.5459e+06	1742800	1.70343e+06	1.52819e+06	1.12552e+06	1120600	983530	1123141	1465115	1.21869e+06	1474406	1408513	1.19098e+06	1.08006e+06	1.03858e+06	652518	1.37055e+06	1.50257e+06	1.18761e+06	558691	617395	640370	551892	631527	547816	746687	656012	693422	606602	681196	673020	608212	574654
PS(14:1(9Z)/18:3(9Z,12Z,15Z))	726.439	HMDB12348	6829.5	5090.5	8699.5	9253	6232.5	6747	5286.5	4758.5	7933	4846.5	4720.5	7498	6632	6006	8040.5	9069.5	6944	9532	6556.5	4544	5084.5	5600	6244.5	7000.5	5589.5	5300	7109	7036.5	5275	8305.5	5684.5	6476.5	7537	5342.5	3924	4753.5	4849.5	4325	6304.5	5626	3352.5	5534.5	6799	3788	6327.5	4967.5	2864.5
PC(14:0/18:3(6Z,9Z,12Z))	726.508	HMDB07875	140349	120018	124318	133806	124760	115563	103672	93743.5	97107	98913.5	96334.5	58142.5	117732	130840	133446	131207	132596	134735	100128	94125	96462	95343	112384	115730	117327	108726	110449	100602	101460	83879.5	104646	118512	110378	106617	108660	114086	107934	110100	103346	114624	93965.5	91472.5	90488	91938.5	92051.5	96914	92744
PE(18:1(11Z)/P-18:1(11Z))	726.543	HMDB09050	977256	874132	740842	902771	930806	701038	811582	855324	751298	835720	880016	487502	806577	970416	783502	1019496	1012905	810772	607066	645791	546300	659677	942353	743217	878482	881511	677248	745835	722580	433944	860299	920060	720778	662822	774008	798836	727976	856376	688254	935768	894040	899712	743437	930052	953040	818496	838362
SM(d18:1/18:1(11Z))	727.576	HMDB12100	81740.5	76501	72717.5	79528.5	85130.5	67564.5	74215.5	76481.5	73541.5	73421.5	78644	54086.5	68250.5	82228	72282.5	87281.5	86636	70625.5	59076	59702.5	52615	59286.5	82575.5	72766	77599	77243.5	67297.5	65947.5	66240	42353	73351.5	83572.5	67343.5	72558	80105.5	85743.5	75822	90242	77299	98125.5	89291	96544	79047	94736.5	93976	81080	92175.5
DG(20:3(5Z,8Z,11Z)/24:1(15Z)/0:0)	727.633	HMDB07471	16133	14275.5	12546.5	14041.5	15057.5	10739	13291.5	12225	11647.5	11957.5	14003	9201.5	11388.5	15243.5	12479.5	15813.5	14572	12667.5	9694	9963	6797.5	9565	15946.5	12127	15541.5	13936	11620	11449.5	10482	6951	13237.5	16590	12409	10822.5	11557.5	11699.5	11515.5	13079	11258	15974.5	13534	12633	12116.5	13893	13517.5	12200.5	13907
PC(14:0/18:2(9Z,12Z))	728.522	HMDB07874	365734	322640	357302	350144	370242	330920	294352	287968	276331	275384	277122	182456	315921	357890	363077	351426	359616	355752	288536	279694	290414	279568	339192	334796	337916	320828	333714	280152	268916	218592	314980	353065	330860	370368	367222	373974	384466	384200	332757	434066	357775	353182	332716	354788	342500	374586	355231
CerP(d18:1/24:0)	728.59	HMDB10704	97585.5	95264	83802	90078.5	97966	75182	96103.5	111733	98454	102396	108512	87670.5	81443.5	108330	88584	104962	110269	91748	70934	72860.5	59566.5	71008.5	109858	90023	97478.5	94401.5	77747.5	82012.5	84899.5	51603	94971	108994	82192.5	68157	74574	85088	68035	83022.5	71986.5	92813.5	88485.5	97196.5	78028.5	94452	90841.5	78941.5	78187
SM(d18:0/18:1(9Z))	729.597	HMDB12089	40482	35564.5	32633.5	34407.5	40981	29164.5	40024.5	44408	43727.5	42394.5	45302.5	38903.5	31723	43774	37184	42731	45234	34808.5	28050.5	29892.5	23044	28028	45392	34822	38565	37703	31895	32564.5	34616	22450	38318.5	42090	34822.5	26651	29824.5	30834	27886.5	32621	29471	39026.5	36933.5	37373.5	32559.5	37792.5	39984	29764	33280
DG(20:2(11Z,14Z)/24:1(15Z)/0:0)	729.644	HMDB07442	11573.5	10023	9886.5	8975.5	10324	9488.5	11952	11859.5	11559	9899.5	11639	9031.5	8728.5	12095	9945.5	11091	12010	11027	7247	6408	5476	7830	11157.5	10332	11068.5	11700.5	9484.5	7762.5	8290	4908	10257	12666.5	9914	7736	7459	7628.5	7267.5	7301.5	7082	9905	8497	8983	7816.5	9672.5	8494	7810.5	7690.5
PS(14:0/18:2(9Z,12Z))	730.466	HMDB12336	43840	39563.5	46553	38573	37236	41601	31324.5	30003.5	28200.5	28832.5	29193.5	18069	40265	43153.5	52431.5	37509	35148.5	42462	25861	19598	28409	32398.5	33717.5	39819.5	34570.5	33765	38118.5	38922.5	36672.5	37793	30762	32673	35765	33011.5	28668	28649.5	29491.5	30550	27874.5	28715	20584	23039	21792	20931.5	20425.5	20544.5	18519
PE-NMe(16:0/18:1(9Z))	730.538	HMDB10569	487216	457080	482598	453796	483138	429280	453106	444336	480734	444288	439700	337598	426454	487056	514060	456236	454084	486381	401321	379459	388336	407128	488194	510010	486907	465606	515132	411685	428020	338543	466512	519439	497604	312643	334200	351706	316386	345103	319020	425091	371233	382506	340957	386305	382144	347771	351662
PC(15:0/P-18:0)	730.574	HMDB07962	390330	341132	269866	353500	351474	247332	408230	404440	323112	426786	407690	233470	342282	380471	288076	400314	392787	292620	306712	296983	229588	299468	361774	268746	368224	325742	245636	393016	363176	194910	370711	382860	264916	422399	429724	428532	398550	443096	367119	515228	444901	430532	418694	441566	406334	427992	416698
DG(20:1(11Z)/24:1(15Z)/0:0)	731.653	HMDB07413	14663	11825.5	13752.5	14105	12173.5	11064	13713.5	12184	12644.5	13206.5	13368.5	8985	10719	12051.5	12041	12993.5	13284	12106.5	9512.5	9565.5	9734.5	10405	12979	12375.5	13329.5	11446	11441	11487.5	10510	6045	12222	13096.5	11329	11652	9955.5	11747	9840.5	11097.5	9615	15246.5	11795.5	12333.5	10145	11338.5	10665.5	11144	10215.5
DG(20:0/24:1(15Z)/0:0)	733.667	HMDB07384	10220	8152	11207	8474	8574.5	9622.5	6890.5	7538.5	7783.5	7054	8919	9035.5	9070	8341.5	10604	8783	8066.5	8713.5	7244.5	6686.5	7907.5	7221.5	8001.5	11605	8480	8064.5	9632.5	9713	5541.5	6023	7668.5	7721.5	10816.5	6160	5909	8044.5	5601.5	6058	6815.5	7956.5	6641.5	7646.5	6228.5	6635	6880.5	6326.5	4553
PE(14:0/22:6(4Z,7Z,10Z,13Z,16Z,19Z))	734.48	HMDB08847	111527	99746.5	105033	97145.5	89683	105307	80142	67989	67259	65683.5	72336.5	33595	101238	105975	120043	90371	86319	101315	65893	62318.5	75390	77588	90280.5	92761.5	86601.5	90689	96149.5	71731	70542	67532.5	82100	88212.5	95256.5	75944	72677	72107.5	74262.5	71668	62588	76184.5	59862	60186.5	59254	57986.5	54198	60187	49528.5
PS(16:0/16:0)	734.508	HMDB00614	158959	137412	149382	135192	131500	142386	134657	117397	130071	121342	119948	77857.5	127164	134928	151780	131226	123630	138708	115285	108324	125646	121991	146415	149228	151583	148414	145892	129422	111224	90061	131488	140424	142162	98079	103721	105050	101489	113513	96577.5	110736	95560.5	93816.5	90675.5	94148.5	93446.5	94567.5	87658.5
DG(20:0/24:0/0:0)	735.678	HMDB07383	10389.5	6709	10129.5	7298.5	6917	7526	5062.5	5438	5797.5	5021.5	4716	7709	6459.5	7017.5	9456.5	7990.5	8392	10447.5	4561.5	6678	6309	5877	7063.5	8503.5	7496.5	6943.5	7911.5	6312.5	5441	4134.5	7002.5	7315.5	7474	3307.5	2435	4632.5	3940.5	4430	4385	4122	3591	6596.5	4443.5	4375	5396.5	4630.5	6148.5
PE(14:0/22:5(4Z,7Z,10Z,13Z,16Z))	736.492	HMDB08845	278071	263324	254726	264608	263158	265910	230946	218477	209028	214953	229796	159352	249351	279346	279514	273962	269424	261916	226484	222552	230082	228340	274296	247582	255084	265400	252574	166900	147986	132570	236636	255497	244226	239081	220400	199092	224940	224924	177872	230753	201464	183472	198976	205241	188651	199440	171416
PC(15:0/18:4(6Z,9Z,12Z,15Z))	738.508	HMDB07943	781364	721792	653359	761545	734724	682483	595152	539668	520610	565719	613354	374818	703088	793762	755762	762230	731046	698135	589755	561742	574914	555542	706620	606640	676363	683097	609044	445456	402354	361784	590313	653594	606482	512830	498872	443487	484584	501230	397488	550486	468329	404489	457990	491598	407854	484668	428618
5-Diphosphoinositol pentakisphosphate	738.815	HMDB06229	4537.5	3038.5	1395	1804	2763.5	1861.5	2321.5	867	1528.5	2660.5	1268.5	35	1806.5	1752	1786.5	2864.5	2542	1729	2134.5	1432	1266	1523	2130.5	590.5	2954	2005	2130	2755.5	2663	2790	1485.5	2084	1380.5	782	256.5	441.5	NA	858	541	1417.5	257	98	945	842.5	258	167	870
PC(15:0/18:3(6Z,9Z,12Z))	740.523	HMDB07941	1.12143e+06	986184	938824	1.08675e+06	1036902	975178	631262	592806	525696	568004	598940	361248	944390	1081966	1076697	1093420	1.03847e+06	982918	780252	726552	771112	651056	836634	719097	820016	812053	738323	709144	629144	500534	731734	785700	760634	1043553	957463	895307	999558	1.03919e+06	843430	950126	762783	657282	770886	781192	638907	945841	784062
PG(16:0/18:3(6Z,9Z,12Z))	743.486	HMDB10576	128642	101056	110594	114794	105141	115506	72276	56822.5	66724.5	65975	60299	41188	102400	101723	109914	112757	103838	118236	87643.5	85749.5	98556	68633.5	74746	78315	82536	83237.5	82967.5	89409	79981.5	69016	76522.5	77052	80760.5	107387	98167.5	107740	106549	102268	91089.5	88953.5	71327.5	70193	70503	67931	68759	93003	76925
	744.083	HMDB00221	38929.5	46913	40559	39947	46644	41454.5	40549.5	41965.5	37103.5	35808.5	44295.5	17773	36184	46620.5	45141.5	38410.5	51512	41061	30756.5	39944.5	36681.5	37910	47087	43005.5	42022.5	44780.5	41332	40928	53669.5	36137.5	36580.5	50867	37167	65874	92956.5	77618.5	69932	92811.5	67879.5	75805	80494	69351.5	67634.5	86138.5	67749	58991.5	72474
PG(16:0/18:2(9Z,12Z))	745.501	HMDB10575	832378	617049	573900	742982	670698	623443	485122	377758	363304	443176	406888	198140	692241	668756	588050	789165	737354	654460	599282	550742	585326	479796	527298	463371	578486	524158	470514	614234	507073	336744	511650	555858	460542	819838	721584	727888	716441	712776	625904	682768	515642	532198	551587	505186	491160	617638	529247
O-b-D-Gal-(1->3)-O-[O-b-D-Gal-(1->4)-2-(acetylamino)-2-deoxy-b-D-Glc-(1->6)]-2-(acetylamino)-2-deoxy- D-Galactose	747.268	HMDB02067	1396	938	934	508	NA	983	129	NA	1274	NA	NA	3606.5	NA	NA	934.5	NA	1210	1338	NA	1113	2138	607	1456	1360	1237	NA	NA	1529	539	1973.5	412	131	1196.5	8241.5	8175	7797	9152.5	5480.5	6133	8870.5	7648	8261	7963.5	8259	6699	5635.5	6920
PG(16:0/18:1(11Z))	747.518	HMDB10573	6.31114e+06	5252674	4300769	5.35851e+06	5.24519e+06	4304646	5.54082e+06	4.73059e+06	4.28109e+06	5536624	5.54911e+06	2.40911e+06	5176892	5.40787e+06	4.53754e+06	5249876	5037643	4.2756e+06	4.69014e+06	4.55784e+06	4300115	4762198	5.62728e+06	4202123	5545421	5.33757e+06	4.16068e+06	4.51803e+06	3.84595e+06	2327166	4963921	5.46952e+06	4083597	2.75852e+06	2.73324e+06	2.88643e+06	2.50531e+06	2.62343e+06	2370636	3.87435e+06	3170738	3.31385e+06	3448799	3349448	3659442	2988940	2.55273e+06
PE(O-18:1(1Z)/20:4(5Z,8Z,11Z,14Z))	750.544	HMDB05779	3.25496e+06	3016219	3.02789e+06	3.17979e+06	3126302	2812764	3.07573e+06	3.0369e+06	3.10891e+06	3081351	3250818	2200758	2856473	3267070	3323233	3.27135e+06	3256333	3268089	2.65533e+06	2.60802e+06	2.52361e+06	2.6362e+06	3224993	3.12923e+06	3.25909e+06	3.10498e+06	3.0478e+06	2.44874e+06	2476702	1.92307e+06	3.00736e+06	3.33578e+06	3.02362e+06	2029193	2027014	1930278	1960466	2097778	1.76494e+06	2.48271e+06	2001507	1.9739e+06	2079475	2.20021e+06	2082814	1.99295e+06	1881877
PS(14:1(9Z)/20:4(5Z,8Z,11Z,14Z))	752.453	HMDB12350	12496	9305.5	13213.5	11212	11264.5	9104.5	10481	8541.5	10764.5	10014.5	9317.5	9412	10346	10985.5	12577	12624	11330	12000	18345	21151	15221	9925	10746	12896.5	10375.5	8577.5	11138.5	10062	9611.5	9795	10171	10128	13208.5	5598.5	8508.5	8411	8834	6124.5	6915	10750	6292.5	8205.5	8138.5	6608.5	6535	9114	8929.5
PC(14:0/20:4(5Z,8Z,11Z,14Z))	752.523	HMDB07883	228262	189339	205914	210710	195470	187643	180636	153958	185240	187340	177395	110815	174452	186138	206732	215620	210542	218709	168892	157627	184232	151544	181336	174203	178266	185434	187194	174142	159432	149364	170248	181637	188568	128132	112040	125816	120340	128400	110547	148766	114784	111422	120804	123208	129275	118340	108390
DG(22:4(7Z,10Z,13Z,16Z)/24:1(15Z)/0:0)	753.645	HMDB07703	16796	15638.5	16888	14172.5	15777.5	14918.5	12628	11110.5	12389.5	12402.5	13892.5	9777.5	14043	15688.5	16037	17668	14890.5	15566.5	11385	10177.5	11034	9514	15509	13474.5	14568.5	12900	13500.5	13100.5	11532.5	7754	12177.5	14725	12793.5	9610.5	9718	10835	9975	10351.5	11336	12474.5	9863	11628	9308	10859	10509	10507	9558.5
PC(14:0/20:3(5Z,8Z,11Z))	754.538	HMDB07881	245234	198011	191816	215808	204604	188114	185468	164160	165673	187897	181034	93664.5	186812	203459	203570	228476	214024	195077	173999	162346	170228	152386	184801	162800	188495	187176	172695	196027	185662	146311	177302	192676	173862	152787	137201	144766	146773	156828	137510	164597	125232	130934	135639	141688	146065	132639	128442
Glucosylceramide (d18:1/20:0)	754.616	HMDB04973	58315	51768	43052	52045.5	54140	40239.5	44230.5	46173.5	39945.5	44309	45216.5	29396.5	47071.5	56355	47669	56642	57005.5	43866	39369.5	38864	35325.5	35238.5	51890.5	40407.5	48975	45555.5	38007	46158.5	46060.5	27703.5	44551	49844.5	37474	32815.5	33340	37278	32920.5	38045	31820	39455	34645.5	36298	32289.5	37252.5	36389.5	33957.5	33581.5
Diadenosine triphosphate	755.075	HMDB01155	12092	12317.5	8000.5	10568	10387	9271.5	11086	10439	8613	11741.5	9979	3281.5	10351.5	10276	10229.5	12273	12121.5	8188.5	11608	9979	9503.5	9363.5	12304.5	9667	13845	13035.5	9713.5	9494	11141	9470.5	11822	12761	8873.5	73828	77490	78691	96348.5	95194.5	83858	52520.5	50541.5	55988.5	45775	49373	58331	59000.5	69853.5
PS(14:0/20:3(8Z,11Z,14Z))	756.481	HMDB12338	48734.5	43633	47743	49637.5	43569.5	44151	37823	31595	34828	36110.5	31543.5	23795.5	45354.5	47903.5	50113	45628.5	42437.5	49328.5	35048	31563	35055	34760	37797	43520.5	39045	36698.5	40292.5	40401	38146.5	38829.5	35506	40604	42225	53333	44979	48825	52051	50817	45531.5	42106.5	31560.5	34958	33047	33320.5	32662.5	35002.5	33008.5
PC(14:0/20:2(11Z,14Z))	756.552	HMDB07880	327669	290962	286610	309818	296822	270076	288292	264658	242016	283686	277538	171046	294165	304466	310202	314274	303051	289056	272164	254810	259295	254357	288142	267999	300561	292940	282720	289713	285902	216748	288880	313950	270062	302877	310788	302898	324306	331304	300836	350636	276590	279126	272420	285526	230593	286342	298233
PS(16:0/18:2(9Z,12Z))	758.498	HMDB12358	581052	502610	448356	546336	518531	469864	366290	315777	224958	297714	305752	109102	494791	536084	489328	518658	497740	453642	295300	257801	283164	363574	428230	357870	426624	436916	357634	435519	404042	285600	397004	410955	351924	1009012	877320	769538	948978	928944	751694	653899	480024	388380	475364	463048	324119	555550	449018
SM(d18:0/20:0)	759.649	HMDB12090	20148.5	17614.5	17800.5	17452.5	17739.5	15515.5	16567	14921.5	14677.5	16054.5	16244.5	12186	15851.5	19361.5	17364	19207	18790.5	16113.5	15048	14261	14033.5	14487.5	15806.5	17096	16880.5	16047.5	14681.5	15733	15096	10170.5	18826.5	17708	15113	18849	18299.5	17531.5	16446.5	19811	17959.5	24280	17206	16821	16798	17060	16531.5	16760	18143
DG(22:1(13Z)/24:1(15Z)/0:0)	759.686	HMDB07645	7699	7058.5	7208	6754.5	6512.5	6454.5	5340.5	5001	6608.5	5782.5	5351.5	5998.5	6048.5	6983.5	5976	6892.5	7103.5	7084	7021.5	5827	5638.5	5061	6131.5	6546.5	6418.5	6651.5	6348	7263	5824	5228	5866	7782.5	6169	6327	6800.5	6943	6151.5	5819	6198	6992.5	6441	7406.5	7309.5	6684	6093	5944	5913
PS(16:1(9Z)/18:0)	760.512	HMDB12367	3022355	2668439	2.47835e+06	2541601	2637937	2.384e+06	2.59712e+06	2325201	1776557	2.24284e+06	2.3517e+06	719284	2.64203e+06	2970244	2.73732e+06	2439852	2.35103e+06	2.3281e+06	1587592	1404519	1.49027e+06	2.14779e+06	2.74072e+06	2.34344e+06	2651878	2.8118e+06	2.28505e+06	2009941	1984422	1.32073e+06	2.578e+06	2630814	2.29509e+06	2035387	2064693	2077836	2144682	2.08765e+06	1765433	2.81469e+06	2.14045e+06	1957404	2.0861e+06	2.23415e+06	1878278	1.96207e+06	1719316
DG(22:0/24:1(15Z)/0:0)	761.702	HMDB07616	18284.5	16705.5	16584.5	14778	16930	19762.5	17578	16133.5	15935	17409	19022.5	13402.5	13153	17206	16619.5	15737	15020	16752	12969.5	12771	15081	14319.5	15954.5	15737.5	15042	15553.5	16760.5	15388	12160	10075	13408.5	14947.5	14061.5	10033.5	9836.5	11787.5	10472.5	10529	9958	14063.5	12323.5	13300	10857.5	11226	12251	11119.5	9256.5
PE(16:0/22:6(4Z,7Z,10Z,13Z,16Z,19Z))	762.508	HMDB08946	997289	922730	790186	909145	904450	811390	825312	739809	656056	760181	824194	443478	910184	984482	908506	926716	912322	837970	735118	719502	700694	769967	940786	752014	902133	942604	802292	556599	552584	450073	850496	885366	776966	680760	634101	612355	661183	634728	542044	741545	604210	543598	601362	628388	573228	639650	556150
PC(15:0/20:5(5Z,8Z,11Z,14Z,17Z))	764.523	HMDB07951	1541217	1424300	1.41946e+06	1497556	1.48376e+06	1.51593e+06	1160537	1091724	1.21001e+06	1.09509e+06	1.19703e+06	881944	1292398	1476733	1576548	1572036	1541328	1535418	1.2161e+06	1.20773e+06	1352528	1.12667e+06	1409778	1375164	1351179	1.37613e+06	1379721	883401	820680	730384	1.21942e+06	1353116	1334448	1685360	1538878	1465806	1585927	1633714	1371381	1494253	1.25477e+06	1173699	1196848	1.25025e+06	1.14853e+06	1580015	1.37944e+06
PG(18:3(6Z,9Z,12Z)/18:3(6Z,9Z,12Z))	765.472	HMDB10666	36235	30453	38295.5	34518.5	31977.5	39347	38183.5	28889.5	46505	35882	34682	38726.5	29335	29187	36416	34473.5	34763	38348	31264.5	30630	42076.5	32182	32596.5	41819.5	37559.5	34625.5	43060.5	24830	23557.5	24008.5	32861.5	34170.5	40060	23326.5	21737	24825.5	20625	19695.5	23003.5	22639.5	19142	24639.5	21877.5	17497.5	27415	23909	19472
PC(15:0/20:4(5Z,8Z,11Z,14Z))	766.538	HMDB07949	2495313	2.25336e+06	2.31478e+06	2407446	2.37764e+06	2369910	1.93837e+06	1830876	2114676	1905523	2038859	1.50596e+06	1994444	2285238	2452462	2.55408e+06	2.47867e+06	2548444	1848741	1800650	1973867	1676372	2.1893e+06	2156443	2090197	2.18019e+06	2121868	1.36633e+06	1.29053e+06	1.1759e+06	1.93304e+06	2128592	2.17477e+06	1.47608e+06	1.3735e+06	1558208	1505954	1558695	1.46281e+06	1807312	1568359	1.55318e+06	1416279	1.60891e+06	1579817	1650136	1556152
PG(16:0/20:4(5Z,8Z,11Z,14Z))	769.504	HMDB10580	156282	118970	121322	128466	143478	125706	103748	89030.5	92819.5	104030	92175	51361	112472	118072	112862	149306	157992	125454	115827	92158.5	121530	92834	131234	98429	104790	107870	102696	111758	86523	83963	97826	117400	100641	111461	96990	95866.5	96999	110407	85260.5	102320	71738	80534.5	81904.5	77528.5	80339.5	86902.5	70108.5
PG(16:0/20:3(5Z,8Z,11Z))	771.517	HMDB10578	486503	362068	350208	434640	374550	400215	242222	196448	210984	228220	209920	128582	376693	379154	369786	441446	395960	395550	346037	333996	365306	250717	276329	253632	313523	284770	271993	353244	302902	207865	274835	287606	263692	352785	300128	310974	312030	308574	276745	258758	205674	209296	203681	191004	200360	278590	248151
PG(18:0/18:2(9Z,12Z))	773.533	HMDB10605	2.45006e+06	1.70937e+06	1503481	2104875	1.8441e+06	1.6468e+06	1.4255e+06	1.10227e+06	1051376	1301099	1161797	539954	1.89692e+06	1827220	1.54179e+06	2.34827e+06	2112274	1.66269e+06	1652751	1.58361e+06	1.4581e+06	1.42408e+06	1496715	1.20787e+06	1794717	1524132	1295777	1710499	1.52347e+06	866232	1.52851e+06	1.63363e+06	1206937	1835756	1689924	1.623e+06	1.66548e+06	1.69506e+06	1.45646e+06	1776811	1.33208e+06	1366035	1.35583e+06	1312378	1.31544e+06	1.77404e+06	1526350
PE(22:4(7Z,10Z,13Z,16Z)/P-18:1(11Z))	776.56	HMDB09611	1692296	1.49807e+06	1.43597e+06	1641121	1.63828e+06	1378462	1.43137e+06	1.40602e+06	1211422	1.42933e+06	1450296	819760	1461140	1.67349e+06	1.53411e+06	1.75544e+06	1.74246e+06	1.47469e+06	1323332	1283606	1.16647e+06	1.26351e+06	1572556	1403900	1.59915e+06	1482853	1305809	1.24564e+06	1177449	863776	1455565	1.61131e+06	1275283	1.96354e+06	1.84489e+06	1.68525e+06	1926649	2.03291e+06	1637947	1.71349e+06	1366440	1.34113e+06	1410342	1.43139e+06	1.27397e+06	1486606	1.3364e+06
TG(16:0/14:0/16:0)[iso3]	777.701	HMDB10411	18042.5	15099	15861	15188.5	15267.5	16310.5	14042.5	12254.5	13097	14505	13952	12814.5	13639	15202.5	15021.5	18382	17188.5	14968	14942.5	13981	13647	12871	14085	16333	15135	15336.5	13827.5	14116	11232.5	8957.5	14468.5	15655.5	13535.5	19950	17428	21708	21004.5	19701	20030	20815.5	15730	19756	16582	17566	17730.5	19421	19099.5
3-O-Sulfogalactosylceramide (d18:1/16:0)	778.517	HMDB12313	192736	160401	183325	188120	183917	165292	141420	130018	139610	141286	133944	93321	146522	150876	171960	192641	185746	197916	153989	138978	145684	148622	161529	171623	177160	156311	178740	120428	122096	115618	157478	181076	171913	79272.5	76911.5	78860	75358.5	90253.5	72804.5	86665.5	77559.5	77649	74644.5	76815.5	75352	73295	72807.5
PE(22:4(7Z,10Z,13Z,16Z)/P-18:0)	778.575	HMDB09610	3.08662e+06	2.74208e+06	2.56913e+06	2.9459e+06	2.89924e+06	2.27565e+06	2.914e+06	2.80908e+06	2613683	2889977	2.8837e+06	1.87388e+06	2.69785e+06	3.03374e+06	2.69853e+06	2999488	3011291	2656091	2480096	2.44857e+06	2087659	2.56653e+06	2.95633e+06	2636921	3.15911e+06	2866457	2590651	2142761	2217447	1588892	2.91951e+06	3194756	2.57425e+06	2.40557e+06	2.53246e+06	2.51184e+06	2.31128e+06	2498568	2213006	2846230	2301745	2.49462e+06	2330244	2467029	2507974	2.4247e+06	2429267
PC(14:0/22:4(7Z,10Z,13Z,16Z))	780.534	HMDB07889	212773	169052	193938	179550	180730	169245	157834	119964	158480	148914	131663	83275.5	140350	156521	183280	176710	175006	200071	142018	121502	156119	134138	153494	167436	164094	150566	182746	165386	152180	151704	134482	173614	170480	94319	88684.5	92554.5	86484.5	101124	81522.5	105015	76249	87605.5	86622.5	81134	78573	79224	70847.5
PC(14:0/22:4(7Z,10Z,13Z,16Z))	780.553	HMDB07889	232179	185297	187160	196645	195966	175528	181428	141594	154603	179432	157576	93305.5	168502	178435	180358	207668	201431	193044	154732	150492	165692	147475	168848	161856	180415	175776	168343	169990	158576	129640	158486	186170	165460	142858	124406	145653	143176	153239	125632	160279	115690	132050	120956	124636	134334	124948	116901
PS(16:0/20:4(5Z,8Z,11Z,14Z))	782.497	HMDB12361	226180	207482	196115	202728	198705	178502	178748	178135	156983	169729	149525	102302	203064	218080	206196	198736	200344	190085	144186	129948	136538	162241	205828	196964	187172	183755	171099	174220	152024	131254	179270	193386	181518	160415	152631	146908	143818	164693	130116	193240	158093	149012	159671	155556	135038	143784	121140
CerP(d18:1/26:1(17Z))	782.643	HMDB10707	57987	49684.5	40500	51802	49742	39060	50467	49394.5	43263.5	52465.5	53302	38610.5	48058	53136	42854	56726	54840	39007	41289.5	39841	30895	39248.5	54084	38930	54917	50931.5	37613	48266.5	42042.5	27719	52335.5	57307.5	41645	49085.5	45648.5	52457	46048	50923	46317.5	55592	45989	54077.5	43994	49606	60061.5	46693	46024
SM(d18:1/22:1(13Z))	783.634	HMDB12104	34095.5	30863.5	25160.5	29912.5	28021.5	25019	31103	31174	25961.5	33111	33069	21389	27813	29267	27631.5	33485.5	29087	24737.5	24594	24676.5	22196	23624	28688.5	24815.5	31377.5	29629	24277	27345	25843	17425.5	30807	31314.5	23957.5	37881	40469.5	44008	38832	43834	39972.5	50735.5	45386	47809.5	39810	47847.5	50251	41145	39960.5
FAD	784.149	HMDB01248	19464.5	23285	15128.5	20685.5	24876.5	18596.5	20644	24379	17439.5	19362	23944	10900.5	17143	23922.5	17348.5	19838	21726	16518	17885	21190.5	15029	20445	22344.5	16484	21497.5	21697	19122.5	16022	18288	11628.5	22131.5	22499	18379.5	29135	33242.5	27287	31829	31049.5	27937	33999.5	31607.5	31752	28480	31787.5	34883	28535.5	28965
PS(16:0/20:3(8Z,11Z,14Z))	784.513	HMDB12360	310944	272269	246556	291498	284702	255939	195352	188351	168937	176216	177814	106735	272317	289852	270650	295196	274185	265372	199036	175512	190806	202595	243185	220411	246518	236665	208897	218200	185125	151898	219308	244521	217946	254426	224172	220755	247519	249922	207760	222386	164456	157222	174259	167100	146186	184575	157050
PS(18:0/18:2(9Z,12Z))	786.529	HMDB12380	1866188	1.53382e+06	1.20996e+06	1671875	1618298	1302660	1.20378e+06	1047032	733422	1.03746e+06	1.01034e+06	343572	1.43316e+06	1.55097e+06	1.28893e+06	1717661	1.62332e+06	1.24473e+06	1045360	953192	924466	1126206	1392750	1033609	1483713	1.40301e+06	1.05821e+06	1286221	1.17237e+06	716823	1.36559e+06	1413868	1.03652e+06	2886390	2629617	2.41996e+06	2.78705e+06	2.76382e+06	2.23086e+06	2615276	1.91683e+06	1624206	1.88612e+06	1.86229e+06	1470033	2.23773e+06	1.87737e+06
Diguanosine triphosphate	787.053	HMDB01379	8220	7056	5596.5	8044.5	9669.5	7174	8488	5923.5	4646.5	5743	6923.5	2080.5	4906.5	8106	6837.5	7995	6976.5	5635.5	4458.5	6008.5	4639.5	6580	8231.5	5306.5	7787.5	8196.5	5251	5552	3900.5	3633	6422	8883	4963	12378	11139	8836.5	12706	11533	7507	12393.5	9735.5	9036.5	10495.5	10082.5	7988	9754.5	8427
DG(24:1(15Z)/24:1(15Z)/0:0)	787.723	HMDB07848	6480.5	4724.5	5648	5073	5289.5	5004	2929	3071.5	4666.5	3966	2660.5	3651	4307	4305	6506.5	4864	4968	5998	3266.5	3609.5	5087	3828.5	4469.5	4243	4400	3842.5	3592	3896	4967.5	2653	3717.5	4927.5	4989.5	6393	4749	6263.5	5490.5	4693.5	4920	5780.5	4406	4955.5	4639.5	4396.5	4852.5	4143.5	3858
PE(18:1(11Z)/22:6(4Z,7Z,10Z,13Z,16Z,19Z))	788.524	HMDB09045	1.12293e+06	969574	731140	1012119	986152	762165	745602	764328	538888	693694	801534	466235	846130	960624	821000	1.03551e+06	1015087	780230	802192	779454	654512	717430	919668	718690	973166	879970	738477	650256	671110	417240	850624	840060	674558	1090986	1021844	911366	984520	1.06475e+06	797850	1233959	936220	787446	899964	963672	760292	1.07159e+06	894940
PS(18:0/18:1(9Z))	788.543	HMDB10163	2874915	2593822	2.3589e+06	2528990	2.84757e+06	2315386	2682982	2701669	2237470	2514840	2562257	1225757	2.26501e+06	2.66666e+06	2.36946e+06	2.72054e+06	2.77049e+06	2.35274e+06	1.92024e+06	1.82076e+06	1.76878e+06	2017772	2792223	2289031	2699018	2715851	2.22522e+06	1.83857e+06	1831795	1.20951e+06	2711916	2845788	2326602	2.44337e+06	2.61661e+06	2.94871e+06	2.77571e+06	2865348	2518573	4447484	3481121	3584496	3203560	3719919	3618394	3164074	3016174
P1,P4-Bis(5'-uridyl) tetraphosphate	789.004	HMDB06796	11767	7255.5	7749.5	9363.5	9035	6599	10766.5	6932.5	6236	7953	8724	2233.5	8415	8246	7279	9052	9287.5	7487.5	7665	7793	5798	8734.5	10162	7659.5	10652.5	10581.5	6945	9289.5	8206	4802	7951	9856	7185.5	9334.5	6335.5	5116	7459.5	7071.5	4821	8124	6010.5	3983	7320.5	6320.5	4157	7016.5	6267.5
DG(24:0/24:1(15Z)/0:0)	789.739	HMDB07819	8025.5	6971	6442.5	6561.5	7942.5	7040	5334	6360	4748.5	5547.5	6988.5	5750.5	5108.5	6705	7505	7445.5	6798.5	6991	4771	3719	4832	3639.5	7905	5544	4874.5	6699.5	6490.5	4342	4158.5	3023	5320.5	6752.5	6112	6095.5	4695.5	7398.5	5909.5	6036	5687	10477.5	6083.5	9550.5	5647	7945	8126	5855.5	6227.5
PC(15:0/22:6(4Z,7Z,10Z,13Z,16Z,19Z))	790.539	HMDB07958	1679772	1.57336e+06	1.34208e+06	1.5618e+06	1598800	1381227	1607792	1568127	1506472	1638513	1766658	1.19286e+06	1.33446e+06	1603610	1.46914e+06	1644078	1.66867e+06	1.35443e+06	1.34793e+06	1.38669e+06	1283923	1379949	1691459	1408888	1.57049e+06	1718864	1439350	1048910	1049888	774562	1.54399e+06	1.64587e+06	1283121	1110556	1083628	1037688	1.13146e+06	1.11899e+06	966895	1458883	1208988	1241234	1171892	1.26599e+06	1.18609e+06	1.25523e+06	1.21377e+06
PS(18:0/18:0)	790.56	HMDB12378	3126633	3.1564e+06	2.16955e+06	3.00038e+06	3.09401e+06	3033772	2.92347e+06	2638298	2142553	2947886	3.28048e+06	1502928	3010601	3046936	2110546	3135598	3214882	2.26087e+06	2802791	3248800	2781893	3.16692e+06	3.31008e+06	2.22455e+06	2953566	3.29594e+06	2.44242e+06	2698153	2450205	1.62103e+06	2.91621e+06	2991370	2174702	2183594	1966931	1447778	2067750	1811735	1425283	2295205	2109228	1.53129e+06	2.32372e+06	1.99438e+06	1.80512e+06	2.06181e+06	1745622
PG(16:1(9Z)/22:6(4Z,7Z,10Z,13Z,16Z,19Z))	791.486	HMDB10599	90527	72060	93018	79515.5	73438	103400	68936	60601	78369.5	61505	61302	52547.5	66217.5	64016.5	94698.5	75633	76839.5	92653.5	76961	75890.5	109325	73105.5	78725	97643.5	78320.5	84297	100212	51862.5	48681.5	62354	73024	81206.5	94597.5	83987	79110	93466	79482	75721	86532	77126.5	65748	76338.5	66577.5	67884	80551	84362.5	73946.5
PC(15:0/22:5(4Z,7Z,10Z,13Z,16Z))	792.555	HMDB07956	951690	861161	790498	885754	913078	825072	822454	769228	815487	843126	861222	600133	773060	867202	828862	932086	955574	852358	759861	774909	765355	730268	902540	774190	850244	856804	800272	671016	618590	514718	795007	863294	783816	701740	653088	612732	676496	703228	564030	771104	667034	636417	665981	679664	661258	680704	630626
PG(16:0/22:6(4Z,7Z,10Z,13Z,16Z,19Z))	793.502	HMDB10584	124181	98872	141318	108570	101600	146082	137078	116688	229298	139678	143228	178017	88644.5	89525.5	133590	111059	106708	136105	121356	120117	164616	114970	132644	179568	140102	129496	175440	85093.5	80796	97170	119500	133036	166552	115107	101768	112916	105040	105476	97519	143872	110772	135341	128456	128972	153662	124851	107250
PG(16:0/22:5(4Z,7Z,10Z,13Z,16Z))	795.518	HMDB10582	153978	115210	124494	129727	119870	129558	111360	87828.5	122391	104685	99497.5	83450.5	107949	108576	123072	135043	131730	129961	188405	204115	197688	100636	113776	119337	121245	113979	120327	106642	87064	92556.5	103256	121806	119050	122595	96008	101819	111618	114898	94311	112738	82808	90909	89317	85308	97768.5	118880	102498
PC(20:1(11Z)/P-18:1(11Z))	796.618	HMDB08326	244860	217207	193332	230676	217614	199414	169144	162358	130544	159423	159667	78481	197704	216197	206046	238925	225184	199214	188660	177473	167317	159307	208778	169828	205944	196536	164391	186606	157738	122366	183345	202678	168872	353059	291866	268732	333224	339324	254598	269745	207571	190579	213745	211382	190278	223888	193832
PG(16:0/22:4(7Z,10Z,13Z,16Z))	797.533	HMDB10581	345802	257549	228824	297886	256255	258368	239696	186579	174816	225212	207356	101556	264370	245216	227822	325245	297768	256722	198672	195192	219150	221068	232836	188228	269292	248932	207638	241416	200898	147046	244109	254508	202676	178661	144723	160846	171137	164112	147198	166139	120330	132066	123648	119640	134204	135414	115596
PC(18:4(6Z,9Z,12Z,15Z)/20:5(5Z,8Z,11Z,14Z,17Z))	798.531	HMDB08248	282500	220247	207838	250349	232870	217962	227076	188376	169961	210231	196395	117550	239587	239522	211150	258243	240439	225850	195446	184180	195021	202096	225672	190936	243375	228205	199498	200917	180679	128214	231508	236666	196171	175615	157280	174824	176514	166402	150618	183702	145886	158468	149082	151959	159536	157772	142165
PG(18:0/20:3(5Z,8Z,11Z))	799.547	HMDB10608	402586	329788	297324	377028	345206	311860	261522	235880	216022	244368	240190	155038	329784	339224	316082	393534	361810	325184	301962	286864	280936	235894	268226	232243	308456	266785	230341	323387	279350	174298	269304	293172	234963	243475	222948	226274	214462	233366	205346	218772	181622	183333	178521	181083	182194	219060	200386
6-Hydroxy flavin adenine dinucleotide	800.141	HMDB11612	6188	4935	2986.5	4153	5318.5	3004.5	4764	3613	4184	4148	4479	1918.5	3691.5	3998.5	3859	3640	3694.5	2608.5	4165.5	3963	3060.5	3733	5306	3851.5	6036.5	4760.5	2950.5	3404.5	3903.5	1702	3890	4768	3155.5	7526	4963	5503	6319	5921.5	4434.5	7342.5	5824	5476.5	4011	5845	6107	6232	5559.5
SM(d18:0/23:0)	801.684	HMDB12093	16390.5	11395	10739.5	13401.5	11143	9943	10095	9881	10364.5	11517	10033.5	8092	10431.5	12458	10650	14097.5	11327	11167	11282.5	9379.5	10530.5	8928	10910	8918.5	12764.5	11281	10023.5	9718	9068.5	6894.5	12082.5	13702.5	9879	9252.5	8465	11610.5	10463	8363.5	10243	11936.5	9206	10575	10476.5	10976	12281.5	9535	10305
PI(16:0/16:2(9Z,12Z))	805.488	HMDB09780	154335	148514	155669	149140	145366	160890	108935	98507.5	92758.5	92353.5	96944.5	55219	131902	140232	164411	145177	142170	157276	111644	110638	122664	104843	125150	127026	125850	129043	131742	129040	113254	106068	110934	123064	126370	149476	123642	124275	142727	136241	115098	101898	80663	86696	85826.5	80095	82499.5	82173	68030.5
PS(16:0/22:6(4Z,7Z,10Z,13Z,16Z,19Z))	806.497	HMDB12362	181344	165860	154093	169839	167092	161768	132438	124802	122722	115378	123818	84871.5	170192	184670	184818	161088	161518	165339	127580	117146	126674	130180	164504	150608	150402	160479	151988	132192	117668	109512	139448	152347	144152	142090	122409	128284	128187	130836	114362	131896	101498	103867	109668	104102	107046	106022	88528
PI(16:0/16:1(9Z))	807.502	HMDB09779	862697	787077	905730	771976	791108	920186	878233	749068	788890	806242	874939	447269	696554	785738	998906	802580	768476	934256	615380	622482	677440	688600	890554	939529	810250	893454	895410	678668	619527	588026	751990	823958	884334	547189	469879	506860	534006	491002	438549	622552	463696	475198	514958	488036	511019	399462	347828
Acetyl-CoA	808.118	HMDB01206	31621	34164	32084.5	34800	32131.5	34154	35266.5	34543	38213	34208.5	41103	22306.5	29550	34602.5	34674	29021.5	33991	30974.5	31674	33263.5	33232.5	29081.5	37884	35818	37288.5	37548.5	38031.5	38129.5	35469	26282	33615	38450.5	34782.5	27333	25726	18262	26523.5	26632	18790.5	24818	19758	18577.5	19581.5	21186.5	17826	28145.5	27750
PS(18:1(9Z)/20:4(5Z,8Z,11Z,14Z))	808.512	HMDB12394	639630	529914	565583	551852	532100	560936	582215	490540	509452	546602	563409	295878	529194	545297	652830	550608	552477	612358	424394	412152	461548	487204	528906	518584	550592	605015	574265	395636	411592	369754	529986	554754	537632	471449	390274	446398	468714	415890	406320	496701	387546	393246	390370	361554	408066	373568	328130
PS(18:0/20:4(8Z,11Z,14Z,17Z))	810.528	HMDB10165	586777	494205	439450	555112	532640	436273	505740	501812	453920	514623	522766	309716	500020	531890	433762	664268	656649	507584	442267	410272	394122	401424	523368	429080	553954	499976	403708	285702	254714	214729	499848	554892	441034	312428	293491	330174	299892	337096	284171	475353	363935	395387	377612	388439	443854	337076	287176
PS(18:0/20:3(8Z,11Z,14Z))	812.543	HMDB12382	776096	696625	663040	746322	717322	658226	597408	610069	537047	590314	601640	374790	659960	712384	707367	790873	779268	697159	629328	569541	594092	530521	676346	605827	686900	663272	587960	511980	457677	403539	630238	675941	614886	415956	361739	370986	364652	398664	342782	439356	332753	336035	357787	363573	337167	363779	313102
PE(24:0/P-18:0)	814.667	HMDB09742	28298	25117.5	20177.5	24987.5	24800.5	19663.5	19597	20346.5	15742.5	19583.5	20779.5	11672.5	21958	24521	21757.5	27599	26012	19453	19366.5	17370	16804	17956	26201	17868.5	24734.5	23571	18278.5	22125	18080.5	13277	21967.5	24157.5	17299	21924.5	19103.5	19423	19596	21748	17868.5	24396	17751.5	16783	18804.5	18606.5	19140.5	22426.5	18955.5
PG(18:3(6Z,9Z,12Z)/22:6(4Z,7Z,10Z,13Z,16Z,19Z))	815.488	HMDB10674	23907	19431	21216	22061.5	23540	22863.5	18917	19789	20388.5	18978.5	17133	17250	19874.5	23590.5	21794	27562.5	22012.5	22415.5	19520	16693	19755	19886.5	21987.5	23556	22770.5	19368	19390.5	23962	16895.5	16677	19118.5	23890.5	19603.5	15971.5	17351.5	17614	13413.5	15463	16076.5	17464.5	15202	17538.5	16877.5	14788.5	16930.5	16451	15737.5
PG(18:2(9Z,12Z)/22:6(4Z,7Z,10Z,13Z,16Z,19Z))	817.501	HMDB10659	68769.5	63505	75318.5	64804.5	59891	84319.5	43895.5	38554	47434.5	38872.5	39934.5	33686.5	54681	57099	75440.5	59777	56954.5	74667	61445.5	62284.5	85811	50960.5	53669.5	66511	57182.5	58816	69799	43770.5	40836.5	44788	53827	57096.5	67733	59639.5	51784	64471.5	53312	48778	55031.5	46214	42283.5	45891	39296.5	40878	47259	54220.5	48352
3-Decaprenyl-4-hydroxybenzoic acid	817.655	HMDB06251	48356.5	43149.5	32765	42616	43394.5	39673.5	37342	35161.5	27126.5	34107	35645.5	19980	39780	42703.5	32961.5	43530.5	43594	35018	37659.5	38062	36070.5	36013.5	43510	30255	41072	41953	33459.5	38342	31880.5	23509.5	37978	40690	31689	73692.5	64106.5	62183.5	78194.5	71394.5	60005	70979	61126.5	57821.5	59001	61359	56322	57218.5	53507.5
PG(18:1(11Z)/22:6(4Z,7Z,10Z,13Z,16Z,19Z))	819.517	HMDB10629	515298	389923	505924	456015	415513	563776	405082	326065	505088	376970	362830	299160	353576	364320	477059	452096	437846	517774	459334	447920	588874	452301	508366	554851	545872	516267	573892	265180	261940	296815	464448	535738	540720	467300	430214	507104	425479	412425	445331	480966	397751	494196	418030	413562	501766	522172	488308
PG(18:0/22:5(4Z,7Z,10Z,13Z,16Z))	823.548	HMDB10612	133488	114234	115085	123992	121168	116071	103094	95717.5	113611	103340	103218	79337	104790	110063	120478	133512	128616	115566	98862	90196	105450	98045.5	121972	110450	120595	114246	112890	113398	88670.5	79068	108648	122198	111916	104456	80235.5	85354.5	84558	101720	76754	98709	76026.5	83059	86617	76941	81113.5	86236	71113
PG(18:0/22:4(7Z,10Z,13Z,16Z))	825.545	HMDB10611	111678	97334	100155	106773	99272	99015.5	94658.5	98248.5	95101.5	96223.5	99425	74737	96784	94932	107602	103626	104038	106009	87658.5	88716	99834.5	85639.5	98363.5	97605.5	96785.5	98991	97001	93740	88099	68664	95224.5	100078	98325.5	102354	95169	96701	104469	106364	90663.5	111508	94971	99107.5	98873.5	98310.5	97307.5	95717.5	85237.5
PG(18:0/22:4(7Z,10Z,13Z,16Z))	825.563	HMDB10611	125148	114571	99102.5	117384	109818	103817	99400	94448.5	90728	91834	89673	67522.5	103706	113841	106298	125298	117428	102626	101436	97984.5	102714	90464	108501	93105.5	114084	104476	93784.5	102306	89008.5	65554	99965	106797	97564.5	137398	119716	118967	119943	137524	107966	140664	105680	116674	115402	115700	118763	118812	105326
Amylopectin	827.265	HMDB03255	6626.5	7250.5	7153.5	6740	7211	6697	9158	8603	9011	9126	9258	14911	7885	8198.5	7582.5	7481	7811.5	8218	8006.5	8275.5	8628.5	6717	8520	7783.5	7759.5	8189.5	10109.5	7377	8503	9395.5	9015.5	7418.5	7849	14748	13297	14777	17662.5	15653	14241	15867	13889	12585.5	16224.5	14436.5	15415.5	12045	14211
TG(16:0/16:0/18:2(9Z,12Z))[iso3]	829.722	HMDB05362	7027	6373.5	5664	4626	5714	4972.5	4880	4762.5	3209	4635.5	5675	3203.5	4743.5	5686	5805	6153	5214.5	4972	5062	4478.5	4972.5	4197	4788	5840.5	5584	4869.5	3366	4464.5	4464	2881	5057.5	5892	5245.5	10046	11072.5	11139.5	11438.5	11119	11016.5	13572.5	10225	11363	9448.5	11689	11786.5	11631	12058.5
PC(15:0/24:0)	830.66	HMDB07959	57979	52747	39894.5	49001	48089	44270.5	46451	41364.5	34421.5	43806.5	46370	25611	52198.5	51467	42151	52688.5	47809	39668	46164	48017.5	41443.5	44277	48064.5	37952	51488	48842	39211	46024.5	43823.5	28411.5	47939	49479.5	35547	95906	96068.5	89903	93791.5	97471	81244.5	107570	97885.5	87110	86452.5	92271.5	87512	90647.5	90432
PS(18:1(9Z)/22:6(4Z,7Z,10Z,13Z,16Z,19Z))	832.512	HMDB12395	283696	255886	222054	260795	255106	222534	213693	205666	176918	195457	196158	145212	249250	266113	233888	282540	276989	240920	218184	213668	202659	207151	253396	205464	247582	228866	203316	188370	167248	146086	232895	253556	208334	267869	237906	252865	249589	250558	229288	233478	179486	197858	200254	195442	187494	220091	172830
PI(16:0/18:2(9Z,12Z))	833.518	HMDB09784	1631052	1.40385e+06	1324050	1478133	1.48731e+06	1.42111e+06	1056246	910925	685950	880718	892668	332218	1238385	1.4001e+06	1.42185e+06	1483770	1418952	1328094	1021327	1.00017e+06	1.00341e+06	1002040	1285580	1.09863e+06	1.26451e+06	1.2928e+06	1108989	1.30651e+06	1.10077e+06	856534	1.12881e+06	1218786	1.03445e+06	4.15078e+06	3427255	3.16805e+06	3943558	3.69228e+06	2979320	2.90264e+06	2063414	1997175	2.21064e+06	2039746	1.82385e+06	2419554	1.92031e+06
TG(16:0/16:0/18:0)[iso3]	833.751	HMDB05357	12347	11509.5	9848	10492.5	9474.5	9540	8359.5	7773.5	7622	8472.5	7635	6392	8222	11204	8827.5	11301	10934	9506.5	8105.5	6671	8839	7318	9504.5	9005	10812	8957.5	9119	9992	7149	6597	8256	10575.5	8297.5	20212.5	13614.5	16315	17595	16564.5	14913.5	15982	10041.5	13541.5	12665.5	10771	12164.5	11733.5	11151.5
PS(18:0/22:6(4Z,7Z,10Z,13Z,16Z,19Z))	834.528	HMDB10167	1331210	1195473	1.16065e+06	1228068	1.27595e+06	1220101	1.09149e+06	1020969	895570	1012877	1084921	565451	1.038e+06	1.22041e+06	1.172e+06	1.3375e+06	1326776	1108441	954682	925722	910876	953172	1286730	1116087	1.26192e+06	1.24067e+06	1073003	881163	754190	641009	1.12961e+06	1249965	1.01354e+06	1994621	1.71657e+06	1483471	1.74966e+06	1855051	1435829	1661102	1279204	1.27739e+06	1.32435e+06	1.27029e+06	1148135	1.46299e+06	1146319
PC(18:0/22:5(4Z,7Z,10Z,13Z,16Z))	834.611	HMDB08055	286440	232644	215248	258096	260476	207922	257622	195232	189304	258304	212320	109944	232475	251510	229630	270416	264349	218326	209593	201754	188595	211018	236728	195086	273106	234145	217793	206718	203830	144722	239659	261560	192998	260502	250920	239217	251212	257878	223603	259179	196758	201632	212898	209942	192956	229380	206476
PI(16:0/18:1(11Z))	835.534	HMDB09782	3263275	2.82444e+06	2.90252e+06	2848844	3024629	2.78917e+06	3921069	3568012	3761460	3858366	3.92042e+06	2602843	2.46382e+06	2.93501e+06	3.06775e+06	3135990	3.07978e+06	2933623	2.23323e+06	2.17165e+06	1986111	2728297	3772670	3.34481e+06	3591851	3.60038e+06	3.06003e+06	2.27302e+06	2029281	1644115	3.42227e+06	3.56514e+06	3.10566e+06	3.49045e+06	3459562	3604140	3.59455e+06	3650571	2.92361e+06	5142631	3.93655e+06	3.93697e+06	3.95304e+06	4.19183e+06	4250004	3584707	3041812
Butyryl-CoA	836.147	HMDB01088	4757	5134	6534	4272	4701.5	4101	7054.5	5554	5227.5	4806	4574	2760	5503.5	5085.5	5686.5	4485	5569.5	5243.5	3910.5	5316.5	4025	4828.5	4530.5	4924	6039	7069.5	5342.5	5048	5374.5	4730.5	4413	4713.5	5874.5	7906.5	6525.5	6702.5	8340	6880.5	6060	6790.5	6592	5999	5635	6801	6146	7791	5196
Glucosylceramide (d18:1/26:1(17Z))	836.7	HMDB04976	35002.5	28857	32596	29331.5	30045.5	29675.5	36221.5	32265.5	35713.5	39614	37148	23713	26071	30201	31203	34714.5	30124.5	31034	23960.5	19757.5	20321	25315.5	38295	32149.5	37206	35040	31490.5	20869.5	18110.5	15962	32492.5	37805	30414	30806.5	28930.5	33938.5	31288	32122	28311	51023.5	34291	36549	35010	37645.5	41291	33121.5	28595.5
Beta-Alanyl-CoA	837.147	HMDB06805	4928.5	4841	4903	4030	4395	4074	5544.5	4227	3291.5	3902.5	5893	1579.5	4575	4012	3787.5	3663.5	3252	2884	4703.5	4588.5	3561.5	3343	5685.5	3377	4552	6780.5	3771.5	3945.5	4929.5	2209	6477	4383.5	4343.5	5206	4441.5	4989.5	6060	6738	3593	6580.5	3674.5	6293	4981.5	5805	6384	5046.5	4984
PC(16:1(9Z)/24:1(15Z))	840.658	HMDB08026	45388.5	40849.5	34070	40504	40825.5	31836.5	31981.5	34468.5	30517.5	34070.5	32650	23746	37880.5	41011	35767.5	44245	43717	32745	36330	34106.5	29589.5	33016	41034	30498	41095.5	38959.5	29749	34874	33387.5	22823.5	39211.5	38472.5	29913.5	30544.5	29142	29121	28909.5	29714	26939	31732.5	29709.5	32214.5	29133.5	30820	31992.5	31493.5	27968
Acetoacetyl-CoA	850.121	HMDB01484	6940	6524	5451	7745	6970	6534	6829	6037	3828.5	7787.5	6424.5	1555	7011	7331	6114.5	6607	5309	5007.5	5878.5	4773	5116	6338.5	7844.5	5460	6905	9389.5	6889.5	4822.5	5401.5	3669.5	6612	8873.5	4810.5	6577.5	5972	6175.5	6302.5	5484	4472	6734.5	4751.5	3285	4060.5	6494	3767.5	5663	4509.5
2-Methylbutyryl-CoA	850.163	HMDB01041	1867.5	3068.5	2108.5	2205.5	2191	2466	2255.5	2197.5	2926.5	2932.5	2103.5	1220	2417.5	2805.5	2409	2648	1921.5	2156	2418.5	1239.5	2612.5	2676.5	3762.5	2189.5	2254	3284.5	2406.5	2347.5	2751	1102	3126	2657	2645.5	4939	6488.5	6052.5	6550.5	6176.5	4915.5	6320	4955.5	5000.5	4700.5	4254	6904.5	5018	5603
Malonyl-CoA	852.106	HMDB01175	4844	4219.5	3843.5	4686.5	5458.5	4006	5241.5	5030.5	5183.5	5881	5742	2049	4140.5	4438	5725	4200	5508	3259	5244	4367.5	4329.5	3451.5	5724	4924.5	5052.5	5904	3626	5651	5067	3529.5	5853.5	6208.5	5233.5	7207	6574.5	4441	7665	7340.5	4868.5	6480	6054.5	4893	6283.5	6367	4131.5	5732.5	3972
PC(24:1(15Z)/P-18:1(11Z))	852.684	HMDB08819	66312	64105.5	57147.5	58688.5	66035	49528.5	72119	87809.5	61454.5	75390	82260	40424.5	52117	69820.5	65895	64016.5	62873.5	58934	52058	52734	48651.5	43149	61268	53848	58996	58529.5	47665.5	73850	75324	58230	57861	62883.5	54330	154745	176362	209992	184964	221041	184071	282592	290258	296135	219370	298099	293532	199826	217682
TG(16:0/18:1(9Z)/18:2(9Z,12Z))[iso6]	855.745	HMDB05384	5169.5	2622.5	4147.5	3273.5	3953.5	3006	4677	2737	2037	3414.5	2642.5	2536	4117	2282	2480.5	3366	3801.5	2597	2264	2332.5	3285.5	2139	3731.5	2929.5	5040.5	1441	3507	3882	3023	1739.5	2142	3484	2950.5	1583.5	1998	3109	2603.5	1825.5	1706	2940	2704	3348	2836.5	1603	3307.5	3085	2167
PI(16:0/20:4(5Z,8Z,11Z,14Z))	857.518	HMDB09789	1072058	901720	746968	930192	904049	764146	1.0261e+06	879777	693080	946888	975085	452862	871162	925176	782211	979063	964936	773947	927957	915828	790432	873771	1061479	787180	1120533	1.09522e+06	825482	534868	478480	410786	990180	1073992	773020	291190	262098	291701	305353	286022	285940	281606	211038	245124	238004	236296	264428	247244	210810
PI(16:0/20:3(5Z,8Z,11Z))	859.533	HMDB09787	1.79917e+06	1433269	1192566	1.57445e+06	1.49368e+06	1.25058e+06	1.10936e+06	926076	694190	963312	951095	409596	1.43086e+06	1505902	1259867	1547480	1.44333e+06	1208411	1.22008e+06	1138544	1.01546e+06	1056647	1.26626e+06	908866	1.40167e+06	1316355	965067	1117409	945866	621720	1257574	1336186	925670	1.04433e+06	865807	964434	977315	912938	882736	853914	628960	679416	663634	639308	676706	766160	648459
TG(16:0/16:0/20:1(11Z))[iso3]	859.767	HMDB05361	11144.5	7562.5	6753	8899	8802	7600	5992	6013.5	5579	6592.5	5214.5	2962.5	7160.5	7449	7556.5	8300.5	7603.5	6798.5	6158	5163.5	6396	6985.5	8318.5	5721	8470	5605	6203.5	7910	4711.5	3471.5	5383.5	6572.5	5916	5254	4903	4938	4362.5	4818.5	3993.5	4660.5	3584.5	3405	3890	3235	4400	3193	2597
Coenzyme Q10	861.676	HMDB01072	188886	143032	110812	156858	153206	123069	140733	114892	90409	130190	125876	45564	138848	152878	117941	172215	156522	115344	106175	93704.5	82965.5	110937	147660	98517	159910	150834	103792	138225	111087	61676.5	140142	154232	94716	274768	237610	246402	269250	257530	216064	376910	242976	260332	268388	263069	270722	260084	216354
trans-2-Hexenoyl-CoA	862.168	HMDB03944	4730.5	3902	4148.5	3018	4511.5	4540.5	3624.5	2340	1878	2655.5	4470.5	1305.5	2152	4886	4260	3622.5	4982	2981	1825.5	2631	2601.5	2482.5	3859	3128	5403.5	5341.5	3174.5	3830.5	3407	3501.5	3819.5	4800	2990.5	12609	11450	11884	13078.5	11974.5	13639	16130.5	11143	12257	12947	12464.5	14349	9766.5	9285.5
All trans decaprenyl diphosphate	863.612	HMDB06288	288012	250027	263956	255189	272366	248208	316223	290117	364029	327991	326752	275546	232602	276453	277374	282114	276951	276168	203555	191908	188044	225772	295603	279470	298734	285390	270492	226553	226188	158948	285697	294575	267898	356904	360592	373500	380859	403346	325298	592789	459462	459034	441441	489805	486928	423158	402258
2-Methyl-3-hydroxybutyryl-CoA	866.159	HMDB01356	1616	1597.5	2668	1331.5	1869	4025	3160	2650.5	2100.5	2639	2769	1133	2717.5	1768.5	2602	2661.5	1764.5	2361	2850	2737	1217	3551.5	3345.5	2446.5	3262	3636	3270.5	3599.5	4345.5	4780	3309.5	3605	3538.5	9915	7479.5	7773.5	11115	7906	7411	10070.5	7261.5	6332	9414.5	8656.5	8983	9480.5	8934.5
PC(18:2(9Z,12Z)/24:1(15Z))	866.673	HMDB08158	28978.5	25539	22028.5	24806.5	25460.5	20320	20057	19494.5	17601.5	18985	18470	12715.5	24605	25084.5	21091.5	26189	25855.5	18924.5	21487	21646	18912.5	22193.5	26815.5	21930	24690.5	23511	17100	20413	20258	14634.5	24604	24104.5	19902	25024	24462	23521	27784.5	27270	21327	27530.5	24454.5	24121.5	23603.5	25155.5	25092	28369.5	27886.5
PC(18:1(11Z)/24:1(15Z))	868.684	HMDB08092	23691.5	20817	18184.5	21439.5	22645	18511	15800	14338.5	13446.5	13091.5	12619	10608	20061	20565.5	16170.5	22416	19470.5	16899.5	17409.5	17207	15486.5	17005.5	20842.5	16280.5	19943.5	19832.5	16407.5	16830.5	14180.5	11724	19440.5	22907	18380	16708	16958	18628	18210.5	17939	20034.5	18000.5	17061.5	19315	14814	16189.5	18239	21323.5	24852
P1,P4-Bis(5'-xanthosyl) tetraphosphate	868.995	HMDB03834	8764.5	6458.5	5625	5710.5	7490.5	6001.5	6563	5576.5	3756.5	7237	6115.5	1323	6128.5	5822.5	6794.5	8044.5	4829.5	4583	6095	4819.5	5944	6116	6470.5	6086	7978	7973.5	5002	7017	5023.5	4202.5	6665	8222.5	4006	5662.5	4209.5	1966	4812.5	5407	4148	4028.5	3150	1681	4014	4533	2119	3343.5	3567
TG(18:3(9Z,12Z,15Z)/18:2(9Z,12Z)/18:3(9Z,12Z,15Z))[iso3]	873.697	HMDB10507	36438	31582.5	25740.5	33104	33477	27161.5	31718	31915.5	24542.5	32277	35588	15253	28839	33212.5	25082	33980	33638.5	23980.5	26089.5	26201.5	24915	26619	33246.5	22067	32075	33521	21675	36594.5	32540.5	20748.5	30459.5	32489	21247.5	46534	46464.5	43626	52627.5	46928.5	40902	64728	70512.5	58082	56843.5	64782	59971	56856.5	53623
PE(22:5(4Z,7Z,10Z,13Z,16Z)/24:1(15Z))	874.634	HMDB09641	199606	155907	115894	170192	162094	131606	164016	109976	91793.5	159933	126462	44659	147668	151238	121806	175930	179577	115289	129981	125507	118002	138232	151480	97408	200968	162842	110241	171256	143862	82794.5	160742	148380	103028	125511	100712	93895.5	120854	112095	86877	118757	89062.5	81426	96971	88812.5	86163.5	106740	86641
TG(16:1(9Z)/18:2(9Z,12Z)/20:4(5Z,8Z,11Z,14Z))[iso6]	875.708	HMDB05447	28756.5	22486	18196.5	24285	24393.5	19545	24381.5	20038	16890.5	24105.5	23160	10254.5	22015	23566	18339	25324.5	24967.5	17267	18206	18251.5	15093	18066.5	24510.5	17109	28668.5	24101.5	17710.5	22340.5	20649	10753.5	24257	23971.5	16067	23618.5	21832.5	24452	23855	24327.5	22617.5	30526	25591	23826.5	25552	25770	24770.5	26868.5	23482.5
PC(22:6(4Z,7Z,10Z,13Z,16Z,19Z)/22:6(4Z,7Z,10Z,13Z,16Z,19Z))	876.557	HMDB08748	266733	218398	185808	238632	229124	193938	229396	183290	153640	215904	203988	87493.5	214434	222260	185410	240718	224410	180594	188062	183812	163378	208406	238572	180353	252035	240522	176246	197320	173795	116193	224376	239368	177698	171293	160937	156126	161540	157332	138044	208234	157642	148688	169045	164612	142718	172998	157085
PE(22:4(7Z,10Z,13Z,16Z)/24:1(15Z))	876.646	HMDB09607	123310	107402	75445.5	112624	107696	90067	124950	92496.5	75278.5	122534	111160	39018	101378	107426	82586.5	117312	115709	79810	90546.5	87568.5	82058	93743	113186	76386.5	130944	117582	82688	94496.5	79920.5	55842.5	115068	110616	79417	92694	88349	77236	91858	87707	72035	101684	82670.5	72446	86295.5	84770.5	76683	96135	83163
Glutaryl-CoA	880.14	HMDB01339	4227	5150.5	5774	5019	3475.5	4878	2984.5	4269.5	3887	5188	4613	2269.5	3502	3364	5041	3911	2813	3311.5	3838.5	2465	5529.5	3970	5789.5	3556.5	4286	4661.5	4708.5	3033	4235	4187	3866	3661	3947	6306	6714	7025	8711.5	8092	6461.5	8077.5	5651.5	6014	5322.5	7837.5	6222	5658.5	5693.5
Malyl-CoA	882.115	HMDB01021	3754	4680	2874	4385.5	2428	2699.5	3916	2403.5	1550	2850	1666	226	3354	3653	2863.5	3357.5	3395	1776	2810	3428	2351	2895.5	2797	2806	4359	3766.5	3459	3958.5	2924	1696.5	2832.5	3238.5	2053	4320	4444	4510.5	8873.5	5415	3745.5	7371	4690.5	3790	4884.5	5354	4290.5	7563	5508
TG(16:0/18:2(9Z,12Z)/20:1(11Z))[iso6]	883.769	HMDB05389	6110.5	2866.5	5080	5226.5	5772	5242.5	4447.5	3208	4209	4305.5	3562.5	2031.5	4006	3598	3807	6013	4320.5	3615	4086.5	4405.5	4816.5	3985.5	4515.5	4177	5567	4348.5	2965	5462.5	2404.5	1975.5	3826.5	5475	3635	2788	2968.5	3447.5	2419.5	3408.5	3946	3145	1911	3033	2226.5	1974	4138	3348.5	3308.5
PE(22:0/24:1(15Z))	884.709	HMDB09509	13534	12191	9735.5	12810	13594.5	11627.5	12150	9546.5	8708.5	10136	11050	8018.5	13789	12606.5	11259.5	14225	12287	9811	12050	11130.5	10719.5	9408.5	13999.5	9308	14741.5	13548	9047.5	9175	8247	7755	13659.5	13556.5	9334	17147.5	14586	14160	17388	16695	13981.5	18661	13469.5	13494	14551.5	13938.5	13808	17257.5	11696.5
PI(16:0/22:4(10Z,13Z,16Z,19Z))	885.55	HMDB09793	4.85908e+06	4060786	3.53604e+06	4.32453e+06	4.37837e+06	3.71884e+06	3.88143e+06	3.44395e+06	3070286	3.66607e+06	3809014	1941149	3741769	4.24543e+06	3.63248e+06	4572264	4.42118e+06	3.55919e+06	3.58802e+06	3.44776e+06	3.25048e+06	3.24304e+06	4306115	3255853	4.4231e+06	4271345	3.29095e+06	2785400	2.48453e+06	1834794	3904893	4349115	3.22381e+06	1805123	1.63878e+06	1.78287e+06	1817555	1832721	1.66405e+06	1.93394e+06	1523280	1601648	1.54541e+06	1579229	1616879	1940022	1632851
TG(16:0/18:1(9Z)/20:1(11Z))[iso6]	885.785	HMDB05383	18794.5	14167	10516	12963	15065.5	13457.5	11759.5	9165.5	7499	9288.5	11111.5	5854.5	11366	14111	10878	15826	13928.5	10567.5	12404.5	9644	9802.5	9965	12669	8539	14876.5	13780.5	9870.5	9479.5	6257.5	4936.5	12889.5	15482.5	7913.5	4887	3773.5	3126	4667.5	3465	4032	5316	3410.5	4260.5	2430	3245	3655	3946.5	2023
3-trans,5-cis-Octadienoyl-CoA	886.188	HMDB02185	3852	2297.5	1131.5	2619	2489	2860	2533.5	2495	1873.5	1817	2863.5	1456.5	2452.5	2193	2311	2594	1356	1983.5	1569	1145.5	2436	1386	2540	1412	834.5	3358.5	2527.5	1986.5	589	652	2243	2884.5	2066	2564	1809	1358.5	2655	1506.5	1641.5	1545	627.5	2119.5	1371	1309	1646.5	2317.5	1852.5
PI(16:0/22:3(10Z,13Z,16Z))	887.564	HMDB09792	4017708	3242512	2902936	3676242	3.66493e+06	2.95212e+06	2.41793e+06	2.11493e+06	1.80213e+06	2167932	2074365	1.0733e+06	3.21559e+06	3.51429e+06	2951112	3634027	3419705	2.88376e+06	2666123	2305665	2.22249e+06	2.1559e+06	2855133	2.09669e+06	3.0652e+06	2.9e+06	2200232	2.60529e+06	2251094	1.42146e+06	2.84518e+06	3012560	2277351	1.6727e+06	1.37968e+06	1641675	1442806	1469596	1490694	1.48974e+06	1168953	1.292e+06	1154826	1.21641e+06	1.30679e+06	1499277	1309118
3-O-Sulfogalactosylceramide (d18:1/24:1(15Z))	888.625	HMDB12318	329090	263582	235385	289186	300070	243650	211213	178730	149256	192990	184752	87239.5	250530	277707	238026	304585	285249	233905	223447	200111	190785	196068	252512	183422	277448	248173	194478	218590	192776	122750	238792	255738	188666	144479	121620	123104	124664	126416	118782	129321	96804	103144	104452	106042	104438	127692	110398
TG(16:0/18:0/20:0)[iso6]	889.812	HMDB05366	11498.5	9401	9669	8608	11403	9186.5	7862.5	7352	6932	7144	6221.5	4859	8860.5	10850.5	9351.5	10476.5	10300.5	7356	6465.5	7546.5	6551.5	4872.5	9953	9098	8490.5	9640.5	7636	7564.5	6730	4225.5	9141	11089.5	7534	4882.5	4030	6911.5	4421	5303	5006	6127	5957.5	7184.5	6714	6133.5	6034.5	6803	4714
S-2-Octenoyl CoA	890.192	HMDB02992	3390	6083	6925.5	5269	6323	3479.5	5467.5	4272	5882	4305	7273.5	3583	6187	8269	5465.5	6518	7245	4671	5746	5223	4872	5405	5170	4828	5141.5	7055	6728.5	5910.5	4380	4596.5	5857.5	7637.5	4145	4980	5605.5	5315	6124	4831.5	6020.5	8389	4539	4885	6186.5	4079.5	7011.5	5441.5	4014.5
3-O-Sulfogalactosylceramide (d18:1/24:0)	890.637	HMDB00024	202410	168912	143462	187435	187586	153795	174734	150539	125134	173738	163978	68728.5	175786	189502	159369	202635	192554	156143	152706	142106	123038	148976	179281	135174	203793	184945	147262	146960	138305	85966.5	183964	187618	135521	116581	113399	114922	113354	121456	95143.5	143606	116358	109552	113620	117815	110402	131624	116064
PC(20:4(5Z,8Z,11Z,14Z)/24:1(15Z))	890.664	HMDB08454	141378	116364	86850	126114	129653	101186	129415	108127	82497	123642	119076	40305.5	116898	128436	96203.5	139308	130759	95011	102238	92875	79193.5	103354	125557	85038.5	137669	132207	91014.5	106320	91947	57864.5	129293	134820	84185	138520	137836	133543	143345	140410	122266	177608	136330	128654	135050	144800	139224	165364	153182
TG(18:3(9Z,12Z,15Z)/18:2(9Z,12Z)/20:5(5Z,8Z,11Z,14Z,17Z))[iso6]	897.691	HMDB10508	11144	8974.5	10374.5	8039.5	8212.5	8305	8040.5	7311.5	8217	7275	6578.5	5941	8820	8560.5	9868.5	8321	9122.5	9464	6558	7673.5	8667	8134	7773	8352.5	8545.5	7870	9351	7806.5	7438	5827	8043.5	8850.5	9515	10725	8874	11274	10105	9511	11120.5	12802.5	10463	12051	11005	11150.5	13413.5	11154	9734.5
TG(16:1(9Z)/20:4(5Z,8Z,11Z,14Z)/20:4(5Z,8Z,11Z,14Z))[iso3]	899.712	HMDB05448	12245.5	9035	9468.5	11353	9816	9518.5	8029.5	6061	6615	7734.5	6907	5076.5	9527.5	9172	8805.5	9755.5	9410.5	9881.5	7712	8569.5	8092	6819	9793	8854	10810	9391.5	7745	10762	7658	6076.5	7909.5	9592.5	9176	10964	9131.5	10759.5	10468	8848.5	8240.5	12186	10265.5	10152	10101.5	9762.5	10543	9345	7918
4-Hydroxyphenylacetyl-CoA	900.138	HMDB03967	2971	3864.5	1675	1732.5	1788.5	2490	3372	2342	1570	1549	3882	315.5	1409	2229.5	2262	2063.5	1995	1156	1713	975.5	2690.5	2672.5	2453	1450.5	1993.5	2723.5	1571.5	1233.5	1527	1075	2573	2414	1837.5	3465	1629.5	3125.5	3650.5	2407	2373	2812	2546	1946	1383	2944.5	2333	2914	2228
3-Hydroxy-3-methylglutaryl-CoA	910.149	HMDB01375	5811.5	4779	5009.5	5082.5	5293.5	6481	4809.5	5183	4559	3835	3988	2378	3846	5302.5	6480.5	5232.5	4048.5	6395.5	5287	5335	5634	4190	5353	4491	5011	5406.5	6266	6114	5981.5	4155	5775.5	4713.5	6397	5796	2816	4993.5	5462	5178.5	5249	4513	3200.5	4038.5	3474.5	4482	4079.5	7341	6959
PE(24:1(15Z)/24:1(15Z))	910.722	HMDB09773	6120.5	4559	5440	5307	5089.5	4948.5	5577	4922.5	6137	6023.5	7467	6662.5	5753.5	5763	6678	6141	6073.5	4830	4647.5	4185	5554	4322	6208.5	6035.5	6611	5973.5	5591	4641.5	4169.5	4217	4902	5887	6221.5	5225	4681	6376.5	5002.5	5475.5	6303.5	6490	6038.5	6954	4906	5664.5	7233.5	5787.5	5555.5
PI(18:0/22:5(4Z,7Z,10Z,13Z,16Z))	911.563	HMDB09819	406470	347834	313492	362538	359818	321568	387551	343274	355375	377017	391474	250844	315704	366472	331234	369030	361876	310812	312230	304158	299521	315912	414766	330696	405456	401972	338730	254862	240446	182785	373502	409245	318380	324910	296649	357992	326189	324258	327757	397214	315382	401141	325026	334008	421140	438755	389654
Diadenosine pentaphosphate	915.001	HMDB01192	11388.5	10515	7530	11627.5	12211	6898	9861.5	6589	5439.5	9662	8169.5	2001	9522.5	8939	7383	9906	10665.5	6938	9543.5	9022.5	5180.5	8198	11389	6821.5	13096.5	10575	6362	10268	8047	4805	8089	11583	7160	3667.5	3464	2245.5	3322	4061.5	2440.5	1812.5	2411	866.5	1870.5	2653.5	2042	4159	2418.5
3-O-Sulfogalactosylceramide (d18:1/26:1(17Z))	916.654	HMDB12319	58412	48767.5	40906	56882.5	53632.5	45457	53578.5	40997.5	36179	45004	45136.5	20549	51038	52560.5	45891	60498.5	54208.5	44624.5	46269	44987	44677	46691	51436.5	39537.5	57685	52712	42812.5	50111	43891	29847.5	53519	53761	37316	39621.5	37680	36305.5	40702.5	39639.5	32833	42305	34841	33481	35357.5	36336	32913	40766.5	40269
TG(20:5(5Z,8Z,11Z,14Z,17Z)/18:3(9Z,12Z,15Z)/20:5(5Z,8Z,11Z,14Z,17Z))[iso3]	919.672	HMDB10539	17393.5	13632.5	15564.5	16800.5	17281.5	15076	16402	16555	17319	17363	18856	12697	13442.5	15967.5	14340	16203	18485	15527.5	16892	14524.5	13264	12951.5	18701	15719	18277	18313	15617	14726.5	14735.5	12240	18371	19002	14475	19214.5	15938.5	18118.5	19291.5	20031.5	16077	23368	19310.5	20650.5	19596.5	20624	20293.5	20216.5	17685
Undecaprenyl diphosphate	925.621	HMDB01469	28686.5	28515.5	26568.5	27143	27569.5	28890.5	26144.5	23596.5	24011	27392	26010	16549.5	22785.5	25280	29007	27859	26861	26991.5	25168.5	24163.5	28211	23572.5	27992.5	26469	31627	29374	27754.5	24542.5	24732.5	23221	25546	29445	26409.5	44480	40710	44023	50343.5	46438	43107.5	49257	38439	41570	40929	41423	41675	45309.5	40575
Guanosine pentaphosphate adenosine	931.018	HMDB01472	7787	6897.5	3960.5	5739.5	6178	5634	6057	4460	2975	5793	5178.5	286	4740	5679	4161	5556.5	6201.5	3891.5	6567	5417	3808.5	4819	6282.5	4560.5	6420.5	7857	6154.5	6738.5	5150	4439	5679.5	5883	5006	3037.5	3192.5	378.5	1753	2469.5	1410	2790	2211	940	2109	2460.5	510.5	2735	2129
TG(18:2(9Z,12Z)/20:1(11Z)/20:4(5Z,8Z,11Z,14Z))[iso6]	931.77	HMDB05471	9271.5	8142.5	7615	9009	9117.5	7247.5	7266	6247	5111.5	8177.5	7437	4643	7410	9433.5	5912	7283.5	8086.5	6461.5	7641	7576	7574.5	8421.5	6805.5	6891.5	7513.5	6762.5	5845.5	7366.5	6280.5	5769	7025.5	8051	6073.5	9007.5	7545.5	7209.5	7691	7182.5	5737	8814	7233	6745	7421	6761.5	5118.5	7932	7674
PIP(16:0/20:2(11Z,14Z))	941.517	HMDB09928	66333.5	60176	54392.5	64559.5	59281.5	52127	56153	57775	51450	54455	54965.5	37249.5	55616	58000.5	56295	64781.5	60027.5	53183.5	56272	52749.5	49306	51639.5	60869.5	54442.5	57904.5	58033	50989.5	55319	51989.5	42473.5	59117	65493.5	56117	64091.5	61690.5	65389	62123.5	65861	57769	75085.5	59364	60268.5	57801	60992	56211	54722.5	52671
TG(18:0/20:0/20:1(11Z))[iso6]	943.876	HMDB05400	4461.5	3615	3253.5	4724.5	3984	4776	4782.5	1112	2641	3048	2086	556	2845.5	3045.5	3988	2760	3048	3742	2287.5	2107.5	3453	6246.5	2549	3529.5	5126	3716	3245.5	6054.5	2466.5	2511	4323.5	3451	4267	1775.5	731.5	578	182.5	547	242.5	271.5	1147.5	430.5	589.5	609.5	261.5	114	190
Galabiosylceramide (d18:1/22:0)	944.701	HMDB04836	8087.5	7743.5	5965.5	8436.5	9112	7473	8796.5	7096	6941	9480.5	5973	6842	7698	10146	9141.5	8838	8685	7892.5	7677.5	6943	6234.5	7187	8397	8489	10138	8298.5	6331	9203	6483	5879	7536	7531	5657.5	11941	11955.5	11816.5	13822.5	13191	10348.5	17326.5	13987	12575.5	10851	16559.5	14717.5	11902.5	12696
TG(20:5(5Z,8Z,11Z,14Z,17Z)/18:3(9Z,12Z,15Z)/22:6(4Z,7Z,10Z,13Z,16Z,19Z))[iso6]	945.704	HMDB10541	8365.5	7374	9021	7324	6666.5	8236	8013	5651	7353	7390	7952.5	6037.5	7418.5	9186.5	6692.5	7788.5	6896	8774.5	6860	6449.5	7930.5	5894.5	6689.5	6764	8373	6781.5	6746	6203.5	7137.5	6390	8003	6152	7265.5	9086.5	8931	8739	8820.5	11069	8915	14321	10519	9791	9804	13144	11958	10296	9847
TG(18:0/20:0/20:0)[iso3]	945.898	HMDB05399	5337	3672.5	2822	4760.5	5235.5	3407.5	5418	2283	1507.5	3937	3314	1340.5	3104	3135	2013.5	5961.5	3667	5335.5	2585.5	3960	3148.5	4025	4328.5	2625.5	4932.5	3858.5	3483	5715	3999	3639.5	2597.5	4451	2776	2613	1094.5	1192	1424.5	1419	1094	1537.5	1181	808	930	1344.5	1070	1357.5	570
TG(20:0/20:4(5Z,8Z,11Z,14Z)/20:4(5Z,8Z,11Z,14Z))[iso3]	957.795	HMDB05420	5316	5890	4356	3945	2858.5	4198.5	7644	3403.5	4586.5	5066	5637	4195	4666.5	4794.5	4550	5244	3577	3400	5890	4072.5	5602.5	4840	4391.5	3614	3279	3419.5	3364	4943	3876.5	4213.5	3813	3462	4332.5	4585	3021	4145.5	5000.5	3428.5	3371	2748.5	3797.5	3653.5	4195.5	4232	3694.5	4021	3929.5
PIP(16:0/22:5(4Z,7Z,10Z,13Z,16Z))	963.499	HMDB09937	42142	34447	34949	36817.5	35797.5	32049.5	33643.5	34934	30962	33601.5	30883.5	22855.5	34570	33392.5	35112.5	36801	38893	34311	35184.5	30668	28804	28938	36947	32217	33837.5	34051.5	31329.5	35063.5	29581.5	27306	31828.5	39980	33318.5	33218	32647	37888	32028.5	37260.5	32236.5	40460	32174.5	36921	35349	32136.5	37107	31526	27472.5
PIP(16:0/22:4(10Z,13Z,16Z,19Z))	965.513	HMDB09922	43464	39282.5	38856	39624	39752	33846.5	37751.5	40779	39611.5	35191	39257	31812.5	38165	40545.5	42019.5	41683.5	39591	37077	37369.5	35075.5	31381.5	29541.5	43036.5	36383	38940.5	38385	35887.5	36058	32497	28003.5	36356	44820.5	39556.5	30789	30984.5	29187.5	30224	31744.5	31524.5	35369.5	27436.5	31097	30296	25813	28882	28406	24727.5
PIP2(16:0/16:1(9Z))	967.442	HMDB10033	13562.5	11185.5	9515	11013.5	11502.5	11179	11568.5	8947	10681	9579	10908	7580.5	10411.5	12553.5	11093	12456	12255.5	11107.5	11433	10399.5	10963	10084.5	11271	12929.5	13199	10292.5	9464.5	12373	8803	6661.5	11314.5	10429.5	9986.5	8414.5	7417	7503.5	6258	7066	6531	8477	5138.5	7204	7458.5	6046	6829	7547	6865
PIP(18:2(9Z,12Z)/20:1(11Z))	967.535	HMDB09989	49942	44715.5	43618	47141	45264	39635	40006.5	41557.5	37650	39170	40664.5	30414	44418	43263.5	44110	47514.5	46731.5	42696.5	41976.5	41809	40604	40700.5	43753.5	36438	47304.5	42240.5	38111.5	40266	36162.5	31682	41202	44300.5	42593	40381	35194.5	36538.5	36387	37210	32219.5	36942.5	29421.5	32335.5	35195.5	32958.5	32089.5	33186.5	31178
PIP2(16:0/16:0)	969.451	HMDB10032	14145	14483	12074.5	12347.5	12701	11742.5	12207	10873.5	11212.5	11948	12432	9378	12075.5	11247	11404	13460	13019	12200.5	12879	10517.5	10393.5	10910	13090.5	10565.5	14314	10458.5	9884	12845.5	9402.5	9411	11788	13356	10637.5	13002.5	10410	9346.5	10532	11341	8944	9939	8238	9940	9023	8388	9896.5	10080.5	6758
Galabiosylceramide (d18:1/24:1(15Z))	970.718	HMDB04837	5848	6365.5	6121	6021.5	5951.5	5135	4357.5	5146	7817.5	5245.5	5297.5	8494	5458.5	6157	5803	5381	6801	5752	4976	4622.5	5970.5	3720.5	7292	6454	5484.5	6123	7307.5	4652	4935	5989.5	6646.5	5976.5	7570.5	8598.5	11712.5	18595.5	13970.5	14080	15767	12962	10624	13588	8973.5	12699.5	13215	10519	13790.5
(2E)-Tetradecenoyl-CoA	974.288	HMDB03946	NA	NA	130	34	1119	315	103	814	NA	NA	664	NA	194	NA	NA	NA	196	NA	478.5	61	44	643	NA	NA	NA	NA	NA	NA	146	882	NA	NA	NA	1103	474.5	NA	368	414	560	NA	339	187	255	301.5	602	563.5	NA
Tetradecanoyl-CoA	976.304	HMDB01521	3346	4468	2532.5	3398	3841	3603	4482.5	3090.5	3702	4330	3256	2804.5	4531	4054	3474	3831	4320.5	3068.5	4006	3831.5	2896.5	2186.5	3506	3075	3051	4458	1943	1970.5	2230.5	1350.5	4109	3582	3603	2206	3326	3487.5	1946	3636	3397	3437	2456.5	2750.5	2517	3738	3417	2148.5	1884.5
CDP-DG(16:0/18:0)	980.533	HMDB06969	36509.5	31795.5	26074.5	32924	31801	28852	29695	26862	24256	30416.5	30394.5	15991.5	28037.5	29912	27111.5	34480.5	31321.5	24936.5	28320.5	28950	27251	27876	31306	26337	29107.5	31329.5	27077	32282	26617	22703.5	29878.5	31869.5	25318	24595	21182	18798	21042	22269.5	19498	23012.5	18660	17249.5	20000	18876.5	18267.5	20238.5	18335.5
Galabiosylceramide (d18:1/25:0)	986.756	HMDB04841	9177	8498	7915	10030.5	10067	9098	9853.5	8254.5	10120.5	9606.5	8175	6346.5	11231.5	10159.5	10149	9653	9909	9306.5	7705	8557.5	9856.5	7821.5	10650	9707	9330.5	9396	7633.5	8047	6894.5	5533	9020.5	9273.5	11190.5	39253	37187	35330	42516	44316.5	34033	46304	36930.5	28295	30280	36135	28901.5	40492	34194
Dodecaprenyl diphosphate	993.683	HMDB12217	9013	5703	6375	7057	8157	6648	7482	6093	7049	7875	6805	5379	6794.5	7774.5	7855	7209.5	6401	7046.5	5720	5974	7922.5	6235.5	7493.5	7943	7880.5	6428.5	7943.5	6463.5	8209.5	6322	6547	6852.5	7738.5	10319	8574	8883	11003	8167.5	9057	10192	7614	9020	8738	8988	11141.5	10699	8419.5
PIP2(16:0/18:0)	997.481	HMDB10035	20274	17271.5	17066.5	20542.5	18484	16759.5	19016.5	14749	16033.5	18341	15969	11550.5	16206	18002	17254	19413	19398	15857	18424.5	17284.5	16437.5	17602.5	18091	17002.5	19107	17816.5	16634.5	19153.5	13013.5	16028.5	17642.5	17110.5	16991	20571.5	14762	15806	14099.5	16742.5	15040	17793.5	16283.5	15934.5	17231.5	15676	16169	15118.5	14409
(2E)-Hexadecenoyl-CoA	998.285	HMDB03945	126	1503.5	1364	891.5	2726.5	959	1479.5	2156	1399.5	1508	1260.5	969.5	1567	1875.5	1442.5	1049.5	686	1283.5	2436	1732	1500.5	1238	743.5	1048	2491	2163	1932.5	2076.5	1665.5	1260	1319	1284.5	929.5	1014	1757	980.5	1271.5	1881.5	2381.5	2909	1420.5	2619.5	684	2752	2574	2008.5	1861
[truncated: 112 more columns]

## Sheet: B_normalized_data
ionName	mz	ionHMDB	HEK_02GW_1	HEK_02GW_2	HEK_02GW_3	HEK_02T09_1	HEK_02T09_2	HEK_02T09_3	HEK_05_25HC_1	HEK_05_25HC_2	HEK_05_25HC_3	HEK_1_25HC_1	HEK_1_25HC_2	HEK_1_25HC_3	HEK_1GW_1	HEK_1GW_2	HEK_1GW_3	HEK_1T09_1	HEK_1T09_2	HEK_1T09_3	HEK_2statin_1	HEK_2statin_2	HEK_2statin_3	HEK_DMSO_1	HEK_DMSO_2	HEK_DMSO_3	HEK_EtOH_1	HEK_EtOH_2	HEK_EtOH_3	HEK_LDPS_1	HEK_LDPS_2	HEK_LDPS_3	HEK_untreated_1	HEK_untreated_2	HEK_untreated_3	Hela_02GW_1	Hela_02GW_2	Hela_02GW_3	Hela_02T09_1	Hela_02T09_2	Hela_02T09_3	Hela_05_25HC_1	Hela_05_25HC_2	Hela_05_25HC_3	Hela_1_25HC_1	Hela_1_25HC_2	Hela_1_25HC_3	Hela_10statin_1	Hela_10statin_2
	58.0288	HMDB01122	50.4565	33.9387	39.4432	47.1234	36.8472	40.686	34.9305	40.9748	43.7212	36.4721	34.5274	27.3929	32.299	33.5678	41.8199	36.7319	34.5389	37.743	45.8864	50.2012	52.8525	49.9624	36.5859	36.8577	44.7943	39.448	38.9098	55.5073	54.2631	59.9579	31.9377	44.8342	43.9254	28.911	32.4778	30.9777	30.7721	38.5871	24.8281	32.5136	31.2563	25.1007	25.4916	30.1623	25.2687	28.4458	22.6763
Acetic acid	59.013	HMDB00042	808.56	1173.01	823.629	996.462	871.844	1066.84	809.343	891.205	884.463	870.861	830.847	1259.81	988.743	1006.78	704.217	765.163	882.047	697.995	1129.23	1433.39	1468.57	1323.39	1025.32	942.573	729.099	1041.37	1140.57	1217.91	1252.86	1331.55	826.072	903.603	885.334	965.207	847.522	876.304	1201.07	842.013	786.68	897.807	864.017	1130.31	1534.74	761.58	1101.22	881.211	903.519
Propyl alcohol	59.0488	HMDB00820	36.8163	43.0831	46.0647	39.6162	41.535	42.3673	38.4876	37.7221	42.6583	36.5226	39.0323	64.8206	39.0552	39.201	35.9354	29.0734	35.4516	44.8675	45.1591	52.1206	45.0081	50.5522	43.6989	47.0908	36.6726	31.7121	53.7914	40.5955	51.6156	82.8828	36.2475	40.341	44.4823	34.3858	40.1142	38.1104	40.8854	32.4639	36.118	37.1033	39.0195	39.8524	43.6253	39.7287	40.5245	32.5076	41.116
3-Butyn-1-al	67.0181	HMDB06853	113.385	107.603	114.51	103.73	120.618	130.528	118.365	121.556	142.96	107.914	115.906	153.021	103.408	101.245	119.19	95.0811	97.3307	98.6773	106.301	116.105	115.651	113.469	127.342	133.542	115.289	112.559	134.52	132.467	172.407	164.835	111.818	113.934	133.543	85.7484	74.9736	77.4646	66.0809	58.1927	76.1052	74.6365	96.3518	100.22	99.4873	86.382	113.85	110.621	103.91
Acrylamide	70.0291	HMDB04296	47.9486	43.8763	43.5299	43.4255	44.8922	44.3224	44.206	37.8577	48.6073	44.7347	42.2602	32.9695	38.8552	38.2569	37.5372	45.0493	44.7019	42.7094	42.3676	44.9452	45.2878	42.6125	43.5926	41.2366	46.3513	47.2948	43.7033	45.8032	47.4893	66.5496	45.644	40.8329	47.4126	45.7858	49.0909	40.3864	44.3371	43.409	49.7547	59.0435	54.9327	45.9149	53.3267	52.7164	51.3895	53.6339	50.0157
Pyruvaldehyde	71.013	HMDB01167	187.884	178.927	255.772	207.761	209.04	254.489	211.46	186.041	207.81	186.684	187.464	190.331	160.962	156.97	224.115	155.756	156.445	198.732	192.86	182.863	215.864	209.745	154.374	222.692	230.122	175.969	207.047	291.438	260.824	370.388	188.837	158.89	210.07	216.158	192.23	161.483	170.308	177.831	182.779	188.092	184.836	192.83	216.821	217.903	208.874	186.113	167.211
Tetrahydrofuran	71.0503	HMDB00246	11.829	15.0933	20.9294	16.6238	17.2427	20.4572	21.0716	13.9665	22.5603	17.2808	15.3691	32.5123	18.562	11.6604	22.0501	15.3574	14.1091	17.8524	22.1539	18.3281	26.5511	14.2465	11.0189	23.0867	18.4563	13.1389	18.9423	20.4672	17.1161	26.1072	16.8471	15.8757	17.4357	22.318	17.2732	19.4647	17.7394	17.17	20.7895	18.4288	21.2271	31.038	25.6955	17.9356	21.8524	17.7412	19.2111
3-Aminopropionaldehyde	72.0449	HMDB01106	18.4758	26.4204	25.183	27.1525	27.7433	28.528	22.8294	20.7822	18.9171	22.7752	22.5638	17.6196	24.1422	27.7205	25.653	25.6603	21.5365	26.5741	22.5695	33.5406	36.912	32.4115	20.4096	30.0062	25.6689	26.2931	31.1361	25.0526	31.901	27.4699	28.5251	26.5921	26.1343	16.0201	16.8097	17.3045	16.1901	18.491	12.95	19.522	16.8351	18.3212	16.2003	15.4212	20.2194	11.0914	14.4845
Glyoxylic acid	72.9924	HMDB00119	21.8973	21.8866	30.2368	22.586	20.5605	31.5969	21.4696	27.673	26.3028	22.0369	22.0657	25.0845	21.978	24.3968	21.9751	11.6509	16.7822	22.2956	18.3651	19.9794	21.1489	18.5403	19.3663	19.0075	19.6043	19.1717	22.9131	22.241	19.2227	41.3237	23.7312	11.0419	21.517	20.0924	20.5615	23.7875	20.3254	16.1203	19.313	17.0557	16.1069	17.3318	18.849	22.1054	18.2787	14.4881	20.213
Propionic acid	73.0289	HMDB00237	41.2719	39.1841	72.3252	49.288	36.1274	49.9076	45.9227	53.5481	59.4563	40.2336	38.9755	102.771	45.3003	32.5247	63.3325	43.1749	32.7354	51.7832	55.4187	47.083	67.2021	48.2498	36.9867	75.4077	42.0812	40.3041	66.1309	58.0558	49.8581	86.6001	48.3525	33.7292	78.9925	69.1529	59.4244	82.1083	57.616	56.8812	93.2727	48.9445	47.8793	89.4855	54.276	49.0656	84.0894	61.7491	69.0026
Glycine	74.024	HMDB00123	1078.93	1002.17	1032.45	981.697	981.696	1085.08	1027.86	979.991	945.243	1018.88	988.493	597.29	986.104	963.496	1023.07	957.27	946.835	937.936	1036.31	1000.02	1127.9	1003.4	1043.45	1057.34	1076.26	1159.06	1139.03	1139.77	1111.59	1215.13	1024.2	1064.81	1092.7	670.113	694.143	754.875	711.206	718.871	759.152	707.017	763.338	745.055	714.596	721.032	727.834	714.008	695.234
Glycolic acid	75.008	HMDB00115	18.765	16.1947	20.3404	27.7124	15.1114	20.4542	24.9116	17.5294	29.7533	18.9069	17.8896	41.9514	28.0851	18.0432	28.389	27.422	15.7854	27.0263	36.3242	24.477	23.5801	25.8183	18.6058	29.3283	21.6057	21.9645	29.1991	22.0536	26.1966	35.1438	24.529	20.8436	26.1657	15.0689	10.5215	16.1493	11.485	10.3456	23.9677	12.2944	7.27278	14.246	19.322	14.2281	14.7536	15.9637	11.17
Benzene	77.0389	HMDB01505	11.2969	12.5591	13.9761	18.221	10.7164	13.4014	20.458	13.2463	11.425	14.6661	10.5472	20.5753	34.2629	12.0793	14.1654	21.6186	17.3129	17.3555	34.938	10.276	13.6076	9.65402	11.487	10.3319	13.7201	12.192	15.9222	18.1605	15.2531	16.4431	13.8602	12.5213	15.3857	33.5122	11.7438	13.1396	15.5862	12.9489	13.5561	10.3075	13.3023	15.4268	17.16	14.1878	19.7485	12.8868	7.91942
2-Pyrrolidinone	84.0448	HMDB02039	28.1929	30.9175	30.505	32.1071	31.3843	31.5639	35.1302	31.4265	22.4568	30.6842	34.3769	25.2969	32.8475	33.7566	31.9239	26.9189	32.4722	30.4066	28.7664	39.1334	31.3967	29.0593	23.1645	27.4764	37.6805	37.2414	27.1825	31.1651	26.1616	30.0244	30.7231	29.5984	30.0465	25.0011	24.8611	17.7203	28.1359	32.5482	28.8895	26.7295	29.0657	14.6601	23.6641	25.5678	13.6872	31.7157	27.2902
Gamma-Butyrolactone	85.0287	HMDB00549	183.301	254.558	219.708	222.781	195.981	222.692	165.824	173.639	218.525	159.065	144.413	271.049	172.771	205.197	210.652	173.891	152.768	163.182	194.663	184.108	249.411	167.511	248.458	246.297	188.98	195.463	279.789	198.601	239.024	371.892	165.266	204.388	218.899	136.606	134.531	146.393	151.968	135.673	130.721	156.259	137.31	218.144	194.384	125.138	224.115	126.889	120.262
2-Aminoacrylic acid	86.0242	HMDB03609	14.8921	17.5941	25.9994	15.4898	19.254	21.6216	16.6736	19.8814	20.9655	20.7236	16.6979	24.9826	14.101	20.8838	16.8336	20.8477	14.2501	21.5515	21.1201	16.5842	20.7025	24.1642	18.1069	23.4617	20.33	19.9417	22.1153	19.8091	26.3489	23.321	21.9854	19.235	19.0459	18.6264	17.6237	22.0278	23.1313	21.2803	24.3501	19.9685	27.0017	18.5391	24.4344	21.3571	22.2846	18.6726	19.4681
Pyruvic acid	87.0082	HMDB00243	134.535	129.081	167.095	136.842	141.675	150.017	128.74	124.305	162.863	117.424	95.1892	241.8	120.651	120.105	170.253	121.758	112.402	143.067	145.779	146.065	170.101	118.395	129.043	175.149	120.554	122.974	162.568	164.372	147.566	220.787	110.828	122.875	175.043	77.8351	67.1647	109.977	62.2636	66.2654	119.593	76.6333	81.0121	142.901	101.901	83.4131	122.823	86.4978	71.4514
Butyric acid	87.0444	HMDB00039	23.2408	20.9224	30.9824	20.8446	14.2963	26.1895	19.154	23.889	31.2281	19.0285	17.0741	54.6153	21.8868	17.0595	36.4308	18.2401	16.2592	26.7503	24.2638	26.3685	31.0758	17.1857	16.2147	33.8527	16.9777	22.3918	29.6501	26.0356	25.5455	38.5208	23.3806	20.0155	39.1795	18.1192	17.4698	28.2616	17.8901	10.5812	24.5008	17.5017	13.1154	30.35	19.0004	20.1518	31.8926	17.3137	17.7512
Beta-Alanine	88.0397	HMDB00056	947.247	842.647	757.308	877.535	797.945	802.305	900.014	822.432	767.378	875.056	864.755	566.682	793.557	763.997	716.66	794.738	780.561	716.547	954.727	960.984	885.729	917.734	879.716	729.252	937.323	926.119	838.191	1074.22	1003.99	969.3	853.876	884.898	817.584	637.453	636.58	517.262	661.44	639.29	506.164	685.138	685.437	542.977	639.211	653.17	569.972	563.379	573.474
L-Lactic acid	89.0237	HMDB00190	667.779	694.72	603.299	656.277	523.268	662.455	756.928	413.606	484.993	877.4	445.078	351.573	556.739	472.072	563.221	748.318	819.442	635.701	629.726	607.507	896.821	736.515	495.483	404.637	736.173	547.544	470.857	908.643	751.21	805.957	629.355	415.587	419.848	73.5005	41.6832	55.2702	61.6818	72.8732	45.0284	53.0773	43.4149	57.6262	62.7139	42.1175	51.1306	63.6594	38.562
Cyclohexanone	97.0653	HMDB03315	18.4084	23.2313	52.1471	22.2544	17.9911	45.0959	28.5029	26.714	64.1895	21.2376	29.7666	136.377	24.8865	18.4375	49.2349	19.5805	18.6114	55.9459	32.6328	31.292	62.6017	25.2667	22.8473	57.5707	26.0829	28.1644	49.1372	22.9024	25.2992	58.8155	28.7694	27.4712	57.4111	28.0926	26.6733	59.0263	25.3513	26.5047	62.7004	22.9176	29.9317	67.8361	30.1085	25.1705	75.1842	23.4605	31.6437
Senecioic acid	99.0442	HMDB00509	23.3446	32.6466	78.1497	37.8692	34.0206	76.7885	36.3586	37.6833	91.5071	40.1705	42.0522	195.872	43.3272	31.7969	74.5702	33.9576	30.7305	78.5437	45.4248	53.9669	94.5782	45.961	34.5733	72.7407	36.3121	36.349	74.4042	47.0559	49.1785	92.6712	37.8681	38.672	87.4106	42.5535	37.8303	90.7528	37.4001	35.7904	90.1742	39.7539	41.54	92.815	44.5442	37.3283	98.0112	44.9692	45.2962
2-Ketobutyric acid	101.024	HMDB00005	69.1497	74.62	77.9758	64.9852	69.8519	79.8985	70.3483	74.9384	100.342	77.3656	69.4781	115.013	65.9327	66.1177	92.9527	66.187	61.7867	74.4613	69.7401	82.3502	87.0274	61.2828	69.7776	93.6204	75.5715	86.5944	72.4857	87.892	81.6565	131.926	63.5454	66.7097	84.5666	53.2174	58.6189	61.7082	50.4906	51.0503	71.5226	61.2002	65.9256	76.7497	72.1495	63.6607	66.786	59.6688	64.8179
Dimethylglycine	102.055	HMDB00092	162.105	192.899	175.218	157.251	175.17	184.524	167.22	181.642	212.799	178.714	213.935	157.613	136.612	171.689	199.225	137.694	151.309	156.457	154.363	167.537	178.134	158.985	189.683	211.785	146.543	207.643	203.593	179.608	191.571	246.099	153.062	166.984	195.218	522.441	565.995	488.216	545.369	552.896	462.918	574.453	601.775	427.194	540.166	580.556	403.539	608.072	575.644
2-Hydroxybutyric acid	103.039	HMDB00008	12.5883	16.9101	84.4849	14.4601	8.64061	93.0301	10.1724	13.1252	110.285	8.8246	9.87361	169.511	14.8267	10.5508	80.0978	12.4551	11.3318	24.3195	16.4683	14.8973	65.4405	15.255	12.5341	58.5656	16.7013	15.2151	51.0686	15.84	12.7823	120.881	9.72398	14.0947	30.085	11.523	12.009	20.7385	7.34464	8.00431	30.9984	6.62545	8.44721	79.6948	11.25	10.8117	97.2172	10.018	6.09701
L-Serine	104.035	HMDB00187	67.7738	68.2412	79.8284	57.2121	61.7912	92.0053	59.8312	53.8313	73.2097	60.4421	51.3135	49.5635	57.3856	61.8889	87.96	67.3627	83.4749	72.3617	68.8651	76.483	90.2879	57.3274	57.819	85.4601	65.5549	66.3093	84.6764	52.3743	41.6329	99.2466	61.7512	53.5913	97.1725	22.4783	25.6663	32.4666	20.4645	25.2575	29.2209	22.8851	28.9283	29.3232	28.4278	28.1953	24.3651	21.5552	28.1382
Hypotaurine	108.012	HMDB00965	101.963	83.1911	81.118	96.5697	94.203	90.7891	81.6165	70.9631	67.4404	92.7065	71.2908	23.5514	90.7001	74.8898	85.0442	87.26	77.5493	84.6193	99.777	85.6182	91.6708	102.204	84.4702	70.2656	96.2659	92.2293	88.3597	96.7175	82.2277	70.2172	85.0863	95.4947	84.3627	13.3767	12.2283	22.7149	13.7741	17.4567	18.3139	18.4077	14.8169	25.2772	13.5065	20.8729	16.2114	14.9591	14.1505
Pyrocatechol	109.029	HMDB00957	20.072	23.7631	39.6231	22.9596	21.4526	28.677	26.7041	32.4519	45.1776	23.2263	23.5801	63.4435	23.2166	29.8381	35.8744	23.9331	23.9384	25.967	34.4449	34.8181	37.3119	20.6687	29.5037	38.4607	26.3864	21.7314	47.4213	27.9556	28.4162	37.1829	29.9178	22.7123	34.7566	27.1674	20.8594	36.1059	29.0181	27.9971	37.7453	28.9607	28.9738	39.4704	31.5383	29.9355	35.413	26.3014	28.6607
Imidazole-4-acetaldehyde	109.04	HMDB03905	257.151	278.536	172.688	273.067	262.789	187.158	268.172	259.302	173.122	268.447	261.727	105.728	254.564	248.196	190.921	251.817	250.528	173.999	290.458	274.073	181.031	271.689	274.915	197.646	286.954	309.413	204.9	212.611	171.041	230.415	288.191	257.713	201.497	229.645	265.976	188.414	242.667	288.478	192.924	216.065	236.012	119.602	186.327	230.839	111.942	296.791	323.541
Pyrrole-2-carboxylic acid	110.024	HMDB04230	165.02	185.291	190.397	158.468	141.69	179.557	158.797	181.186	182.577	174.796	198.377	154.334	138.411	155.761	161.529	127.439	143.121	144.364	182.622	206.077	202.396	174.612	170.468	198.307	167.285	190.055	176.347	206.317	217.054	185.206	159.397	174.53	186.514	323.241	338.683	249.505	248.33	280.693	224.827	360.083	359.607	229.222	373.533	383.056	242.189	351.895	393.67
Cytosine	110.035	HMDB00630	27.0807	28.3467	31.7364	27.9299	26.4915	34.8582	27.2075	29.9602	33.997	25.4433	31.4343	52.5102	26.9766	29.3612	30.3853	20.391	21.9432	32.1489	29.4888	33.6947	39.0155	30.3836	29.5932	38.4634	33.4833	34.4518	34.0128	30.8204	37.6365	28.3435	28.9699	28.2602	37.3853	40.0429	41.035	36.8872	37.5678	37.5581	34.4265	48.4628	44.9264	36.7913	46.0993	47.9501	40.8258	45.2614	48.3388
Histamine	110.072	HMDB00870	59.7278	57.0573	59.939	60.8922	57.4656	62.747	64.7895	56.6856	64.6887	79.0044	61.9264	56.638	58.6895	52.3197	66.5022	56.0397	68.4532	66.8105	56.4887	62.7861	76.6275	63.954	68.5458	62.4389	73.4191	63.7546	65.3817	77.592	69.2836	76.4404	67.5797	57.9944	73.7699	93.2912	93.3704	119.469	108.8	101.939	119.583	113.725	107.375	110.849	102.635	107.167	130.387	123.79	123.389
3-Furoic acid	111.008	HMDB00444	3259.95	3333.15	3214.24	3121	3240.79	3216.73	2767.17	3105.1	3423.08	2795.37	3121.08	3903.59	2721.11	3019.18	3166.68	2585.06	2613.03	2637.05	2833.16	3051.9	3236.44	3132.61	3259.6	3550.87	2772.8	3223.55	3301.39	3801.58	4035.48	4246.27	2755.61	3136.45	3511.72	2170.63	1939.12	2109.2	1752.69	1776.52	1862.91	2241.2	2407.99	2693.2	2514.7	2480.44	2688.1	2664.59	2514.83
Uracil	111.019	HMDB00300	472.339	483.579	467.855	450.68	456.361	452.135	413.68	474.143	510.23	420.221	459.164	609.161	405.873	432.029	445.868	412.119	397.217	391.758	442.147	469.388	481.257	471.753	481.935	495.979	440.981	465.159	482.791	561.056	547.849	576.582	416.291	477.307	503.249	351.217	340.307	360.676	310.73	318.939	355.348	344.867	365.438	431.845	380.886	383.243	444.07	401.877	402.794
trans-1,2-Dihydrobenzene-1,2-diol	111.044	HMDB01164	125.895	129.57	182.757	127.248	118.746	169.469	128.454	143.6	212.545	133.383	135.822	353.26	129.232	119.672	181.499	119.421	115.585	175.606	149.107	139.647	196.636	136.911	132.876	206.149	123.056	124.141	192.749	149.897	154.721	228.084	126.694	128.557	189.862	121.877	107.638	183.095	101.809	100.754	175.646	119.851	118.583	205.079	130.859	126.21	196.2	127.958	132.23
1-Pyrroline-5-carboxylic acid	112.04	HMDB01301	168.24	180.769	179.396	184.398	171.173	168.411	167.926	153.626	183.517	193.399	175.381	173.908	147.957	164.119	163.412	156.68	167.688	169.849	192.599	182.547	182.156	186.988	165.868	182.4	166.166	167.301	181.549	244.221	239.998	292.476	165.713	179.354	173.984	152.219	152.145	140.323	127.346	129.129	129.556	151.857	160.068	147.861	162.229	155.975	149.236	136.046	121.413
[truncated: 1,016 more rows]
[truncated: 112 more columns]

## Sheet: C_Statistical_results
ionName	ionHMDB	mz	Pert1	Pert2	Mean1	Mean2	SD1	SD2	N	N.biorep	ionAverageInt	log2FCmean	log2FCmedian	p.value.anova	p.value.anova.adj.BH
[truncated: 90,387 more rows]
