# Supplementary material for: Systems Pharmacology Dissection of Cholesterol Regulation Reveals Determinants of Large Pharmacodynamic Variability between Cell Lines
Source: Cell Syst. 2017 Dec 27;5(6):604–619.e7. doi: 10.1016/j.cels.2017.11.002 (PMC5747350; doi:10.1016/j.cels.2017.11.002)
Supplement: Table S3. Phosphoprotein Results, Related to Figure 3D — Phosphopeptide results for all samples. Sample labels consist of a concatenated string describing the cell line, condition, time point, and biological replicate. (1) Raw data that were used as input for the analysis. (2) Quantitative estimation for peptide abundances, (3) Estimated difference in abundance between two samples. The software mapDIA (Teo et al., 2015) was used for this analysis. For further details see the STAR Methods. [file mmc4.xlsx]

## Sheet: A_Raw_data_log2
Protein	Peptide	Fragment	L01-HEK_C01-FBS_T01-0h_1	L01-HEK_C01-FBS_T02-3h_1	L01-HEK_C01-FBS_T03-24h_1	L01-HEK_C01-FBS_T04-48h_1	L01-HEK_C01-FBS_T04-48h_2	L01-HEK_C01-FBS_T04-48h_3	L01-HEK_C02-LPDS1statin_T02-3h_1	L01-HEK_C02-LPDS1statin_T03-24h_1	L02-Hela_C01-FBS_T01-0h_1	L02-Hela_C01-FBS_T02-3h_1	L02-Hela_C01-FBS_T03-24h_1	L02-Hela_C01-FBS_T04-48h_1	L02-Hela_C01-FBS_T04-48h_2	L02-Hela_C01-FBS_T04-48h_3	L02-Hela_C02-LPDS1statin_T02-3h_1	L02-Hela_C02-LPDS1statin_T03-24h_1	L02-Hela_C02-LPDS1statin_T04-48h_1	L02-Hela_C02-LPDS1statin_T04-48h_2	L02-Hela_C02-LPDS1statin_T04-48h_3	L03-Huh7_C01-FBS_T01-0h_1	L03-Huh7_C01-FBS_T02-3h_1	L03-Huh7_C01-FBS_T03-24h_1	L03-Huh7_C01-FBS_T04-48h_1	L03-Huh7_C01-FBS_T04-48h_2	L03-Huh7_C01-FBS_T04-48h_3	L03-Huh7_C02-LPDS1statin_T02-3h_1	L03-Huh7_C02-LPDS1statin_T03-24h_1	L03-Huh7_C02-LPDS1statin_T04-48h_1	L03-Huh7_C02-LPDS1statin_T04-48h_2	L03-Huh7_C02-LPDS1statin_T04-48h_3	L04-HepG2_C01-FBS_T01-0h_1	L04-HepG2_C01-FBS_T02-3h_1	L04-HepG2_C01-FBS_T03-24h_1	L04-HepG2_C01-FBS_T04-48h_1	L04-HepG2_C01-FBS_T04-48h_2	L04-HepG2_C01-FBS_T04-48h_3	L04-HepG2_C02-LPDS1statin_T02-3h_1	L04-HepG2_C02-LPDS1statin_T03-24h_1	L04-HepG2_C02-LPDS1statin_T04-48h_1	L04-HepG2_C02-LPDS1statin_T04-48h_2	L04-HepG2_C02-LPDS1statin_T04-48h_3
2/A6NJL1/Q9BUG6_GDALNLSS(UniMod_21)PK	GDALNLSS(UniMod_21)PK	51512_b4_1_GDALNLSS(UniMod_21)PK_2	6.95229	9.45604	7.08403	8.55451	8.13423	NA	8.26595	7.88854	8.34782	8.04826	7.94325	7.74776	NA	6.97962	8.37732	7.74466	7.64776	8.08679	8.2363	9.72606	9.37902	9.75828	9.56343	9.77152	9.72735	9.23367	9.77579	9.0657	9.42479	9.44738	9.42822	9.59483	9.8128	9.67287	9.399	9.44464	8.49231	10.1022	10.178	10.3951	9.81739
2/A6NJL1/Q9BUG6_GDALNLSS(UniMod_21)PK	GDALNLSS(UniMod_21)PK	51513_y3_1_GDALNLSS(UniMod_21)PK_2	7.86983	9.97062	7.25395	8.18254	8.13423	8.21993	8.45859	8.01979	7.87139	8.56283	8.57128	8.37579	6.58095	7.74515	8.57896	7.32962	7.45512	7.94928	8.11077	10.2238	9.50831	9.91264	9.92154	9.89884	9.66846	9.68113	8.99818	9.69374	9.31787	9.86241	9.23558	9.31895	9.80994	9.87641	9.47764	9.9682	9.49231	10.6859	10.3479	10.6175	9.63681
2/A6NJL1/Q9BUG6_GDALNLSS(UniMod_21)PK	GDALNLSS(UniMod_21)PK	51516_y4_1_GDALNLSS(UniMod_21)PK_2	7.36733	9.73615	NA	8.18254	8.54927	7.898	8.51748	8.30358	8.2998	8.56283	8.48382	7.45825	6.31791	8.18125	8.57896	8.06659	7.87015	7.62736	8.29244	9.72606	10.0514	9.6734	9.92154	9.98097	10.2515	8.94416	10.3608	9.8542	9.31787	10.0529	9.67615	9.32181	10.0858	9.79649	9.11889	10.1995	9.54676	10.4211	9.98535	10.4731	10.0519
2/A6NJL1/Q9BUG6_GDALNLSS(UniMod_21)PK	GDALNLSS(UniMod_21)PK	51518_y5_1_GDALNLSS(UniMod_21)PK_2	NA	8.45604	7.40596	7.55451	7.42374	6.746	8.12156	NA	NA	7.41083	8.06878	6.61026	5.99599	6.82761	8.14286	7.55202	NA	6.62736	7.35178	9.78746	9.62695	8.95093	9.84354	10.0552	9.75457	8.94416	9.51276	8.41363	9.52432	8.22498	7.75015	9.38071	9.3153	9.21058	NA	9.83696	8.25131	9.97667	9.98535	9.22521	9.63681
2/A6NJL1/Q9BUG6_GDALNLSS(UniMod_21)PK	GDALNLSS(UniMod_21)PK	51523_y7_1_GDALNLSS(UniMod_21)PK_2	6.1043	8.45604	7.08403	6.68004	7.13423	NA	7.19556	6.81815	7.66631	6.82586	NA	7.09568	5.99599	6.46504	7.75584	7.32962	6.96969	7.62736	NA	9.10939	9.07682	8.79893	9.38317	9.52641	9.36714	8.58159	8.51276	8.9282	9.07687	8.37699	NA	7.73685	9.0352	8.62848	NA	8.76657	8.25131	9.01974	8.98535	9.39513	9.18935
2/A6NMY6/P07355_LSLEGDHST(UniMod_21)PPSAYGSVK	LSLEGDHST(UniMod_21)PPSAYGSVK	90316_y15_2_LSLEGDHST(UniMod_21)PPSAYGSVK_3	6.58972	7.97062	NA	6.41701	5.96431	5.898	6.19556	6.49622	6.93279	7.41083	7.06878	5.87329	6.80334	7.46504	7.37732	6.32962	5.87015	4.62736	7.82126	8.8436	9.18638	9.5832	8.61074	7.77152	8.33142	8.94416	8.99818	9.99859	9.52432	8.86241	8.01319	6.73685	6.22784	7.43583	NA	7.0296	8.25131	7.51724	8.17799	7.81017	7.31488
2/A6NMY6/P07355_LSLEGDHST(UniMod_21)PPSAYGSVK	LSLEGDHST(UniMod_21)PPSAYGSVK	90317_y8_1_LSLEGDHST(UniMod_21)PPSAYGSVK_3	6.1043	7.64869	4.08403	7.41701	6.54927	5.57607	7.19556	6.49622	7.04826	8.55939	6.80574	6.87329	6.31791	7.35813	7.51483	NA	6.96969	6.62736	8.04365	9.2025	8.77134	10.1526	8.3004	8.67841	8.47581	9.23367	8.77579	9.30671	9.2024	9.22498	7.42822	8.32181	7.8128	NA	8.31153	7.76657	7.9618	8.51724	7.76296	8.54714	7.31488
2/A6NMY6/P07355_LSLEGDHST(UniMod_21)PPSAYGSVK	LSLEGDHST(UniMod_21)PPSAYGSVK	90319_y16_2_LSLEGDHST(UniMod_21)PPSAYGSVK_3	5.36733	NA	NA	7.09508	7.13423	NA	4.87363	6.08119	7.80726	NA	8.06878	6.87329	4.99599	7.90562	6.0554	6.32962	4.64776	6.94928	7.89564	9.2025	9.62695	10.3813	9.11285	8.35648	9.40371	9.94416	9.89127	10.6063	10.2024	9.64002	6.42822	6.73685	NA	NA	5.31153	5.44464	NA	NA	6.17799	6.22521	NA
2/A6NMY6/P07355_LSLEGDHST(UniMod_21)PPSAYGSVK	LSLEGDHST(UniMod_21)PPSAYGSVK	90320_y9_1_LSLEGDHST(UniMod_21)PPSAYGSVK_3	NA	NA	6.40596	8.68004	8.48787	NA	7.68098	8.01979	NA	9.96882	9.47952	8.19522	NA	8.65769	7.86275	NA	7.15026	8.08679	9.16891	11.1259	11.2317	11.576	10.3384	10.9585	10.3251	11.0596	10.5128	11.5336	11.0737	11.2009	10.5555	11.121	11.2203	10.4865	10.4815	11.4208	10.5955	10.2525	10.2655	10.8073	10.6368
2/A6NMY6/P07355_LSLEGDHST(UniMod_21)PPSAYGSVK	LSLEGDHST(UniMod_21)PPSAYGSVK	90322_y17_2_LSLEGDHST(UniMod_21)PPSAYGSVK_3	6.58972	7.97062	4.08403	7.55451	7.28624	5.57607	6.87363	6.66615	7.25471	8.63322	7.65374	7.74776	6.58095	6.24265	6.37732	7.06659	6.96969	6.94928	7.65134	9.24481	9.37688	10.2111	8.61074	9.09345	9.44105	9.77424	8.99818	10.3612	9.86536	10.3012	6.42822	7.32181	6.8128	7.43583	7.31153	6.44464	7.9618	7.93228	8.49992	7.81017	8.72992
2/B5ME19/Q99613_QNPEQS(UniMod_21)ADEDAEK	QNPEQS(UniMod_21)ADEDAEK	108386_y5_1_QNPEQS(UniMod_21)ADEDAEK_2	10.2402	10.401	10.2701	10.1591	10.4198	10.5164	9.86933	9.86961	9.91478	9.91198	9.90848	9.98877	10.2385	10.2232	9.83551	10.1353	10.602	9.98491	10.0591	8.72606	8.28591	7.79893	8.24151	9.29508	9.96497	NA	7.19083	7.19124	8.78736	7.86241	8.01319	8.32181	NA	7.62848	7.31153	NA	6.79187	7.25421	NA	7.81017	6.72992
2/B5ME19/Q99613_QNPEQS(UniMod_21)ADEDAEK	QNPEQS(UniMod_21)ADEDAEK	108387_y11_2_QNPEQS(UniMod_21)ADEDAEK_2	10.9161	10.5556	10.9742	10.7909	10.7013	11.2461	10.5555	10.2732	10.3185	10.6807	9.90848	10.3939	11.1792	10.9623	10.3935	10.137	10.4387	10.1805	10.3325	9.10939	8.70095	7.629	8.41143	9.23095	10.3458	NA	NA	7.19124	8.78736	8.22498	8.01319	NA	7.8128	7.7984	8.31153	7.0296	7.1138	7.25421	7.17799	NA	6.72992
2/B5ME19/Q99613_QNPEQS(UniMod_21)ADEDAEK	QNPEQS(UniMod_21)ADEDAEK	108389_y6_1_QNPEQS(UniMod_21)ADEDAEK_2	10.2229	9.97062	10.0136	9.73619	10.0887	10.0959	9.91698	9.56026	9.43428	9.59845	9.3418	9.61026	10.5158	10.1109	9.14286	9.20409	9.75993	9.48534	9.77964	8.84635	7.70095	7.629	NA	8.85898	9.75592	6.77424	NA	7.19124	8.78736	8.22498	7.42822	7.32181	6.22784	6.95041	6.31153	6.44464	6.79187	6.93228	7.17799	7.22521	6.72992
2/B5ME19/Q99613_QNPEQS(UniMod_21)ADEDAEK	QNPEQS(UniMod_21)ADEDAEK	108392_y8_1_QNPEQS(UniMod_21)ADEDAEK_2	9.45344	9.81861	9.33015	9.09508	9.57761	9.83929	9.3957	9.14008	8.80726	9.09888	9.39071	9.19522	9.85278	9.69896	8.51483	8.83212	9.26947	8.87528	9.20593	7.37242	NA	NA	6.4639	8.77152	9.50816	NA	NA	7.19124	8.2024	NA	6.42822	7.54421	NA	6.62848	NA	NA	NA	5.93228	6.17799	7.22521	NA
2/B5ME19/Q99613_QNPEQS(UniMod_21)ADEDAEK	QNPEQS(UniMod_21)ADEDAEK	108394_y11_1_QNPEQS(UniMod_21)ADEDAEK_2	9.8879	9.73615	10.1232	9.79155	9.95785	10.6564	9.3957	9.3267	9.18071	9.41083	9.39071	9.37377	10.3443	10.128	9.37732	9.38852	9.46652	9.21232	9.53165	8.00985	7.18638	7.21396	7.35698	8.67841	9.66703	5.77424	NA	NA	NA	7.64002	NA	NA	NA	7.21344	6.31153	NA	NA	NA	7.17799	NA	5.72992
2/B5ME19/Q99613_QPLLLS(UniMod_21)EDEEDTK	QPLLLS(UniMod_21)EDEEDTK	108473_y3_1_QPLLLS(UniMod_21)EDEEDTK_2	11.9832	9.89662	12.4979	12.9178	11.9468	12.9397	12.9221	12.941	13.4507	10.3464	9.76922	11.2948	12.8053	13.3862	11.9003	11.5594	13.1292	11.5553	12.5686	9.28389	10.2605	9.02132	12.2082	10.0569	10.475	9.47468	9.36075	9.41363	11.3179	8.37699	11.3351	11.6066	10.5854	11.4487	9.21843	9.9682	11.5732	11.5463	9.34792	10.0326	10.2535
2/B5ME19/Q99613_QPLLLS(UniMod_21)EDEEDTK	QPLLLS(UniMod_21)EDEEDTK	108474_y4_1_QPLLLS(UniMod_21)EDEEDTK_2	11.3985	9.10812	11.8478	12.0476	11.2711	12.2606	12.2422	12.166	12.4816	9.99324	8.29117	10.4573	12.016	12.5686	11.4457	10.7219	12.2585	10.6717	11.9865	9.05335	10.1852	9.01804	11.7221	8.94144	9.80882	9.77424	9.51276	9.19124	10.9028	8.37699	10.9518	10.9657	10.2722	10.7568	9.48146	9.90407	10.5468	11.1022	9.34792	9.92565	9.53728
2/B5ME19/Q99613_QPLLLS(UniMod_21)EDEEDTK	QPLLLS(UniMod_21)EDEEDTK	108475_y5_1_QPLLLS(UniMod_21)EDEEDTK_2	11.3082	9.23365	11.8341	11.9274	11.4013	12.4263	12.2194	12.3111	12.6092	9.85561	8.48382	10.5354	11.9992	12.5985	11.3816	10.8087	12.4288	10.6035	11.81	8.78746	9.93215	7.79893	11.5763	9.29508	10.0597	NA	8.77579	9.69374	11.0437	8.86241	10.5981	10.9454	9.0352	10.735	8.63346	9.61456	10.6745	11.0606	8.76296	10.1321	9.31488
2/B5ME19/Q99613_QPLLLS(UniMod_21)EDEEDTK	QPLLLS(UniMod_21)EDEEDTK	108479_y6_1_QPLLLS(UniMod_21)EDEEDTK_2	11.2122	8.23365	11.4474	11.7949	11.1765	12.1028	11.9482	11.9722	12.2516	9.32836	8.18426	10.2862	11.6395	12.4259	10.9828	10.4726	12.0135	10.4335	11.661	8.10939	9.80369	8.08843	11.2796	8.67841	9.32961	8.58159	9.19083	9.41363	10.6618	7.37699	10.6377	10.2604	9.22354	10.4346	8.77097	8.90407	10.463	10.1417	8.76296	9.81017	9.05185
2/B5ME19/Q99613_QPLLLS(UniMod_21)EDEEDTK	QPLLLS(UniMod_21)EDEEDTK	108482_y8_1_QPLLLS(UniMod_21)EDEEDTK_2	NA	7.23365	11.7207	12.2081	NA	NA	12.3356	NA	12.8253	9.82156	8.64992	NA	12.2177	NA	NA	10.9326	12.5826	10.9285	12.1263	NA	9.80209	7.21396	11.7349	8.85898	9.66559	7.3592	7.77579	NA	NA	7.05506	NA	9.49174	8.0352	9.67079	7.8965	NA	9.54676	9.45584	NA	NA	NA
2/O14974/O60264_TPTS(UniMod_21)PLK	TPTS(UniMod_21)PLK	149588_y3_1_TPTS(UniMod_21)PLK_2	11.4009	11.9834	11.0176	10.959	10.6825	11.5102	11.1696	11.5341	10.6407	11.4605	11.0163	10.606	9.16591	11.0569	11.3208	10.6731	10.8519	10.1449	11.417	10.1048	10.1275	10.665	9.80047	9.46666	9.36537	10.3592	11.2763	9.8542	10.3698	9.64002	NA	7.54421	7.22784	5.62848	NA	7.0296	7.37684	7.51724	NA	NA	8.05185
2/O14974/O60264_TPTS(UniMod_21)PLK	TPTS(UniMod_21)PLK	149589_y6_2_TPTS(UniMod_21)PLK_2	11.8508	12.3278	11.6361	11.5611	11.5316	12.125	11.9068	12.3598	11.8207	12.3812	11.8122	11.2336	9.84565	11.4068	11.7953	11.4338	11.7876	10.6198	11.9618	10.4286	10.7981	11.3902	10.8557	10.3834	10.0109	10.6811	11.0977	9.19124	10.3152	9.75285	NA	NA	6.22784	5.62848	7.63346	7.44464	6.37684	NA	7.17799	NA	6.72992
2/O14974/O60264_TPTS(UniMod_21)PLK	TPTS(UniMod_21)PLK	149592_y5_1_TPTS(UniMod_21)PLK_2	11.2058	11.4767	10.7739	10.5117	10.4143	11.4263	10.9606	11.4626	10.6486	11.1918	11.1055	10.6904	9.51656	10.5432	10.8925	10.2289	10.8228	10.2123	11.0404	9.37242	10.0781	10.1807	9.65332	9.47196	8.94148	9.68113	10.0977	9.68969	10.0065	9.14252	NA	5.73685	5.22784	6.95041	6.8965	5.44464	5.79187	6.51724	7.76296	NA	6.72992
2/O14974/O60264_TPTS(UniMod_21)PLK	TPTS(UniMod_21)PLK	149593_b6_1_TPTS(UniMod_21)PLK_2	9.13488	9.89662	8.54346	8.34301	7.8712	9.03238	9.32837	9.37069	7.66975	9.09888	8.73174	7.98877	7.44916	8.46259	9.00515	8.74036	8.51911	7.94928	8.9681	7.78746	7.96399	9.21396	7.82647	6.35648	7.0835	7.77424	NA	6.60627	7.2024	7.64002	NA	4.73685	5.22784	4.62848	NA	5.44464	NA	NA	NA	6.22521	NA
2/O14974/O60264_TPTS(UniMod_21)PLK	TPTS(UniMod_21)PLK	149594_y6_1_TPTS(UniMod_21)PLK_2	10.4595	10.8186	10.3446	10.3156	9.81635	10.7151	10.5807	11.0179	10.2695	10.8882	10.6248	10.3265	8.58095	10.3368	10.4071	10.201	10.2741	9.75467	10.5496	9.15669	9.13391	10.0213	9.14381	8.57887	8.54293	9.94416	10.2783	9.19124	9.7049	8.8575	NA	NA	5.22784	4.62848	NA	NA	NA	NA	6.17799	NA	NA
2/O60941/Q9Y4J8_LRLEHEQASQPT(UniMod_21)PEK	LRLEHEQASQPT(UniMod_21)PEK	89629_b6_2_LRLEHEQASQPT(UniMod_21)PEK_3	6.78237	NA	6.08403	6.41701	NA	5.898	7.04355	6.49622	6.51775	6.2409	NA	6.28833	5.58095	5.65769	6.64036	7.06659	6.64776	5.62736	5.2363	7.37242	7.95825	8.43636	7.97847	7.77152	7.66846	6.77424	6.19083	7.60627	7.61743	7.64002	8.23558	8.05878	8.22784	7.62848	7.8965	7.44464	7.1138	NA	7.17799	8.54714	8.72992
2/O60941/Q9Y4J8_LRLEHEQASQPT(UniMod_21)PEK	LRLEHEQASQPT(UniMod_21)PEK	89630_b7_2_LRLEHEQASQPT(UniMod_21)PEK_3	7.2418	7.97062	6.08403	6.09508	5.54927	NA	7.19556	7.08119	6.15518	6.2409	6.06878	NA	6.80334	6.46504	7.96229	NA	6.96969	6.21232	5.97326	8.8436	8.83846	8.87331	8.60852	7.57887	7.0835	8.58159	NA	7.9282	7.93936	8.05506	9.33511	7.90678	8.39777	8.21344	8.8965	9.34694	8.59923	8.73963	7.76296	8.81017	8.89985
2/O60941/Q9Y4J8_LRLEHEQASQPT(UniMod_21)PEK	LRLEHEQASQPT(UniMod_21)PEK	89632_b4_1_LRLEHEQASQPT(UniMod_21)PEK_3	7.2418	8.97062	7.66899	7.41701	7.42374	7.38343	7.87363	8.54062	8.10271	7.82586	7.48382	NA	6.99599	6.97962	8.0554	7.55202	7.31073	8.21232	7.82126	9.62396	9.93069	10.0869	9.48339	8.35648	9.0835	9.58159	8.99818	9.41363	8.61743	8.51449	9.12866	9.94072	9.8128	9.43092	9.70058	9.61074	9.59923	9.0157	9.49992	9.03256	9.81739
2/O60941/Q9Y4J8_LRLEHEQASQPT(UniMod_21)PEK	LRLEHEQASQPT(UniMod_21)PEK	89636_b5_1_LRLEHEQASQPT(UniMod_21)PEK_3	8.03029	8.45604	7.54346	7.265	7.13423	NA	8.57142	8.30112	NA	7.56283	6.80574	7.87329	6.58095	6.82761	7.86275	NA	7.9674	7.43471	6.65134	9.48614	9.66266	9.79893	9.29351	9.57887	8.99039	9.47468	8.77579	9.19124	9.42479	9.44738	9.01319	9.48919	10.2235	9.26959	9.01197	10.3026	9.31544	9.18021	9.98535	9.38748	10.4848
2/O60941/Q9Y4J8_LRLEHEQASQPT(UniMod_21)PEK	LRLEHEQASQPT(UniMod_21)PEK	89638_b6_1_LRLEHEQASQPT(UniMod_21)PEK_3	7.95229	9.23365	8.25395	7.265	7.8712	7.27651	7.78052	8.30358	7.59575	7.56283	6.80574	7.61026	NA	7.65339	8.44771	8.65155	7.70391	7.21232	7.2363	9.28794	9.23701	9.2111	7.97847	8.77152	8.54293	8.77424	8.51276	7.60627	8.61743	8.22498	8.23558	9.19628	9.3153	8.95041	9.01197	8.43603	8.9618	7.73963	8.17799	8.22521	8.72992
2/P04049/P10398_SAS(UniMod_21)EPSLHR	SAS(UniMod_21)EPSLHR	120962_y3_1_SAS(UniMod_21)EPSLHR_2	10.4379	11.041	10.3292	10.002	9.86891	10.2884	10.4995	10.7112	9.38909	9.99452	10.2887	9.8104	9.45386	10.0119	10.4288	9.4451	10.5717	9.71482	9.75887	10.7088	10.6819	10.798	9.67891	9.29508	9.72735	10.2978	8.99818	9.0657	9.07687	NA	8.59815	NA	8.68727	8.43583	6.31153	8.61456	NA	NA	9.49992	NA	NA
2/P04049/P10398_SAS(UniMod_21)EPSLHR	SAS(UniMod_21)EPSLHR	120964_y4_1_SAS(UniMod_21)EPSLHR_2	11.4749	12.1519	11.2177	11.0314	11.2819	11.6903	11.9323	12.0365	10.5531	10.9221	11.6374	10.9287	10.5337	11.0699	11.7489	10.5508	11.5257	11.1023	11.1466	11.7046	11.6662	11.8165	10.9067	10.7	10.9385	11.923	9.99818	10.3067	10.3179	8.7555	9.51569	8.64374	9.3153	10.1831	7.63346	9.69257	10.5455	7.93228	9.87843	8.22521	9.05185
2/P04049/P10398_SAS(UniMod_21)EPSLHR	SAS(UniMod_21)EPSLHR	120965_y5_1_SAS(UniMod_21)EPSLHR_2	13.7941	14.2029	13.5517	13.072	13.3094	13.9022	14.0474	14.2867	12.8323	13.0062	13.6347	13.1574	12.6252	13.1327	13.8766	12.4951	13.7647	12.5771	13.2464	13.9966	14.174	14.0932	13.3623	12.6707	13.0053	14.1198	12.0237	12.1118	11.9002	11.1794	11.577	10.3488	11.4336	11.1662	9.70385	NA	12.0996	10.0965	12.0583	10.5471	11.2187
2/P04049/P10398_SAS(UniMod_21)EPSLHR	SAS(UniMod_21)EPSLHR	120967_y6_1_SAS(UniMod_21)EPSLHR_2	11.2277	11.5313	11.0564	10.4685	11.0778	11.1546	11.3826	11.6406	10.481	10.6648	10.7117	10.3738	9.97108	10.7997	11.3065	9.87198	11.375	10.2685	10.7865	11.3772	11.7303	11.2701	10.7475	9.85898	10.5241	11.472	9.36075	9.8542	10.0769	8.7555	9.01319	7.32181	NA	8.87641	7.8965	9.61456	9.25131	8.1022	9.98535	8.22521	8.31488
2/P04049/P10398_SAS(UniMod_21)EPSLHR	SAS(UniMod_21)EPSLHR	120968_y7_1_SAS(UniMod_21)EPSLHR_2	7.58972	8.45604	7.99092	7.55451	8.21223	7.898	8.67853	8.62354	6.80726	7.70033	8.18426	7.61026	7.31791	7.24265	8.44771	7.55202	8.2704	8.21232	7.45869	8.37242	8.62695	8.43636	7.4639	6.77152	7.40542	8.09617	7.19083	7.19124	NA	NA	NA	5.73685	6.8128	6.62848	NA	6.44464	7.37684	NA	NA	NA	5.72992
2/P08238/Q58FF7_EIS(UniMod_21)DDEAEEEK	EIS(UniMod_21)DDEAEEEK	37713_y3_1_EIS(UniMod_21)DDEAEEEK_2	17.3466	16.1033	17.4214	17.3926	17.2029	17.6011	16.9105	16.8511	16.5746	16.621	16.8112	16.9924	17.3748	17.3252	17.0513	16.6582	17.165	16.0686	16.7597	14.577	12.6067	11.0704	14.5192	14.0721	16.1444	9.77424	9.36075	8.9282	10.975	9.91304	11.7621	12.1462	11.2481	13.8859	12.2948	9.25199	13.3143	12.4858	11.4634	9.68464	9.97785
2/P08238/Q58FF7_EIS(UniMod_21)DDEAEEEK	EIS(UniMod_21)DDEAEEEK	37716_y5_1_EIS(UniMod_21)DDEAEEEK_2	17.7684	16.5166	17.8854	17.8701	17.6575	18.0687	17.3822	17.3054	17.0161	17.0095	17.2741	17.485	17.8214	17.814	17.4862	17.1127	17.5409	16.4412	17.2659	15.0747	13.07	11.5105	14.9175	14.5994	16.6536	9.77424	NA	9.60627	11.4754	10.2976	11.9629	12.3869	11.7633	14.2411	12.5028	10.252	14.0071	12.944	12.1322	10.3127	10.3738
2/P08238/Q58FF7_EIS(UniMod_21)DDEAEEEK	EIS(UniMod_21)DDEAEEEK	37717_y6_1_EIS(UniMod_21)DDEAEEEK_2	16.7519	15.4372	16.8011	16.7656	16.6188	17.0786	16.2996	16.2606	15.9493	15.9934	16.2714	16.4121	16.7757	16.7763	16.4104	16.0894	16.5168	15.4132	16.2434	14.011	12.1573	10.2437	13.8915	13.5397	15.6253	NA	NA	NA	11.1395	10.0529	11.1535	11.3024	10.6202	13.2821	11.7834	9.44464	12.7571	11.882	11.178	9.68464	8.72992
2/P08238/Q58FF7_EIS(UniMod_21)DDEAEEEK	EIS(UniMod_21)DDEAEEEK	37719_y7_1_EIS(UniMod_21)DDEAEEEK_2	16.5385	15.2864	16.598	16.5617	16.4228	16.8775	16.0858	16.0341	15.7856	15.7545	16.0041	16.2177	16.5399	16.5689	16.2696	15.7727	16.3309	15.3102	15.9992	13.7543	11.8785	9.95093	13.7424	13.3489	15.4076	NA	8.19083	8.41363	10.6174	9.69616	10.8529	11.2552	10.4373	12.9799	11.142	8.25199	12.4989	11.6161	10.0849	9.39513	9.18935
2/P08238/Q58FF7_EIS(UniMod_21)DDEAEEEK	EIS(UniMod_21)DDEAEEEK	37722_y9_1_EIS(UniMod_21)DDEAEEEK_2	15.9128	14.5226	15.841	15.8139	15.766	16.1826	15.429	15.3567	NA	15.1394	15.408	15.5394	15.7891	15.9157	15.603	15.2903	NA	14.6309	15.3424	13.0976	11.5297	NA	13.1075	12.7586	14.7348	8.58159	NA	NA	NA	NA	NA	10.4905	NA	12.5259	10.7378	8.25199	12.0996	11.2687	NA	8.81017	8.31488
2/P08238/Q58FF7_EIS(UniMod_21)DDEAEEEKGEK	EIS(UniMod_21)DDEAEEEKGEK	37724_y4_1_EIS(UniMod_21)DDEAEEEKGEK_2	12.5647	12.0204	12.8234	11.9265	12.1786	11.587	12.5044	11.9999	12.0753	11.1294	11.2869	11.7559	12.6274	12.4384	13.0937	11.2134	13.7959	11.0464	12.0796	9.95356	8.28591	7.43636	10.2016	10.2294	11.5013	NA	NA	6.60627	NA	8.05506	9.01319	9.49174	7.8128	10.3263	NA	NA	10.1842	9.83917	NA	NA	7.31488
2/P08238/Q58FF7_EIS(UniMod_21)DDEAEEEKGEK	EIS(UniMod_21)DDEAEEEKGEK	37732_y9_1_EIS(UniMod_21)DDEAEEEKGEK_2	11.084	10.2337	11.2828	10.3761	10.385	10.2798	11.2441	10.6397	10.318	9.63158	10.1549	10.2157	11.0759	10.8195	11.7271	9.60264	12.3794	9.66967	10.4389	8.66193	7.18638	NA	8.82456	8.47196	9.81012	NA	6.19083	NA	5.61743	NA	NA	NA	6.8128	9.14905	NA	NA	9.0398	8.09455	NA	NA	NA
2/P08238/Q58FF7_EIS(UniMod_21)DDEAEEEKGEK	EIS(UniMod_21)DDEAEEEKGEK	37737_y8_2_EIS(UniMod_21)DDEAEEEKGEK_3	13.1591	12.6084	13.6035	12.5783	12.6851	12.2875	13.1978	12.3179	12.3379	11.9479	11.9264	12.3595	13.2571	12.8006	13.6993	11.5913	13.7831	11.6665	12.4845	10.7527	9.331	8.32944	10.7041	10.2936	11.8822	8.09617	8.77579	8.19124	8.2024	8.05506	10.0132	10.378	9.22784	11.4787	10.4815	8.25199	11.0353	10.6314	8.17799	8.81017	7.31488
2/P08238/Q58FF7_EIS(UniMod_21)DDEAEEEKGEK	EIS(UniMod_21)DDEAEEEKGEK	37740_y10_2_EIS(UniMod_21)DDEAEEEKGEK_3	13.4534	12.7916	13.7512	12.9525	13.1423	12.609	13.5589	12.6391	12.5778	12.1007	12.435	12.5858	13.5383	13.1115	14.1435	11.7901	14.0145	11.9668	12.6854	10.6572	9.83533	8.71646	10.8284	10.7	12.3075	NA	8.19083	NA	9.31787	9.05506	10.5157	10.8632	8.92828	11.5388	10.8034	NA	11.51	10.6034	8.49992	9.22521	NA
2/P08238/Q58FF7_EIS(UniMod_21)DDEAEEEKGEK	EIS(UniMod_21)DDEAEEEKGEK	37745_y12_2_EIS(UniMod_21)DDEAEEEKGEK_3	13.7392	13.0585	13.9589	13.2745	13.2736	12.7785	13.8298	12.828	12.8372	12.4679	12.5334	12.8953	13.8247	13.3238	14.2719	12.1026	14.1647	12.1162	13.0006	10.9246	10.1314	7.629	11.2097	11.2434	12.4923	8.09617	8.19083	7.9282	7.93936	9.05506	10.7119	10.9039	9.22784	11.9944	10.9513	8.90407	11.8269	11.0791	NA	9.68464	8.53728
2/P08238/Q58FF8_IEDVGS(UniMod_21)DEEDDS(UniMod_21)GK	IEDVGS(UniMod_21)DEEDDS(UniMod_21)GK	68873_b3_1_IEDVGS(UniMod_21)DEEDDS(UniMod_21)GK_2	13.9317	13.2641	13.9877	14.0738	13.8845	13.5708	13.5988	13.8201	13.4112	12.2783	13.6894	13.6461	14.5633	13.7274	13.6894	13.9855	12.1731	12.9813	12.6505	11.0623	10.8958	8.95093	10.6355	10.6977	12.6977	NA	NA	8.7762	NA	9.37699	13.4247	13.6984	12.5053	13.646	13.0024	10.1995	13.273	12.6612	NA	9.68464	11.683
2/P08238/Q58FF8_IEDVGS(UniMod_21)DEEDDS(UniMod_21)GK	IEDVGS(UniMod_21)DEEDDS(UniMod_21)GK	68874_y3_1_IEDVGS(UniMod_21)DEEDDS(UniMod_21)GK_2	10.3515	9.97062	10.3119	10.3778	10.2837	9.93111	9.62724	10.1067	9.78998	9.04826	9.52821	9.98612	10.8143	10.2123	9.88829	10.4713	9.72101	9.15092	8.78062	8.2025	7.8322	6.629	7.35698	8.09345	8.99039	7.3592	6.19083	6.60627	9.07687	7.86241	10.0132	10.0588	9.0352	9.87641	9.77097	7.44464	9.64985	8.1022	8.98535	7.22521	8.72992
2/P08238/Q58FF8_IEDVGS(UniMod_21)DEEDDS(UniMod_21)GK	IEDVGS(UniMod_21)DEEDDS(UniMod_21)GK	68875_b4_1_IEDVGS(UniMod_21)DEEDDS(UniMod_21)GK_2	11.0335	10.6487	11.0465	11.2698	10.993	10.6132	10.6755	10.6723	10.6919	9.32634	10.6297	10.495	11.5774	10.974	10.8719	10.9917	9.61153	10.0852	9.73678	8.00985	7.54895	6.629	8.18011	8.35648	9.63516	8.09617	7.19083	7.19124	8.42479	7.64002	10.9185	11.4491	10.3978	11.0659	10.1189	7.44464	11.3435	9.51724	7.76296	7.22521	9.72562
2/P08238/Q58FF8_IEDVGS(UniMod_21)DEEDDS(UniMod_21)GK	IEDVGS(UniMod_21)DEEDDS(UniMod_21)GK	68877_y5_1_IEDVGS(UniMod_21)DEEDDS(UniMod_21)GK_2	7.1043	7.97062	7.54346	7.55451	6.77166	7.03551	7.19556	7.49622	6.80726	6.82586	7.06878	7.28833	9.04038	7.24265	7.0554	8.55202	7.58636	7.62736	6.45869	4.2025	5.37902	5.629	5.65654	6.35648	NA	NA	NA	NA	NA	NA	6.42822	7.54421	8.0352	7.43583	7.63346	NA	8.37684	5.93228	7.17799	NA	7.72992
2/P08238/Q58FF8_IEDVGS(UniMod_21)DEEDDS(UniMod_21)GK	IEDVGS(UniMod_21)DEEDDS(UniMod_21)GK	68878_y6_1_IEDVGS(UniMod_21)DEEDDS(UniMod_21)GK_2	8.53725	8.45604	8.78447	8.84997	9.1719	8.27651	8.45859	8.45042	8.80726	8.04826	9.29117	8.93219	9.97108	8.82761	9.00959	8.4451	7.96969	7.21232	7.89926	NA	7.18638	6.21396	5.96467	7.57887	7.25342	NA	NA	5.60627	6.61743	6.05506	9.59815	8.64374	7.8128	8.32892	8.31153	7.0296	9.24818	5.93228	7.17799	6.22521	6.72992
2/P08238/Q58FF8_IEDVGS(UniMod_21)DEEDDSGK	IEDVGS(UniMod_21)DEEDDSGK	68851_b3_1_IEDVGS(UniMod_21)DEEDDSGK_2	19.8452	18.2077	20.1029	20.1989	19.9815	19.8708	19.7317	19.559	19.501	19.7038	19.7436	19.8359	20.1842	19.824	19.6719	20.0726	19.384	19.4234	19.3664	18.3478	17.1281	13.1507	18.3213	17.9571	19.1769	12.7955	NA	12.1283	10.8599	14.3092	18.1206	19.2182	17.1355	19.2931	18.6335	14.0282	19.1409	18.9029	14.7827	14.0926	14.586
2/P08238/Q58FF8_IEDVGS(UniMod_21)DEEDDSGK	IEDVGS(UniMod_21)DEEDDSGK	68852_y4_1_IEDVGS(UniMod_21)DEEDDSGK_2	17.9413	16.2293	18.1629	18.2573	18.0758	17.9864	17.8302	17.6805	17.5983	17.6986	17.7583	17.8441	18.3444	17.9164	17.6734	18.0536	17.5388	17.3787	17.4023	16.2966	15.0933	11.4339	16.3079	15.9179	17.1553	11.3592	9.36075	NA	9.2024	12.4155	16.0187	17.1707	15.0381	17.2584	16.5012	12.1706	17.049	16.8515	12.5178	12.454	12.4435
2/P08238/Q58FF8_IEDVGS(UniMod_21)DEEDDSGK	IEDVGS(UniMod_21)DEEDDSGK	68855_y5_1_IEDVGS(UniMod_21)DEEDDSGK_2	17.7188	15.9898	17.9255	18.0239	17.855	17.7944	17.6084	17.4374	17.3764	17.5206	17.5172	17.6409	18.1177	17.724	17.4747	17.8422	17.2951	17.1858	17.1838	16.0054	14.8395	10.8347	16.1133	15.6671	16.97	10.8617	8.77579	10.1912	NA	12.0968	15.7987	16.8672	14.8897	17.0569	16.2722	11.7114	16.8997	16.6274	12.7172	12.1559	12.6696
2/P08238/Q58FF8_IEDVGS(UniMod_21)DEEDDSGK	IEDVGS(UniMod_21)DEEDDSGK	68858_y6_1_IEDVGS(UniMod_21)DEEDDSGK_2	17.1561	15.4473	17.387	17.4563	17.2831	17.2173	17.0319	16.8816	16.7784	16.8212	16.9442	17.0494	17.4857	17.1535	16.8534	17.2204	16.711	16.5627	16.6005	15.498	14.2094	10.3826	15.4983	15.1004	16.378	10.2337	NA	9.19124	NA	11.6962	15.2637	16.2358	14.3053	16.4292	15.6836	11.4436	16.3038	15.9975	12.0606	11.2696	12.0681
2/P08238/Q58FF8_IEDVGS(UniMod_21)DEEDDSGK	IEDVGS(UniMod_21)DEEDDSGK	68867_y12_1_IEDVGS(UniMod_21)DEEDDSGK_2	16.3155	14.6757	16.4215	16.4577	16.4223	16.4113	16.1432	15.9312	15.6981	16.0826	16.1842	16.2691	16.4817	16.2865	16.0092	16.5601	15.6223	15.7404	15.7845	14.8352	13.6345	9.71646	14.829	14.5101	15.6128	9.68113	NA	8.41363	NA	11.1814	14.6405	15.275	13.7701	15.7129	15.0228	10.5321	15.4889	15.2362	NA	10.2252	11.0484
2/P08238/Q58FF8_IEDVGS(UniMod_21)DEEDDSGKDK	IEDVGS(UniMod_21)DEEDDSGKDK	68882_b3_1_IEDVGS(UniMod_21)DEEDDSGKDK_2	15.1213	13.3258	15.4633	15.7626	16.0163	13.5007	16.1085	16.015	16.3761	15.137	15.0525	15.7131	16.6419	15.6929	15.8672	15.8325	16.5278	15.5057	15.2206	15.077	14.4247	11.8113	15.1503	14.5532	14.7023	10.1666	9.36075	NA	11.2024	11.65	11.378	14.0801	11.8495	14.8749	13.2227	10.2495	15.0382	13.8527	10.5703	10.6175	NA
2/P08238/Q58FF8_IEDVGS(UniMod_21)DEEDDSGKDK	IEDVGS(UniMod_21)DEEDDSGKDK	68889_y6_1_IEDVGS(UniMod_21)DEEDDSGKDK_2	12.5946	10.5043	13.1084	13.1964	13.5891	11.1767	13.7186	13.4749	13.8776	12.6917	12.6437	13.3282	14.1114	13.2477	13.3494	13.3065	13.9415	13.105	12.7817	12.551	11.6684	9.629	12.5486	11.7955	12.3022	7.77424	NA	7.60627	8.78736	9.57862	NA	11.5667	9.62016	12.4086	11.0107	8.25199	12.492	11.3909	8.17799	NA	8.52743
2/P08238/Q58FF8_IEDVGS(UniMod_21)DEEDDSGKDK	IEDVGS(UniMod_21)DEEDDSGKDK	68913_b3_1_IEDVGS(UniMod_21)DEEDDSGKDK_3	15.2077	14.1864	15.5897	15.7791	15.91	13.7132	16.0225	15.7344	15.8918	15.1425	15.2739	15.7494	16.4296	15.4336	15.8922	16.0568	15.9764	15.6939	14.9754	15.1166	14.7495	12.1201	15.1466	15.0455	14.8383	11.3875	NA	NA	11.6164	12.1601	12.7246	14.5055	12.4785	15.1708	13.9127	11.6917	15.5163	14.0897	NA	11.5471	11.9179
2/P08238/Q58FF8_IEDVGS(UniMod_21)DEEDDSGKDK	IEDVGS(UniMod_21)DEEDDSGKDK	68919_y6_1_IEDVGS(UniMod_21)DEEDDSGKDK_3	13.9601	12.6578	14.2465	14.4995	14.6209	12.4871	14.7951	14.3845	14.5398	13.8507	13.8092	14.3841	14.9718	14.1846	14.4995	14.6883	14.5762	14.2861	13.6975	13.729	13.47	10.6703	13.8291	13.7317	13.5212	9.8617	NA	9.30671	10.1967	10.6698	11.4912	12.8909	11.1105	13.776	12.5823	9.90407	14.0136	12.5254	10.0849	9.68464	10.8154
2/P08238/Q58FF8_IEDVGS(UniMod_21)DEEDDSGKDK	IEDVGS(UniMod_21)DEEDDSGKDK	68924_y14_2_IEDVGS(UniMod_21)DEEDDSGKDK_3	15.1162	13.9106	15.394	15.5717	15.707	13.6088	15.8425	15.5729	15.5638	14.9935	15.0687	15.5168	16.0856	15.3254	15.7882	15.914	15.5655	15.4513	14.8141	15.0407	14.6904	11.906	15.0333	14.8828	14.7786	10.6322	10.1908	9.9282	11.2307	11.5576	12.4851	14.1973	12.3586	14.9306	13.8778	10.8709	15.3564	13.9327	11.0849	10.8102	11.6841
2/P08670/P14136_GTNES(UniMod_21)LER	GTNES(UniMod_21)LER	60991_b4_1_GTNES(UniMod_21)LER_2	7.95229	9.23365	7.08403	7.41701	7.54927	6.38343	7.68098	7.58369	6.66975	7.70033	6.48382	7.28833	7.16591	6.65769	7.37732	6.32962	7.15026	8.08679	7.7388	7.37242	7.83846	8.43636	7.11598	6.77152	9.3689	9.8617	10.7758	10.8139	10.8654	8.05506	NA	NA	NA	4.62848	NA	NA	5.79187	4.93228	NA	7.22521	6.72992
2/P08670/P14136_GTNES(UniMod_21)LER	GTNES(UniMod_21)LER	60992_y6_2_GTNES(UniMod_21)LER_2	7.86983	9.89662	7.99092	8.34301	7.8712	7.37851	8.26267	7.88527	7.80726	8.41083	7.29117	8.19522	7.16591	7.24265	7.51483	7.06659	8.19012	7.61874	7.97326	8.28996	8.62695	9.15256	8.69885	7.57887	10.3485	11.4153	12.1648	11.889	11.8993	8.51449	NA	5.73685	5.22784	NA	5.31153	6.44464	NA	4.93228	6.17799	NA	NA
2/P08670/P14136_GTNES(UniMod_21)LER	GTNES(UniMod_21)LER	60993_y3_1_GTNES(UniMod_21)LER_2	7.48281	9.10812	8.17149	8.09508	7.96431	7.96839	6.86502	7.57964	8.29758	8.70033	8.87286	8.61026	8.08345	8.04673	8.0554	8.91459	8.2289	9.08679	8.17191	9.98011	NA	NA	NA	7.94144	NA	NA	NA	NA	NA	10.0508	7.01319	7.05878	6.22784	4.62848	5.31153	5.44464	NA	4.93228	7.17799	6.22521	6.72992
2/P08670/P14136_GTNES(UniMod_21)LER	GTNES(UniMod_21)LER	60994_y4_1_GTNES(UniMod_21)LER_2	7.36733	8.97062	8.54346	7.55451	8.21223	7.824	8.12156	7.58369	8.59394	8.41083	8.29117	8.8089	7.69643	8.2988	7.22532	7.74466	8.017	8.21232	8.45869	8.10939	7.54895	7.79893	8.04886	8.85898	8.72735	8.77424	9.99818	10.2501	9.31787	9.57563	5.42822	NA	NA	4.62848	5.31153	NA	4.79187	4.93228	6.17799	NA	5.72992
2/P08670/P14136_GTNES(UniMod_21)LER	GTNES(UniMod_21)LER	60995_y5_1_GTNES(UniMod_21)LER_2	6.36733	NA	5.66899	8.18254	7.28624	6.898	7.04355	7.19666	7.34782	6.56283	7.65374	7.87329	6.31791	7.46504	7.37732	7.32962	6.52223	6.94928	6.97326	7.37242	6.96399	7.43636	6.82647	7.77152	7.66846	8.3592	8.51276	8.9282	NA	8.05506	5.42822	4.73685	NA	NA	NA	5.44464	4.79187	5.93228	NA	6.22521	5.72992
2/P17535/P05412_LAS(UniMod_21)PELER	LAS(UniMod_21)PELER	81636_b3_1_LAS(UniMod_21)PELER_2	10.7421	10.0377	10.1876	9.18254	9.21043	10.4269	11.2987	11.0715	8.51775	9.70033	NA	NA	NA	8.60745	9.80646	NA	9.38215	NA	8.45869	11.7724	12.6563	11.5782	11.1549	11.2105	11.5669	12.4819	11.9187	11.5594	12.0737	12.1868	9.59815	11.2574	11.008	11.2263	NA	10.9682	10.3154	10.6314	10.2655	10.4731	9.97785
2/P17535/P05412_LAS(UniMod_21)PELER	LAS(UniMod_21)PELER	81637_y3_1_LAS(UniMod_21)PELER_2	11.3802	10.5556	10.945	9.09293	9.09359	11.1369	11.9369	11.8582	8.77409	9.96623	8.94325	8.98877	8.3883	8.94133	10.0746	8.32962	10.0098	8.87528	9.14013	12.0752	13.0044	12.249	11.7841	11.6721	12.157	13.3123	12.4754	12.5325	12.655	13.1807	10.3824	11.8394	11.4911	11.5643	11.2184	11.6532	10.8964	11.1964	10.178	10.5471	11.0136
2/P17535/P05412_LAS(UniMod_21)PELER	LAS(UniMod_21)PELER	81638_y4_1_LAS(UniMod_21)PELER_2	10.5168	10.4036	10.4008	8.55139	8.71919	10.4011	11.2491	11.3124	8.55542	8.9387	8.39071	8.19522	8.08345	8.41003	9.96114	7.74466	9.55083	7.94928	8.64704	11.647	12.4579	11.8989	11.4206	11.6224	11.4836	12.7575	11.5467	11.9444	12.2286	12.498	9.12866	11.4046	11.0583	11.1483	10.8019	10.9992	10.2181	10.7396	NA	10.2252	10.3149
2/P17535/P05412_LAS(UniMod_21)PELER	LAS(UniMod_21)PELER	81640_y5_1_LAS(UniMod_21)PELER_2	12.0996	11.67	11.1931	9.13739	9.98244	11.9328	12.7275	12.6443	9.20343	10.4485	9.12217	9.19522	9.16209	9.5345	10.8955	8.74466	10.9907	8.3278	9.75587	12.8878	13.9365	13.1047	12.7844	12.6068	13.0301	14.1495	13.1389	13.2122	13.4846	13.8775	10.8861	12.5396	11.9512	12.5134	11.7169	12.0551	11.3435	11.7591	11.2224	11.5454	11.7006
2/P17535/P05412_LAS(UniMod_21)PELER	LAS(UniMod_21)PELER	81641_y6_1_LAS(UniMod_21)PELER_2	10.0625	8.97062	9.17149	7.41701	8.77166	9.92859	10.3723	10.6057	6.80726	8.2409	7.48382	7.28833	7.45542	7.56458	9.26485	6.32962	8.61739	NA	7.45869	11.0539	11.9547	11.1659	10.4816	10.4693	10.7478	11.7284	11.1908	11.3599	11.5197	11.8302	9.01319	10.436	9.86895	10.5065	9.77097	10.5301	9.25131	9.88426	9.63743	9.81017	NA
2/P20700/Q03252_LKLS(UniMod_21)PS(UniMod_21)PSSR	LKLS(UniMod_21)PS(UniMod_21)PSSR	86043_b3_1_LKLS(UniMod_21)PS(UniMod_21)PSSR_2	10.6116	8.23365	10.837	11.613	8.96431	9.32714	11.0268	11.1346	12.2533	9.1455	7.06878	9.71459	11.624	10.783	9.64036	11.266	11.4048	9.08679	10.3889	7.00985	5.96399	4.629	8.40888	6.35648	9.29295	NA	NA	6.60627	NA	5.05506	7.42822	7.05878	8.0352	6.21344	NA	NA	NA	5.93228	NA	NA	6.72992
2/P20700/Q03252_LKLS(UniMod_21)PS(UniMod_21)PSSR	LKLS(UniMod_21)PS(UniMod_21)PSSR	86044_y4_1_LKLS(UniMod_21)PS(UniMod_21)PSSR_2	13.3806	10.041	13.4093	14.3211	12.251	12.3762	13.5647	13.7707	14.8405	11.9324	10.1235	12.7629	14.1309	13.5092	12.2995	13.6055	14.026	11.4918	13.1999	9.69435	9.13391	7.43636	10.159	9.72128	11.8358	9.09617	10.1908	9.30671	9.31787	7.86241	10.4726	9.73685	9.92828	9.15204	9.21843	10.0885	10.0013	8.93228	10.9853	10.7488	10.5879
2/P20700/Q03252_LKLS(UniMod_21)PS(UniMod_21)PSSR	LKLS(UniMod_21)PS(UniMod_21)PSSR	86045_b4_1_LKLS(UniMod_21)PS(UniMod_21)PSSR_2	10.7114	10.4036	10.7538	11.4032	9.51743	9.6836	11.0205	11.0765	11.9789	9.5263	7.80574	10.2623	11.4802	10.6979	9.88829	10.7436	11.2767	9.15092	10.455	8.66193	8.77134	7.21396	8.04559	7.57887	10.1475	9.09617	9.51276	8.9282	8.93936	6.64002	9.59815	9.78125	8.92828	8.62848	8.48146	9.0296	9.79187	8.1022	9.63743	9.92565	9.89985
2/P20700/Q03252_LKLS(UniMod_21)PS(UniMod_21)PSSR	LKLS(UniMod_21)PS(UniMod_21)PSSR	86048_y6_1_LKLS(UniMod_21)PS(UniMod_21)PSSR_2	11.9694	9.45604	11.7354	12.7754	10.8026	10.937	11.9031	12.1874	13.2692	10.5403	8.65374	11.2481	12.5201	11.9327	10.8609	12.0243	12.4757	9.911	11.4706	9.0074	8.54895	6.21396	9.4354	8.09345	10.4046	9.23367	9.19083	7.19124	8.2024	7.05506	9.51569	9.32181	9.13473	8.95041	8.8965	9.14508	9.54676	8.1022	9.17799	9.81017	8.72992
2/P20700/Q03252_LKLS(UniMod_21)PS(UniMod_21)PSSR	LKLS(UniMod_21)PS(UniMod_21)PSSR	86050_y8_1_LKLS(UniMod_21)PS(UniMod_21)PSSR_2	10.3936	7.23365	9.94201	10.9968	8.71919	8.96676	10.2975	10.4822	11.3794	8.3324	6.48382	9.24253	10.7451	10.3673	9.0554	10.4171	10.8332	8.53425	9.57982	7.52443	6.96399	4.629	6.97847	NA	8.25342	7.77424	8.51276	8.60627	NA	NA	8.01319	7.32181	8.22784	8.08791	7.31153	8.90407	7.59923	7.51724	8.17799	9.03256	8.05185
2/P20700/Q03252_LKLS(UniMod_21)PSPSSR	LKLS(UniMod_21)PSPSSR	86035_b3_1_LKLS(UniMod_21)PSPSSR_2	9.64035	10.7341	8.88893	9.45096	9.08966	9.59209	9.29669	9.57964	9.94277	9.79403	10.0074	9.41565	7.90288	9.32472	9.37732	8.83212	9.38043	10.0164	10.0542	8.72606	8.37902	8.71646	9.27125	8.85898	7.54293	7.77424	8.77579	9.0657	8.42479	7.64002	NA	NA	7.54977	NA	6.8965	6.44464	NA	6.93228	NA	NA	NA
2/P20700/Q03252_LKLS(UniMod_21)PSPSSR	LKLS(UniMod_21)PSPSSR	86036_y4_1_LKLS(UniMod_21)PSPSSR_2	10.9461	11.5544	10.3835	10.5173	10.74	10.8729	10.7615	11.0643	11.0957	11.3424	10.9871	10.6442	9.28139	10.4984	10.6224	10.5751	10.4633	10.8708	11.5058	10.1094	9.99093	10.1836	10.0635	9.85493	9.54137	9.77424	9.89127	9.30671	10.1995	10.0551	10.0132	9.26041	9.39777	9.21344	9.21843	8.61456	9.24818	9.25421	9.49992	9.54714	NA
2/P20700/Q03252_LKLS(UniMod_21)PSPSSR	LKLS(UniMod_21)PSPSSR	86039_y5_1_LKLS(UniMod_21)PSPSSR_2	10.1188	10.4036	9.44158	10.1384	9.35499	9.74026	10.0616	10.0302	10.2034	10.2832	10.2362	9.713	8.99599	9.55999	9.64036	9.60264	9.81323	9.79728	10.3902	9.98261	9.50831	9.71646	9.20967	9.52641	9.33142	10.0222	9.51276	9.30671	8.42479	8.7555	10.0132	9.90678	9.74841	8.87641	8.63346	9.69257	9.0398	9.25421	9.63743	9.54714	9.31488
2/P20700/Q03252_LKLS(UniMod_21)PSPSSR	LKLS(UniMod_21)PSPSSR	86040_y6_1_LKLS(UniMod_21)PSPSSR_2	12.6653	13.0496	12.1323	12.1007	12.0897	12.5178	12.4941	12.6266	12.6109	12.7758	12.7243	12.123	10.4183	12.2414	12.113	12.1888	12.1897	12.4307	12.9916	11.0324	11.1301	11.9423	11.685	11.8049	10.8945	11.4167	11.8041	10.6507	11.6366	11.007	NA	NA	NA	NA	NA	9.61456	NA	NA	NA	NA	NA
2/P20700/Q03252_LKLS(UniMod_21)PSPSSR	LKLS(UniMod_21)PSPSSR	86042_y8_1_LKLS(UniMod_21)PSPSSR_2	10.1885	10.6029	8.60759	9.265	8.96431	9.94946	9.77823	9.73962	9.61104	9.63322	10.0971	9.37579	7.99599	9.48817	9.60852	9.4451	9.03571	9.71482	10.2306	8.78746	9.02288	9.38134	8.74198	9.29508	8.66846	10.0962	8.19083	8.7762	8.61743	9.44738	10.1831	9.05878	10.0858	8.71594	9.63346	8.61456	8.59923	8.39171	9.87843	10.1321	8.89985
2/P20700/Q03252_LSPS(UniMod_21)PSSR	LSPS(UniMod_21)PSSR	90624_y6_2_LSPS(UniMod_21)PSSR_2	14.7854	15.0779	14.4082	14.5479	14.405	14.0194	14.8892	14.8491	15.0528	15.3334	15.2688	14.8634	12.9242	14.8934	14.5434	15.0722	14.4039	15.1959	15.3185	12.8165	13.4144	13.6577	13.7334	13.709	12.8737	13.2403	12.8713	12.6953	13.3251	13.004	NA	NA	NA	NA	NA	NA	NA	NA	NA	NA	NA
2/P20700/Q03252_LSPS(UniMod_21)PSSR	LSPS(UniMod_21)PSSR	90625_y7_2_LSPS(UniMod_21)PSSR_2	10.7973	11.1708	10.6481	10.429	10.2982	9.99994	10.6355	10.8906	10.5867	11.1761	10.8355	10.5498	9.63847	10.5577	10.3373	11.1304	10.132	10.9621	11.2331	9.15669	9.62695	9.75828	9.90085	9.7235	9.66846	9.8617	9.77579	9.8542	9.93936	9.7555	6.42822	NA	6.22784	5.62848	6.8965	5.44464	NA	6.93228	6.17799	7.22521	6.72992
2/P20700/Q03252_LSPS(UniMod_21)PSSR	LSPS(UniMod_21)PSSR	90626_y4_1_LSPS(UniMod_21)PSSR_2	13.4052	13.9588	13.1184	13.4037	13.2002	12.9027	13.5378	13.493	13.642	14.1184	14.0797	13.4936	11.8183	13.6926	13.3273	13.7914	13.0567	14.0106	14.051	11.6859	12.279	12.6341	12.3677	12.6686	11.7471	12.0745	12.6956	11.7336	12.4557	12.175	7.42822	NA	7.54977	NA	7.8965	7.76657	7.1138	NA	NA	NA	NA
2/P20700/Q03252_LSPS(UniMod_21)PSSR	LSPS(UniMod_21)PSSR	90627_y5_1_LSPS(UniMod_21)PSSR_2	9.80368	10.4536	9.21135	9.73619	9.71665	9.21856	9.98215	9.64307	9.94135	10.2171	10.2614	9.77865	7.58095	9.9029	9.78202	10.2622	9.34202	10.1177	10.5194	8.00985	9.18638	8.43636	8.41143	9.47196	8.47581	6.77424	9.19083	7.19124	8.2024	7.86241	5.42822	NA	NA	6.21344	NA	5.44464	4.79187	4.93228	6.17799	6.22521	5.72992
2/P20700/Q03252_LSPS(UniMod_21)PSSR	LSPS(UniMod_21)PSSR	90628_y6_1_LSPS(UniMod_21)PSSR_2	12.3823	12.6073	11.9166	12.1591	11.8993	11.7095	12.4074	12.3255	12.504	12.8687	12.7889	12.5238	10.5263	12.5945	11.8389	12.6314	11.8051	12.6888	12.958	10.3676	10.9108	11.2082	11.2242	11.3946	10.3829	10.7284	10.5128	10.6063	11.4211	10.4457	NA	NA	5.22784	NA	5.31153	NA	NA	NA	NA	NA	NA
2/P21127/Q9UQ88_RGT(UniMod_21)SPRPPEGGLGYSQLGDDDLK	RGT(UniMod_21)SPRPPEGGLGYSQLGDDDLK	113352_y6_1_RGT(UniMod_21)SPRPPEGGLGYSQLGDDDLK_4	14.2879	NA	13.8413	12.8251	14.1524	14.2476	13.9742	14.3726	13.5345	13.6184	13.4551	13.1444	13.0949	13.4854	13.9608	11.9179	13.5096	13.368	13.5766	14.3984	14.3931	14.596	14.3653	14.2567	13.8665	13.8929	13.4428	14.3143	14.6697	13.8836	13.868	14.4267	14.5301	14.6794	14.5066	14.0493	14.4925	14.5501	12.5514	NA	13.5274
2/P21127/Q9UQ88_RGT(UniMod_21)SPRPPEGGLGYSQLGDDDLK	RGT(UniMod_21)SPRPPEGGLGYSQLGDDDLK	113353_b13_2_RGT(UniMod_21)SPRPPEGGLGYSQLGDDDLK_4	12.3713	9.81861	11.5824	10.9092	12.1177	12.2385	11.9814	12.4743	11.4307	11.7793	11.1796	11.1024	11.2271	11.4356	11.8283	10.1677	11.5834	11.4025	11.7446	12.48	12.277	12.5818	12.4656	12.0472	11.9562	11.5022	11.5484	12.2196	12.8021	11.7376	11.9784	12.415	12.3428	12.7017	12.3843	12.2222	12.6484	12.5973	NA	NA	11.4552
2/P21127/Q9UQ88_RGT(UniMod_21)SPRPPEGGLGYSQLGDDDLK	RGT(UniMod_21)SPRPPEGGLGYSQLGDDDLK	113355_b14_2_RGT(UniMod_21)SPRPPEGGLGYSQLGDDDLK_4	11.5225	9.10812	10.7538	10.4324	11.2221	11.4663	11.1252	11.4762	10.6698	10.8337	10.4123	10.5912	10.4021	10.6415	10.8967	9.65155	10.7698	10.2407	10.8543	11.5796	11.7656	11.733	11.5181	11.3939	11.0199	11.1989	NA	11.6703	11.7428	11.1606	11.3328	11.6031	11.6525	12.1621	11.7513	11.4446	11.8004	11.5589	9.76296	NA	10.7299
2/P21127/Q9UQ88_RGT(UniMod_21)SPRPPEGGLGYSQLGDDDLK	RGT(UniMod_21)SPRPPEGGLGYSQLGDDDLK	113356_y7_1_RGT(UniMod_21)SPRPPEGGLGYSQLGDDDLK_4	12.9858	10.4036	12.2067	11.4701	12.7219	12.8089	12.6762	13.0185	12.0106	12.2481	12.1819	11.7001	11.6385	12.1421	12.5981	10.8291	12.1471	11.8006	12.2331	13.0405	13.0467	13.0779	13.0211	13.0924	12.449	12.5228	12.2763	12.8873	13.054	12.4733	12.3651	12.8511	13.3493	13.4011	13.136	12.6122	13.1294	13.1707	10.9829	NA	12.119
2/P21127/Q9UQ88_RGT(UniMod_21)SPRPPEGGLGYSQLGDDDLK	RGT(UniMod_21)SPRPPEGGLGYSQLGDDDLK	113360_b16_2_RGT(UniMod_21)SPRPPEGGLGYSQLGDDDLK_4	11.3883	8.45604	10.7203	9.51815	11.2131	11.1897	10.6724	11.3234	10.1385	10.1444	10.4838	9.95941	10.1213	10.6273	10.6093	8.91459	10.045	10.2095	10.633	11.15	11.4389	11.2402	11.2433	11.0507	10.708	11.0596	10.8347	11.0966	11.4742	10.8831	10.5157	11.19	11.2278	11.6112	11.2184	10.489	11.0755	11.3376	9.63743	NA	10.3149
2/P42167/P42166_GPPDFSS(UniMod_21)DEEREPTPVLGSGAAAAGR	GPPDFSS(UniMod_21)DEEREPTPVLGSGAAAAGR	57744_y8_1_GPPDFSS(UniMod_21)DEEREPTPVLGSGAAAAGR_3	10.4802	9.45604	10.7409	10.3412	NA	9.64114	11.1188	10.8671	10.865	8.76446	7.80574	8.74776	11.2403	9.78697	9.44608	8.91459	10.9711	10.018	9.37796	9.24272	9.331	8.629	10.3806	8.47196	9.72735	9.58159	8.99818	NA	8.93936	7.64002	9.59815	10.0944	9.0352	9.58046	7.63346	9.14508	9.92116	10.3917	9.17799	10.0326	9.72992
2/P42167/P42166_GPPDFSS(UniMod_21)DEEREPTPVLGSGAAAAGR	GPPDFSS(UniMod_21)DEEREPTPVLGSGAAAAGR	57745_y9_1_GPPDFSS(UniMod_21)DEEREPTPVLGSGAAAAGR_3	12.2484	9.55558	12.299	11.9055	11.2532	11.2264	12.8497	12.5341	12.5001	10.047	9.28871	10.0684	13.0461	11.4978	11.1261	9.54956	12.9068	11.5083	11.1363	10.6898	9.96255	9.38389	11.4373	9.81383	11.1037	10.0962	9.77579	9.8542	9.93936	7.05506	10.2862	11.2731	9.61688	10.0531	8.48146	9.0296	10.3754	10.863	9.49992	9.92565	10.1862
2/P42167/P42166_GPPDFSS(UniMod_21)DEEREPTPVLGSGAAAAGR	GPPDFSS(UniMod_21)DEEREPTPVLGSGAAAAGR	57750_y10_1_GPPDFSS(UniMod_21)DEEREPTPVLGSGAAAAGR_3	11.6326	NA	11.48	11.1143	10.532	10.2451	12.2052	11.9084	11.9608	9.96752	8.87613	9.19522	12.1255	10.8419	10.0756	8.32962	12.3852	10.6046	10.403	9.95739	9.58848	NA	10.6957	9.09345	10.3114	9.58159	9.36075	9.69374	8.93936	7.37699	10.1831	10.8866	9.13473	10.0208	8.11889	9.14508	10.1121	10.3246	9.34792	10.4731	10.1894
2/P42167/P42166_GPPDFSS(UniMod_21)DEEREPTPVLGSGAAAAGR	GPPDFSS(UniMod_21)DEEREPTPVLGSGAAAAGR	57755_y12_1_GPPDFSS(UniMod_21)DEEREPTPVLGSGAAAAGR_3	11.0167	8.45604	10.9259	10.6453	9.60679	9.72292	11.6025	11.3411	11.3435	8.63322	7.80574	8.8089	11.6951	10.1783	9.833	8.4451	11.5942	10.1177	9.55594	8.90294	9.02288	7.43636	10.0764	8.23095	9.63809	9.3592	NA	8.19124	8.2024	NA	8.75015	9.43729	7.22784	8.7984	6.31153	7.44464	8.49231	9.39171	9.17799	NA	NA
2/P42167/P42166_GPPDFSS(UniMod_21)DEEREPTPVLGSGAAAAGR	GPPDFSS(UniMod_21)DEEREPTPVLGSGAAAAGR	57759_y14_1_GPPDFSS(UniMod_21)DEEREPTPVLGSGAAAAGR_3	9.42622	NA	9.12842	9.00197	8.48787	8.53027	9.87363	9.56129	9.59394	6.82586	6.06878	6.87329	10.2221	8.41258	8.0554	6.32962	9.45348	8.3278	8.11077	7.78746	6.96399	6.95093	7.97847	6.35648	8.25342	NA	7.19083	6.60627	NA	NA	NA	8.98478	NA	NA	NA	NA	7.59923	7.93228	7.76296	NA	7.72992
2/P42167/P42166_GPPDFSSDEEREPT(UniMod_21)PVLGSGAAAAGR	GPPDFSSDEEREPT(UniMod_21)PVLGSGAAAAGR	57692_b5_1_GPPDFSSDEEREPT(UniMod_21)PVLGSGAAAAGR_3	9.17468	8.45604	8.83637	9.4874	10.4057	9.68261	9.33306	9.35183	10.7951	11.058	10.4611	10.0672	9.2421	10.5121	9.6673	9.06659	9.77443	9.94928	11.192	10.8457	9.99373	9.9832	11.0274	10.3261	9.40542	NA	8.77579	NA	NA	9.44738	9.95179	10.5685	10.182	10.152	9.77097	10.4446	10.6976	10.764	9.17799	9.39513	9.81739
2/P42167/P42166_GPPDFSSDEEREPT(UniMod_21)PVLGSGAAAAGR	GPPDFSSDEEREPT(UniMod_21)PVLGSGAAAAGR	57696_y8_1_GPPDFSSDEEREPT(UniMod_21)PVLGSGAAAAGR_3	8.2418	NA	8.47307	9.51815	9.09163	8.824	8.26595	8.98808	10.0731	10.1235	9.06878	9.14631	8.58095	9.90381	8.96229	8.65155	8.81769	9.58155	10.48	10.2238	9.13391	9.21396	9.86507	9.6295	9.21278	NA	8.19083	7.60627	9.93936	8.22498	NA	10.1292	9.47577	9.38337	8.48146	9.0296	10.1494	9.83917	NA	NA	8.89985
2/P42167/P42166_GPPDFSSDEEREPT(UniMod_21)PVLGSGAAAAGR	GPPDFSSDEEREPT(UniMod_21)PVLGSGAAAAGR	57700_y10_1_GPPDFSSDEEREPT(UniMod_21)PVLGSGAAAAGR_3	8.73656	8.45604	8.72788	9.38048	10.0708	9.66253	8.39719	9.45042	10.8343	11.1066	10.363	9.87329	9.04038	10.6663	9.83676	9.1337	9.69077	10.2123	11.7423	10.9278	10.2346	10.1511	10.7799	9.85493	9.47581	7.77424	8.77579	8.19124	9.93936	9.37699	10.5575	10.7582	10.4373	9.98268	10.2635	9.76657	10.6224	11.1417	8.49992	NA	NA
2/P42167/P42166_GPPDFSSDEEREPT(UniMod_21)PVLGSGAAAAGR	GPPDFSSDEEREPT(UniMod_21)PVLGSGAAAAGR	57703_y12_1_GPPDFSSDEEREPT(UniMod_21)PVLGSGAAAAGR_3	9.42485	7.64869	9.03822	9.82041	10.7538	10.3908	9.00291	10.178	11.7054	11.8978	11.0936	10.7423	8.90288	11.3345	10.5125	9.78906	9.97654	10.51	12.4186	11.7567	10.5054	10.0537	11.4076	10.5516	10.0086	8.3592	8.19083	8.19124	10.141	9.05506	9.82054	10.3189	9.8128	9.94869	9.01197	NA	10.3768	10.8608	7.76296	NA	NA
2/P42167/P42166_GPPDFSSDEEREPT(UniMod_21)PVLGSGAAAAGR	GPPDFSSDEEREPT(UniMod_21)PVLGSGAAAAGR	57708_y24_2_GPPDFSSDEEREPT(UniMod_21)PVLGSGAAAAGR_3	8.2418	NA	7.08403	8.09508	9.05177	8.52805	7.68098	8.8869	9.43225	9.90793	9.12767	8.74463	7.45542	9.92269	8.37732	7.32962	7.76324	8.3278	10.1875	9.84635	8.96399	8.08843	9.24151	8.57887	8.17096	5.77424	7.77579	5.60627	9.42479	6.64002	NA	NA	8.54977	8.53537	8.31153	8.0296	8.69876	9.1022	6.17799	7.22521	8.31488
2/P42167/P42166_GPPDFSSDEEREPTPVLGSGAAAAGR_Phospho_2	GPPDFSSDEEREPTPVLGSGAAAAGR_Phospho_2	19445_y7_1_GPPDFS(UniMod_21)S(UniMod_21)DEEREPTPVLGSGAAAAGR_3	9.53598	8.97062	9.72651	10.1815	9.21223	8.824	9.82561	9.60375	9.39222	9.99579	10.6326	9.14631	NA	9.18125	9.67011	9.78906	8.64776	9.38224	9.53398	10.3715	10.0514	10.5575	9.866	10.2309	9.32961	10.6811	9.99818	10.6486	10.3723	10.0995	11.5348	12.1243	11.8826	11.5204	11.193	12.1008	10.8142	10.5129	11.4982	11.7798	10.976
2/P42167/P42166_GPPDFSSDEEREPTPVLGSGAAAAGR_Phospho_2	GPPDFSSDEEREPTPVLGSGAAAAGR_Phospho_2	19446_y8_1_GPPDFS(UniMod_21)S(UniMod_21)DEEREPTPVLGSGAAAAGR_3	11.1681	9.81861	10.8364	11.1785	9.76921	10.4144	10.7522	11.0515	10.5329	11.3101	11.8177	10.3728	9.24391	10.0278	10.6063	9.69886	9.59974	9.01967	10.5305	12.233	11.8958	12.4351	11.3576	10.8138	10.4734	12.4153	10.9432	10.9986	11.6387	11.5114	14.1602	14.1584	13.9767	13.397	13.052	14.0186	13.3277	12.1556	13.319	13.9775	13.0625
2/P42167/P42166_GPPDFSSDEEREPTPVLGSGAAAAGR_Phospho_2	GPPDFSSDEEREPTPVLGSGAAAAGR_Phospho_2	19448_y9_1_GPPDFS(UniMod_21)S(UniMod_21)DEEREPTPVLGSGAAAAGR_3	12.4752	NA	11.5982	12.1026	11.7544	12.3958	11.4817	12.2971	12.1402	12.8111	13.3087	11.9808	10.2972	12.3716	11.822	11.0274	11.0267	10.9613	13.0563	14.2423	14.0279	14.5726	13.1781	12.8665	12.7559	13.9233	12.6139	11.7895	14.8311	NA	15.4356	15.8064	15.8407	15.4019	15.279	NA	15.6305	12.7703	15.6668	15.9265	15.4641
2/P42167/P42166_GPPDFSSDEEREPTPVLGSGAAAAGR_Phospho_2	GPPDFSSDEEREPTPVLGSGAAAAGR_Phospho_2	19450_y17_2_GPPDFS(UniMod_21)S(UniMod_21)DEEREPTPVLGSGAAAAGR_3	6.1043	5.64869	6.08403	7.09508	6.28624	6.38343	7.57407	7.08119	6.80726	7.2409	7.29117	NA	5.58095	6.24265	6.0554	6.32962	5.87015	NA	6.82126	7.78746	7.54895	8.629	7.11598	7.77152	6.89085	8.3592	6.19083	7.19124	8.42479	8.64002	9.12866	8.82431	NA	8.71594	8.63346	9.5321	8.59923	6.93228	8.17799	9.68464	9.05185
2/P42167/P42166_GPPDFSSDEEREPTPVLGSGAAAAGR_Phospho_2	GPPDFSSDEEREPTPVLGSGAAAAGR_Phospho_2	19451_y10_1_GPPDFS(UniMod_21)S(UniMod_21)DEEREPTPVLGSGAAAAGR_3	11.033	9.73615	10.9361	11.0988	10.3525	11.1134	10.4275	10.965	10.8112	11.6373	11.9534	11.0521	9.35186	11.0455	10.9351	9.74466	9.86708	9.62736	11.5793	12.8559	12.7076	13.328	11.8229	11.7062	11.4734	12.6011	10.8319	11.1609	13.172	13.4863	14.2152	14.7531	14.5552	14.1917	13.913	15.091	14.2859	11.691	14.2343	14.6104	14.0147
2/P42167/P42166_SST(UniMod_21)PLPTISSSAENTR	SST(UniMod_21)PLPTISSSAENTR	139699_b3_1_SST(UniMod_21)PLPTISSSAENTR_2	10.5971	11.2925	10.1896	11.5455	12.0568	10.5691	10.2287	11.2505	12.6232	12.6992	12.5396	NA	10.7317	12.6059	11.4138	12.061	11.3707	12.8356	13.3759	12.1702	11.6754	12.2125	11.9088	11.3813	11.7386	11.8597	11.2352	12.1587	11.5694	11.2421	12.0225	11.418	12.1433	12.1831	12.4843	12.5275	11.4309	12.4655	12.5514	12.6839	12.7235
2/P42167/P42166_SST(UniMod_21)PLPTISSSAENTR	SST(UniMod_21)PLPTISSSAENTR	139704_y11_2_SST(UniMod_21)PLPTISSSAENTR_2	9.70859	10.2925	NA	10.2999	10.9983	9.47953	9.00291	10.26	11.607	11.8598	11.7591	11.2607	9.89829	11.671	10.4271	10.8886	10.195	11.5743	12.3457	10.9618	10.4182	10.8724	10.493	10.2951	10.6926	10.4181	NA	10.9986	10.2613	10.4441	10.9503	10.1615	11.107	10.7734	11.2389	11.5076	NA	11.318	11.0849	11.6515	11.7701
2/P42167/P42166_SST(UniMod_21)PLPTISSSAENTR	SST(UniMod_21)PLPTISSSAENTR	139709_y7_1_SST(UniMod_21)PLPTISSSAENTR_2	9.82259	10.778	9.16947	10.7478	11.4849	10.0786	9.48553	10.4669	11.8945	11.7693	11.6751	11.5276	10.0141	11.6895	10.7781	11.0794	10.6538	11.8368	12.4485	11.2935	10.8493	11.1637	11.0061	10.7897	10.7633	10.9818	NA	11.0309	NA	10.9619	10.7824	10.3189	11.1541	11.3789	11.4181	11.6107	10.8352	11.6705	12.0595	12.1055	11.8768
2/P42167/P42166_SST(UniMod_21)PLPTISSSAENTR	SST(UniMod_21)PLPTISSSAENTR	139715_y11_1_SST(UniMod_21)PLPTISSSAENTR_2	12.5234	13.1711	12.1323	13.3463	14.1092	12.5405	NA	13.0321	14.2533	14.5667	14.5328	14.1043	12.5904	14.4901	13.3556	13.8514	13.0975	14.6317	15.0583	13.9091	13.5013	13.6102	13.5521	13.3408	13.5906	13.6387	13.4288	13.7264	12.8842	13.2816	13.4724	12.9491	13.8763	13.8328	14.2378	14.1223	13.1017	14.0034	14.1446	14.416	14.6358
2/P42167/P42166_SST(UniMod_21)PLPTISSSAENTR	SST(UniMod_21)PLPTISSSAENTR	139717_y13_1_SST(UniMod_21)PLPTISSSAENTR_2	9.06601	9.45604	NA	NA	10.2948	8.824	8.26595	9.24346	10.9678	10.8151	10.6082	10.6896	9.0383	10.8499	9.33904	10.413	9.48506	11.1261	11.637	NA	9.66266	10.2974	9.53569	9.85898	9.80492	NA	9.65026	10.0657	9.52432	9.37355	9.88453	NA	9.8128	10.0531	10.7694	10.489	9.43573	10.6846	10.5703	11.1772	11.0875
2/P46783/Q9NQ39_KAEAGAGS(UniMod_21)ATEFQFR	KAEAGAGS(UniMod_21)ATEFQFR	74548_y3_1_KAEAGAGS(UniMod_21)ATEFQFR_3	9.56248	7.64869	8.08403	9.30268	8.9185	8.62047	10.5561	9.79652	9.53577	10.2801	9.33943	8.74776	8.16591	8.86714	9.47686	8.83212	9.06173	9.01967	9.35045	8.2025	9.50634	8.53589	8.24151	7.94144	8.47581	6.77424	NA	7.19124	7.61743	7.64002	9.42822	9.32181	8.8128	8.32892	7.63346	8.61456	8.59923	9.1022	9.17799	8.22521	9.18935
2/P46783/Q9NQ39_KAEAGAGS(UniMod_21)ATEFQFR	KAEAGAGS(UniMod_21)ATEFQFR	74551_b6_1_KAEAGAGS(UniMod_21)ATEFQFR_3	8.68926	9.55558	8.40596	8.265	7.77166	7.898	9.08308	9.08119	9.12918	9.59845	8.80574	8.81189	NA	8.65554	8.91338	8.06659	8.70666	7.43471	9.1749	8.1982	9.13391	8.629	7.4639	6.77152	8.17096	8.58159	7.77579	7.60627	8.2024	9.14252	8.59815	8.43729	9.13473	8.32892	8.63346	9.44464	9.18419	8.63272	7.76296	8.22521	9.72992
2/P46783/Q9NQ39_KAEAGAGS(UniMod_21)ATEFQFR	KAEAGAGS(UniMod_21)ATEFQFR	74553_y4_1_KAEAGAGS(UniMod_21)ATEFQFR_3	11.1578	9.10812	10.147	10.7334	9.74567	10.0786	11.4904	10.7996	10.5301	11.268	10.4112	10.3707	8.63709	10.3098	10.8572	9.98897	10.313	9.43471	10.3597	8.78746	9.80209	9.48698	8.78386	8.09345	NA	7.3592	NA	NA	8.42479	8.37699	9.23558	8.05878	8.68727	7.43583	8.48146	8.61456	NA	NA	9.34792	NA	9.63681
2/P46783/Q9NQ39_KAEAGAGS(UniMod_21)ATEFQFR	KAEAGAGS(UniMod_21)ATEFQFR	74554_y5_1_KAEAGAGS(UniMod_21)ATEFQFR_3	10.3296	8.97062	8.99092	9.51815	9.32018	8.99754	10.6755	10.0897	9.9548	10.8064	8.87613	9.19522	8.45542	9.20789	10.0532	9.38577	9.66907	8.08679	9.39985	8.37242	9.07946	8.87693	7.65654	8.09345	8.0835	NA	NA	7.9282	7.2024	8.05506	9.12866	8.05878	8.8128	7.43583	7.63346	9.14508	NA	7.73963	8.76296	7.81017	8.89985
2/P46783/Q9NQ39_KAEAGAGS(UniMod_21)ATEFQFR	KAEAGAGS(UniMod_21)ATEFQFR	74556_y6_1_KAEAGAGS(UniMod_21)ATEFQFR_3	9.27422	7.23365	8.08403	8.4874	8.42061	8.21993	9.48694	9.01829	8.80726	9.2853	7.94325	8.09568	6.31791	7.90562	8.37732	7.91459	8.48906	8.21232	9.00889	7.66193	7.70095	7.43636	6.65654	6.77152	7.99039	NA	7.19083	8.19124	7.2024	NA	8.75015	8.05878	6.8128	6.21344	7.31153	NA	NA	8.1022	NA	NA	9.53728
2/P49448/P00367_IIAEGANGPTT(UniMod_21)PEADK	IIAEGANGPTT(UniMod_21)PEADK	70429_y5_1_IIAEGANGPTT(UniMod_21)PEADK_2	NA	9.10812	8.17149	8.265	7.54927	7.38343	7.87363	7.49622	7.74014	7.56283	7.48382	8.09568	7.69643	7.11712	7.51483	7.55202	7.92078	8.62736	8.1749	9.2025	9.28591	8.79893	9.35698	9.52641	8.66846	9.23367	9.65026	8.7762	8.2024	8.86241	10.9503	10.8233	11.1563	11.0159	10.8647	10.9041	11.0371	11.0177	11.0336	10.8073	11.312
2/P49448/P00367_IIAEGANGPTT(UniMod_21)PEADK	IIAEGANGPTT(UniMod_21)PEADK	70433_y14_2_IIAEGANGPTT(UniMod_21)PEADK_2	7.58972	8.64869	7.40596	8.265	7.8712	7.66354	8.12156	8.19666	NA	7.2409	7.94325	8.61026	8.51955	8.05001	7.96229	8.32962	9.06065	8.21232	9.00721	8.95739	8.37902	8.08843	9.18011	8.77152	8.40542	9.09617	8.77579	9.19124	8.42479	8.64002	10.0103	9.49174	9.22354	9.38082	9.55584	9.90407	9.69876	9.57614	9.76296	9.92565	10.1894
2/P49448/P00367_IIAEGANGPTT(UniMod_21)PEADK	IIAEGANGPTT(UniMod_21)PEADK	70437_y8_1_IIAEGANGPTT(UniMod_21)PEADK_2	7.68926	7.23365	6.66899	7.265	7.13423	6.898	7.45859	7.88854	7.25471	NA	7.65374	6.61026	7.16591	6.97962	7.0554	5.74466	7.45512	6.62736	6.97326	7.90294	7.70095	7.629	7.82647	7.57887	8.0835	NA	NA	7.60627	7.2024	8.22498	9.01319	8.54421	8.22784	8.7984	8.11889	9.0296	8.59923	8.93228	8.76296	9.22521	9.31488
2/P49448/P00367_IIAEGANGPTT(UniMod_21)PEADK	IIAEGANGPTT(UniMod_21)PEADK	70439_y9_1_IIAEGANGPTT(UniMod_21)PEADK_2	6.78237	7.64869	7.08403	7.265	6.96431	6.57607	6.19556	7.40311	6.66975	6.56283	6.06878	7.61026	7.31791	6.46504	7.0554	NA	5.87015	6.21232	6.2363	7.2025	8.28591	7.95093	7.4639	7.94144	7.66846	7.3592	NA	7.19124	8.2024	7.64002	9.23558	9.43465	9.13473	9.08791	8.48146	9.14508	8.87934	9.39171	9.63743	9.39513	9.63681
2/P49448/P00367_IIAEGANGPTT(UniMod_21)PEADK	IIAEGANGPTT(UniMod_21)PEADK	70441_y10_1_IIAEGANGPTT(UniMod_21)PEADK_2	6.1043	NA	5.66899	NA	5.54927	NA	5.87363	6.49622	6.34782	NA	6.80574	5.28833	6.31791	5.97962	5.0554	5.74466	6.23272	6.21232	6.2363	7.00985	6.96399	7.43636	7.11598	6.77152	6.66846	5.77424	6.19083	7.19124	6.61743	NA	8.23558	7.73685	NA	8.43583	7.8965	7.76657	7.79187	7.73963	8.17799	8.54714	8.31488
2/P49840/P49841_GEPNVSYIC(UniMod_4)SR_Phospho_1	GEPNVSYIC(UniMod_4)SR_Phospho_1	17712_y9_2_GEPNVSY(UniMod_21)IC(UniMod_4)SR_2	15.2074	14.0179	15.41	14.4454	14.253	15.0648	15.4942	15.4463	14.0166	13.9427	14.3603	14.4372	14.6263	14.1389	15.2064	13.9286	15.3779	13.6558	13.419	13.8917	13.9235	13.509	13.33	12.0104	13.2595	12.7801	11.4003	11.9763	NA	12.4857	14.6512	14.3678	13.2246	13.5602	13.9329	13.8809	14.6194	14.273	14.1525	13.3277	13.9186
2/P49840/P49841_GEPNVSYIC(UniMod_4)SR_Phospho_1	GEPNVSYIC(UniMod_4)SR_Phospho_1	17713_y5_1_GEPNVSY(UniMod_21)IC(UniMod_4)SR_2	12.69	11.7542	12.6452	11.7836	11.6109	12.5672	12.8554	12.9632	11.2898	11.4578	11.6204	11.9267	12.2184	11.7005	12.5784	11.2358	12.7553	11.1643	10.8383	11.1299	11.4009	10.9655	10.5496	9.6295	10.7403	NA	8.77579	9.8542	9.42479	10.0995	11.9666	11.5679	10.5481	11.1333	11.4181	11.4219	11.9192	11.4869	11.2224	NA	11.5113
2/P49840/P49841_GEPNVSYIC(UniMod_4)SR_Phospho_1	GEPNVSYIC(UniMod_4)SR_Phospho_1	17716_y6_1_GEPNVSY(UniMod_21)IC(UniMod_4)SR_2	14.7481	13.4957	14.7229	13.8083	13.7246	14.5658	14.9588	14.8925	13.2999	13.1951	13.8629	13.903	14.1184	13.4662	14.5333	13.2551	14.7331	12.9638	12.7915	13.2636	13.1884	12.7961	12.6744	11.3356	12.4369	12.0375	10.8913	11.3876	NA	11.7105	13.8892	13.5163	12.7861	12.8536	13.3774	13.1648	13.8755	13.1856	13.334	12.7607	13.1811
2/P49840/P49841_GEPNVSYIC(UniMod_4)SR_Phospho_1	GEPNVSYIC(UniMod_4)SR_Phospho_1	17717_y7_1_GEPNVSY(UniMod_21)IC(UniMod_4)SR_2	13.1872	11.8157	13.321	12.4549	12.1515	13.1684	13.4648	13.4033	11.7945	11.7112	12.3524	12.4793	12.7177	12.0115	12.9992	11.6613	13.3105	11.393	11.3675	11.7669	11.8732	11.5904	11.2772	9.57887	NA	10.6322	9.65026	9.99859	10.0098	10.7555	12.5736	12.0973	NA	11.239	11.7988	11.7988	12.4024	12.0162	11.7282	11.3127	11.6091
2/P49840/P49841_GEPNVSYIC(UniMod_4)SR_Phospho_1	GEPNVSYIC(UniMod_4)SR_Phospho_1	17719_y8_1_GEPNVSY(UniMod_21)IC(UniMod_4)SR_2	12.0695	10.8948	12.0657	11.2312	11.0175	11.9559	12.3816	12.2243	10.4825	10.6815	11.2221	11.2044	11.5608	10.9106	11.8865	10.4713	12.0102	10.7339	10.5322	10.4304	10.9003	10.4351	10.1771	9.01945	10.2128	9.47468	NA	9.19124	9.07687	9.51449	11.2356	10.983	9.92299	10.271	10.5595	10.73	11.5308	10.9536	NA	10.0326	NA
2/P49841/P49840_GEPNVSYIC(UniMod_4)SR_Phospho_1	GEPNVSYIC(UniMod_4)SR_Phospho_1	17700_y4_1_GEPNVS(UniMod_21)YIC(UniMod_4)SR_2	12.9785	12.1073	13.1309	12.2626	11.9689	12.589	13.145	13.0905	11.711	11.7377	12.0645	12.0846	12.2908	11.8077	12.8473	11.7441	13.0497	11.8534	11.2313	11.7695	11.8988	11.2694	11.4858	9.81591	11.3283	10.9442	9.36075	10.3612	NA	10.7275	12.4474	12.1349	11.0595	11.92	11.5163	11.7484	12.1785	12.138	11.8784	10.9801	11.429
2/P49841/P49840_GEPNVSYIC(UniMod_4)SR_Phospho_1	GEPNVSYIC(UniMod_4)SR_Phospho_1	17701_y9_2_GEPNVS(UniMod_21)YIC(UniMod_4)SR_2	15.1147	14.1736	15.41	14.4454	14.2925	14.9107	15.4974	15.4463	14.0166	13.9427	14.3603	14.4586	14.6263	14.1389	15.2064	13.8863	15.3779	13.6558	13.419	13.8917	13.9235	13.4874	13.5506	12.0104	13.0574	12.7801	NA	11.9763	NA	12.4857	14.6866	14.3678	13.2246	14.2461	13.7466	13.6576	14.2352	14.3378	14.1525	13.3277	13.9186
2/P49841/P49840_GEPNVSYIC(UniMod_4)SR_Phospho_1	GEPNVSYIC(UniMod_4)SR_Phospho_1	17703_y6_1_GEPNVS(UniMod_21)YIC(UniMod_4)SR_2	14.6639	13.4247	14.7229	13.8083	13.7653	14.3984	14.9647	14.8925	13.2999	13.1951	13.8629	13.914	14.1184	13.4662	14.5333	13.2271	14.7331	12.9638	12.7915	13.2636	13.1884	12.7809	12.9012	11.3356	12.2537	12.0375	NA	11.3876	NA	11.7105	13.9373	13.5163	12.7861	13.4804	13.2543	12.8962	13.5235	13.2681	13.334	12.7607	13.1811
2/P49841/P49840_GEPNVSYIC(UniMod_4)SR_Phospho_1	GEPNVSYIC(UniMod_4)SR_Phospho_1	17705_y7_1_GEPNVS(UniMod_21)YIC(UniMod_4)SR_2	13.0632	12.071	13.321	12.4549	12.1954	12.9985	13.4686	13.4033	11.7945	11.7112	12.3524	12.4989	12.7177	12.0115	12.9992	11.6377	13.3105	11.393	11.3675	11.7669	11.8732	11.5904	11.4426	9.57887	11.3663	10.6322	9.65026	9.99859	10.2024	10.7555	12.6335	12.0973	NA	11.9283	11.6989	11.5076	11.8758	12.0989	11.7282	11.3127	11.6091
2/P49841/P49840_GEPNVSYIC(UniMod_4)SR_Phospho_1	GEPNVSYIC(UniMod_4)SR_Phospho_1	17706_y8_1_GEPNVS(UniMod_21)YIC(UniMod_4)SR_2	11.934	10.9689	12.0657	11.2312	11.0603	11.8245	12.3856	12.2243	10.4825	10.6815	11.2221	11.2162	11.5608	10.9106	11.8865	10.4438	12.0102	10.7339	10.5322	10.4304	10.9003	10.4351	10.2831	9.01945	10.0835	9.47468	NA	9.19124	NA	9.51449	11.2611	10.983	9.92299	10.8564	10.3559	10.6146	11.1292	10.9536	NA	10.0326	NA
2/P55795/P31943_HTGPNS(UniMod_21)PDTANDGFVR	HTGPNS(UniMod_21)PDTANDGFVR	67330_y4_1_HTGPNS(UniMod_21)PDTANDGFVR_3	15.4566	15.8615	15.6001	15.0268	15.4478	15.7236	15.4369	15.5027	15.0404	15.3249	15.3779	15.4349	15.3867	15.2108	15.7252	15.0594	15.4494	15.6517	14.8462	15.992	15.986	15.7704	15.9571	16.1022	15.8509	16.0746	15.53	15.6513	15.7279	15.9842	15.4771	15.4814	16.1179	16.35	16.5263	16.4425	15.3472	15.9156	16.4427	16.3856	16.5544
2/P55795/P31943_HTGPNS(UniMod_21)PDTANDGFVR	HTGPNS(UniMod_21)PDTANDGFVR	67331_b9_2_HTGPNS(UniMod_21)PDTANDGFVR_3	12.4463	12.6281	12.7628	12.0743	12.5897	12.8453	12.5575	12.4475	11.9412	12.1773	12.6797	12.5551	12.2024	12.2827	12.93	11.8432	12.5261	12.7032	11.9952	13.11	13.0461	12.9238	13.0774	13.2016	12.9631	13.0226	12.1898	12.5549	12.7897	12.6148	12.2791	12.5537	13.1958	13.5292	13.5474	13.5225	12.3512	13.0542	13.4008	13.3481	13.7023
2/P55795/P31943_HTGPNS(UniMod_21)PDTANDGFVR	HTGPNS(UniMod_21)PDTANDGFVR	67332_b5_1_HTGPNS(UniMod_21)PDTANDGFVR_3	13.7624	14.2997	14.0071	13.489	13.9015	14.1387	13.8792	13.8703	13.4591	13.7641	13.7348	13.8211	13.8804	13.5887	14.2057	13.4545	13.8277	13.9656	13.2744	14.3083	14.3309	14.2429	14.3815	14.4363	14.3679	14.3252	13.7883	14.0345	14.1958	14.3254	13.9725	13.961	14.4567	14.7624	15.0334	14.7507	13.7962	14.2513	14.7993	14.8148	14.8771
2/P55795/P31943_HTGPNS(UniMod_21)PDTANDGFVR	HTGPNS(UniMod_21)PDTANDGFVR	67339_y7_1_HTGPNS(UniMod_21)PDTANDGFVR_3	14.1893	14.5641	14.2398	13.6886	14.1677	14.3745	14.1146	14.1803	13.6966	13.9013	13.9952	14.105	14.0623	13.8743	14.3833	13.8285	14.0907	14.2639	13.5918	14.6424	14.5516	14.4731	14.6153	14.7545	14.5307	14.566	14.1238	14.4013	14.5313	14.6464	14.2455	14.2285	14.8632	14.8774	15.3107	14.9383	14.0265	14.598	15.1434	15.1436	15.1948
2/P55795/P31943_HTGPNS(UniMod_21)PDTANDGFVR	HTGPNS(UniMod_21)PDTANDGFVR	67341_y8_1_HTGPNS(UniMod_21)PDTANDGFVR_3	13.1718	13.4272	13.2403	12.6946	13.2595	13.4242	13.0138	13.0562	12.6463	12.7333	13.0529	13.1344	13.0862	12.8952	13.4073	12.7465	13.0016	13.3509	12.5759	13.6734	13.5762	13.4507	13.6957	13.6975	13.5813	13.7318	12.9272	13.3823	13.3466	13.5674	13.0779	13.0639	13.6822	14.0773	14.3607	13.9827	12.8735	13.5838	14.2423	13.8375	14.2929
2/P55795/P31943_HTGPNSPDTANDGFVR_Phospho_1	HTGPNSPDTANDGFVR_Phospho_1	25263_y4_1_HT(UniMod_21)GPNSPDTANDGFVR_3	15.4566	15.8615	15.6001	15.0268	15.4478	15.7236	15.4369	15.5027	15.0404	15.3249	15.3779	15.4349	15.3867	15.2108	15.7252	15.0594	15.4494	15.6517	14.8462	15.9846	15.9804	15.7704	15.9571	16.1022	15.8509	16.0295	15.5345	15.6513	15.7279	15.9649	15.4771	15.4764	16.1179	16.3576	16.5431	16.4235	15.3472	15.9156	16.4427	16.3383	16.5544
2/P55795/P31943_HTGPNSPDTANDGFVR_Phospho_1	HTGPNSPDTANDGFVR_Phospho_1	25265_b11_2_HT(UniMod_21)GPNSPDTANDGFVR_3	10.2696	10.8581	10.5039	9.89629	NA	10.555	10.2041	10.2682	9.84501	10.1671	10.3107	10.3296	NA	10.2787	10.6195	10.0248	10.2907	NA	NA	10.7953	10.818	NA	10.8849	11.2255	10.9818	11.0962	10.2783	NA	10.5694	NA	10.6762	10.6392	11.1093	11.4811	11.7338	NA	10.3465	NA	NA	11.3127	11.5361
2/P55795/P31943_HTGPNSPDTANDGFVR_Phospho_1	HTGPNSPDTANDGFVR_Phospho_1	25268_y6_1_HT(UniMod_21)GPNSPDTANDGFVR_3	15.3086	15.8395	15.4108	14.9222	15.3609	15.5753	15.3385	15.3249	14.8532	15.1	15.1988	15.2677	15.1571	15.0642	15.5221	15.0526	15.264	15.4394	14.8023	15.7321	15.7839	15.7255	15.7672	15.9775	15.6316	16.0247	15.3658	15.5779	15.6257	15.86	15.5214	15.3594	15.9488	16.2103	16.4616	16.178	15.2136	15.7466	16.3468	16.2261	16.4877
2/P55795/P31943_HTGPNSPDTANDGFVR_Phospho_1	HTGPNSPDTANDGFVR_Phospho_1	25269_y7_1_HT(UniMod_21)GPNSPDTANDGFVR_3	14.1893	14.5641	14.2398	13.6886	14.1677	14.3745	14.1146	14.1803	13.6966	13.9013	13.9952	14.105	14.0623	13.8743	14.3833	13.8285	14.0907	14.2639	13.5918	14.6393	14.5429	14.4731	14.6153	14.7545	14.5307	NA	14.1297	14.4013	14.5313	14.6315	14.2455	14.2164	14.8632	NA	15.3358	14.9162	14.0265	14.598	15.1434	15.0892	15.1948
2/P55795/P31943_HTGPNSPDTANDGFVR_Phospho_1	HTGPNSPDTANDGFVR_Phospho_1	25270_y8_1_HT(UniMod_21)GPNSPDTANDGFVR_3	13.1718	13.4272	13.2403	12.6946	13.2595	13.4242	13.0138	13.0562	12.6463	12.7333	13.0529	13.1344	13.0862	12.8952	13.4073	12.7465	13.0016	13.3509	12.5759	13.6632	13.5713	13.4507	13.6957	13.6975	13.5813	13.6725	12.954	13.3823	13.3466	13.5475	NA	13.0504	13.6822	14.0938	14.377	13.9632	12.8735	13.5838	14.2423	NA	14.2929
2/P62995/Q13595_RS(UniMod_21)PSPYYSR	RS(UniMod_21)PSPYYSR	118541_y3_1_RS(UniMod_21)PSPYYSR_2	7.2418	8.97062	7.54346	5.68004	7.77166	7.03551	7.45859	7.49622	7.87139	7.2409	8.18426	7.09568	6.99599	7.11712	7.64036	6.32962	7.64776	7.62736	7.55823	9.2025	9.18638	8.87693	8.65654	9.09345	8.0835	8.77424	9.65026	9.41363	10.3723	8.05506	NA	9.54421	9.62016	9.43583	8.77097	9.35153	9.1138	8.93228	9.49992	9.22521	9.53728
2/P62995/Q13595_RS(UniMod_21)PSPYYSR	RS(UniMod_21)PSPYYSR	118543_y5_1_RS(UniMod_21)PSPYYSR_2	7.1043	NA	6.40596	NA	6.54927	6.16104	6.19556	6.08119	6.51775	7.70033	8.29117	7.28833	6.31791	6.97962	6.64036	6.74466	5.87015	6.94928	7.2363	9.15448	9.13391	8.629	8.82456	8.57887	7.0835	8.3592	8.77579	9.51316	9.52432	8.22498	9.88766	9.68661	9.68415	9.21058	9.95539	10.0296	9.49231	9.1022	10.7601	9.92565	10.4304
2/P62995/Q13595_RS(UniMod_21)PSPYYSR	RS(UniMod_21)PSPYYSR	118546_y7_1_RS(UniMod_21)PSPYYSR_2	NA	NA	NA	6.90243	8.28624	7.03551	7.33306	6.95566	NA	7.82586	8.47952	NA	6.58095	8.35284	NA	7.32962	NA	7.94928	8.97155	10.1253	10.3726	10.1451	9.89813	10.4693	NA	10.5816	10.1908	10.7356	10.9342	10.5423	10.178	10.8991	11.3284	11.0451	11.1384	11.0239	11.0693	10.418	11.1278	11.3545	11.505
2/P62995/Q13595_RS(UniMod_21)PSPYYSR	RS(UniMod_21)PSPYYSR	118547_b7_1_RS(UniMod_21)PSPYYSR_2	4.78237	5.64869	4.08403	NA	3.96431	NA	NA	3.49622	4.34782	5.2409	6.48382	5.87329	3.99599	3.65769	5.64036	NA	4.64776	4.62736	4.65134	6.2025	7.18638	6.21396	5.65654	6.77152	NA	NA	NA	5.60627	NA	5.05506	6.42822	5.73685	7.22784	6.21344	6.8965	7.0296	6.79187	NA	8.49992	7.81017	7.31488
2/P62995/Q13595_RS(UniMod_21)PSPYYSR	RS(UniMod_21)PSPYYSR	118548_b8_1_RS(UniMod_21)PSPYYSR_2	4.78237	NA	4.08403	NA	NA	3.57607	NA	3.49622	4.34782	4.2409	4.48382	4.28833	4.99599	4.65769	NA	NA	3.0628	4.62736	4.65134	NA	5.37902	5.629	5.97847	NA	NA	6.77424	NA	7.19124	7.61743	6.64002	7.42822	5.73685	7.22784	7.21344	7.31153	7.76657	7.37684	5.93228	8.49992	7.22521	7.31488
2/P62995/Q13595_S(UniMod_21)PS(UniMod_21)PYYSR	S(UniMod_21)PS(UniMod_21)PYYSR	134751_y3_1_S(UniMod_21)PS(UniMod_21)PYYSR_2	9.20863	10.5533	9.57435	10.646	10.8399	10.9975	10.2651	8.73872	9.45436	9.40892	8.80574	9.57197	13.7738	10.585	8.44771	8.65155	9.68799	11.0695	8.40622	9.55837	9.42133	10.0213	8.93842	9.81591	9.98695	8.58159	8.19083	8.60627	9.86536	9.30299	9.67615	9.59483	9.8717	9.71594	9.31153	9.69257	9.59923	8.83917	7.76296	7.22521	9.97785
2/P62995/Q13595_S(UniMod_21)PS(UniMod_21)PYYSR	S(UniMod_21)PS(UniMod_21)PYYSR	134752_b3_1_S(UniMod_21)PS(UniMod_21)PYYSR_2	6.36733	5.64869	6.89138	8.09508	8.66475	8.78553	7.19556	5.81815	6.80726	6.56283	6.06878	6.87329	11.2417	8.82761	5.0554	6.74466	6.64776	8.62736	5.65134	5.78746	6.37902	7.21396	5.24151	6.77152	6.40542	5.77424	7.19083	5.60627	7.61743	6.64002	8.01319	5.73685	8.0352	5.62848	6.31153	5.44464	6.37684	6.51724	7.17799	7.22521	6.72992
2/P62995/Q13595_S(UniMod_21)PS(UniMod_21)PYYSR	S(UniMod_21)PS(UniMod_21)PYYSR	134753_y7_2_S(UniMod_21)PS(UniMod_21)PYYSR_2	8.17141	8.23365	7.08403	8.99968	8.35662	9.45872	8.33306	7.30358	7.80726	7.56283	7.29117	8.19522	11.243	8.70208	7.51483	7.91459	8.64776	9.71482	7.81744	8.59482	8.07946	8.08843	8.11598	8.57887	8.40542	7.3592	8.19083	6.60627	8.61743	8.64002	9.75015	9.19316	9.39777	8.94697	8.63346	9.25199	9.69876	8.51724	7.76296	7.22521	8.72992
2/P62995/Q13595_S(UniMod_21)PS(UniMod_21)PYYSR	S(UniMod_21)PS(UniMod_21)PYYSR	134754_y4_1_S(UniMod_21)PS(UniMod_21)PYYSR_2	7.36733	7.97062	8.78447	9.55451	9.79599	10.3014	8.51748	7.95253	8.63146	7.82586	7.06878	8.45825	12.9589	9.80744	7.64036	8.65155	8.19208	9.15092	7.89926	6.78746	6.96399	8.43636	6.65654	7.57887	8.60706	5.77424	6.19083	6.60627	8.61743	7.86241	8.59815	8.43729	7.8128	7.43583	7.63346	8.44464	8.69876	7.51724	7.17799	7.22521	7.72992
2/P62995/Q13595_S(UniMod_21)PS(UniMod_21)PYYSR	S(UniMod_21)PS(UniMod_21)PYYSR	134757_y6_1_S(UniMod_21)PS(UniMod_21)PYYSR_2	6.58972	8.23365	6.40596	8.09508	7.13423	8.21993	7.87363	6.49622	7.99168	5.82586	6.80574	7.09568	10.6958	7.90562	7.37732	7.06659	7.23272	8.94928	6.2363	6.52443	6.70095	6.95093	5.24151	NA	7.0835	NA	NA	5.60627	NA	NA	7.75015	7.05878	6.8128	5.62848	7.31153	5.44464	6.37684	5.93228	6.17799	6.22521	5.72992
2/P62995/Q13595_S(UniMod_21)PSPYYSR	S(UniMod_21)PSPYYSR	134735_b3_1_S(UniMod_21)PSPYYSR_2	10.0258	9.34913	10.2729	10.6786	10.502	10.2013	9.3315	9.47023	10.842	11.1334	10.8057	10.0684	10.385	9.84186	9.96229	9.4451	10.2801	11.2835	10.8673	8.00985	8.37902	9.32944	8.70094	9.52641	8.47581	8.77424	8.51276	9.0657	9.78736	9.44738	9.51569	9.32181	8.39777	8.62848	8.77097	8.0296	9.54676	8.39171	8.98535	9.03256	8.72992
2/P62995/Q13595_S(UniMod_21)PSPYYSR	S(UniMod_21)PSPYYSR	134737_y3_1_S(UniMod_21)PSPYYSR_2	11.6806	11.5278	11.3428	12.6276	12.3329	11.5211	11.0185	10.9415	13.2103	13.3785	13.0064	12.12	11.6828	11.7902	11.8551	11.6325	12.0174	13.3033	12.9964	9.90294	9.62695	10.4364	9.65547	10.0934	9.40542	8.94416	9.51276	8.9282	8.78736	10.377	9.9488	9.98297	9.62016	9.67287	9.55946	9.44464	9.87934	9.38859	10.178	8.54714	9.53728
2/P62995/Q13595_S(UniMod_21)PSPYYSR	S(UniMod_21)PSPYYSR	134739_y4_1_S(UniMod_21)PSPYYSR_2	11.5693	10.778	11.1629	12.0421	11.8452	11.4237	10.5839	10.8113	12.4412	12.7613	12.4308	11.4706	11.2275	11.0915	11.3631	11.3246	11.5619	12.6349	12.3082	9.41195	8.90259	9.53589	9.27125	9.52641	8.7246	8.09617	7.77579	6.60627	9.2024	9.57862	8.75015	8.54421	8.92828	8.95041	8.11889	9.14508	8.87934	8.25421	9.17799	8.54714	8.89985
2/P62995/Q13595_S(UniMod_21)PSPYYSR	S(UniMod_21)PSPYYSR	134740_y5_1_S(UniMod_21)PSPYYSR_2	12.6335	12.1375	12.4332	13.3636	13.1084	12.7329	12.0693	12.0102	13.693	14.0325	13.6581	12.8413	12.7613	12.437	12.6357	12.6518	12.9262	13.8958	13.66	10.1993	9.58848	9.79893	10.0619	10.3848	9.47418	NA	7.19083	NA	10.2024	10.0551	8.42822	9.19628	9.8128	9.91212	9.21384	9.69257	9.31544	8.51724	NA	8.22521	9.63681
2/P62995/Q13595_S(UniMod_21)PSPYYSR	S(UniMod_21)PSPYYSR	134741_y6_1_S(UniMod_21)PSPYYSR_2	10.118	9.64869	9.57588	9.34301	9.09163	9.57285	9.48694	9.34946	9.17951	9.82443	9.57128	8.98877	9.20358	8.18125	9.00737	8.74466	9.68938	9.87528	9.0776	7.52443	6.96399	7.95093	7.74401	7.94144	7.0835	7.3592	6.19083	6.60627	6.61743	8.37699	7.75015	7.54421	7.22784	7.43583	7.8965	6.44464	7.1138	7.25421	7.76296	6.22521	7.31488
2/P62995/Q13595_SPS(UniMod_21)PYYSR	SPS(UniMod_21)PYYSR	134743_b3_1_SPS(UniMod_21)PYYSR_2	10.0258	9.34913	10.2729	10.8353	10.7704	10.1567	9.3315	9.47023	10.842	11.1929	10.8057	10.6961	10.5781	10.5233	9.86275	9.55202	10.2207	11.3396	10.9056	7.90294	8.18638	9.32944	8.70094	9.52641	8.47581	8.77424	8.51276	9.0657	9.2024	9.44738	9.51569	9.32181	8.68727	8.62848	9.01197	8.90407	9.54676	8.25421	8.98535	9.03256	8.72992
2/P62995/Q13595_SPS(UniMod_21)PYYSR	SPS(UniMod_21)PYYSR	134744_y3_1_SPS(UniMod_21)PYYSR_2	11.6806	11.5278	11.3428	12.7434	12.6441	11.4795	11.0083	10.9415	13.2103	13.3887	13.0064	12.7156	11.8725	12.7126	11.7959	11.6805	11.994	13.4148	13.0052	9.72606	9.54895	10.4364	9.63273	10.0934	9.40542	8.94416	9.51276	8.9282	NA	10.377	9.9488	9.98297	9.62016	9.62848	9.8965	10.0885	9.87934	9.17659	10.178	8.54714	9.53728
2/P62995/Q13595_SPS(UniMod_21)PYYSR	SPS(UniMod_21)PYYSR	134747_y4_1_SPS(UniMod_21)PYYSR_2	11.5693	10.778	11.1629	12.0994	12.1268	11.3791	10.5701	10.8113	12.4412	12.7613	12.4308	12.1817	11.4242	12.0358	11.3168	11.3837	11.505	12.7525	12.3082	9.37242	8.90259	9.53589	9.24151	9.52641	8.7246	8.09617	7.77579	6.60627	8.93936	9.57862	8.75015	8.54421	8.92828	8.95041	8.77097	9.5321	8.87934	8.25421	9.17799	8.54714	8.89985
2/P62995/Q13595_SPS(UniMod_21)PYYSR	SPS(UniMod_21)PYYSR	134749_y5_1_SPS(UniMod_21)PYYSR_2	12.6335	12.1375	12.4332	13.452	13.4044	NA	NA	12.0102	13.693	14.039	13.6581	13.4383	12.8543	13.1913	12.5979	12.6991	12.9075	14.0138	13.6684	10.1765	9.46649	9.79893	10.0448	10.3848	9.47418	NA	NA	NA	10.2024	10.0551	8.42822	9.19628	9.92828	9.91212	9.21384	9.90407	9.31544	8.51724	NA	8.22521	9.63681
2/P62995/Q13595_SPS(UniMod_21)PYYSR	SPS(UniMod_21)PYYSR	134750_y6_1_SPS(UniMod_21)PYYSR_2	NA	6.64869	NA	9.58693	9.60816	NA	5.87363	6.08119	9.66631	10.047	9.76922	9.04322	7.45542	9.32877	8.0554	8.06659	8.0628	9.75664	9.67159	NA	6.37902	5.629	5.24151	NA	4.0835	NA	6.19083	NA	NA	7.37699	6.42822	5.73685	6.22784	NA	NA	5.44464	7.37684	5.93228	NA	7.22521	5.72992
2/Q13627/Q9Y463_IYQY(UniMod_21)IQSR	IYQY(UniMod_21)IQSR	74397_y6_2_IYQY(UniMod_21)IQSR_2	10.2182	10.1693	10.287	8.99968	9.20861	10.1531	10.5487	10.7908	9.19868	8.94134	9.33943	9.41368	9.66436	9.23548	10.8014	8.99259	10.4847	8.53425	8.64488	8.95739	8.54513	8.20823	9.01242	7.09345	7.99039	NA	7.77579	8.19124	8.61743	7.85256	7.75015	8.05878	8.39777	8.08791	6.8965	8.44464	8.1138	7.51724	8.76296	7.22521	6.72992
2/Q13627/Q9Y463_IYQY(UniMod_21)IQSR	IYQY(UniMod_21)IQSR	74398_y4_1_IYQY(UniMod_21)IQSR_2	11.2515	11.8544	11.1321	10.4988	10.2965	11.0729	11.3055	11.427	10.4368	9.91063	10.1235	10.6733	10.6191	10.2808	11.1127	9.91076	11.2422	10.0536	9.8355	9.15448	10.1314	9.71444	9.80435	9.52641	9.29295	NA	10.1865	10.2501	9.61743	11.054	9.01319	8.64374	9.47577	9.38082	8.31153	9.69257	9.18419	8.93228	NA	NA	8.53728
2/Q13627/Q9Y463_IYQY(UniMod_21)IQSR	IYQY(UniMod_21)IQSR	74402_y5_1_IYQY(UniMod_21)IQSR_2	12.2598	12.1945	12.2211	11.0994	11.428	12.2732	12.4152	12.5723	11.1607	10.7727	11.2583	11.5912	11.3506	11.1734	12.2289	11.3065	12.3084	11.0115	10.5117	10.308	10.6413	10.5046	10.3357	10.2263	9.3278	10.2978	9.99818	9.99859	10.141	10.1843	9.23558	9.49174	10.1347	9.87097	9.21843	9.61456	9.74385	8.93228	9.34792	NA	8.05185
2/Q13627/Q9Y463_IYQY(UniMod_21)IQSR	IYQY(UniMod_21)IQSR	74404_y6_1_IYQY(UniMod_21)IQSR_2	12.3141	12.2091	12.2049	11.1084	11.4005	12.2046	12.4046	12.4258	10.9831	10.7073	11.2425	11.5363	11.3162	11.3804	12.309	10.735	12.2922	10.7507	10.2709	9.98136	10.522	10.1481	10.2184	10.1257	9.4709	9.8617	10.0977	9.60627	10.141	10.2212	8.75015	9.59246	10.0835	9.91212	9.01197	9.61074	9.59923	8.1022	9.17799	9.22521	8.89985
2/Q13627/Q9Y463_IYQY(UniMod_21)IQSR	IYQY(UniMod_21)IQSR	74407_y7_1_IYQY(UniMod_21)IQSR_2	10.2316	10.105	9.83126	9.18052	8.76921	9.83032	10.4485	10.4179	9.01755	8.407	9.12492	9.24253	9.31791	8.90018	10.2396	8.74466	10.0569	8.62736	8.39857	7.37242	8.28591	7.95093	8.35698	7.09345	7.54293	7.3592	NA	NA	7.93936	8.37699	NA	NA	NA	7.21344	7.63346	NA	6.79187	5.93228	7.17799	NA	5.72992
2/Q14151/Q15424_ADS(UniMod_21)LLAVVK	ADS(UniMod_21)LLAVVK	2995_y4_1_ADS(UniMod_21)LLAVVK_2	6.36733	7.23365	6.08403	5.68004	4.96431	5.16104	5.45859	NA	7.04826	7.04826	6.06878	5.28833	NA	7.24265	6.0554	7.32962	5.87015	5.62736	6.45869	8.10939	8.70095	8.32944	8.41143	7.09345	8.83838	7.77424	8.77579	7.19124	7.2024	7.64002	NA	8.32181	8.0352	7.21344	7.31153	6.44464	7.59923	7.73963	8.17799	8.54714	5.72992
2/Q14151/Q15424_ADS(UniMod_21)LLAVVK	ADS(UniMod_21)LLAVVK	2996_y5_1_ADS(UniMod_21)LLAVVK_2	NA	NA	6.66899	6.09508	5.54927	5.16104	5.87363	6.08119	7.25471	6.2409	6.48382	6.28833	NA	7.11712	6.37732	7.55202	4.64776	6.21232	7.55823	9.06048	8.37902	8.87693	8.70094	7.57887	9.03547	7.3592	NA	7.60627	7.61743	8.7555	NA	7.73685	6.8128	7.7984	8.11889	7.0296	6.37684	7.25421	7.76296	NA	NA
2/Q14151/Q15424_ADS(UniMod_21)LLAVVK	ADS(UniMod_21)LLAVVK	2998_y6_1_ADS(UniMod_21)LLAVVK_2	NA	5.64869	NA	5.68004	3.96431	3.57607	NA	NA	4.93279	4.2409	4.48382	4.28833	NA	5.24265	5.64036	NA	NA	NA	3.65134	6.52443	7.37902	6.95093	6.4639	NA	6.89085	NA	NA	6.60627	5.61743	5.05506	NA	5.73685	6.22784	4.62848	NA	7.0296	4.79187	4.93228	NA	NA	NA
2/Q14151/Q15424_ADS(UniMod_21)LLAVVK	ADS(UniMod_21)LLAVVK	3001_y7_1_ADS(UniMod_21)LLAVVK_2	3.78237	5.64869	4.08403	4.09508	3.96431	NA	3.87363	5.49622	5.93279	5.2409	5.48382	NA	3.99599	5.24265	4.0554	NA	4.0628	4.62736	NA	7.37242	6.96399	6.629	6.65654	4.77152	7.25342	NA	NA	NA	NA	NA	5.42822	6.32181	NA	4.62848	6.31153	NA	4.79187	NA	NA	NA	6.72992
2/Q14151/Q15424_ADS(UniMod_21)LLAVVK	ADS(UniMod_21)LLAVVK	3002_y8_1_ADS(UniMod_21)LLAVVK_2	NA	NA	NA	NA	3.96431	NA	NA	NA	NA	NA	NA	NA	NA	NA	NA	NA	NA	NA	NA	5.2025	NA	5.629	4.65654	4.77152	5.0835	NA	NA	NA	NA	NA	5.42822	NA	NA	5.62848	NA	NA	4.79187	NA	NA	NA	NA
2/Q58FF8/P08238_IEDVGS(UniMod_21)DEEDDS(UniMod_21)GKDK	IEDVGS(UniMod_21)DEEDDS(UniMod_21)GKDK	68898_b3_1_IEDVGS(UniMod_21)DEEDDS(UniMod_21)GKDK_2	14.7654	11.6668	14.359	15.0827	14.938	14.7809	14.5326	14.4628	14.752	10.4241	14.3285	14.3877	15.8828	14.8261	13.9586	14.647	14.1953	13.9419	13.9973	12.7994	9.50634	NA	12.6563	12.6445	13.5174	NA	NA	NA	NA	NA	11.7285	13.6874	11.246	13.9218	12.6144	NA	13.4592	13.2002	9.63743	NA	9.31488
2/Q58FF8/P08238_IEDVGS(UniMod_21)DEEDDS(UniMod_21)GKDK	IEDVGS(UniMod_21)DEEDDS(UniMod_21)GKDK	68901_b4_1_IEDVGS(UniMod_21)DEEDDS(UniMod_21)GKDK_2	11.5759	9.34913	11.1006	12.0729	12.0265	11.7419	11.5312	11.4063	11.6101	7.2409	11.4066	11.3275	12.7632	11.6914	10.7486	11.1516	11.1189	10.887	11.0611	9.78603	6.96399	8.43636	9.72058	10.0194	10.5209	7.77424	NA	NA	NA	7.86241	9.67615	10.616	NA	11.0996	9.55946	NA	10.5172	10.1022	8.17799	NA	8.05185
2/Q58FF8/P08238_IEDVGS(UniMod_21)DEEDDS(UniMod_21)GKDK	IEDVGS(UniMod_21)DEEDDS(UniMod_21)GKDK	68902_y5_1_IEDVGS(UniMod_21)DEEDDS(UniMod_21)GKDK_2	8.73435	8.23365	8.47307	9.30453	9.0087	8.824	8.82561	8.58369	9.15518	6.82586	9.18426	9.09568	9.6951	9.30017	7.86275	8.83212	8.70528	8.79728	8.86079	7.2025	6.37902	7.43636	7.24151	8.35648	8.47581	8.3592	7.77579	NA	9.07687	7.05506	8.01319	8.43729	7.8128	8.21344	7.31153	7.0296	8.37684	8.1022	6.17799	NA	5.72992
2/Q58FF8/P08238_IEDVGS(UniMod_21)DEEDDS(UniMod_21)GKDK	IEDVGS(UniMod_21)DEEDDS(UniMod_21)GKDK	68903_y6_1_IEDVGS(UniMod_21)DEEDDS(UniMod_21)GKDK_2	7.48281	8.23365	7.54346	8.34301	8.28624	7.746	6.87363	6.95566	7.43529	5.82586	7.94325	7.09568	8.08345	7.74515	6.64036	8.4451	6.23272	7.21232	7.2363	7.78746	6.96399	7.43636	7.4639	8.67841	8.0835	5.77424	6.19083	7.19124	7.93936	6.64002	7.42822	7.54421	7.22784	7.62848	7.63346	6.44464	7.37684	7.25421	NA	9.03256	6.72992
2/Q58FF8/P08238_IEDVGS(UniMod_21)DEEDDS(UniMod_21)GKDK	IEDVGS(UniMod_21)DEEDDS(UniMod_21)GKDK	68904_y7_1_IEDVGS(UniMod_21)DEEDDS(UniMod_21)GKDK_2	6.78237	5.64869	7.25395	7.265	7.42374	7.96839	7.33306	7.19666	7.74014	6.56283	7.48382	8.09568	7.58095	7.35813	6.0554	7.55202	6.0628	7.21232	7.11077	7.37242	4.37902	7.629	6.24151	7.09345	6.89085	5.77424	7.19083	5.60627	8.2024	6.05506	6.42822	7.32181	6.8128	8.21344	6.31153	6.44464	6.79187	5.93228	NA	7.22521	NA
2/Q5JSZ5/P48634_S(UniMod_21)EGSEYEEIPK	S(UniMod_21)EGSEYEEIPK	123306_y5_1_S(UniMod_21)EGSEYEEIPK_2	9.13992	8.64869	9.08188	7.79552	8.21223	9.06487	8.39719	8.25111	7.99168	7.82586	8.65374	7.61026	8.31791	8.18125	8.57896	8.06659	9.06065	8.62736	7.45869	8.52443	7.18638	7.79893	8.82456	7.94144	8.47581	7.77424	8.51276	7.9282	9.2024	8.22498	8.75015	8.64374	7.8128	7.7984	8.11889	8.44464	7.59923	8.63272	7.17799	7.22521	8.31488
2/Q5JSZ5/P48634_S(UniMod_21)EGSEYEEIPK	S(UniMod_21)EGSEYEEIPK	123307_y6_1_S(UniMod_21)EGSEYEEIPK_2	9.61043	7.97062	9.12842	7.68004	7.66475	9.89542	9.08122	8.88854	7.66975	8.32836	8.18426	8.74776	9.35186	8.24265	8.95999	8.06659	9.24508	7.94928	6.82126	8.00985	6.96399	7.79893	7.35698	8.23095	7.66846	6.77424	7.77579	7.60627	8.78736	6.05506	7.75015	7.54421	8.39777	8.32362	8.11889	7.76657	8.37684	8.25421	7.76296	7.22521	7.72992
2/Q5JSZ5/P48634_S(UniMod_21)EGSEYEEIPK	S(UniMod_21)EGSEYEEIPK	123309_y7_1_S(UniMod_21)EGSEYEEIPK_2	8.30593	7.23365	7.89138	NA	7.96431	8.66152	7.87363	7.66615	7.04826	7.41083	6.48382	7.61026	8.16591	6.97962	7.51483	NA	8.38129	7.94928	6.45869	7.2025	7.37902	6.95093	6.65654	6.77152	7.25342	5.77424	7.77579	NA	NA	NA	7.42822	8.19628	6.22784	7.43583	7.8965	7.44464	7.37684	6.93228	7.17799	7.22521	8.31488
2/Q5JSZ5/P48634_S(UniMod_21)EGSEYEEIPK	S(UniMod_21)EGSEYEEIPK	123310_y8_1_S(UniMod_21)EGSEYEEIPK_2	9.42347	8.23365	9.07973	8.265	8.28624	9.21718	8.26595	8.45042	7.25471	7.94134	7.29117	8.37175	8.51656	7.35813	8.22532	8.06659	8.9196	8.3278	NA	NA	NA	7.21396	6.65654	NA	6.89085	7.3592	7.77579	NA	8.2024	7.37699	8.23558	NA	7.8128	7.62848	8.8965	8.25199	NA	7.51724	8.17799	NA	8.31488
2/Q5JSZ5/P48634_S(UniMod_21)EGSEYEEIPK	S(UniMod_21)EGSEYEEIPK	123312_y9_1_S(UniMod_21)EGSEYEEIPK_2	8.73656	NA	8.17149	7.68004	7.66475	8.43406	8.33306	8.01979	6.93279	7.41083	6.80574	7.45825	7.99599	7.35813	8.44771	7.32962	8.19208	8.08679	5.97326	NA	7.18638	5.629	6.65654	6.77152	6.89085	6.77424	6.19083	6.60627	7.61743	6.05506	7.75015	7.54421	NA	NA	6.31153	6.44464	6.79187	5.93228	NA	NA	6.72992
2/Q5SW79/Q96L14_SSPVNNHHS(UniMod_21)PGQTPTLGQPEAR	SSPVNNHHS(UniMod_21)PGQTPTLGQPEAR	138747_y4_1_SSPVNNHHS(UniMod_21)PGQTPTLGQPEAR_4	11.2488	11.8738	11.4235	10.6134	11.2131	11.0963	11.1471	11.3745	10.2954	10.7896	10.5893	10.2656	11.6037	10.5588	10.9045	9.49955	11.1573	11.1606	9.8355	10.4286	10.1326	10.3255	10.078	10.0158	10.1006	10.7262	9.77579	10.9282	9.7049	10.3735	11.0429	11.0178	11.2029	10.7955	11.2411	11.1438	10.8743	10.7372	10.7016	11.1298	11.4565
2/Q5SW79/Q96L14_SSPVNNHHS(UniMod_21)PGQTPTLGQPEAR	SSPVNNHHS(UniMod_21)PGQTPTLGQPEAR	138749_y6_1_SSPVNNHHS(UniMod_21)PGQTPTLGQPEAR_4	9.92824	10.2925	9.40424	9.00197	9.63538	9.81493	9.86933	9.87952	8.8669	9.32634	9.43801	8.53264	10.1389	9.4113	9.75451	8.06659	9.66907	9.20945	8.69573	8.45043	8.8996	9.21396	8.51452	8.57887	8.60407	8.58159	NA	8.9282	8.78736	8.96195	9.42822	9.54421	9.8128	10.0547	9.8965	9.14508	9.54676	9.09838	10.178	9.54714	10.6345
2/Q5SW79/Q96L14_SSPVNNHHS(UniMod_21)PGQTPTLGQPEAR	SSPVNNHHS(UniMod_21)PGQTPTLGQPEAR	138750_b13_2_SSPVNNHHS(UniMod_21)PGQTPTLGQPEAR_4	7.48281	7.64869	6.89138	6.68004	7.66475	7.16104	7.33306	7.19666	7.25013	8.14779	7.65374	7.28833	7.90288	NA	6.86275	7.32962	7.31073	7.62736	8.04365	6.52443	6.70095	7.43636	6.4639	7.09345	7.54293	6.77424	NA	NA	7.2024	NA	8.01319	8.43729	8.0352	8.62848	7.63346	8.44464	8.25131	7.73963	8.17799	8.22521	8.31488
2/Q5SW79/Q96L14_SSPVNNHHS(UniMod_21)PGQTPTLGQPEAR	SSPVNNHHS(UniMod_21)PGQTPTLGQPEAR	138752_y7_1_SSPVNNHHS(UniMod_21)PGQTPTLGQPEAR_4	8.63798	8.81861	8.33196	8.00197	8.60816	8.48297	7.68098	7.95566	7.15518	7.70033	8.18426	7.45825	8.75087	7.56458	7.64036	7.32962	7.81769	7.79728	7.2363	7.78746	7.70095	7.95093	6.97847	8.09345	6.89085	7.3592	7.77579	6.60627	6.61743	7.05506	8.59815	8.90295	8.92828	8.7984	8.63346	9.44464	8.37684	8.93228	7.17799	NA	9.05185
2/Q5SW79/Q96L14_SSPVNNHHS(UniMod_21)PGQTPTLGQPEAR	SSPVNNHHS(UniMod_21)PGQTPTLGQPEAR	138754_b16_2_SSPVNNHHS(UniMod_21)PGQTPTLGQPEAR_4	NA	7.23365	NA	NA	NA	NA	5.87363	5.81815	5.34782	6.2409	NA	4.28833	6.31791	NA	6.0554	5.74466	6.0628	6.21232	4.65134	NA	6.37902	4.629	3.65654	4.77152	5.0835	5.77424	NA	NA	NA	5.05506	NA	NA	6.22784	5.62848	6.31153	5.44464	6.37684	4.93228	NA	6.22521	5.72992
2/Q7Z3J3/P49792_SALS(UniMod_21)PSKS(UniMod_21)PAK	SALS(UniMod_21)PSKS(UniMod_21)PAK	120705_y8_2_SALS(UniMod_21)PSKS(UniMod_21)PAK_2	8.30593	9.10812	8.47635	9.13947	9.45616	8.32842	8.78052	8.40311	9.23047	9.37018	8.29117	8.61026	9.38667	9.18125	8.64036	9.74251	9.2498	8.53425	8.73678	8.00985	8.83846	8.87693	8.78386	9.23095	8.93911	8.94416	8.51276	7.9282	9.42479	8.64002	NA	8.32181	8.0352	7.21344	5.31153	8.0296	8.37684	6.51724	8.49992	7.81017	8.05185
2/Q7Z3J3/P49792_SALS(UniMod_21)PSKS(UniMod_21)PAK	SALS(UniMod_21)PSKS(UniMod_21)PAK	120707_y9_2_SALS(UniMod_21)PSKS(UniMod_21)PAK_2	7.1043	8.81861	7.78447	9.265	8.42374	6.746	7.68098	7.40311	9.71872	9.04826	9.18161	7.74776	8.3883	8.56458	8.22532	9.8301	8.87015	7.43471	7.82126	7.52443	8.90259	8.629	9.04886	9.16384	8.47581	7.77424	9.19083	NA	8.78736	8.05506	7.42822	7.32181	NA	5.62848	5.31153	7.0296	7.79187	NA	8.49992	7.81017	8.31488
2/Q7Z3J3/P49792_SALS(UniMod_21)PSKS(UniMod_21)PAK	SALS(UniMod_21)PSKS(UniMod_21)PAK	120709_y6_1_SALS(UniMod_21)PSKS(UniMod_21)PAK_2	7.36733	8.23365	6.40596	8.4874	8.54927	6.746	7.19556	7.19666	8.30202	8.41083	8.39071	7.45825	8.51656	7.97962	8.30332	8.55202	8.0628	6.62736	8.1749	8.28996	8.28591	8.53589	7.74401	8.09345	7.89085	6.77424	7.77579	NA	7.61743	8.22498	5.42822	7.32181	6.22784	4.62848	5.31153	NA	7.1138	6.51724	7.76296	7.81017	7.31488
2/Q7Z3J3/P49792_SALS(UniMod_21)PSKS(UniMod_21)PAK	SALS(UniMod_21)PSKS(UniMod_21)PAK	120710_b7_1_SALS(UniMod_21)PSKS(UniMod_21)PAK_2	7.2418	8.45604	7.89138	9.18052	8.5464	7.898	8.19556	8.45042	8.8669	8.70033	8.48382	8.19522	8.31791	7.90562	8.30332	9.32676	8.64346	7.43471	7.89926	8.52443	7.18638	8.53589	7.74401	9.23095	8.47581	8.09617	8.99818	7.60627	8.2024	8.05506	NA	7.05878	NA	6.21344	NA	7.0296	NA	6.51724	7.17799	7.22521	7.72992
2/Q7Z3J3/P49792_SALS(UniMod_21)PSKS(UniMod_21)PAK	SALS(UniMod_21)PSKS(UniMod_21)PAK	120711_y7_1_SALS(UniMod_21)PSKS(UniMod_21)PAK_2	9.20703	10.041	8.66899	10.0919	9.3185	8.57607	9.62852	8.8869	10.2223	9.88201	10.0355	9.04322	9.04038	9.114	9.0554	10.0649	9.5144	8.79728	9.37406	9.55501	8.76807	8.53589	9.32222	9.6295	9.88717	9.09617	NA	8.19124	8.2024	8.37699	7.01319	NA	7.22784	6.62848	5.31153	NA	NA	NA	NA	NA	NA
2/Q7Z3J3/P49792_SALSPSKS(UniMod_21)PAK	SALSPSKS(UniMod_21)PAK	120693_b4_1_SALSPSKS(UniMod_21)PAK_2	8.36446	8.64869	7.99092	8.41701	8.21223	7.96839	9.00291	8.3542	8.47514	7.41083	8.57128	7.28833	6.58095	8.04673	7.75584	7.32962	8.017	7.94928	7.65134	8.78746	8.70095	9.32944	8.94195	9.41262	8.25342	7.77424	8.51276	8.60627	10.4248	8.64002	6.42822	NA	6.8128	6.62848	NA	7.0296	7.79187	7.25421	7.17799	6.22521	7.31488
2/Q7Z3J3/P49792_SALSPSKS(UniMod_21)PAK	SALSPSKS(UniMod_21)PAK	120694_y7_2_SALSPSKS(UniMod_21)PAK_2	7.2418	NA	5.66899	7.55451	5.54927	6.57607	7.04355	6.95566	6.51775	5.2409	7.29117	4.28833	5.58095	5.65769	7.37732	5.74466	7.52223	6.21232	6.65134	7.78746	7.70095	7.95093	7.65654	7.77152	7.25342	5.77424	6.19083	NA	7.61743	7.37699	5.42822	4.73685	6.22784	4.62848	NA	NA	NA	NA	NA	NA	NA
2/Q7Z3J3/P49792_SALSPSKS(UniMod_21)PAK	SALSPSKS(UniMod_21)PAK	120695_y8_2_SALSPSKS(UniMod_21)PAK_2	7.58972	8.23365	6.08403	8.18254	7.77166	7.03551	7.96109	8.14008	7.15518	5.82586	7.06878	6.28833	NA	6.65769	7.75584	7.91459	8.0628	5.62736	6.97326	7.78746	8.37902	8.71646	7.74401	NA	6.89085	7.77424	7.77579	6.60627	8.61743	8.51449	6.42822	6.32181	6.22784	5.62848	NA	5.44464	6.79187	5.93228	NA	NA	5.72992
2/Q7Z3J3/P49792_SALSPSKS(UniMod_21)PAK	SALSPSKS(UniMod_21)PAK	120700_y7_1_SALSPSKS(UniMod_21)PAK_2	8.90575	9.22792	8.17149	8.90243	7.8712	NA	9.26267	9.07545	8.66803	7.55594	7.94325	6.28833	6.58095	8.18125	8.75584	8.20409	8.51911	6.62736	8.73678	9.8158	9.93215	10.3268	9.63055	9.47196	9.12789	8.09617	NA	7.9282	9.52432	10.1824	NA	NA	NA	NA	NA	NA	NA	NA	6.17799	NA	NA
2/Q7Z3J3/P49792_SALSPSKS(UniMod_21)PAK	SALSPSKS(UniMod_21)PAK	120702_y8_1_SALSPSKS(UniMod_21)PAK_2	7.86983	8.45604	5.66899	7.09508	7.28624	7.03551	7.78052	7.66615	7.15518	6.56283	7.65374	5.28833	5.99599	6.65769	7.37732	7.74466	6.76324	5.62736	6.45869	7.90294	8.07946	8.43144	8.24151	8.47196	7.0835	5.77424	6.19083	5.60627	9.07687	8.3701	5.42822	4.73685	5.22784	NA	NA	NA	NA	5.93228	NA	6.22521	NA
2/Q8IZP2/P50502_ADEPSS(UniMod_21)EESDLEIDK	ADEPSS(UniMod_21)EESDLEIDK	2466_y3_1_ADEPSS(UniMod_21)EESDLEIDK_2	11.6688	9.23365	11.7299	11.3087	10.4864	11.5214	11.3134	10.6513	10.3781	10.8366	10.1843	10.3728	11.1611	10.4459	10.7109	10.0632	10.8046	9.94928	10.1371	9.28996	9.07946	8.32944	9.1484	8.47196	9.03769	8.77424	9.19083	9.19124	10.2024	8.37699	NA	9.43729	8.0352	9.87641	8.77097	9.25199	8.95798	9.88648	8.17799	9.22521	9.18935
2/Q8IZP2/P50502_ADEPSS(UniMod_21)EESDLEIDK	ADEPSS(UniMod_21)EESDLEIDK	2468_y5_1_ADEPSS(UniMod_21)EESDLEIDK_2	10.5731	8.23365	10.6039	10.3221	9.57621	10.6483	10.1947	9.68511	9.43428	9.99452	9.12767	9.64588	9.90173	9.2724	9.54572	8.91459	9.22986	9.53425	9.1749	8.28996	8.28591	7.43636	7.97847	7.57887	8.47581	7.3592	8.19083	NA	8.93936	7.86241	9.01319	9.05878	7.22784	9.08791	7.8965	8.44464	8.49231	9.25421	7.76296	8.81017	8.89985
2/Q8IZP2/P50502_ADEPSS(UniMod_21)EESDLEIDK	ADEPSS(UniMod_21)EESDLEIDK	2469_y12_2_ADEPSS(UniMod_21)EESDLEIDK_2	11.8882	NA	11.7504	11.3906	10.604	11.8617	11.4539	10.8318	10.3316	11.0179	9.29117	10.2634	11.2998	10.5456	10.8979	9.78906	10.6772	9.98323	10.2911	8.90294	7.70095	6.629	8.41143	7.77152	8.89085	NA	NA	NA	NA	6.05506	NA	9.19628	7.54977	9.21344	NA	8.25199	8.37684	9.18021	7.76296	NA	7.72992
2/Q8IZP2/P50502_ADEPSS(UniMod_21)EESDLEIDK	ADEPSS(UniMod_21)EESDLEIDK	2474_y7_1_ADEPSS(UniMod_21)EESDLEIDK_2	10.9258	8.64869	10.7099	10.2429	10.2302	10.8535	10.7047	9.95487	9.83662	10.1929	9.00738	9.78018	10.261	9.78304	10.339	9.26822	10.0809	9.67175	9.43145	9.28996	9.70095	7.79893	8.51452	8.35648	8.99039	8.58159	9.51276	9.19124	9.93936	7.64002	9.51569	9.86613	9.13473	9.67287	9.77097	9.44464	9.11036	9.88648	8.98535	9.54714	10.2505
2/Q8IZP2/P50502_ADEPSS(UniMod_21)EESDLEIDK	ADEPSS(UniMod_21)EESDLEIDK	2476_y8_1_ADEPSS(UniMod_21)EESDLEIDK_2	10.0285	NA	10.0808	9.61565	9.21223	9.84018	9.60155	9.30112	8.59394	9.37018	8.18426	9.09568	8.80334	9.01357	9.37732	8.55202	8.89448	8.62736	8.85707	8.37242	8.18638	6.95093	8.11598	7.09345	7.40542	8.3592	7.19083	7.19124	9.07687	6.05506	8.59815	8.73685	8.68727	8.71594	8.48146	9.0296	7.79187	8.73963	7.76296	7.81017	8.72992
2/Q8IZP2/P50502_ADEPSSEES(UniMod_21)DLEIDK	ADEPSSEES(UniMod_21)DLEIDK	2482_y3_1_ADEPSSEES(UniMod_21)DLEIDK_2	11.5487	NA	11.6485	11.2891	10.3025	11.5214	9.36089	10.4914	10.4201	10.2388	9.73174	10.0394	10.9563	10.1457	10.6673	9.64926	10.8046	9.58155	10.1371	8.84635	8.83846	7.79893	8.78583	8.23095	8.0835	7.77424	8.19083	7.19124	10.2024	8.22498	7.42822	8.82431	7.54977	9.62848	8.31153	8.76657	8.25131	9.63272	8.17799	8.22521	NA
2/Q8IZP2/P50502_ADEPSSEES(UniMod_21)DLEIDK	ADEPSSEES(UniMod_21)DLEIDK	2485_y5_1_ADEPSSEES(UniMod_21)DLEIDK_2	10.4788	NA	10.5559	10.2429	9.38737	10.6483	8.57407	9.51753	8.80726	9.14779	8.80574	9.37579	9.45386	9.04837	9.3408	8.4451	9.22986	9.38224	9.1749	8.2025	8.07946	6.21396	7.74401	7.77152	7.66846	5.77424	NA	7.9282	8.93936	7.64002	8.42822	8.54421	6.8128	8.62848	7.31153	8.25199	7.1138	8.83917	7.17799	7.81017	7.31488
2/Q8IZP2/P50502_ADEPSSEES(UniMod_21)DLEIDK	ADEPSSEES(UniMod_21)DLEIDK	2488_y12_2_ADEPSSEES(UniMod_21)DLEIDK_2	11.8018	6.64869	11.6474	11.3344	10.3866	11.8617	9.5701	10.6522	10.5106	10.712	9.2387	9.92943	10.9295	10.4208	10.8597	9.49955	10.6772	9.48534	10.2911	8.84635	7.37902	6.95093	8.04886	7.35648	7.89085	5.77424	8.19083	8.19124	7.61743	NA	NA	7.90678	7.54977	8.87641	6.31153	8.25199	7.79187	8.73963	NA	6.22521	7.72992
2/Q8IZP2/P50502_ADEPSSEES(UniMod_21)DLEIDK	ADEPSSEES(UniMod_21)DLEIDK	2494_y10_1_ADEPSSEES(UniMod_21)DLEIDK_2	8.68697	5.64869	8.17149	7.90243	7.28624	8.33096	6.87363	7.40311	7.74014	7.41083	5.48382	6.28833	7.69643	7.24265	7.75584	6.74466	7.45512	6.62736	6.45869	6.78746	6.37902	4.629	5.97847	7.35648	6.40542	6.77424	7.19083	5.60627	7.2024	6.05506	5.42822	7.05878	6.22784	6.95041	5.31153	5.44464	NA	5.93228	NA	NA	5.72992
2/Q8IZP2/P50502_ADEPSSEES(UniMod_21)DLEIDK	ADEPSSEES(UniMod_21)DLEIDK	2497_y12_1_ADEPSSEES(UniMod_21)DLEIDK_2	8.82676	NA	8.40596	8.18254	7.54927	7.96839	5.87363	7.74415	7.93279	7.04826	6.48382	6.61026	6.99599	6.65769	7.22532	NA	7.81769	6.62736	6.82126	5.2025	5.96399	4.629	6.4639	NA	6.40542	NA	8.51276	5.60627	NA	NA	7.01319	6.73685	NA	NA	NA	NA	5.79187	5.93228	NA	NA	NA
2/Q8N0Y7/P18669_SYDVPPPPM(UniMod_35)EPDHPFYSNISK_Phospho_1	SYDVPPPPM(UniMod_35)EPDHPFYSNISK_Phospho_1	61629_b3_1_SY(UniMod_21)DVPPPPM(UniMod_35)EPDHPFYSNISK_3	9.75965	9.34913	10.6924	11.2204	10.7796	9.0664	10.279	11.0772	10.297	8.82586	9.00738	10.2414	12.4373	9.271	9.60852	9.497	11.729	10.9484	9.35045	9.2025	9.73658	8.53589	10.2963	9.35648	9.50816	9.47468	9.77579	8.9282	9.2024	NA	9.12866	9.12589	6.8128	9.0208	8.11889	8.25199	9.79187	9.97459	9.49992	9.68464	8.72992
2/Q8N0Y7/P18669_SYDVPPPPM(UniMod_35)EPDHPFYSNISK_Phospho_1	SYDVPPPPM(UniMod_35)EPDHPFYSNISK_Phospho_1	61636_y15_2_SY(UniMod_21)DVPPPPM(UniMod_35)EPDHPFYSNISK_3	6.58972	NA	7.89138	8.55451	8.28624	6.16104	7.33306	7.88854	7.66975	6.2409	6.06878	8.09568	9.31791	6.24265	6.0554	7.55202	8.76324	8.79728	6.45869	8.00985	7.54895	6.95093	8.17712	7.35648	6.89085	8.09617	8.51276	5.60627	7.61743	6.05506	6.42822	6.73685	5.22784	6.95041	5.31153	7.0296	7.1138	7.25421	7.17799	NA	5.72992
2/Q8N0Y7/P18669_SYDVPPPPM(UniMod_35)EPDHPFYSNISK_Phospho_1	SYDVPPPPM(UniMod_35)EPDHPFYSNISK_Phospho_1	61639_y8_1_SY(UniMod_21)DVPPPPM(UniMod_35)EPDHPFYSNISK_3	8.03029	8.64869	8.54346	8.95306	8.42374	7.96839	7.96109	8.49622	8.55542	7.04826	7.06878	8.68065	9.63709	7.74515	6.86275	7.32962	9.28795	9.58155	7.55823	8.2025	7.37902	NA	8.18011	7.35648	8.40542	8.58159	8.51276	8.19124	9.2024	NA	8.23558	8.43729	6.8128	6.95041	7.63346	8.25199	8.1138	8.73963	8.17799	9.03256	NA
2/Q8N0Y7/P18669_SYDVPPPPM(UniMod_35)EPDHPFYSNISK_Phospho_1	SYDVPPPPM(UniMod_35)EPDHPFYSNISK_Phospho_1	61640_y17_2_SY(UniMod_21)DVPPPPM(UniMod_35)EPDHPFYSNISK_3	8.73435	8.23365	10.0349	10.2439	9.77043	8.48297	9.36395	10.1242	9.9292	8.32836	8.18426	9.68065	11.5414	8.74313	8.81028	8.74466	10.5397	10.2421	8.45869	8.59154	8.54513	8.53589	9.26845	7.09345	8.33142	8.77424	NA	7.9282	NA	6.64002	7.42822	8.98478	6.8128	8.32892	6.31153	NA	8.25131	NA	7.76296	8.54714	7.31488
2/Q8N0Y7/P18669_SYDVPPPPM(UniMod_35)EPDHPFYSNISK_Phospho_1	SYDVPPPPM(UniMod_35)EPDHPFYSNISK_Phospho_1	61642_y9_1_SY(UniMod_21)DVPPPPM(UniMod_35)EPDHPFYSNISK_3	6.95229	7.97062	7.40596	8.61864	6.77166	5.898	6.19556	7.66615	7.66975	6.56283	6.48382	NA	8.69643	6.24265	6.64036	6.74466	8.0628	7.21232	6.82126	7.66193	NA	6.21396	NA	5.77152	7.25342	6.77424	8.19083	6.60627	8.2024	NA	7.42822	6.73685	6.22784	6.21344	NA	NA	7.59923	7.73963	6.17799	NA	6.72992
2/Q96E39/P38159_DGYGGSRDS(UniMod_21)YSSSR	DGYGGSRDS(UniMod_21)YSSSR	20729_b4_1_DGYGGSRDS(UniMod_21)YSSSR_3	8.53725	8.81861	NA	8.84997	8.42374	8.09964	9.22783	8.66424	8.80256	9.2409	9.06591	8.8089	8.95018	7.65769	9.00959	9.8301	9.75662	9.62736	8.78062	9.48614	9.23701	9.02132	9.23864	8.85898	9.43937	9.47468	8.99818	8.60627	8.61743	8.51449	7.75015	7.73685	7.8128	7.7984	NA	7.0296	NA	7.73963	8.76296	7.81017	8.72992
2/Q96E39/P38159_DGYGGSRDS(UniMod_21)YSSSR	DGYGGSRDS(UniMod_21)YSSSR	20730_y4_1_DGYGGSRDS(UniMod_21)YSSSR_3	8.1043	9.23365	8.33196	8.73894	9.60816	7.898	9.26595	8.70568	9.20343	8.88476	9.00738	9.04322	7.90288	7.97962	8.91338	8.06659	8.64346	9.62736	9.7164	9.75562	9.46446	8.71646	9.29903	9.72571	9.03547	9.3592	8.19083	9.30671	7.61743	8.7555	7.75015	7.73685	7.8128	8.21344	8.8965	7.0296	8.79187	8.25421	8.49992	8.22521	8.31488
2/Q96E39/P38159_DGYGGSRDS(UniMod_21)YSSSR	DGYGGSRDS(UniMod_21)YSSSR	20733_y10_2_DGYGGSRDS(UniMod_21)YSSSR_3	8.1043	7.97062	7.66899	8.1785	8.54927	7.898	8.26595	7.95566	8.95973	8.82586	8.29117	8.45825	8.3883	8.05001	8.0554	8.74466	8.10511	9.48297	8.69573	8.95739	9.6197	8.32944	9.17861	9.57887	9.16894	8.09617	8.19083	9.69374	8.78736	8.95736	7.42822	6.73685	7.54977	7.43583	8.31153	6.44464	8.37684	7.93228	8.76296	NA	NA
2/Q96E39/P38159_DGYGGSRDS(UniMod_21)YSSSR	DGYGGSRDS(UniMod_21)YSSSR	20734_y5_1_DGYGGSRDS(UniMod_21)YSSSR_3	6.95229	7.64869	7.54346	8.34301	8.96216	6.16104	8.33306	7.08119	8.77249	8.04826	8.29117	8.53626	7.45542	7.24265	7.64036	7.91459	7.70666	8.71482	8.50932	8.59482	8.83846	8.32944	8.94195	9.52641	9.12581	8.09617	NA	8.19124	7.2024	8.7555	7.42822	6.32181	6.8128	6.21344	7.63346	6.44464	8.37684	6.93228	7.76296	7.22521	8.72131
2/Q96E39/P38159_DGYGGSRDS(UniMod_21)YSSSR	DGYGGSRDS(UniMod_21)YSSSR	20735_y11_2_DGYGGSRDS(UniMod_21)YSSSR_3	NA	9.23365	9.25013	10.7702	9.31346	NA	9.97717	9.61961	10.9502	10.8889	10.5009	10.3687	9.35018	9.26537	9.95655	10.3239	9.7672	10.9424	10.4214	10.9745	10.938	10.2054	10.9507	11.2565	10.5177	9.58159	NA	10.6063	NA	10.2212	8.42822	7.32181	9.8128	9.0208	10.1695	7.0296	NA	8.92798	9.76296	9.68464	9.05185
2/Q96E39/P38159_DVYLS(UniMod_21)PR	DVYLS(UniMod_21)PR	30108_y5_2_DVYLS(UniMod_21)PR_2	13.9096	13.5421	13.5273	13.7163	13.5362	14.3156	13.7391	14.1889	14.0439	14.3328	14.0395	13.4325	12.3483	14.1064	13.9192	13.5124	13.7637	13.4162	14.2593	15.7111	15.2879	14.821	15.4686	15.0472	15.7666	NA	NA	NA	NA	15.583	14.3866	15.4957	15.118	14.203	14.1204	14.2563	14.9538	15.3921	14.1191	NA	13.8656
2/Q96E39/P38159_DVYLS(UniMod_21)PR	DVYLS(UniMod_21)PR	30109_b3_1_DVYLS(UniMod_21)PR_2	14.0333	13.7735	13.7245	13.786	13.5275	14.2852	13.6822	13.9753	13.8859	14.3322	14.1535	13.7307	12.6383	14.1006	13.9702	13.8893	13.7343	13.8817	14.1834	15.5542	15.2835	14.8775	15.251	15.1218	15.671	15.001	12.9828	14.7304	14.9775	15.7091	14.6704	15.4315	15.2513	14.1713	14.3625	14.4768	15.0362	15.3519	14.4266	14.1243	14.1798
2/Q96E39/P38159_DVYLS(UniMod_21)PR	DVYLS(UniMod_21)PR	30110_y3_1_DVYLS(UniMod_21)PR_2	14.4809	14.0746	14.3002	14.1418	14.102	14.6646	14.1607	14.5285	14.2916	14.8682	14.5287	14.1552	12.9883	14.5244	14.4152	14.3494	14.1674	14.1925	14.6042	16.0122	15.6333	15.3519	15.7402	15.5169	16.052	15.3413	13.5158	15.1242	15.3005	16.1798	15.0158	15.8364	15.6586	14.6993	14.7664	14.7551	15.5025	15.7957	14.8618	14.5016	14.4869
2/Q96E39/P38159_DVYLS(UniMod_21)PR	DVYLS(UniMod_21)PR	30112_y4_1_DVYLS(UniMod_21)PR_2	14.7965	14.4445	14.5755	14.6329	14.4509	15.1276	14.5142	14.9065	14.7269	15.1586	14.9505	14.4865	13.3609	14.9491	14.8078	14.6872	14.5549	14.5802	14.9869	16.3948	16.1053	15.7037	16.1271	15.959	16.4693	15.7184	13.849	15.412	15.6989	16.6012	15.5711	16.1687	16.0902	15.1028	15.2065	15.2977	15.8403	16.1611	15.3448	15.0009	14.9192
2/Q96E39/P38159_DVYLS(UniMod_21)PR	DVYLS(UniMod_21)PR	30113_y5_1_DVYLS(UniMod_21)PR_2	16.6886	16.4612	16.4696	16.4714	16.3157	16.9189	16.3513	16.7243	16.5015	16.9526	16.7334	16.3484	15.3221	16.771	16.6552	16.5301	16.3102	16.3676	16.7899	18.1617	17.8767	17.588	17.8546	17.7677	18.1845	17.6919	15.8951	17.4136	17.6398	18.4254	17.3905	17.819	17.8975	16.959	17.075	17.1159	17.6619	17.9687	17.3065	16.9697	16.9556
2/Q96E39/P38159_DYGHS(UniMod_21)SSRDDYPSR	DYGHS(UniMod_21)SSRDDYPSR	30346_y3_1_DYGHS(UniMod_21)SSRDDYPSR_3	8.36733	9.89662	9.12842	9.89998	9.2828	8.27122	9.42822	9.64015	9.15149	9.48883	9.38612	9.71459	9.08345	9.04509	9.30332	9.06659	9.43037	9.01967	8.85893	9.78603	10.2605	9.67131	9.95597	9.29508	9.54137	7.3592	8.19083	7.60627	9.07687	7.37699	9.01319	9.73685	10.1347	9.62633	9.77097	9.76657	9.1138	8.83917	8.17799	8.22521	9.97785
2/Q96E39/P38159_DYGHS(UniMod_21)SSRDDYPSR	DYGHS(UniMod_21)SSRDDYPSR	30349_y4_1_DYGHS(UniMod_21)SSRDDYPSR_3	10.4907	11.075	10.4188	10.8047	11.116	10.3883	10.8785	10.9865	10.7645	11.2468	11.0021	11.0407	11.0492	10.5062	11.1045	10.3296	11.0458	11.6412	10.7004	11.1971	11.3865	11.3387	11.9213	10.8097	11.7951	10.2337	NA	9.7762	10.4707	9.69891	10.3351	10.7347	10.927	10.8342	10.8951	10.6908	11.0353	9.57614	NA	NA	10.6797
2/Q96E39/P38159_DYGHS(UniMod_21)SSRDDYPSR	DYGHS(UniMod_21)SSRDDYPSR	30350_y9_2_DYGHS(UniMod_21)SSRDDYPSR_3	6.58972	NA	6.66899	7.265	7.28624	5.57607	7.19556	NA	6.34782	6.82586	6.80574	7.74776	6.58095	NA	7.0554	5.74466	6.64776	NA	6.82126	8.37242	8.96399	7.95093	8.24151	NA	7.54293	6.77424	7.19083	6.60627	NA	6.05506	6.42822	7.90678	NA	7.62848	8.11889	7.0296	7.79187	NA	6.17799	NA	NA
2/Q96E39/P38159_DYGHS(UniMod_21)SSRDDYPSR	DYGHS(UniMod_21)SSRDDYPSR	30356_y12_2_DYGHS(UniMod_21)SSRDDYPSR_3	7.1043	NA	7.78447	8.09508	8.05177	6.746	7.68098	8.01979	7.51775	8.14779	7.06878	7.09568	7.58095	7.97618	7.64036	7.32962	7.23272	8.43471	7.7388	8.37242	8.18638	8.08843	8.04559	7.94144	7.99039	6.77424	7.77579	7.19124	NA	6.05506	8.42822	8.19628	NA	7.7984	8.11889	7.76657	7.37684	NA	NA	NA	8.31488
2/Q96E39/P38159_DYGHS(UniMod_21)SSRDDYPSR	DYGHS(UniMod_21)SSRDDYPSR	30357_y6_1_DYGHS(UniMod_21)SSRDDYPSR_3	7.1043	7.23365	6.08403	7.09508	6.96431	6.38343	7.45859	7.66615	7.25471	7.2409	6.80574	7.61026	6.58095	6.65769	7.22532	NA	7.22507	6.94928	6.45869	8.10939	8.46649	7.95093	8.04886	7.94144	8.47581	NA	NA	5.60627	7.93936	5.05506	7.42822	7.90678	8.8128	8.08791	7.8965	NA	8.37684	6.51724	NA	6.22521	8.31488
2/Q99502/O95677_NNPS(UniMod_21)PPPDSDLER	NNPS(UniMod_21)PPPDSDLER	101274_y5_1_NNPS(UniMod_21)PPPDSDLER_2	10.5619	10.8581	10.2113	10.0482	10.423	10.5369	10.0625	10.5597	10.5721	10.7328	10.2104	10.4959	10.9809	10.5008	10.3195	10.2682	10.8407	10.6893	9.50695	9.15448	8.46649	8.95093	8.74401	8.57887	9.60706	9.23367	9.19083	8.60627	9.2024	7.86241	8.59815	8.90678	8.39777	8.53537	8.77097	8.25199	8.37684	8.51724	8.98535	9.03256	9.63681
2/Q99502/O95677_NNPS(UniMod_21)PPPDSDLER	NNPS(UniMod_21)PPPDSDLER	101276_y11_2_NNPS(UniMod_21)PPPDSDLER_2	11.1603	11.3766	11.0465	10.7942	11.1876	11.17	10.7754	10.975	11.0692	10.8542	10.6518	11.2629	11.7047	11.238	10.9205	11.0837	11.3085	11.2116	10.0919	9.87358	9.46446	9.71646	9.48943	9.47196	9.91518	10.0962	8.99818	9.7762	9.78736	7.86241	9.51569	9.59483	8.8128	8.43583	8.77097	9.0296	9.1138	8.93228	9.17799	9.81017	9.63681
2/Q99502/O95677_NNPS(UniMod_21)PPPDSDLER	NNPS(UniMod_21)PPPDSDLER	101278_y7_1_NNPS(UniMod_21)PPPDSDLER_2	10.6104	10.5067	10.5728	10.361	10.4539	10.7229	10.3949	10.6614	10.4539	10.5976	10.0985	10.7641	11.3231	10.8801	10.1639	10.137	10.8585	10.4602	9.93056	9.41195	9.28591	8.71646	8.90085	8.77152	9.33142	8.3592	9.36075	NA	7.93936	7.05506	8.88766	8.32181	7.8128	8.08791	8.63346	NA	9.0398	8.63272	9.34792	9.39513	8.05185
2/Q99502/O95677_NNPS(UniMod_21)PPPDSDLER	NNPS(UniMod_21)PPPDSDLER	101280_y8_1_NNPS(UniMod_21)PPPDSDLER_2	11.3395	11.1081	11.197	10.8054	11.0872	11.2732	11.0578	11.2364	11.2709	11.058	10.8539	11.2392	11.8459	11.2749	10.8455	10.9917	11.7048	11.4162	10.4024	9.69435	8.96399	9.629	9.4379	9.09345	10.1699	9.68113	8.77579	9.30671	8.78736	7.64002	8.75015	9.05878	8.0352	9.15204	NA	8.44464	NA	8.63272	8.76296	8.81017	NA
2/Q99502/O95677_NNPS(UniMod_21)PPPDSDLER	NNPS(UniMod_21)PPPDSDLER	101283_y9_1_NNPS(UniMod_21)PPPDSDLER_2	11.0066	10.456	10.6039	10.8047	10.8187	10.9955	10.998	10.786	10.7749	10.8668	10.2349	11.079	11.4154	11.2797	10.8185	10.526	11.2641	10.7944	10.1674	9.15669	9.02288	8.21396	9.08121	8.47196	9.91639	8.09617	NA	8.19124	8.2024	8.22498	7.75015	NA	6.8128	6.95041	7.31153	8.25199	NA	7.73963	NA	NA	NA
2/Q9H898/Q9NQW6_TPIS(UniMod_21)PLK	TPIS(UniMod_21)PLK	148967_y3_1_TPIS(UniMod_21)PLK_2	8.68926	8.97062	8.25395	9.1785	7.66475	9.21718	8.12156	8.19666	9.36384	10.0953	8.57128	8.19522	NA	9.07915	8.51483	8.20409	8.38301	8.08679	9.50219	10.0828	9.99093	10.0853	9.35434	8.47196	9.0792	10.7742	8.99818	9.8542	9.52432	10.5756	7.01319	9.12917	9.3153	9.48171	9.01197	9.0296	8.87529	8.39171	9.34792	NA	8.31488
2/Q9H898/Q9NQW6_TPIS(UniMod_21)PLK	TPIS(UniMod_21)PLK	148968_y6_2_TPIS(UniMod_21)PLK_2	8.82676	NA	8.83637	9.37342	8.35335	9.24445	8.19212	8.48977	9.71706	10.2334	8.80574	8.53626	5.99599	9.26678	8.96229	8.19783	8.30892	7.94928	9.9279	10.2196	10.4192	10.4054	9.76008	8.94144	9.96264	10.5791	9.51276	10.3612	9.7049	10.6082	7.75015	9.59483	10.3959	9.48646	9.55946	9.9682	9.69647	8.73963	8.76296	NA	8.53728
2/Q9H898/Q9NQW6_TPIS(UniMod_21)PLK	TPIS(UniMod_21)PLK	148971_y5_1_TPIS(UniMod_21)PLK_2	7.68926	8.23365	7.78447	8.61565	7.28624	8.38343	7.67607	8.13733	8.73851	9.14779	8.18426	NA	4.99599	7.65769	8.0511	7.54217	7.58636	7.62736	8.60332	9.28996	9.33322	9.38389	8.74198	7.09345	8.89085	10.0222	8.51276	8.9282	9.51974	9.91304	NA	8.64374	8.39777	8.79458	8.11889	8.25199	8.9618	7.25421	NA	6.22521	7.31488
2/Q9H898/Q9NQW6_TPIS(UniMod_21)PLK	TPIS(UniMod_21)PLK	148972_b6_1_TPIS(UniMod_21)PLK_2	6.58972	6.64869	5.66899	6.09508	5.54927	6.57607	6.68098	6.49622	7.15518	7.41083	NA	5.28833	NA	6.24265	5.64036	NA	6.0628	NA	7.23056	7.2025	8.37902	7.95093	6.97847	6.35648	6.40542	8.77424	6.19083	7.9282	7.61743	8.51449	5.42822	7.54421	7.22784	7.21344	6.31153	7.0296	7.37684	NA	NA	6.22521	6.72992
2/Q9H898/Q9NQW6_TPIS(UniMod_21)PLK	TPIS(UniMod_21)PLK	148973_y6_1_TPIS(UniMod_21)PLK_2	7.68926	7.64869	7.40596	8.95306	7.54927	8.43168	8.03973	7.66615	8.59394	8.823	8.18426	6.87329	3.99599	8.61189	7.22532	7.55202	7.0628	6.94928	8.64919	8.78746	9.42342	9.66923	8.40888	7.94144	8.66559	9.94416	8.99818	9.51316	9.61743	9.64002	NA	8.05878	8.54977	7.7984	7.31153	8.44464	NA	7.25421	7.76296	7.22521	NA
2/Q9NZH5/O95997_LFQLGPPS(UniMod_21)PVK	LFQLGPPS(UniMod_21)PVK	84221_b3_1_LFQLGPPS(UniMod_21)PVK_2	11.4792	8.45604	11.1881	10.5522	9.89279	11.5219	11.1709	11.5331	9.78523	10.7305	9.39071	9.14394	8.94574	9.82666	10.3935	8.83212	10.0687	8.79728	9.98949	9.20035	10.6618	10.6503	9.65547	9.46931	9.47581	9.94416	8.77579	9.51316	8.93936	8.96195	9.42822	9.64374	9.61688	9.43583	9.31153	8.44464	9.74385	8.39171	NA	9.81017	7.72992
2/Q9NZH5/O95997_LFQLGPPS(UniMod_21)PVK	LFQLGPPS(UniMod_21)PVK	84224_b4_1_LFQLGPPS(UniMod_21)PVK_2	10.0483	NA	9.12634	8.41701	8.71919	9.84108	9.26595	9.79913	8.47711	8.99324	7.80574	8.28833	6.99599	8.18125	8.51483	8.4451	8.23082	7.43471	7.7388	7.66193	8.37902	8.87693	7.97847	7.57887	7.54293	NA	7.19083	NA	7.61743	8.37699	8.75015	8.64374	8.8128	7.7984	NA	7.44464	9.1138	8.1022	6.17799	7.22521	6.72992
2/Q9NZH5/O95997_LFQLGPPS(UniMod_21)PVK	LFQLGPPS(UniMod_21)PVK	84228_y6_1_LFQLGPPS(UniMod_21)PVK_2	11.2371	8.23365	10.3852	9.97539	9.35662	11.2401	10.4869	11.0309	9.2293	10.047	9.06878	9.14631	8.69643	9.72173	10.0316	8.32962	9.6747	8.3278	9.40622	8.72606	10.6635	10.5347	9.51215	8.67841	8.72735	9.46938	NA	9.30671	10.0098	8.51449	9.01319	9.64374	9.39777	8.7984	NA	8.76657	9.74607	8.93228	8.98535	9.03256	7.31488
2/Q9NZH5/O95997_LFQLGPPS(UniMod_21)PVK	LFQLGPPS(UniMod_21)PVK	84231_y7_1_LFQLGPPS(UniMod_21)PVK_2	11.6781	7.23365	11.0564	10.1805	10.0708	11.6653	11.2097	11.4887	9.80569	10.6807	9.2387	9.28833	9.12527	9.97962	10.5594	9.26822	10.3332	7.62736	9.80108	9.15669	10.2848	10.8551	9.63055	9.35648	9.17096	10.5291	8.99818	9.30671	9.31787	9.14252	9.23558	8.90678	9.54633	9.21344	7.31153	9.25199	9.31544	7.73963	7.17799	9.03256	7.72992
2/Q9NZH5/O95997_LFQLGPPS(UniMod_21)PVK	LFQLGPPS(UniMod_21)PVK	84232_y8_1_LFQLGPPS(UniMod_21)PVK_2	10.6627	NA	10.0819	9.13947	9.05177	10.4904	9.85091	10.4348	8.66803	9.41083	8.65374	7.61026	7.58095	8.74515	9.37561	7.32962	9.05742	7.79728	8.89926	7.66193	9.28591	10.0537	8.78583	8.94144	7.78394	9.09617	NA	7.9282	8.78736	7.86241	8.88766	8.73685	9.0352	8.08791	NA	8.0296	8.49231	7.73963	NA	7.81017	7.31488
2/Q9Y4E1/Q641Q2_AVAS(UniMod_21)PEATVSQTDENK	AVAS(UniMod_21)PEATVSQTDENK	13856_y5_1_AVAS(UniMod_21)PEATVSQTDENK_2	8.68926	8.81861	8.08403	8.61864	8.05177	8.16104	8.87363	9.11093	8.95973	8.62994	9.06878	8.53626	8.16591	8.17826	7.64036	8.55202	9.20964	9.01967	8.65134	8.78746	8.77134	8.32944	8.41143	8.47196	8.66846	7.77424	7.19083	NA	8.61743	8.05506	NA	9.69105	8.54977	NA	8.31153	NA	9.59923	8.93228	8.98535	9.03256	8.89985
2/Q9Y4E1/Q641Q2_AVAS(UniMod_21)PEATVSQTDENK	AVAS(UniMod_21)PEATVSQTDENK	13861_y7_1_AVAS(UniMod_21)PEATVSQTDENK_2	9.82363	10.1081	9.03822	9.76616	8.42374	8.38097	9.75394	9.66233	9.57297	9.76446	9.28871	9.19522	8.99384	9.32877	8.69925	9.55202	9.53467	9.83681	9.04202	9.06048	9.28591	8.53589	9.08281	9.01945	9.0835	9.23367	8.51276	8.41363	8.78736	8.51449	9.12337	9.82431	8.39777	8.87641	8.11889	8.44464	9.24818	8.73963	8.49992	9.03256	9.53728
2/Q9Y4E1/Q641Q2_AVAS(UniMod_21)PEATVSQTDENK	AVAS(UniMod_21)PEATVSQTDENK	13865_y9_1_AVAS(UniMod_21)PEATVSQTDENK_2	8.53471	8.23365	8.40596	8.55451	7.42374	6.898	8.87363	8.95566	9.22814	8.41083	7.48382	8.74776	8.31791	7.90562	7.86275	8.4451	8.45512	8.87528	7.7388	8.90029	7.54895	7.95093	7.24151	7.57887	8.33142	8.09617	NA	8.19124	7.2024	7.64002	7.42822	8.64374	7.54977	7.21344	8.48146	7.76657	7.79187	8.1022	7.76296	7.22521	7.72992
2/Q9Y4E1/Q641Q2_AVAS(UniMod_21)PEATVSQTDENK	AVAS(UniMod_21)PEATVSQTDENK	13867_y10_1_AVAS(UniMod_21)PEATVSQTDENK_2	8.36733	7.23365	7.54346	7.79552	6.54927	7.03551	7.96109	7.30358	8.15518	7.82586	7.29117	7.87329	6.80334	7.90562	6.64036	7.06659	8.0628	7.94928	7.89926	8.10939	7.18638	7.21396	6.97847	6.77152	7.25342	NA	NA	7.19124	7.2024	6.05506	7.42822	7.54421	6.22784	5.62848	6.8965	6.44464	7.59923	7.25421	7.17799	7.22521	NA
2/Q9Y4E1/Q641Q2_AVAS(UniMod_21)PEATVSQTDENK	AVAS(UniMod_21)PEATVSQTDENK	13870_y12_1_AVAS(UniMod_21)PEATVSQTDENK_2	8.1043	7.64869	6.40596	7.41701	6.96431	6.16104	7.78052	7.66615	7.43529	8.14779	7.48382	6.87329	6.80334	7.56458	6.37732	7.32962	NA	7.79728	7.45869	7.37242	7.18638	6.629	7.11598	7.35648	6.89085	6.77424	NA	6.60627	NA	6.05506	7.01319	7.05878	6.22784	6.21344	NA	7.44464	7.37684	6.93228	6.17799	7.81017	7.31488
2/Q9Y5K3/P49585_MLQAIS(UniMod_21)PK	MLQAIS(UniMod_21)PK	94228_b3_1_MLQAIS(UniMod_21)PK_2	9.64035	9.34913	9.6061	9.265	8.21223	10.3524	8.96109	9.53645	9.12793	9.37018	9.91008	9.04322	8.31791	10.0119	9.78332	10.0301	9.10615	8.53425	10.203	10.4861	10.1852	9.95093	10.5963	8.47196	10.3305	10.3592	9.36075	9.30671	NA	11.7791	10.1831	10.691	10.5498	10.9478	10.4408	10.5301	11.1309	10.8149	NA	9.39513	10.3738
2/Q9Y5K3/P49585_MLQAIS(UniMod_21)PK	MLQAIS(UniMod_21)PK	94229_y3_1_MLQAIS(UniMod_21)PK_2	10.0465	8.81861	9.78315	10.1122	8.60816	10.9168	9.29829	10.079	9.4966	9.94134	10.0971	9.57373	8.31791	10.2562	10.1215	10.552	9.56681	8.71482	10.5046	10.7088	10.2605	10.3014	10.3935	8.09345	10.3838	10.2337	NA	10.1268	7.93936	12.0389	10.5575	11.1607	10.6541	10.6718	10.3115	10.9682	11.4185	10.0197	8.76296	NA	9.81739
2/Q9Y5K3/P49585_MLQAIS(UniMod_21)PK	MLQAIS(UniMod_21)PK	94235_y5_1_MLQAIS(UniMod_21)PK_2	10.3929	9.34913	10.144	10.002	8.96216	11.4225	9.67853	10.4105	9.66545	10.0198	10.4123	10.0407	7.90288	10.6279	10.2234	10.1693	10.0455	8.79728	10.9114	10.9252	10.8686	10.3569	10.6619	NA	11.0754	10.0222	8.99818	9.69374	8.78736	12.2682	10.6762	11.1908	10.7484	11.2799	10.6317	10.6541	11.7187	10.6589	9.17799	9.54714	10.5879
2/Q9Y5K3/P49585_MLQAIS(UniMod_21)PK	MLQAIS(UniMod_21)PK	94236_y6_1_MLQAIS(UniMod_21)PK_2	9.93018	9.81861	9.40424	9.70839	8.13423	10.8624	9.42675	9.76033	9.07185	9.88338	10.2387	9.19293	7.69643	10.0443	9.48006	9.78697	9.30982	8.21232	10.6763	10.7208	10.701	9.5832	10.5228	8.77152	11.1649	10.5816	9.19083	9.51316	7.93936	11.7362	NA	11.7755	NA	11.2397	NA	NA	11.8441	NA	9.98535	NA	NA
2/Q9Y5K3/P49585_MLQAIS(UniMod_21)PK	MLQAIS(UniMod_21)PK	94237_y7_1_MLQAIS(UniMod_21)PK_2	9.13656	NA	9.12634	8.68004	7.77166	10.3773	8.77823	9.19666	8.25471	8.99579	9.2387	8.67737	6.58095	9.5133	8.6965	8.99259	8.78683	NA	9.75687	9.62716	9.66443	9.27286	9.51215	7.35648	10.189	8.3592	8.19083	NA	NA	10.9377	NA	10.3218	9.54977	9.62848	9.55946	NA	10.4923	NA	8.49992	8.54714	8.89985
3/A8CG34/Q96HA1/A6NF01_SQT(UniMod_21)PERPAK	SQT(UniMod_21)PERPAK	136633_b3_1_SQT(UniMod_21)PERPAK_2	7.48281	7.97062	7.25395	7.90243	7.54927	7.48297	7.68098	7.19666	6.15518	8.48883	6.80574	7.45825	5.99599	6.97962	6.37732	7.74466	7.1543	7.21232	6.45869	8.00985	8.54895	8.43636	8.11598	8.09345	8.88594	8.3592	NA	8.7762	8.78736	8.64002	NA	6.32181	5.22784	4.62848	5.31153	NA	5.79187	NA	NA	NA	5.72992
3/A8CG34/Q96HA1/A6NF01_SQT(UniMod_21)PERPAK	SQT(UniMod_21)PERPAK	136634_y4_1_SQT(UniMod_21)PERPAK_2	NA	7.23365	6.40596	6.68004	7.13423	7.03551	5.87363	6.08119	5.34782	7.41083	6.80574	7.28833	5.58095	NA	7.51483	6.74466	NA	6.21232	4.65134	7.66193	5.96399	6.21396	8.04886	7.57887	8.17096	6.77424	7.77579	7.9282	NA	7.37699	NA	5.73685	NA	4.62848	NA	NA	4.79187	4.93228	7.17799	NA	NA
3/A8CG34/Q96HA1/A6NF01_SQT(UniMod_21)PERPAK	SQT(UniMod_21)PERPAK	136635_y5_1_SQT(UniMod_21)PERPAK_2	6.78237	NA	6.08403	6.41701	5.96431	NA	6.45859	6.30358	NA	6.82586	6.48382	6.87329	5.99599	5.65769	6.86275	6.74466	5.0628	5.62736	5.2363	6.52443	6.96399	6.21396	7.82647	7.09345	6.40542	NA	NA	6.60627	7.93936	NA	NA	NA	NA	NA	NA	NA	NA	NA	NA	NA	NA
3/A8CG34/Q96HA1/A6NF01_SQT(UniMod_21)PERPAK	SQT(UniMod_21)PERPAK	136637_y6_1_SQT(UniMod_21)PERPAK_2	8.98996	7.97062	8.08403	7.90243	8.04772	8.47838	8.51748	9.0138	6.93279	9.56283	7.29117	8.09568	6.58095	7.65769	8.2997	NA	7.92078	6.62736	7.35178	NA	8.8996	9.38134	9.69572	9.35648	9.80882	9.3592	8.19083	7.9282	8.42479	8.64002	NA	NA	NA	NA	NA	NA	NA	NA	NA	NA	NA
3/A8CG34/Q96HA1/A6NF01_SQT(UniMod_21)PERPAK	SQT(UniMod_21)PERPAK	136639_y7_1_SQT(UniMod_21)PERPAK_2	NA	5.64869	4.08403	6.09508	NA	5.16104	5.45859	NA	NA	NA	5.48382	6.61026	3.99599	4.65769	5.64036	NA	4.64776	NA	5.2363	NA	5.37902	5.629	5.65654	NA	6.40542	5.77424	NA	NA	NA	6.05506	NA	NA	NA	NA	NA	NA	NA	NA	6.17799	NA	NA
3/P07900/Q58FG0/Q14568_DKPEIEDVGS(UniMod_21)DEEEEKK	DKPEIEDVGS(UniMod_21)DEEEEKK	22140_y4_1_DKPEIEDVGS(UniMod_21)DEEEEKK_3	6.78237	9.23365	7.66899	10.7614	9.13423	6.57607	7.19556	7.08119	10.0155	9.96623	8.8023	10.1686	8.80334	9.88192	9.26299	10.2978	9.28703	9.71482	10.6221	7.37242	8.37902	6.95093	8.24151	8.09345	7.25342	8.3592	7.77579	7.9282	8.61743	7.37699	8.01319	8.54421	9.22784	8.71594	8.11889	8.89781	7.79187	8.25421	9.63743	8.81017	9.31488
3/P07900/Q58FG0/Q14568_DKPEIEDVGS(UniMod_21)DEEEEKK	DKPEIEDVGS(UniMod_21)DEEEEKK	22143_y5_1_DKPEIEDVGS(UniMod_21)DEEEEKK_3	7.48281	9.55558	7.08403	11.032	9.69093	7.38343	8.62852	7.95566	9.98755	9.82586	9.65183	10.495	9.28139	10.1085	9.48166	10.6743	9.97768	10.052	10.6	8.66193	8.77134	8.43636	8.18011	7.94144	6.89085	9.3592	7.19083	8.19124	8.61743	8.22498	8.75015	9.26041	9.13473	7.95041	8.48146	9.25199	8.37684	8.73963	8.49992	7.81017	9.31488
3/P07900/Q58FG0/Q14568_DKPEIEDVGS(UniMod_21)DEEEEKK	DKPEIEDVGS(UniMod_21)DEEEEKK	22145_y6_1_DKPEIEDVGS(UniMod_21)DEEEEKK_3	6.95229	7.97062	6.66899	10.6298	9.17004	6.898	7.45859	7.81815	9.73441	9.0458	9.39071	9.84292	8.45542	9.60634	8.91101	9.87198	9.0368	9.71077	10.5628	8.10939	7.37902	8.21396	7.82647	8.35648	7.54293	7.77424	7.77579	7.9282	8.2024	8.22498	9.42822	10.0205	9.80994	8.87641	9.399	9.96521	9.25131	9.45584	7.17799	8.22521	10.2505
3/P07900/Q58FG0/Q14568_DKPEIEDVGS(UniMod_21)DEEEEKK	DKPEIEDVGS(UniMod_21)DEEEEKK	22147_b7_1_DKPEIEDVGS(UniMod_21)DEEEEKK_3	7.2418	8.81861	7.89138	11.701	10.171	7.27651	6.87363	8.25111	10.547	10.3039	10.3653	11.5107	9.38667	11.0836	10.1398	11.0061	10.2332	10.9233	11.7872	7.00985	7.83846	NA	7.82647	7.57887	6.0835	NA	8.51276	8.41363	8.61743	NA	8.01319	7.90678	7.22784	NA	8.48146	NA	6.37684	7.51724	8.76296	8.81017	8.05185
3/P07900/Q58FG0/Q14568_DKPEIEDVGS(UniMod_21)DEEEEKK	DKPEIEDVGS(UniMod_21)DEEEEKK	22148_y7_1_DKPEIEDVGS(UniMod_21)DEEEEKK_3	6.78237	NA	6.08403	8.4874	7.54927	7.27651	5.45859	6.66615	7.93279	8.70033	8.65374	8.74776	6.99599	8.74515	7.96229	8.65155	7.87015	8.71482	9.45378	7.52443	7.54895	6.629	6.97847	7.09345	7.0835	8.09617	6.19083	7.9282	7.61743	7.05506	NA	9.97753	9.68727	9.0208	9.48146	10.2979	NA	NA	7.76296	7.81017	9.18935
3/Q00526/P24941/P06493_IGEGTY(UniMod_21)GVVYK	IGEGTY(UniMod_21)GVVYK	69844_y3_1_IGEGTY(UniMod_21)GVVYK_2	13.0237	12.5647	12.7879	11.2458	NA	12.9312	13.171	13.1242	10.7479	10.7282	11.0788	11.0356	11.1462	10.9378	12.4751	10.1353	12.3225	10.4794	10.2284	12.7341	13.0813	12.8884	12.2862	11.9921	12.6247	12.7022	10.5128	12.0301	NA	12.2976	14.311	14.2603	13.797	13.3115	13.2462	13.2612	14.2255	13.7172	12.8184	13.3594	13.436
3/Q00526/P24941/P06493_IGEGTY(UniMod_21)GVVYK	IGEGTY(UniMod_21)GVVYK	69851_y6_1_IGEGTY(UniMod_21)GVVYK_2	12.1978	NA	11.9085	10.5823	10.6974	12.2599	12.1876	12.4217	9.78364	9.84999	10.0044	10.4941	10.1592	10.4681	11.6071	9.74036	11.5602	9.911	9.55364	11.8298	12.4436	12.1345	11.6409	11.6336	11.7866	12.1443	9.89127	NA	NA	NA	13.4747	13.0908	12.9263	12.4502	12.455	12.3091	13.4453	13.0594	12.666	12.5794	12.5324
3/Q00526/P24941/P06493_IGEGTY(UniMod_21)GVVYK	IGEGTY(UniMod_21)GVVYK	69853_y7_1_IGEGTY(UniMod_21)GVVYK_2	11.4588	11.0718	10.8809	9.99393	9.79116	11.6316	11.3071	11.5814	9.06925	8.88476	9.18426	9.6442	9.19986	9.75622	10.8689	NA	10.6765	NA	8.40368	11.1721	11.5088	11.3647	10.8265	10.4706	11.2054	11.444	8.51276	10.5605	10.141	10.5469	12.8716	12.3565	12.3911	11.74	11.4379	11.5895	12.4893	12.219	11.4259	11.4347	11.6595
3/Q00526/P24941/P06493_IGEGTY(UniMod_21)GVVYK	IGEGTY(UniMod_21)GVVYK	69855_y8_1_IGEGTY(UniMod_21)GVVYK_2	13.4069	12.6084	13.0439	11.8113	11.5947	13.3817	13.4576	13.5169	10.9353	10.918	11.2955	11.2678	11.3002	11.1195	12.8974	10.4411	12.7955	10.3488	10.2103	13.1766	13.701	13.1825	12.5873	12.2999	12.8993	13.2309	10.5128	12.5993	11.8232	12.7475	14.6122	14.2793	14.2593	13.6094	13.3115	13.6368	14.5488	14.1785	13.3678	13.6354	13.506
3/Q00526/P24941/P06493_IGEGTY(UniMod_21)GVVYK	IGEGTY(UniMod_21)GVVYK	69857_y10_1_IGEGTY(UniMod_21)GVVYK_2	12.6877	12.2004	12.4363	10.9789	10.9546	12.6423	12.7469	12.676	10.0236	10.4438	10.5458	10.8223	10.6142	10.6158	12.0695	9.9504	11.9267	NA	9.45008	12.5169	12.8815	12.249	12.0529	11.3622	12.2069	12.5736	9.99818	11.6672	11.4719	11.7509	13.9441	13.5954	13.3398	12.8993	12.9033	12.6853	14.0262	13.4142	12.5127	12.6986	12.7438
3/Q00526/P24941/P06493_IGEGTYGVVYK_Phospho_1	IGEGTYGVVYK_Phospho_1	26161_y5_1_IGEGTYGVVY(UniMod_21)K_2	7.78237	NA	7.40596	7.68004	7.96431	7.48297	7.68098	NA	7.34782	NA	7.06878	NA	7.16591	6.97962	7.37732	NA	7.76324	NA	5.65134	8.52443	8.46649	7.95093	8.18011	8.77152	7.89085	9.3592	NA	NA	NA	NA	10.1287	9.12917	9.68727	8.62848	8.77097	10.0296	9.18419	9.01974	9.63743	NA	9.31488
3/Q00526/P24941/P06493_IGEGTYGVVYK_Phospho_1	IGEGTYGVVYK_Phospho_1	26162_y6_1_IGEGTYGVVY(UniMod_21)K_2	12.1978	12.1535	11.9085	10.3936	10.555	12.2599	12.1321	12.4217	9.78364	9.84999	10.0044	10.4941	10.1184	10.4809	11.576	9.74036	11.5602	9.911	9.55364	11.8298	12.4436	12.1345	11.6855	11.5959	11.7866	12.1443	9.89127	11.889	12.022	12.3232	13.4747	13.0908	12.9053	12.3982	12.455	12.6098	13.4054	13.0175	12.7744	12.3711	12.5324
3/Q00526/P24941/P06493_IGEGTYGVVYK_Phospho_1	IGEGTYGVVYK_Phospho_1	26163_y7_1_IGEGTYGVVY(UniMod_21)K_2	11.4588	11.1375	10.8809	9.99393	9.76552	11.6316	11.2387	11.5814	9.06925	8.88476	9.18426	9.6442	9.19986	9.81804	10.856	8.06659	10.6765	8.08679	8.40368	11.1721	11.5088	11.3647	10.8464	10.4426	11.2054	11.444	8.51276	10.5605	10.141	10.5469	12.8716	12.3565	12.3502	11.6869	11.4379	11.85	12.4254	12.191	11.3874	11.0832	11.6595
3/Q00526/P24941/P06493_IGEGTYGVVYK_Phospho_1	IGEGTYGVVYK_Phospho_1	26164_y8_1_IGEGTYGVVY(UniMod_21)K_2	13.4069	12.6763	13.0439	11.8044	11.5947	13.3817	13.4292	13.5169	10.9353	10.918	11.2955	11.2678	11.291	11.1518	12.8721	10.4411	12.7955	10.3488	10.2103	13.1766	13.701	13.1825	12.6135	12.2763	12.8993	13.2309	10.5128	12.5993	11.8232	12.7122	14.6122	14.2793	14.2173	13.5424	13.3115	13.9011	14.5032	14.1521	13.5174	13.3252	13.506
3/Q00526/P24941/P06493_IGEGTYGVVYK_Phospho_1	IGEGTYGVVYK_Phospho_1	26165_y10_1_IGEGTYGVVY(UniMod_21)K_2	12.6877	12.2606	12.4363	10.9666	10.9432	12.6423	12.7315	12.676	10.0236	10.4438	10.5458	10.8223	10.6142	10.6388	12.0583	9.9504	11.9267	9.43471	9.45008	12.5169	12.8815	12.249	12.0615	11.3471	12.2069	12.5736	9.99818	11.6672	11.4719	11.7369	13.9441	13.5954	13.2978	12.8662	12.9033	12.9223	13.9824	13.3815	12.6491	12.5625	12.7438
5/O14715/Q99666/Q7Z3J3/A6NKT7/P49792_EDALDDSVSSSSVHASPLASS(UniMod_21)PVRK	EDALDDSVSSSSVHASPLASS(UniMod_21)PVRK	32156_y4_1_EDALDDSVSSSSVHASPLASS(UniMod_21)PVRK_3	10.0429	9.45604	8.17149	8.61864	10.3484	9.63291	9.2295	8.92249	9.12543	10.3233	9.56926	9.04067	8.3883	10.1549	9.00959	7.74466	8.76324	9.79537	9.98353	9.41195	9.46446	9.38389	9.24007	9.85493	10.4519	9.3592	8.19083	9.51316	9.51974	10.7248	11.2826	11.2995	10.7766	10.9253	11.4786	11.4838	11.0152	11.4026	11.1322	10.5471	11.794
5/O14715/Q99666/Q7Z3J3/A6NKT7/P49792_EDALDDSVSSSSVHASPLASS(UniMod_21)PVRK	EDALDDSVSSSSVHASPLASS(UniMod_21)PVRK	32165_y17_2_EDALDDSVSSSSVHASPLASS(UniMod_21)PVRK_3	8.1043	8.45604	7.40596	7.265	9.0457	8.21718	8.11794	8.08119	7.98893	9.63158	8.48382	7.28833	7.45542	8.65554	7.64036	7.55202	6.96969	8.87528	8.29519	8.52443	6.70095	9.01804	8.24151	8.35648	9.21082	8.09617	NA	8.19124	9.07687	9.64002	10.4218	9.53929	9.54977	9.67287	10.4796	9.83696	9.83627	10.0596	9.87843	10.0326	10.1222
5/O14715/Q99666/Q7Z3J3/A6NKT7/P49792_EDALDDSVSSSSVHASPLASS(UniMod_21)PVRK	EDALDDSVSSSSVHASPLASS(UniMod_21)PVRK	32170_y21_2_EDALDDSVSSSSVHASPLASS(UniMod_21)PVRK_3	9.13488	9.34913	7.08403	NA	8.76675	8.65949	7.68098	7.81815	7.25471	9.04826	8.06878	7.45825	NA	8.78107	7.0554	6.74466	7.15026	8.79728	8.29244	8.28591	7.54895	8.08843	7.4639	8.35648	9.43433	8.77424	NA	8.41363	8.61743	9.69341	9.75015	9.37796	9.80994	9.62848	9.8965	9.61074	9.8321	9.45584	10.2655	9.39513	10.6322
5/O14715/Q99666/Q7Z3J3/A6NKT7/P49792_EDALDDSVSSSSVHASPLASS(UniMod_21)PVRK	EDALDDSVSSSSVHASPLASS(UniMod_21)PVRK	32190_y4_1_EDALDDSVSSSSVHASPLASS(UniMod_21)PVRK_4	9.39708	9.45604	8.47307	8.84997	10.0457	9.5889	8.73161	8.77986	8.95832	10.2559	9.80574	8.87329	7.79843	9.78009	8.81028	7.74466	7.64776	9.83495	9.64596	9.28591	8.8996	9.32944	8.97847	9.81591	10.2667	8.94416	NA	8.7762	10.4754	10.9539	10.9488	10.983	11.0775	11.1602	11.5367	11.3492	10.5695	11.1371	10.4259	10.7488	11.9375
5/O14715/Q99666/Q7Z3J3/A6NKT7/P49792_EDALDDSVSSSSVHASPLASS(UniMod_21)PVRK	EDALDDSVSSSSVHASPLASS(UniMod_21)PVRK	32196_y17_2_EDALDDSVSSSSVHASPLASS(UniMod_21)PVRK_4	9.20383	8.23365	7.40596	8.09508	9.38577	9.37605	8.26595	8.13733	7.93279	9.69877	8.48382	8.53264	7.31791	9.20789	8.30332	7.32962	7.15026	9.38224	9.232	8.45043	7.37902	8.629	8.35434	8.85898	9.63516	NA	NA	7.9282	8.78736	9.69891	10.3351	10.2256	9.8717	10.4577	11.0891	10.8677	10.2149	10.6288	10.4223	9.92565	10.8174
A1L170_ASS(UniMod_21)PSLIER	ASS(UniMod_21)PSLIER	12837_y6_2_ASS(UniMod_21)PSLIER_2	7.36733	7.64869	6.66899	6.41701	6.96431	7.27651	7.04355	6.95566	6.51775	7.2409	7.48382	NA	NA	6.65769	6.0554	6.32962	6.87015	6.21232	7.55823	7.00985	6.96399	7.43636	6.24151	NA	5.66846	6.77424	NA	7.19124	NA	7.05506	NA	7.54421	NA	8.08791	NA	9.14508	7.9618	7.51724	7.76296	NA	7.31488
A1L170_ASS(UniMod_21)PSLIER	ASS(UniMod_21)PSLIER	12838_y3_1_ASS(UniMod_21)PSLIER_2	10.2182	10.456	9.4399	9.45263	9.68703	10.0626	9.65124	10.1456	9.0189	9.32836	9.8745	9.713	8.57808	9.71761	9.75187	9.13698	9.74194	9.38224	10.0704	9.78316	9.46446	9.87512	9.4379	9.09345	9.28923	8.94416	8.99818	10.1298	9.42479	9.7555	9.82054	10.4905	10.923	10.4841	10.5969	10.9667	10.4643	9.83688	9.76296	9.68464	10.3738
A1L170_ASS(UniMod_21)PSLIER	ASS(UniMod_21)PSLIER	12841_y4_1_ASS(UniMod_21)PSLIER_2	9.82468	9.893	9.32652	8.68004	8.9185	10.2404	9.11975	9.61961	8.92992	9.52454	9.23616	9.14394	8.44916	9.62951	9.4428	9.13698	9.41279	9.43471	9.5753	9.05811	8.62695	9.02132	8.51452	8.23095	8.54293	8.77424	8.99818	9.30671	9.31787	10.0551	10.5157	9.78125	10.0352	10.5088	9.77097	10.4425	10.0773	9.25421	10.2655	8.81017	9.81739
A1L170_ASS(UniMod_21)PSLIER	ASS(UniMod_21)PSLIER	12842_y5_1_ASS(UniMod_21)PSLIER_2	9.42347	10.2925	9.72788	9.41701	8.54927	9.8553	8.87363	9.77633	9.07185	9.41083	9.52613	9.24031	8.16591	9.271	9.14286	7.74466	8.94078	9.08679	10.1045	8.95484	9.18638	9.27286	8.94018	8.67841	8.0835	8.94416	9.19083	10.0626	9.61743	10.007	9.88766	10.4093	10.4373	10.1188	9.8965	10.8353	10.5185	9.68717	9.98535	NA	9.81739
A1L170_ASS(UniMod_21)PSLIER	ASS(UniMod_21)PSLIER	12843_y6_1_ASS(UniMod_21)PSLIER_2	10.529	10.5043	10.2309	9.55295	9.76675	10.8522	9.75044	10.2	9.34352	10.1683	10.2875	9.57373	8.84684	9.99159	9.80646	9.20409	10.007	10.0837	10.0848	9.87358	9.7349	NA	9.35301	8.94144	9.43769	8.94416	9.89127	9.8542	10.0769	10.1843	10.3824	10.7957	10.7166	10.8509	10.7346	11.3754	10.8964	10.2865	10.9329	9.39513	10.7278
A1L390_GPLS(UniMod_21)PFNSR	GPLS(UniMod_21)PFNSR	57673_y3_1_GPLS(UniMod_21)PFNSR_2	8.2418	9.55558	7.89138	7.79552	8.71919	8.21993	7.78052	7.30358	8.63146	8.41083	8.39071	8.61026	7.58095	8.7	8.14286	7.06659	8.0628	7.62736	8.17191	8.37242	7.96399	8.71646	7.24151	7.77152	8.72735	NA	8.19083	7.19124	9.31258	8.37699	9.12866	8.54421	8.39777	8.21344	9.11889	8.0296	8.69876	8.51724	NA	8.81017	8.89985
A1L390_GPLS(UniMod_21)PFNSR	GPLS(UniMod_21)PFNSR	57674_y8_2_GPLS(UniMod_21)PFNSR_2	7.36733	8.64869	7.39907	6.68004	7.54927	8.09964	7.33306	7.95566	7.59575	NA	7.29117	7.61026	5.58095	NA	8.14286	6.74466	7.92078	NA	7.11077	8.2025	8.07946	7.95093	7.56343	7.09345	7.89085	7.3592	7.77579	8.19124	8.42479	8.22498	NA	7.32181	9.13473	8.71594	7.63346	9.0296	9.1138	8.83917	8.98535	8.81017	8.89985
A1L390_GPLS(UniMod_21)PFNSR	GPLS(UniMod_21)PFNSR	57675_y4_1_GPLS(UniMod_21)PFNSR_2	8.36733	8.64869	7.99092	8.18254	7.8712	8.70536	8.45285	8.19666	9.07185	9.41083	8.65374	8.61026	6.80334	8.46504	8.75584	8.20409	8.30892	7.79728	8.82126	8.52443	8.77134	7.43636	8.11598	7.35648	8.25342	9.3592	8.77579	8.41363	8.78736	8.22498	8.42822	8.19628	9.47577	8.62848	8.63346	8.25199	7.9618	8.93228	10.178	8.81017	8.72992
A1L390_GPLS(UniMod_21)PFNSR	GPLS(UniMod_21)PFNSR	57678_y6_1_GPLS(UniMod_21)PFNSR_2	5.78237	8.23365	6.08403	7.41701	7.8712	7.16104	7.33306	7.40311	8.15272	8.04826	8.29117	6.87329	NA	7.90562	6.86275	7.74466	7.2289	6.62736	8.60332	NA	7.96399	7.95093	7.11598	6.35648	6.66846	6.77424	NA	5.60627	7.61743	7.05506	NA	5.73685	7.8128	NA	6.31153	7.44464	NA	NA	7.17799	NA	NA
A1L390_GPLS(UniMod_21)PFNSR	GPLS(UniMod_21)PFNSR	57679_y7_1_GPLS(UniMod_21)PFNSR_2	6.1043	5.64869	4.08403	6.09508	6.28624	4.57607	6.19556	6.30358	6.66975	NA	5.48382	6.28833	5.58095	6.46504	5.64036	5.74466	5.38473	5.62736	6.82126	6.2025	5.37902	5.629	5.97847	4.77152	4.0835	NA	NA	NA	5.61743	6.05506	5.42822	5.73685	6.22784	4.62848	5.31153	NA	5.79187	4.93228	7.76296	6.22521	5.72992
C9JLW8_S(UniMod_21)PPSSSEIFTPAHEENVR	S(UniMod_21)PPSSSEIFTPAHEENVR	133811_y5_1_S(UniMod_21)PPSSSEIFTPAHEENVR_3	11.721	10.7362	11.4673	8.89998	10.0926	11.5166	11.639	11.166	8.83815	8.88476	8.39071	8.81189	10.908	8.35813	10.7075	9.20409	10.9355	9.15092	9.00889	10.2003	10.1852	9.95093	9.9947	10.2634	10.4402	10.5291	NA	10.2501	10.3179	10.303	12.2319	11.5782	11.8551	11.8032	11.7834	11.8828	11.7751	11.9615	11.3073	11.5088	11.9551
C9JLW8_S(UniMod_21)PPSSSEIFTPAHEENVR	S(UniMod_21)PPSSSEIFTPAHEENVR	133815_y15_2_S(UniMod_21)PPSSSEIFTPAHEENVR_3	10.8189	9.97062	10.4533	7.90243	9.24971	10.6121	10.8328	9.93442	7.04826	7.70033	7.48382	NA	10.1802	7.24265	9.93571	7.91459	9.51597	7.43471	7.45869	9.24481	8.54895	8.32944	8.56343	8.94144	9.25151	9.23367	8.19083	8.41363	8.93936	8.96195	10.9185	10.2885	10.5837	10.5592	10.771	10.6926	10.4603	10.9704	9.87843	10.8691	10.8174
C9JLW8_S(UniMod_21)PPSSSEIFTPAHEENVR	S(UniMod_21)PPSSSEIFTPAHEENVR	133817_y16_2_S(UniMod_21)PPSSSEIFTPAHEENVR_3	11.4514	10.6487	10.5698	7.79023	9.69093	10.8885	11.0083	10.8164	7.80726	7.94134	7.80574	8.45825	10.8355	8.51567	10.3204	7.74466	10.2058	8.94928	7.2363	9.56005	9.50831	8.21396	9.32762	9.47196	9.57382	9.68113	8.99818	9.51316	9.78736	9.96195	11.868	10.9435	10.9545	11.5637	11.5014	11.0579	11.093	11.6234	11.036	11.3545	11.8572
C9JLW8_S(UniMod_21)PPSSSEIFTPAHEENVR	S(UniMod_21)PPSSSEIFTPAHEENVR	133819_y8_1_S(UniMod_21)PPSSSEIFTPAHEENVR_3	12.7903	11.6007	12.0886	8.95306	11.0538	12.405	12.3023	12.1619	8.90095	9.28321	9.06878	8.87329	11.9642	9.51211	11.5238	8.65155	11.5749	NA	8.45624	10.624	10.3736	10.1178	10.31	10.2618	10.9486	10.8597	9.19083	9.8542	10.2024	10.6386	12.7079	12.279	12.4312	12.4947	12.6097	12.0267	12.0596	12.6446	11.9581	12.3096	12.5932
C9JLW8_S(UniMod_21)PPSSSEIFTPAHEENVR	S(UniMod_21)PPSSSEIFTPAHEENVR	133824_y10_1_S(UniMod_21)PPSSSEIFTPAHEENVR_3	10.5848	9.893	10.2492	7.41701	9.17376	10.1957	10.1904	10.0287	7.25471	7.2409	6.48382	NA	10.2592	NA	9.54572	NA	9.41363	8.21232	6.82126	8.52099	8.18638	8.71646	8.35698	NA	9.0835	8.58159	NA	NA	NA	9.37699	10.8861	10.2256	10.1347	10.51	10.5595	10.252	10.4038	10.1748	9.34792	9.92035	10.4277
O00148_AEQDVENDLLDY(UniMod_21)DEEEEPQAPQESTPAPPKK	AEQDVENDLLDY(UniMod_21)DEEEEPQAPQESTPAPPKK	4300_y3_1_AEQDVENDLLDY(UniMod_21)DEEEEPQAPQESTPAPPKK_4	9.20863	7.64869	9.25204	9.00197	9.05177	7.38343	9.59895	10.3237	10.1867	10.3454	9.29117	9.28833	8.75087	7.97962	10.0735	NA	9.62831	8.08679	9.45746	11.0892	11.1943	10.6461	6.4639	10.4154	9.21278	9.8617	10.8347	9.51316	11.522	7.37699	8.23558	10.5697	8.8128	10.9296	9.01197	8.25199	10.3124	6.93228	7.17799	8.22521	6.72992
O00148_AEQDVENDLLDY(UniMod_21)DEEEEPQAPQESTPAPPKK	AEQDVENDLLDY(UniMod_21)DEEEEPQAPQESTPAPPKK	4301_y4_1_AEQDVENDLLDY(UniMod_21)DEEEEPQAPQESTPAPPKK_4	11.6612	NA	11.1419	11.3253	11.2694	9.64011	11.911	12.4158	12.3364	12.6232	11.7928	11.4023	10.3948	10.1946	12.1284	9.32962	11.7639	10.9433	11.5972	13.3384	13.58	13.0238	NA	12.9362	11.2874	11.9575	13.261	12.6004	13.8721	10.0093	10.1831	12.9134	11.7596	13.0447	10.2161	10.1451	12.5035	9.51724	NA	NA	9.63681
O00148_AEQDVENDLLDY(UniMod_21)DEEEEPQAPQESTPAPPKK	AEQDVENDLLDY(UniMod_21)DEEEEPQAPQESTPAPPKK	4303_y11_2_AEQDVENDLLDY(UniMod_21)DEEEEPQAPQESTPAPPKK_4	8.95038	NA	8.54346	8.73894	8.81992	7.27651	NA	9.45042	9.70202	9.88476	9.12767	8.87329	8.45542	8.11712	9.26485	7.74466	8.9196	8.62736	9.14319	10.131	10.5461	10.1526	NA	9.97911	8.60407	9.47468	10.5831	9.51316	11.0098	8.51449	NA	9.98478	9.62016	10.4061	8.11889	NA	10.3768	8.39171	NA	NA	8.05185
O00148_AEQDVENDLLDY(UniMod_21)DEEEEPQAPQESTPAPPKK	AEQDVENDLLDY(UniMod_21)DEEEEPQAPQESTPAPPKK	4304_y6_1_AEQDVENDLLDY(UniMod_21)DEEEEPQAPQESTPAPPKK_4	9.66034	NA	9.25395	9.37695	9.35662	8.16104	9.65124	10.6402	10.5101	10.6471	9.91008	9.45825	8.75087	8.41258	10.1827	7.55202	9.6859	9.53425	9.77866	11.2153	11.5996	11.1652	6.82647	11.3363	9.63809	10.5266	11.0488	11.2196	12.022	8.96195	8.8814	10.8424	10.0835	11.3674	8.77097	7.76657	10.5442	7.51724	7.76296	8.54714	8.53728
O00148_AEQDVENDLLDY(UniMod_21)DEEEEPQAPQESTPAPPKK	AEQDVENDLLDY(UniMod_21)DEEEEPQAPQESTPAPPKK	4313_y11_1_AEQDVENDLLDY(UniMod_21)DEEEEPQAPQESTPAPPKK_4	9.98531	9.23365	9.6031	8.84997	9.71665	8.38343	9.72567	10.7816	10.5197	10.7112	9.65374	9.93219	8.51955	8.70208	10.4062	7.32962	9.86339	9.37715	9.93056	11.7129	11.6649	11.0837	6.97847	11.3202	9.80752	10.0222	11.6155	10.7762	12.2668	8.64002	8.01319	10.6148	9.8717	11.239	7.8965	8.76657	10.3754	8.83458	8.49992	8.54714	NA
O00193_RSAS(UniMod_21)PDDDLGSSNWEAADLGNEER	RSAS(UniMod_21)PDDDLGSSNWEAADLGNEER	117955_y5_1_RSAS(UniMod_21)PDDDLGSSNWEAADLGNEER_3	11.1056	9.55558	11.9626	13.3042	10.5464	10.9193	12.7544	13.387	13.9215	10.0483	9.00738	10.1164	15.1319	11.7068	11.8609	10.7414	14.4784	10.4347	11.4839	10.0099	9.37902	9.21396	11.3767	9.09345	9.0835	10.2978	9.65026	9.9282	10.4754	9.44738	10.1287	10.3516	8.92828	9.94869	9.31153	9.44464	10.1138	10.0197	10.763	10.1321	10.0519
O00193_RSAS(UniMod_21)PDDDLGSSNWEAADLGNEER	RSAS(UniMod_21)PDDDLGSSNWEAADLGNEER	117957_y6_1_RSAS(UniMod_21)PDDDLGSSNWEAADLGNEER_3	11.2359	9.45604	11.83	13.1808	10.7936	11.1841	12.6728	13.336	13.7902	10.0483	9.57128	10.3534	15.0039	11.8388	11.8658	10.7209	14.3474	10.6707	11.3092	9.95611	9.73658	9.5832	11.2554	9.47196	9.66846	10.0222	9.77579	9.51316	9.93936	8.96195	10.126	10.3218	8.22784	10.6498	9.8965	9.44464	10.2181	9.79026	10.0849	10.0326	9.53728
O00193_RSAS(UniMod_21)PDDDLGSSNWEAADLGNEER	RSAS(UniMod_21)PDDDLGSSNWEAADLGNEER	117961_y7_1_RSAS(UniMod_21)PDDDLGSSNWEAADLGNEER_3	10.4096	NA	NA	12.6467	10.1111	10.2033	12.0749	12.5976	13.1134	9.2853	8.29117	NA	14.3278	10.9929	11.0029	10.1661	13.6939	10.0868	10.8251	9.93042	9.28591	8.71646	10.7496	8.77152	9.12789	NA	10.0977	9.69374	9.93936	8.51449	9.33511	10.1615	8.39777	10.2723	9.01197	9.0296	9.79187	9.51724	9.87843	9.92565	10.0519
O00193_RSAS(UniMod_21)PDDDLGSSNWEAADLGNEER	RSAS(UniMod_21)PDDDLGSSNWEAADLGNEER	117965_y8_1_RSAS(UniMod_21)PDDDLGSSNWEAADLGNEER_3	10.4933	9.45604	10.9603	12.4964	9.91518	10.0324	12.0144	12.6234	13.0377	9.04826	8.56723	9.81189	14.081	10.9294	10.8052	9.99078	13.568	9.53425	10.4926	8.95739	NA	8.53589	10.6842	8.77152	8.33142	8.94416	9.36075	8.60627	9.42479	7.86241	9.42822	9.49174	8.0352	9.15204	8.63346	9.35153	NA	9.25421	9.98535	9.68464	9.31488
O00193_RSAS(UniMod_21)PDDDLGSSNWEAADLGNEER	RSAS(UniMod_21)PDDDLGSSNWEAADLGNEER	117968_y9_1_RSAS(UniMod_21)PDDDLGSSNWEAADLGNEER_3	10.6714	8.97062	11.3615	NA	10.0916	10.4168	12.4168	12.8935	NA	8.94134	8.18426	9.49592	14.6499	11.2027	11.3141	10.137	14.009	9.98491	10.815	9.33178	8.62695	7.43636	10.981	NA	7.78394	9.23367	8.51276	8.60627	8.42479	7.86241	9.01319	9.19628	NA	NA	8.8965	9.0296	9.03618	9.01974	NA	8.54714	9.18935
O00203_NFYES(UniMod_21)DDDQK	NFYES(UniMod_21)DDDQK	97732_y3_1_NFYES(UniMod_21)DDDQK_2	9.2418	9.34913	9.75645	9.52134	9.76921	9.80214	9.89494	10.2176	10.366	8.63322	8.80574	8.98877	11.4278	9.9029	9.69925	NA	11.2425	9.08679	9.53165	9.24689	9.37902	8.53589	8.04886	8.47196	9.03769	9.23367	7.19083	8.41363	9.2024	8.86241	9.75015	9.26041	8.22784	9.08791	8.48146	NA	10.0398	8.83917	9.98535	10.0276	9.81739
O00203_NFYES(UniMod_21)DDDQK	NFYES(UniMod_21)DDDQK	97733_b3_1_NFYES(UniMod_21)DDDQK_2	10.1009	10.7362	10.7937	10.9243	10.9367	11.1823	11.0886	11.2406	11.5538	9.37018	9.18426	9.95941	12.4878	11.2801	10.9714	10.4171	12.5607	9.91276	10.9114	9.28996	9.93215	8.79893	8.78583	9.29508	9.81012	9.23367	8.51276	9.41363	9.42479	8.05506	10.4282	10.691	9.0352	9.58268	8.31153	8.25199	10.6499	8.39171	9.49992	10.5471	10.2535
O00203_NFYES(UniMod_21)DDDQK	NFYES(UniMod_21)DDDQK	97739_y6_1_NFYES(UniMod_21)DDDQK_2	8.64035	7.23365	9.75106	9.55295	9.71665	9.96348	9.98116	9.96654	10.0719	7.94134	7.65374	8.45825	11.0305	9.74212	9.51483	9.13698	10.9005	8.79728	9.20593	7.2025	7.70095	5.629	7.11598	7.35648	7.66846	NA	6.19083	7.19124	6.61743	7.37699	NA	7.90678	6.22784	8.08791	7.31153	5.44464	7.79187	6.93228	8.17799	NA	8.72992
O00203_NFYES(UniMod_21)DDDQK	NFYES(UniMod_21)DDDQK	97740_y7_1_NFYES(UniMod_21)DDDQK_2	7.68926	NA	9.12842	8.79552	9.21043	9.59527	9.36242	9.46914	9.45535	7.41083	6.48382	7.61026	10.7439	9.60856	8.81028	8.91459	10.6075	7.94928	9.32241	7.00985	7.18638	4.629	6.82647	7.09345	7.99039	6.77424	6.19083	7.19124	6.61743	5.05506	7.75015	7.32181	7.22784	7.62848	NA	NA	8.1138	6.51724	7.76296	7.22521	NA
O00203_NFYES(UniMod_21)DDDQK	NFYES(UniMod_21)DDDQK	97741_y8_1_NFYES(UniMod_21)DDDQK_2	10.1689	NA	10.7785	10.8563	10.8493	11.1281	11.0161	11.193	11.3158	9.23875	8.48382	10.0137	12.476	11.3315	11.0035	10.1645	12.5463	8.71482	11.0355	7.2025	7.54895	5.629	8.82456	7.57887	8.47581	NA	NA	NA	NA	NA	NA	8.32181	NA	8.21344	NA	NA	8.79187	6.51724	NA	NA	NA
O00264_EGEEPTVYS(UniMod_21)DEEEPK	EGEEPTVYS(UniMod_21)DEEEPK	35849_b4_1_EGEEPTVYS(UniMod_21)DEEEPK_2	10.2054	8.45604	10.7231	9.87519	10.0273	11.1911	10.2261	10.3375	9.97371	10.0726	9.18426	9.41761	10.4358	10.0991	10.4263	9.26822	11.1661	9.43471	10.4544	9.00985	7.96399	8.629	8.94018	9.77152	9.96381	9.3592	9.19083	8.41363	9.7049	8.86241	9.33511	9.49174	8.68727	8.87641	8.63346	8.61456	8.79187	9.39171	9.87843	9.22521	8.53728
O00264_EGEEPTVYS(UniMod_21)DEEEPK	EGEEPTVYS(UniMod_21)DEEEPK	35853_y11_2_EGEEPTVYS(UniMod_21)DEEEPK_2	10.1698	7.97062	10.6173	9.41701	9.96323	11.0047	10.1564	10.2587	9.97162	9.69721	8.06878	9.19522	10.261	9.99499	10.4104	9.49955	10.9044	8.87528	10.1394	9.28996	8.07946	8.08843	8.55885	9.41537	10.2883	8.94416	8.19083	8.7762	8.93936	8.64002	8.75015	9.05878	7.22784	8.21344	8.63346	8.61456	9.18419	9.1022	8.98535	9.03256	7.31488
O00264_EGEEPTVYS(UniMod_21)DEEEPK	EGEEPTVYS(UniMod_21)DEEEPK	35855_b7_1_EGEEPTVYS(UniMod_21)DEEEPK_2	9.20863	NA	9.29348	8.55451	9.05177	10.1866	9.65374	9.55923	9.30091	8.99579	7.65374	8.45825	9.20172	9.08395	9.3408	8.74466	10.0999	7.62736	9.32107	8.84635	7.37902	6.95093	8.70094	8.09345	8.83838	8.94416	7.77579	8.41363	9.07687	7.86241	8.59815	9.32181	8.0352	8.71594	8.31153	8.61456	8.87934	8.83917	9.34792	8.22521	8.53728
O00264_EGEEPTVYS(UniMod_21)DEEEPK	EGEEPTVYS(UniMod_21)DEEEPK	35860_y8_1_EGEEPTVYS(UniMod_21)DEEEPK_2	9.53343	6.64869	9.78182	8.55451	8.77166	9.89456	9.1555	9.51224	8.20581	8.88476	7.65374	8.09568	8.99384	8.56458	9.44608	8.4451	9.94835	8.08679	9.57869	7.52443	7.18638	6.95093	7.65654	7.94144	8.47581	8.09617	6.19083	5.60627	NA	NA	NA	7.90678	NA	6.95041	7.8965	7.44464	7.59923	7.51724	NA	NA	7.31488
O00264_EGEEPTVYS(UniMod_21)DEEEPK	EGEEPTVYS(UniMod_21)DEEEPK	35863_y11_1_EGEEPTVYS(UniMod_21)DEEEPK_2	9.98624	NA	9.86164	8.18254	9.12658	10.188	9.19384	9.57761	8.86989	8.63322	7.48382	8.28833	9.48019	8.97618	9.54572	NA	10.2592	8.08679	9.71435	7.2025	6.96399	6.21396	6.97847	7.09345	8.83584	NA	NA	NA	7.61743	7.05506	7.01319	8.43729	NA	NA	NA	NA	7.79187	8.39171	NA	NA	NA
O00264_EGEEPTVYS(UniMod_21)DEEEPKDESAR	EGEEPTVYS(UniMod_21)DEEEPKDESAR	35880_b4_1_EGEEPTVYS(UniMod_21)DEEEPKDESAR_3	12.6319	9.81861	12.3117	12.0859	12.5646	12.2054	12.4447	13.2229	12.6453	12.5966	10.7657	11.8279	13.2226	11.9227	12.8402	11.481	12.9624	12.5488	12.3473	12.3928	11.6202	10.9492	12.5364	12.2057	12.3726	8.77424	8.99818	8.7762	NA	9.91304	11.0429	11.756	9.68727	11.4328	10.4408	NA	11.3236	11.6439	NA	9.03256	9.18935
O00264_EGEEPTVYS(UniMod_21)DEEEPKDESAR	EGEEPTVYS(UniMod_21)DEEEPKDESAR	35881_y4_1_EGEEPTVYS(UniMod_21)DEEEPKDESAR_3	13.5535	10.4036	13.2386	12.7934	13.5126	13.1278	13.3294	14.156	13.6014	13.6593	11.8334	12.7933	14.0838	12.8191	13.7305	12.4298	13.8633	12.9681	13.2774	13.5979	12.5869	11.8141	13.6507	12.9969	13.3936	NA	NA	10.1912	9.78736	10.8339	11.6752	12.6701	11.2502	12.3948	11.4603	9.83696	12.4501	12.4967	10.178	10.4731	10.1222
O00264_EGEEPTVYS(UniMod_21)DEEEPKDESAR	EGEEPTVYS(UniMod_21)DEEEPKDESAR	35884_y5_1_EGEEPTVYS(UniMod_21)DEEEPKDESAR_3	12.627	9.97062	12.43	12.0351	12.5695	12.3283	12.5252	13.3385	12.7946	12.8131	11.3003	11.7637	13.3746	12.0987	12.9418	11.6686	13.1758	12.203	12.5909	12.7925	11.5726	11.2261	12.6386	12.3686	12.4888	9.23367	8.99818	8.60627	9.7049	10.1425	10.9185	11.9389	10.5132	11.5434	10.9248	9.14508	11.489	11.6973	8.76296	9.03256	9.89985
O00264_EGEEPTVYS(UniMod_21)DEEEPKDESAR	EGEEPTVYS(UniMod_21)DEEEPKDESAR	35891_y13_2_EGEEPTVYS(UniMod_21)DEEEPKDESAR_3	10.9028	NA	10.83	10.0448	10.8866	10.533	11.102	11.595	10.9435	10.9214	9.06304	10.0957	11.5881	10.4189	11.1256	9.74251	11.3997	10.7098	10.6465	10.9408	9.83846	9.87512	10.9036	10.9203	11.108	7.3592	NA	NA	7.61743	8.22498	8.59815	10.1259	8.22784	9.87641	NA	7.0296	9.87731	9.63272	NA	7.22521	NA
O00264_EGEEPTVYS(UniMod_21)DEEEPKDESAR	EGEEPTVYS(UniMod_21)DEEEPKDESAR	35895_y16_2_EGEEPTVYS(UniMod_21)DEEEPKDESAR_3	12.7291	NA	12.1527	11.4585	12.3122	12.0292	12.2141	13.1065	12.586	12.4137	10.7666	11.6205	12.9423	11.8331	12.5713	11.6452	12.6758	12.1012	12.1436	12.3893	11.3154	10.91	12.4842	11.95	12.4467	8.09617	8.19083	8.19124	8.61743	9.30299	9.82054	11.3175	9.68727	11.1947	9.55946	NA	10.9561	11.3561	8.17799	NA	8.53728
O00267_VVSISSEHLEPIT(UniMod_21)PTK	VVSISSEHLEPIT(UniMod_21)PTK	161447_y12_2_VVSISSEHLEPIT(UniMod_21)PTK_3	6.78237	7.23365	6.66899	6.41701	6.28624	7.746	6.87363	6.95566	6.51775	5.82586	NA	6.87329	NA	6.24265	7.37732	4.74466	5.38473	5.62736	NA	8.00985	7.54895	7.21396	7.4639	6.35648	7.66846	7.77424	NA	7.9282	7.61743	8.05506	8.01319	7.90678	7.22784	7.43583	8.11889	8.61456	7.1138	8.39171	7.17799	9.03256	7.72992
O00267_VVSISSEHLEPIT(UniMod_21)PTK	VVSISSEHLEPIT(UniMod_21)PTK	161448_y6_1_VVSISSEHLEPIT(UniMod_21)PTK_3	8.63798	9.10812	7.40596	7.68004	7.13423	8.898	6.87363	7.95566	7.80726	6.56283	5.48382	7.74776	6.99599	8.04673	8.2215	7.55202	7.0628	6.21232	6.2363	8.90294	7.96399	8.21396	8.51452	7.77152	8.60407	8.94416	9.77579	9.19124	7.93936	9.14252	8.75015	8.73685	8.68727	8.32892	8.48146	8.44464	8.87934	9.45584	8.17799	9.22521	8.72992
O00267_VVSISSEHLEPIT(UniMod_21)PTK	VVSISSEHLEPIT(UniMod_21)PTK	161449_y13_2_VVSISSEHLEPIT(UniMod_21)PTK_3	6.36733	6.64869	NA	6.68004	5.54927	7.38343	5.45859	NA	6.34782	6.2409	4.48382	5.87329	NA	5.65769	5.64036	5.74466	6.64776	4.62736	5.65134	7.52443	6.70095	7.79893	6.65654	NA	7.78394	7.3592	8.19083	7.19124	6.61743	7.37699	7.42822	7.54421	7.8128	7.43583	7.63346	8.0296	6.79187	8.39171	6.17799	NA	8.05185
O00267_VVSISSEHLEPIT(UniMod_21)PTK	VVSISSEHLEPIT(UniMod_21)PTK	161451_y14_2_VVSISSEHLEPIT(UniMod_21)PTK_3	9.68352	NA	8.54346	NA	8.81992	10.5782	8.57142	9.51117	NA	8.04826	8.48382	NA	NA	8.2988	8.57896	7.91459	8.48266	7.79728	8.34648	9.55669	10.1275	10.6225	10.2663	9.81591	10.0344	10.4181	10.4388	9.99859	10.5716	10.5114	9.67615	10.3488	10.5481	10.0879	10.3538	10.57	10.245	10.7628	9.98535	9.81017	9.97785
O00267_VVSISSEHLEPIT(UniMod_21)PTK	VVSISSEHLEPIT(UniMod_21)PTK	161452_y15_2_VVSISSEHLEPIT(UniMod_21)PTK_3	7.1043	5.64869	5.08403	NA	5.96431	7.746	6.19556	6.08119	5.66975	4.2409	6.06878	6.61026	5.58095	5.24265	6.64036	4.74466	6.0628	4.62736	5.65134	7.2025	6.37902	6.629	6.65654	7.57887	7.40542	7.3592	6.19083	6.60627	8.2024	6.05506	7.01319	7.54421	8.39777	7.62848	6.31153	8.61456	6.79187	8.1022	NA	7.22521	NA
O00273_AS(UniMod_21)PPGDLQNPK	AS(UniMod_21)PPGDLQNPK	12297_y3_1_AS(UniMod_21)PPGDLQNPK_2	11.2951	10.8563	11.2587	10.9243	10.9508	11.2455	11.1551	11.2118	10.8366	10.5628	11.0652	10.9728	11.1496	11.0975	10.8731	10.2993	11.5869	11.2842	10.8938	9.1071	9.86935	9.58098	9.76208	8.23095	9.47581	9.23367	NA	9.30671	NA	8.51449	11.7303	11.2126	10.8989	10.9104	11.3766	10.3026	11.1842	11.0187	10.5703	11.2252	11.0875
O00273_AS(UniMod_21)PPGDLQNPK	AS(UniMod_21)PPGDLQNPK	12299_y9_2_AS(UniMod_21)PPGDLQNPK_2	12.4356	12.1034	12.2746	11.8954	12.3531	12.4058	12.5792	12.7559	11.8676	11.7274	11.881	12.1386	12.1933	12.1093	12.2569	11.7506	13.0686	12.289	12.0222	10.4648	11.1722	10.6279	11.1979	8.85898	10.6352	10.4181	9.51276	NA	10.4754	9.7555	12.809	12.5442	11.8404	11.9641	12.3423	11.6522	12.5928	12.1089	11.3479	11.9243	12.2512
O00273_AS(UniMod_21)PPGDLQNPK	AS(UniMod_21)PPGDLQNPK	12301_y5_1_AS(UniMod_21)PPGDLQNPK_2	11.3791	10.4036	10.9253	10.6929	11.2086	10.9282	11.1466	11.1575	10.4524	10.5782	10.8564	10.9301	10.7736	10.9325	10.8071	10.6731	11.4216	11.1344	10.7051	8.59482	9.42342	9.5832	9.92244	8.57887	9.66846	NA	NA	9.30671	9.86536	NA	11.5367	11.2439	10.7824	10.9835	10.8321	9.9682	11.3303	10.838	10.5703	10.8691	10.7299
O00273_AS(UniMod_21)PPGDLQNPK	AS(UniMod_21)PPGDLQNPK	12303_y7_1_AS(UniMod_21)PPGDLQNPK_2	11.1726	10.3491	10.8753	10.7056	10.9146	11.4476	11.0407	11.1983	10.5917	10.3474	10.9901	10.6094	10.9103	10.689	10.9328	10.6743	11.4978	11.2698	10.5311	9.28996	9.99093	9.21396	9.76407	8.23095	9.25151	9.3592	7.77579	9.0657	9.31787	8.51449	11.6743	11.0036	10.7514	10.5354	11.012	10.1995	11.198	10.5761	10.178	10.8102	11.0519
O00273_AS(UniMod_21)PPGDLQNPK	AS(UniMod_21)PPGDLQNPK	12304_y8_1_AS(UniMod_21)PPGDLQNPK_2	14.0416	13.0995	13.8128	13.542	13.7067	13.9651	13.8992	14.0312	13.2748	12.9246	13.5001	13.461	13.7438	13.6339	13.6751	13.302	14.1819	13.6824	13.5275	11.7302	12.1971	11.9323	12.376	10.4126	12.1654	NA	NA	NA	NA	NA	14.1766	13.7232	13.0517	13.0936	13.6181	13.0857	13.814	13.3778	13.0664	13.4772	13.4231
O00308_TTPATGEQS(UniMod_21)PGAR	TTPATGEQS(UniMod_21)PGAR	151665_y4_1_TTPATGEQS(UniMod_21)PGAR_2	10.1845	10.041	10.008	11.4668	11.0543	10.437	10.608	10.1462	11.4479	11.562	11.2714	11.2596	9.91882	11.0319	11.0124	11.4225	11.1455	11.3324	11.1248	10.8395	10.6758	10.7941	10.8972	10.7202	10.5662	9.8617	10.1908	10.7356	10.7874	9.75285	6.42822	4.73685	6.22784	6.21344	6.8965	5.44464	5.79187	NA	6.17799	NA	6.72992
O00308_TTPATGEQS(UniMod_21)PGAR	TTPATGEQS(UniMod_21)PGAR	151669_y11_2_TTPATGEQS(UniMod_21)PGAR_2	10.134	10.7341	10.6445	11.7635	11.2118	10.6153	10.4932	10.6465	12.072	11.8064	11.7582	11.5057	10.329	11.4375	11.1019	11.916	11.3411	11.7052	11.3675	11.074	11.0406	11.0164	11.2297	11.2725	11.0487	10.5816	10.0977	10.8488	10.7029	10.8048	7.01319	4.73685	5.22784	NA	NA	5.44464	6.37684	NA	6.17799	7.22521	NA
O00308_TTPATGEQS(UniMod_21)PGAR	TTPATGEQS(UniMod_21)PGAR	151673_y8_1_TTPATGEQS(UniMod_21)PGAR_2	7.68926	7.64869	7.89138	9.08647	8.48787	7.96839	7.78052	8.07832	9.22229	9.19066	9.00439	8.74776	7.99599	8.35813	8.30332	8.55202	8.2704	9.32515	8.64704	8.00985	8.18638	8.43636	8.24151	7.09345	8.2496	8.09617	7.77579	7.60627	7.61743	7.05506	NA	NA	NA	NA	5.31153	NA	NA	NA	NA	NA	NA
O00308_TTPATGEQS(UniMod_21)PGAR	TTPATGEQS(UniMod_21)PGAR	151675_y10_1_TTPATGEQS(UniMod_21)PGAR_2	5.78237	5.64869	6.40596	7.09508	7.66475	5.57607	6.19556	6.30358	7.80413	7.2409	NA	7.74776	6.58095	6.97962	NA	7.55202	6.64776	6.62736	6.97326	6.78746	6.37902	7.21396	5.97847	6.35648	NA	NA	NA	6.60627	NA	6.05506	NA	NA	NA	NA	NA	NA	NA	NA	NA	NA	NA
O00308_TTPATGEQS(UniMod_21)PGAR	TTPATGEQS(UniMod_21)PGAR	151676_y11_1_TTPATGEQS(UniMod_21)PGAR_2	7.48281	7.64869	NA	9.29709	8.54927	7.27122	7.33306	6.95566	9.31526	8.69721	8.94012	9.14394	7.80334	7.74515	8.44444	9.13698	7.9651	8.4298	8.35178	8.3686	8.07946	8.53589	8.04886	8.47196	8.2496	8.09617	NA	8.19124	8.42479	8.51449	NA	NA	NA	4.62848	NA	NA	NA	NA	NA	NA	NA
O00429_SKPIPIMPAS(UniMod_21)PQK	SKPIPIMPAS(UniMod_21)PQK	127850_y6_1_SKPIPIMPAS(UniMod_21)PQK_2	10.9263	NA	10.6364	10.6613	9.09359	10.9428	10.933	10.8182	9.73605	10.1212	10.4578	9.98877	9.90288	9.76522	10.2032	9.32962	10.6283	8.79728	10.0055	10.5751	10.5875	10.3569	10.3537	NA	10.292	NA	9.65026	9.19124	10.0769	8.96195	10.8205	10.7802	9.47577	10.2134	10.0639	10.1451	10.6734	10.3901	9.34792	10.1321	10.2535
O00429_SKPIPIMPAS(UniMod_21)PQK	SKPIPIMPAS(UniMod_21)PQK	127854_y9_1_SKPIPIMPAS(UniMod_21)PQK_2	11.2909	NA	10.8465	10.9189	9.0087	11.4135	11.4471	11.6695	10.1242	10.7097	10.3641	9.87329	9.72131	10.0459	10.8683	9.83212	11.3062	8.71482	10.3312	10.9246	10.9895	10.7778	10.3662	NA	10.1016	NA	NA	NA	8.61743	9.37699	11.6932	10.983	10.2702	10.5319	10.5969	10.5739	11.2814	10.1802	9.49992	9.81017	10.5373
O00429_SKPIPIMPAS(UniMod_21)PQK	SKPIPIMPAS(UniMod_21)PQK	127856_y11_1_SKPIPIMPAS(UniMod_21)PQK_2	9.42347	NA	8.60759	9.29895	7.54927	9.59739	9.3957	9.73872	8.25471	9.09888	8.80574	8.37579	7.45542	8.46013	8.86275	8.20409	8.81769	NA	8.45624	8.84635	8.96399	9.5336	8.74401	NA	8.0792	NA	NA	NA	7.2024	NA	10.0721	9.69105	8.22784	8.87641	8.63346	8.61456	8.69876	8.73963	NA	7.81017	8.72992
O00429_SKPIPIMPAS(UniMod_21)PQK	SKPIPIMPAS(UniMod_21)PQK	127857_y6_2_SKPIPIMPAS(UniMod_21)PQK_3	10.5487	11.5794	9.99092	10.4153	10.4698	10.3278	10.4848	10.6532	7.80726	10.1716	9.65374	9.87329	8.69643	9.35813	9.91101	10.0301	10.2783	8.87528	9.2363	9.41009	10.4003	10.8769	8.94195	10.2309	10.2313	10.2978	10.9457	9.8542	9.93936	9.30299	10.2862	9.19628	9.68727	9.67287	8.31153	9.35153	9.37684	9.25421	8.49992	9.03256	9.43036
O00429_SKPIPIMPAS(UniMod_21)PQK	SKPIPIMPAS(UniMod_21)PQK	127862_y6_1_SKPIPIMPAS(UniMod_21)PQK_3	13.3431	14.4955	12.9174	12.9219	13.4811	12.9262	13.3255	13.062	10.1564	12.7295	12.7579	12.0619	11.7987	11.7585	12.2974	12.5827	12.7713	11.8753	11.7606	11.8357	12.7892	13.8064	11.5649	13.1872	12.3988	13.2172	11.9457	11.7326	12.0065	11.1626	12.6963	11.3297	11.3571	10.9675	10.4815	NA	11.6421	NA	10.2655	10.8636	11.5604
O00472_LNNSS(UniMod_21)PNSSGGVK	LNNSS(UniMod_21)PNSSGGVK	87653_y4_1_LNNSS(UniMod_21)PNSSGGVK_2	6.95229	7.23365	NA	7.55451	7.42374	6.57607	6.68098	7.19666	7.59575	8.63322	7.65374	8.19063	7.31791	7.56458	7.51483	7.74466	7.76324	7.79728	6.45869	8.28996	7.18638	7.95093	7.90447	8.35648	8.0835	8.3592	7.77579	8.41363	8.78736	8.37699	NA	NA	NA	NA	NA	NA	NA	NA	NA	NA	NA
O00472_LNNSS(UniMod_21)PNSSGGVK	LNNSS(UniMod_21)PNSSGGVK	87655_y5_1_LNNSS(UniMod_21)PNSSGGVK_2	6.1043	6.64869	NA	7.79023	7.66475	6.16104	7.67607	6.66615	7.43529	8.14779	7.65374	7.28833	7.16591	6.97962	7.51483	8.06659	7.15026	7.79728	6.82126	7.77018	7.54895	NA	8.04886	8.57887	8.24577	8.58159	6.19083	7.9282	8.78736	8.05506	5.42822	NA	NA	NA	NA	5.44464	NA	NA	NA	NA	NA
O00472_LNNSS(UniMod_21)PNSSGGVK	LNNSS(UniMod_21)PNSSGGVK	87656_y6_1_LNNSS(UniMod_21)PNSSGGVK_2	6.95229	7.23365	6.89138	7.99738	7.77166	5.898	8.19556	6.49622	8.43327	8.82586	8.87613	8.53626	6.99599	6.82761	8.22532	7.91459	7.76324	8.08679	7.65134	8.00494	8.76807	8.21396	8.04886	8.57887	8.66846	8.58159	NA	7.60627	8.61743	8.05506	NA	4.73685	NA	4.62848	NA	NA	4.79187	NA	NA	6.22521	NA
O00472_LNNSS(UniMod_21)PNSSGGVK	LNNSS(UniMod_21)PNSSGGVK	87660_y8_1_LNNSS(UniMod_21)PNSSGGVK_2	7.95229	8.45604	7.78447	9.04261	8.81992	7.38343	8.77823	7.88527	8.79943	9.44477	8.87613	9.14631	7.99599	8.55769	8.57896	9.69664	9.07881	9.37715	8.81553	9.44862	8.37902	9.26735	9.85575	9.52386	9.77599	8.58159	7.77579	9.60197	9.2024	9.63715	5.42822	NA	NA	NA	5.31153	NA	NA	4.93228	NA	NA	NA
O00472_LNNSS(UniMod_21)PNSSGGVK	LNNSS(UniMod_21)PNSSGGVK	87663_y10_1_LNNSS(UniMod_21)PNSSGGVK_2	NA	NA	7.25395	6.90243	6.77166	5.898	NA	NA	8.34352	8.32836	8.06878	8.8089	6.58095	7.11712	NA	NA	8.31073	7.43471	6.65134	8.78746	7.96399	6.95093	8.65654	NA	7.99039	NA	7.19083	7.19124	NA	8.37699	NA	NA	NA	NA	NA	NA	NA	NA	NA	NA	NA
O00499_GNKS(UniMod_21)PSPPDGSPAATPEIR	GNKS(UniMod_21)PSPPDGSPAATPEIR	56924_y8_2_GNKS(UniMod_21)PSPPDGSPAATPEIR_3	7.48281	8.45604	6.40596	9.45263	9.45463	6.16104	6.68098	6.81815	9.81814	9.79403	10.1277	9.77865	7.80334	9.35681	8.75584	9.20409	8.70528	10.4037	10.0895	11.6312	11.5608	11.4437	11.4752	11.0167	10.8717	11.3549	8.99818	9.60627	9.78736	9.05506	NA	8.05878	7.54977	7.95041	8.11889	7.76657	7.9618	7.73963	7.17799	7.22521	8.05185
O00499_GNKS(UniMod_21)PSPPDGSPAATPEIR	GNKS(UniMod_21)PSPPDGSPAATPEIR	56925_y4_1_GNKS(UniMod_21)PSPPDGSPAATPEIR_3	7.36733	10.1081	7.25395	10.5004	10.0457	8.03551	7.57407	7.30358	10.249	10.6799	10.7308	10.4725	8.24391	10.6295	9.2215	9.87394	9.43452	10.9092	10.7628	12.2927	12.47	12.5029	12.0949	11.5591	11.4945	12.2963	10.4388	11.2774	NA	10.64	8.88766	9.54421	8.54977	8.21344	9.70385	9.25199	9.1138	9.45584	8.98535	NA	10.0519
O00499_GNKS(UniMod_21)PSPPDGSPAATPEIR	GNKS(UniMod_21)PSPPDGSPAATPEIR	56931_y6_1_GNKS(UniMod_21)PSPPDGSPAATPEIR_3	8.30593	8.97062	8.33196	10.7049	10.2999	8.03551	NA	9.05081	10.7661	10.7771	11.2362	10.9715	8.69643	10.9971	9.80646	10.3296	9.86278	10.835	11.1178	12.0646	12.3655	12.2646	12.1222	11.8437	11.5495	12.2813	10.9457	10.7743	10.4754	10.1425	9.42822	9.54421	9.8128	8.62848	9.21843	9.76657	9.74607	9.51724	9.17799	NA	10.2505
O00499_GNKS(UniMod_21)PSPPDGSPAATPEIR	GNKS(UniMod_21)PSPPDGSPAATPEIR	56933_y7_1_GNKS(UniMod_21)PSPPDGSPAATPEIR_3	6.95229	9.34913	7.54346	9.82041	9.71792	7.38343	7.04355	7.30358	9.85108	9.94002	10.3406	10.1686	7.69643	9.97532	8.5117	9.78906	8.84416	10.381	10.3877	11.5266	11.9633	11.742	11.5142	10.8988	10.911	12.0754	10.5128	10.2474	10.3723	9.69891	8.75015	9.05878	8.22784	NA	8.31153	9.0296	8.25131	NA	NA	7.81017	9.43036
O00499_GNKS(UniMod_21)PSPPDGSPAATPEIR	GNKS(UniMod_21)PSPPDGSPAATPEIR	56934_y8_1_GNKS(UniMod_21)PSPPDGSPAATPEIR_3	8.03029	NA	8.08403	10.7916	10.336	7.38343	7.45859	8.35183	10.5771	10.664	11.1816	11.1646	8.80334	10.8588	9.60559	9.99078	9.51911	11.0977	11.1014	12.2604	12.4361	12.4565	12.3031	11.7444	11.6745	12.6155	11.4003	10.9986	10.9394	10.9377	9.67615	8.73685	9.39777	8.21344	8.63346	9.83696	8.79187	9.1022	8.17799	9.03256	9.89985
O00512_AVT(UniMod_21)PVSQGSNSSSADPK	AVT(UniMod_21)PVSQGSNSSSADPK	14694_b3_1_AVT(UniMod_21)PVSQGSNSSSADPK_2	8.36733	8.64869	8.78182	8.55451	9.05177	9.50456	8.73161	8.53853	9.39014	9.1951	9.00738	9.4922	9.04038	9.76223	8.95999	8.99259	9.10302	9.98323	9.69156	8.52443	8.07946	8.7951	9.32897	9.16384	7.40542	8.3592	NA	5.60627	9.42479	8.96195	6.42822	8.54421	7.54977	6.21344	7.63346	7.76657	8.79187	8.1022	NA	NA	NA
O00512_AVT(UniMod_21)PVSQGSNSSSADPK	AVT(UniMod_21)PVSQGSNSSSADPK	14699_y14_2_AVT(UniMod_21)PVSQGSNSSSADPK_2	6.58972	6.64869	7.08403	6.90243	6.96431	7.02925	6.45859	7.08119	7.04826	7.04826	7.29117	7.09568	6.99599	7.24265	7.22532	NA	7.45512	7.21232	7.65134	5.78746	6.96399	7.79893	7.4639	6.77152	5.0835	8.3592	7.77579	NA	8.2024	6.64002	5.42822	6.32181	6.22784	4.62848	5.31153	5.44464	6.37684	4.93228	NA	NA	6.72992
O00512_AVT(UniMod_21)PVSQGSNSSSADPK	AVT(UniMod_21)PVSQGSNSSSADPK	14704_y10_1_AVT(UniMod_21)PVSQGSNSSSADPK_2	5.36733	7.23365	6.89138	7.68004	7.8712	6.57607	6.45859	6.49622	7.59575	7.41083	7.06878	7.09568	6.58095	7.90562	7.64036	7.32962	6.96969	8.71482	8.04365	6.78746	7.70095	NA	7.90447	7.09345	5.66846	7.77424	7.19083	NA	8.42479	8.22498	6.42822	6.73685	7.22784	4.62848	6.31153	NA	6.37684	5.93228	NA	NA	7.31488
O00512_AVT(UniMod_21)PVSQGSNSSSADPK	AVT(UniMod_21)PVSQGSNSSSADPK	14711_y14_1_AVT(UniMod_21)PVSQGSNSSSADPK_2	5.36733	NA	6.08403	NA	5.96431	6.898	4.87363	6.49622	5.93279	5.82586	7.29117	6.28833	NA	5.97962	5.64036	5.74466	5.87015	7.61874	6.2363	5.78746	5.37902	6.95093	6.24151	NA	5.66846	5.77424	NA	NA	7.61743	5.05506	5.42822	5.73685	NA	4.62848	5.31153	6.44464	5.79187	4.93228	NA	NA	5.72992
O00512_AVT(UniMod_21)PVSQGSNSSSADPK	AVT(UniMod_21)PVSQGSNSSSADPK	14712_b15_1_AVT(UniMod_21)PVSQGSNSSSADPK_2	4.78237	NA	NA	NA	NA	NA	3.87363	5.08119	5.34782	6.2409	5.48382	5.28833	4.99599	6.65769	5.0554	NA	5.0628	6.21232	5.65134	4.2025	5.37902	6.21396	6.24151	NA	NA	6.77424	6.19083	NA	NA	5.05506	5.42822	4.73685	5.22784	NA	NA	NA	NA	NA	NA	NA	5.72992
O00512_IPVEGPLS(UniMod_21)PSR	IPVEGPLS(UniMod_21)PSR	72258_y3_1_IPVEGPLS(UniMod_21)PSR_2	10.809	10.041	10.6952	10.1374	10.6987	11.4305	10.3784	10.6604	10.5225	10.6487	10.6102	10.6231	9.63847	11.2853	10.4271	10.3844	10.3778	10.8144	11.466	9.15669	9.42342	9.15256	9.0141	9.52641	8.47581	NA	8.77579	8.19124	9.52432	9.05506	8.88766	9.32181	8.92828	9.62633	8.11889	9.44464	9.1138	9.01974	10.0849	9.92565	8.89985
O00512_IPVEGPLS(UniMod_21)PSR	IPVEGPLS(UniMod_21)PSR	72259_b4_1_IPVEGPLS(UniMod_21)PSR_2	9.10258	8.81861	9.08188	9.45096	8.8712	9.85883	8.62852	9.60375	8.86989	9.45035	9.43801	9.33272	7.80334	9.71967	9.60706	9.26822	8.76192	8.94928	9.55708	7.52443	8.18638	7.629	7.82647	7.35648	7.40542	8.09617	7.77579	7.60627	8.61743	7.37699	9.01319	7.73685	9.3153	8.87641	7.8965	9.61456	8.49231	8.51724	8.49992	NA	7.72992
O00512_IPVEGPLS(UniMod_21)PSR	IPVEGPLS(UniMod_21)PSR	72261_y10_2_IPVEGPLS(UniMod_21)PSR_2	9.06601	7.23365	NA	8.61864	9.32018	9.72582	8.68098	NA	8.8669	8.48883	9.00738	9.24031	7.80334	9.99159	8.57896	8.99259	9.38301	8.53425	9.94902	6.52443	7.54895	7.79893	7.65654	7.35648	6.0835	6.77424	7.77579	6.60627	7.61743	7.64002	7.42822	6.73685	NA	7.7984	7.63346	7.76657	6.79187	7.93228	8.17799	NA	NA
O00512_IPVEGPLS(UniMod_21)PSR	IPVEGPLS(UniMod_21)PSR	72263_y7_1_IPVEGPLS(UniMod_21)PSR_2	9.33696	8.23365	8.72788	8.84997	9.17004	9.92859	9.08308	8.62551	8.92992	9.2409	9.06878	9.09568	7.16591	9.9218	8.75584	8.83212	8.96854	7.79728	9.96724	6.78746	7.70095	8.08843	7.65654	7.57887	NA	NA	NA	8.41363	8.42479	7.37699	8.42822	8.54421	7.54977	7.43583	6.31153	8.76657	7.37684	8.25421	7.76296	NA	8.05185
O00512_IPVEGPLS(UniMod_21)PSR	IPVEGPLS(UniMod_21)PSR	72264_y8_1_IPVEGPLS(UniMod_21)PSR_2	8.1043	7.23365	7.78447	7.68004	7.13423	8.57393	8.19212	7.95566	7.99168	8.48883	8.73174	8.8089	6.31791	9.08236	8.64036	7.55202	8.31073	7.94928	8.40622	7.37242	6.37902	6.629	6.4639	7.09345	6.0835	6.77424	6.19083	6.60627	7.93936	6.64002	7.01319	7.54421	8.22784	6.95041	6.31153	7.0296	6.79187	6.93228	7.76296	8.22521	6.72992
O00512_SSTPSHGQTTATEPTPAQK_Phospho_1	SSTPSHGQTTATEPTPAQK_Phospho_1	59364_y6_1_S(UniMod_21)STPSHGQTTATEPTPAQK_3	8.48281	9.45604	9.40596	8.89998	9.68443	9.37974	8.73161	8.62158	9.17709	9.2853	9.60917	9.87329	9.3801	9.37651	9.2997	8.83212	9.20576	10.2379	9.45501	10.0581	9.96112	10.1836	9.87894	9.93953	9.40371	10.0222	9.77579	9.68969	10.0098	9.57862	9.67615	8.90295	9.47577	8.43583	8.63346	8.61456	9.74607	8.83917	9.49992	9.54714	8.05185
O00512_SSTPSHGQTTATEPTPAQK_Phospho_1	SSTPSHGQTTATEPTPAQK_Phospho_1	59378_y6_1_SST(UniMod_21)PSHGQTTATEPTPAQK_3	8.48281	9.45604	9.40596	8.95069	9.6568	9.37974	8.73161	8.62158	8.59213	9.2853	9.60917	9.87329	9.3801	9.37651	9.44444	8.83212	9.20576	10.2379	9.45501	10.0581	9.96112	10.1836	9.87894	10.0176	9.40371	10.0222	9.77579	9.68969	10.0769	9.57862	9.67615	8.90295	9.47577	8.53537	8.63346	8.61456	9.74607	9.3246	9.49992	9.22521	8.05185
O00512_SSTPSHGQTTATEPTPAQK_Phospho_1	SSTPSHGQTTATEPTPAQK_Phospho_1	59392_y4_1_SSTPS(UniMod_21)HGQTTATEPTPAQK_3	8.48281	9.10812	7.54346	8.00197	9.21043	8.78367	8.73161	8.45042	NA	8.04826	8.87613	9.04322	9.23848	8.86156	9.26113	7.32962	9.38215	9.90923	9.60332	9.45043	9.07946	9.53589	9.88078	10.0934	9.60407	10.2337	9.89127	9.69374	9.42479	8.96195	9.12866	8.98478	8.39777	8.7984	NA	8.76657	9.0398	8.83917	10.178	9.03256	8.72992
O00512_SSTPSHGQTTATEPTPAQK_Phospho_1	SSTPSHGQTTATEPTPAQK_Phospho_1	59395_y6_1_SSTPS(UniMod_21)HGQTTATEPTPAQK_3	8.48281	9.64869	9.40596	8.89998	9.6568	9.37974	8.73161	8.70196	NA	9.14779	9.60917	9.87329	9.3801	9.34885	9.44444	8.4451	9.24602	10.2379	9.77767	10.0074	9.96112	10.1836	9.85948	10.0176	9.40371	10.0962	9.77579	9.68969	10.0769	9.57862	9.67615	8.73255	9.47577	8.53537	7.8965	8.25199	9.54676	9.3246	9.49992	9.54714	8.05185
O00512_SSTPSHGQTTATEPTPAQK_Phospho_1	SSTPSHGQTTATEPTPAQK_Phospho_1	59399_y8_1_SSTPS(UniMod_21)HGQTTATEPTPAQK_3	7.2418	6.64869	6.66899	5.68004	7.66475	6.746	6.68098	5.81815	5.66975	6.82586	7.65374	7.28833	7.16591	7.11712	5.64036	5.74466	6.87015	7.62736	7.35178	7.37242	6.70095	8.32944	7.55885	7.77152	7.66846	NA	NA	8.41363	7.93936	7.64002	7.75015	6.32181	6.22784	6.21344	NA	6.44464	5.79187	NA	7.17799	6.22521	7.31488
O00515_ALASEKS(UniMod_21)PTADAKPAPK	ALASEKS(UniMod_21)PTADAKPAPK	7783_y4_1_ALASEKS(UniMod_21)PTADAKPAPK_3	7.1043	8.97062	5.08403	6.09508	6.77166	6.898	7.33306	NA	7.34782	7.56283	NA	6.87329	7.16591	6.24265	NA	6.74466	6.23272	5.62736	6.65134	10.1253	10.6932	11.2639	10.1846	10.2634	9.33142	10.8145	11.4745	10.8899	11.1981	10.8074	9.12866	9.7347	10.7766	10.9952	10.5191	11.197	10.5931	10.4211	10.5703	10.8102	10.5373
O00515_ALASEKS(UniMod_21)PTADAKPAPK	ALASEKS(UniMod_21)PTADAKPAPK	7787_y6_1_ALASEKS(UniMod_21)PTADAKPAPK_3	6.1043	7.23365	4.08403	5.09508	3.96431	4.57607	NA	NA	NA	5.82586	NA	5.87329	NA	NA	NA	6.32962	6.0628	NA	NA	9.06048	8.96399	9.48461	8.35169	8.85898	8.17096	8.09617	10.1908	8.9282	9.77971	8.64002	8.23558	9.32181	9.3072	9.21344	8.11889	9.25199	9.25131	8.83917	8.76296	9.22521	9.63681
O00515_ALASEKS(UniMod_21)PTADAKPAPK	ALASEKS(UniMod_21)PTADAKPAPK	7792_y15_2_ALASEKS(UniMod_21)PTADAKPAPK_3	5.78237	7.97062	5.66899	7.09508	6.28624	4.57607	6.87363	NA	7.25471	6.2409	6.48382	6.87329	6.58095	6.24265	6.86275	7.55202	5.64776	6.62736	6.65134	9.05811	9.65913	9.32944	8.23864	8.94144	7.54293	9.68113	9.77579	9.0657	9.78736	9.37355	8.88766	8.73685	9.7514	10.0192	9.01197	9.44464	9.59923	9.17659	9.34792	9.22521	8.89985
O00515_ALASEKS(UniMod_21)PTADAKPAPK	ALASEKS(UniMod_21)PTADAKPAPK	7799_y10_2_ALASEKS(UniMod_21)PTADAKPAPK_4	10.6668	11.69	10.1836	9.84487	8.86891	8.69946	10.9091	11.7834	10.6345	11.0653	11.6542	10.7407	NA	8.971	11.6539	11.4411	10.9414	8.53425	10.9508	13.1384	13.1907	12.2064	12.9024	12.883	12.6742	13.1305	12.8992	13.6194	NA	13.5327	12.8935	13.9065	13.7441	13.5181	13.211	13.676	13.7164	13.8463	14.0082	14.0923	13.8857
O00515_ALASEKS(UniMod_21)PTADAKPAPK	ALASEKS(UniMod_21)PTADAKPAPK	7801_y6_1_ALASEKS(UniMod_21)PTADAKPAPK_4	10.265	10.9655	9.32471	8.41701	7.27935	7.65543	10.2741	10.8943	9.47121	10.1212	10.2614	9.23809	NA	NA	10.1589	8.65155	10.0547	NA	9.57417	12.1915	12.1396	11.5302	11.8031	12.0762	11.6515	12.2577	11.7099	12.6106	NA	12.2957	12.5263	13.1998	13.052	12.5567	12.3355	12.9834	12.6175	12.9309	12.7729	13.1948	12.7017
O00515_GVPEKS(UniMod_21)PVLEK	GVPEKS(UniMod_21)PVLEK	61528_y3_1_GVPEKS(UniMod_21)PVLEK_2	7.68926	9.55558	7.54346	8.18254	7.13423	6.898	7.45859	7.58369	7.74014	8.41083	8.65374	8.45825	7.69643	7.74515	7.96229	8.74466	8.15026	8.79728	7.65134	10.084	9.7697	10.856	10.3812	9.41537	9.78261	10.5816	10.4388	11.0981	10.9733	11.1794	10.5137	11.3606	11.8099	11.8046	11.2173	11.7666	11.6716	11.6705	11.2655	11.5454	11.401
O00515_GVPEKS(UniMod_21)PVLEK	GVPEKS(UniMod_21)PVLEK	61531_y9_2_GVPEKS(UniMod_21)PVLEK_2	7.68926	NA	NA	8.09508	7.13423	8.09964	NA	7.58369	8.73851	8.41083	8.48382	8.09568	7.99599	7.56458	7.75584	7.91459	8.73388	NA	7.97326	12.3128	12.0632	12.2646	12.3537	11.7548	11.8939	12.091	12.3588	12.5217	12.6886	13.0402	12.3173	13.0992	13.5227	13.7757	13.223	13.7309	13.3044	13.599	13.4013	13.6208	13.4087
O00515_GVPEKS(UniMod_21)PVLEK	GVPEKS(UniMod_21)PVLEK	61532_y5_1_GVPEKS(UniMod_21)PVLEK_2	7.36733	7.64869	8.40596	7.90243	7.77166	6.16104	7.78052	7.66615	8.43529	8.56283	7.48382	7.98877	7.31791	7.74515	7.96229	7.74466	7.76324	NA	7.7388	11.1185	10.6811	11.0343	10.8822	10.472	10.5715	10.7284	11.4003	11.2774	11.7457	11.5749	11.4261	11.9509	12.0198	12.3424	12.1516	12.2612	12.0551	11.6576	11.763	11.9801	12.252
O00515_GVPEKS(UniMod_21)PVLEK	GVPEKS(UniMod_21)PVLEK	61536_y7_1_GVPEKS(UniMod_21)PVLEK_2	5.78237	8.45604	7.08403	7.265	7.13423	6.16104	6.87363	6.66615	8.10271	7.2409	7.29117	6.28833	6.31791	6.46504	8.22532	6.74466	7.52223	7.62736	6.45869	8.90294	8.37902	9.43636	9.0141	8.09345	8.54293	7.3592	8.99818	9.51316	9.93936	9.51449	8.88766	8.98478	10.1347	10.0879	9.31153	9.90407	10.0013	10.5761	10.178	10.3127	9.72992
O00515_GVPEKS(UniMod_21)PVLEK	GVPEKS(UniMod_21)PVLEK	61538_y9_1_GVPEKS(UniMod_21)PVLEK_2	5.78237	6.64869	NA	5.68004	NA	4.57607	5.87363	NA	6.34782	NA	6.48382	NA	4.99599	5.24265	NA	4.74466	5.38473	NA	5.65134	9.1071	9.07946	9.38389	9.35698	8.23095	8.93911	9.3592	10.1908	9.8542	9.7049	10.3387	9.42822	10.1963	10.0858	10.6274	10.4408	10.572	10.2497	10.3585	10.178	11.1321	10.4304
O00515_NLS(UniMod_21)STTDDEAPR	NLS(UniMod_21)STTDDEAPR	100202_y4_1_NLS(UniMod_21)STTDDEAPR_2	8.63798	10.4036	8.66899	8.99968	8.71919	8.33096	8.87363	8.14008	8.25242	9.37018	8.48382	8.74776	9.16591	8.41258	9.0554	7.55202	8.61593	8.21232	8.40622	10.2448	9.77134	10.0553	10.1284	9.77152	9.66846	9.77424	10.3608	10.6041	10.7448	10.5756	10.2862	10.4346	10.7182	10.5558	11.0382	10.837	9.64985	11.0801	10.4965	11.0326	11.0484
O00515_NLS(UniMod_21)STTDDEAPR	NLS(UniMod_21)STTDDEAPR	100204_y5_1_NLS(UniMod_21)STTDDEAPR_2	9.1043	9.97062	8.08403	8.90243	8.71665	9.15817	8.62852	8.49622	8.66975	8.88476	9.2387	9.41761	8.58095	8.56458	8.69925	9.4451	8.78942	8.87528	8.50932	9.98136	9.66266	9.629	9.84449	9.52641	10.1237	10.0222	8.99818	10.4643	10.8654	10.7804	10.2356	10.2885	10.7499	10.4309	10.771	10.5301	9.83627	10.6576	10.7016	10.8691	11.1206
O00515_NLS(UniMod_21)STTDDEAPR	NLS(UniMod_21)STTDDEAPR	100211_y8_1_NLS(UniMod_21)STTDDEAPR_2	5.36733	7.64869	5.66899	7.90243	7.54927	6.38343	6.87363	6.30358	6.15518	7.04826	6.80574	5.28833	6.31791	6.82761	6.64036	7.32962	6.23272	NA	6.82126	8.28996	8.83846	8.629	8.56114	9.40987	8.54293	8.77424	8.99818	9.60627	9.93936	9.80995	9.59815	8.43729	10.3153	9.91388	9.31153	9.61456	9.1138	9.83917	10.4999	10.0326	9.63681
O00515_NLS(UniMod_21)STTDDEAPR	NLS(UniMod_21)STTDDEAPR	100212_y9_1_NLS(UniMod_21)STTDDEAPR_2	6.36733	8.23365	NA	6.68004	7.42374	NA	NA	6.49622	NA	NA	6.80574	6.61026	5.99599	NA	NA	6.74466	7.23272	6.62736	6.65134	9.32785	9.18146	9.43636	9.11285	9.52386	9.32961	8.77424	9.36075	10.4136	10.6174	10.1425	9.88766	9.48919	9.92564	10.3783	10.554	9.9682	9.31245	10.138	10.6374	10.7488	10.4277
O00515_NLS(UniMod_21)STTDDEAPR	NLS(UniMod_21)STTDDEAPR	100215_y10_1_NLS(UniMod_21)STTDDEAPR_2	NA	NA	5.08403	NA	NA	NA	NA	5.08119	5.34782	5.82586	NA	NA	5.58095	NA	NA	NA	NA	5.62736	NA	8.66193	8.37902	8.43636	8.11285	8.57887	8.47254	9.23367	8.99818	9.30671	9.31787	9.91067	9.01319	7.73685	9.13014	9.62418	10.1695	9.0296	7.79187	9.63007	8.49992	8.54714	9.89985
O00515_RATASEQPLAQEPPASGGS(UniMod_21)PATTK	RATASEQPLAQEPPASGGS(UniMod_21)PATTK	110791_y5_1_RATASEQPLAQEPPASGGS(UniMod_21)PATTK_3	6.1043	NA	6.08403	6.68004	5.54927	5.16104	6.45859	6.49622	5.93279	6.82586	6.80574	5.87329	6.58095	6.65769	7.0554	NA	NA	6.94928	6.82126	8.72606	8.77134	8.629	8.11598	7.77152	8.54293	7.77424	6.19083	8.19124	9.42479	8.7502	9.51569	9.49174	9.0352	8.21344	10.2657	8.76657	9.59923	8.63272	9.98535	NA	10.0519
O00515_RATASEQPLAQEPPASGGS(UniMod_21)PATTK	RATASEQPLAQEPPASGGS(UniMod_21)PATTK	110792_y12_2_RATASEQPLAQEPPASGGS(UniMod_21)PATTK_3	5.36733	7.23365	5.08403	4.09508	NA	5.16104	4.87363	5.08119	4.34782	5.2409	4.48382	4.28833	6.58095	6.46504	7.0554	4.74466	5.64776	5.62736	NA	8.78746	8.37902	9.08843	7.90447	8.77152	8.7246	7.77424	NA	6.60627	8.61743	7.37699	9.42822	9.32181	9.68727	9.21344	10.4796	9.76657	10.1121	7.93228	9.17799	9.39513	10.4848
O00515_RATASEQPLAQEPPASGGS(UniMod_21)PATTK	RATASEQPLAQEPPASGGS(UniMod_21)PATTK	110797_b7_1_RATASEQPLAQEPPASGGS(UniMod_21)PATTK_3	6.1043	8.45604	6.40596	6.41701	5.96431	6.57607	7.57407	6.49622	7.25471	7.41083	7.48382	7.61026	6.80334	5.97962	7.0554	7.05278	7.52223	7.79728	7.11077	9.62556	9.58662	9.6734	9.17861	8.94144	9.57535	9.23367	7.77579	9.60627	10.0769	8.95736	10.7807	10.2589	10.2702	9.15204	11.5004	10.0296	10.858	9.01974	10.9329	10.1321	10.8174
O00515_RATASEQPLAQEPPASGGS(UniMod_21)PATTK	RATASEQPLAQEPPASGGS(UniMod_21)PATTK	110802_b10_1_RATASEQPLAQEPPASGGS(UniMod_21)PATTK_3	6.95229	7.23365	NA	5.09508	5.96431	NA	6.19556	5.81815	5.34782	6.2409	NA	NA	7.58095	4.65769	5.0554	5.74466	6.76324	5.62736	5.2363	7.90294	7.70095	7.629	7.65224	7.35648	7.66846	6.77424	NA	NA	7.61743	8.05506	8.88766	NA	8.0352	7.79075	9.11889	8.0296	9.25131	7.93228	9.17799	9.22521	9.05185
O00515_RATASEQPLAQEPPASGGS(UniMod_21)PATTK	RATASEQPLAQEPPASGGS(UniMod_21)PATTK	110805_b12_1_RATASEQPLAQEPPASGGS(UniMod_21)PATTK_3	NA	NA	5.08403	NA	5.54927	3.57607	5.45859	NA	4.34782	5.2409	4.48382	4.28833	NA	NA	5.64036	4.74466	NA	4.62736	NA	8.95484	7.54895	8.08217	7.35698	7.77152	8.47581	7.3592	NA	7.19124	8.2024	7.64002	9.51569	8.32181	9.39777	7.95041	10.1695	8.90407	9.25131	7.51724	8.98535	8.22521	9.05185
O00559_KLS(UniMod_21)GDQITLPTTVDYSSVPK	KLS(UniMod_21)GDQITLPTTVDYSSVPK	77742_y11_2_KLS(UniMod_21)GDQITLPTTVDYSSVPK_3	10.1	9.10812	9.25395	9.70979	10.321	9.47953	9.80098	10.0339	10.2123	10.6291	9.97567	9.84292	10.4191	10.2072	9.98501	8.74466	10.226	9.53195	10.0895	8.90294	9.62695	9.79893	9.3004	9.09345	9.43937	9.8617	NA	9.99859	9.61743	9.05506	10.8877	11.1932	10.5481	11.0363	10.9554	10.8709	10.9192	10.9301	10.9329	10.8102	10.1894
O00559_KLS(UniMod_21)GDQITLPTTVDYSSVPK	KLS(UniMod_21)GDQITLPTTVDYSSVPK	77746_b6_1_KLS(UniMod_21)GDQITLPTTVDYSSVPK_3	9.7131	9.73615	9.57588	9.92435	10.1102	9.38343	10.2445	10.3237	10.3537	10.6941	10.0673	10.0407	10.2601	10.3111	9.98388	9.20409	10.2953	10.3527	10.2883	9.45043	9.90259	9.32944	9.41143	9.57887	9.17096	NA	9.77579	9.7762	9.7049	NA	11.0721	10.8856	10.5132	11.1157	10.8336	10.3988	11.1817	11.0596	11.3073	10.8691	10.6841
O00559_KLS(UniMod_21)GDQITLPTTVDYSSVPK	KLS(UniMod_21)GDQITLPTTVDYSSVPK	77748_y7_1_KLS(UniMod_21)GDQITLPTTVDYSSVPK_3	10.1188	9.34913	9.03379	9.87394	10.1513	9.18798	9.80437	9.66233	10.249	10.3464	9.69141	9.64588	9.45542	9.84375	9.41127	NA	9.62831	9.57933	9.89746	8.95484	8.90259	9.27286	8.41143	8.85898	8.54293	9.09617	9.36075	9.41363	9.31787	NA	10.3351	10.9407	9.92828	10.731	9.8965	10.5301	10.7461	10.7628	NA	10.5471	9.63681
O00559_KLS(UniMod_21)GDQITLPTTVDYSSVPK	KLS(UniMod_21)GDQITLPTTVDYSSVPK	77752_b8_1_KLS(UniMod_21)GDQITLPTTVDYSSVPK_3	8.82676	7.95681	8.60759	8.41701	9.24795	8.48297	8.73161	8.88854	9.18071	9.32836	9.12767	8.74776	8.80334	8.90381	8.64036	7.74466	8.3482	8.94928	8.7388	8.2025	8.07946	8.71646	7.74401	8.47196	7.40542	9.09617	NA	NA	8.93936	7.05506	9.42822	9.49174	9.8717	10.2418	9.31153	9.76657	10.2181	10.5456	10.3479	NA	9.05185
O00559_KLS(UniMod_21)GDQITLPTTVDYSSVPK	KLS(UniMod_21)GDQITLPTTVDYSSVPK	77756_b9_1_KLS(UniMod_21)GDQITLPTTVDYSSVPK_3	9.48148	7.97062	8.94201	9.64821	10.1475	9.12774	9.3957	9.88363	10.3403	10.408	9.43801	9.84146	9.35354	9.881	9.54572	9.26822	9.6838	9.48534	9.98694	8.72606	8.77134	8.43636	8.46144	8.35648	8.66846	9.23367	8.51276	8.60627	8.42479	8.22498	10.0693	10.5913	10.6857	10.8719	10.2657	9.9682	10.7637	10.8126	10.5703	10.3951	9.72992
O00567_EEPVS(UniMod_21)SGPEEAVGK	EEPVS(UniMod_21)SGPEEAVGK	34835_b3_1_EEPVS(UniMod_21)SGPEEAVGK_2	11.3627	11.041	11.2487	9.7942	10.3033	10.9879	11.3757	11.0372	9.55635	9.14779	9.48382	8.98877	11.0045	8.90381	11.019	9.74466	11.2154	9.83681	9.29382	10.7709	10.4655	10.3294	11.0716	10.879	11.4101	10.0962	9.99818	10.5132	10.8654	10.225	11.618	12.1762	11.3959	12.246	11.6857	11.1171	12.1694	12.3898	10.9853	11.1321	10.7743
O00567_EEPVS(UniMod_21)SGPEEAVGK	EEPVS(UniMod_21)SGPEEAVGK	34836_y4_1_EEPVS(UniMod_21)SGPEEAVGK_2	11.2981	10.3491	11.4528	7.90243	9.54927	10.8063	11.2995	10.7001	NA	6.82586	7.29117	7.61026	10.7439	NA	10.7251	6.74466	10.968	NA	NA	10.6759	9.80209	10.0553	10.8812	10.8138	11.2187	9.3592	8.99818	NA	8.42479	9.51449	11.4716	12.3512	11.4521	12.1238	11.215	9.9682	12.3621	12.4431	8.49992	9.68464	10.4848
O00567_EEPVS(UniMod_21)SGPEEAVGK	EEPVS(UniMod_21)SGPEEAVGK	34839_y12_2_EEPVS(UniMod_21)SGPEEAVGK_2	13.1917	11.4536	13.0331	NA	11.4053	12.4761	13.1511	12.589	NA	NA	NA	NA	12.2193	NA	12.5224	NA	12.6466	NA	NA	12.1428	11.5234	11.4333	12.5246	12.5197	13.095	9.68113	NA	9.7762	10.4248	11.4789	13.252	14.0257	13.2351	13.8132	13.3254	12.1137	14.0215	14.1613	11.2655	11.2696	12.3731
O00567_EEPVS(UniMod_21)SGPEEAVGK	EEPVS(UniMod_21)SGPEEAVGK	34841_y7_1_EEPVS(UniMod_21)SGPEEAVGK_2	10.0465	8.81861	10.0371	8.61864	9.5189	9.78367	10.0009	9.79739	8.39222	8.2409	7.48382	7.74776	9.69643	7.90562	9.83551	7.06659	9.87689	8.21232	8.35178	9.15669	8.83846	8.53589	9.76407	9.81591	10.3123	9.58159	8.77579	7.9282	7.61743	8.22498	10.4726	11.0223	10.6202	10.8564	10.4408	9.9682	10.7681	11.1212	9.63743	9.03256	9.89985
O00567_EEPVS(UniMod_21)SGPEEAVGK	EEPVS(UniMod_21)SGPEEAVGK	34842_y8_1_EEPVS(UniMod_21)SGPEEAVGK_2	11.0339	9.34913	10.8722	7.90243	9.60816	10.415	11.0146	10.3858	7.73687	7.94134	7.65374	7.28833	10.4539	6.82761	10.2805	7.55202	10.7042	8.3278	7.81744	9.8158	9.331	9.75632	10.7072	10.3862	11.2064	8.94416	7.19083	8.9282	8.42479	9.22498	11.0118	11.5534	11.0054	11.4073	11.012	10.0296	11.697	11.8466	8.17799	9.39513	9.89985
O00567_EEPVSS(UniMod_21)GPEEAVGK	EEPVSS(UniMod_21)GPEEAVGK	34847_b3_1_EEPVSS(UniMod_21)GPEEAVGK_2	11.3627	11.041	11.2487	9.67861	10.3033	11.0047	11.3757	11.0526	9.55635	9.40892	9.52821	9.45825	11.0595	8.90381	11.019	NA	11.2154	9.91276	9.29382	10.9957	10.9018	10.5832	11.0716	10.879	11.4191	10.1666	10.1908	10.5605	10.9394	10.5469	11.618	12.1762	11.5299	12.2163	11.6857	11.1726	12.2205	12.3649	10.9853	11.1321	10.7743
O00567_EEPVSS(UniMod_21)GPEEAVGK	EEPVSS(UniMod_21)GPEEAVGK	34848_y4_1_EEPVSS(UniMod_21)GPEEAVGK_2	11.2981	10.3491	11.4528	7.90243	9.54927	10.8063	11.2995	10.7001	6.51775	6.82586	7.06878	7.61026	10.7439	NA	10.7251	7.06659	10.968	6.94928	6.2363	10.8151	10.2593	10.0884	10.8812	10.8138	11.2289	9.3592	8.99818	NA	8.61743	10.0093	11.4716	12.3512	11.6332	12.0914	11.215	9.9682	12.3697	12.4431	8.49992	9.81017	10.4848
O00567_EEPVSS(UniMod_21)GPEEAVGK	EEPVSS(UniMod_21)GPEEAVGK	34851_y12_2_EEPVSS(UniMod_21)GPEEAVGK_2	13.1917	11.4536	13.0331	8.41701	11.4053	12.4881	13.1511	12.589	NA	NA	NA	NA	12.2241	NA	12.5224	NA	12.6466	NA	NA	12.2391	11.9514	11.4333	12.5246	12.5197	13.128	NA	NA	9.7762	10.4248	11.6521	13.252	14.0257	13.3584	13.7808	13.3254	12.1418	14.0381	14.1589	11.3073	11.4347	12.3731
O00567_EEPVSS(UniMod_21)GPEEAVGK	EEPVSS(UniMod_21)GPEEAVGK	34854_y8_1_EEPVSS(UniMod_21)GPEEAVGK_2	11.0339	9.34913	10.8722	7.79552	9.60816	10.4767	11.0146	10.3858	7.73687	7.94134	7.80574	7.61026	10.4702	6.82761	10.2805	7.55202	10.7042	8.43471	7.81744	9.98261	9.80369	9.67131	10.7072	10.3862	11.2167	9.23367	7.19083	9.19124	8.42479	9.64002	11.0118	11.5534	11.2246	11.3674	11.012	10.0885	11.7327	11.8346	8.17799	9.39513	9.89985
O00567_EEPVSS(UniMod_21)GPEEAVGK	EEPVSS(UniMod_21)GPEEAVGK	34857_y10_1_EEPVSS(UniMod_21)GPEEAVGK_2	10.7165	8.45604	10.7792	7.265	9.09163	10.4257	10.7754	10.3847	7.51393	6.82586	7.48382	7.74776	10.0141	6.82761	10.1398	NA	10.0878	NA	7.2363	10.0828	9.50831	8.87693	10.0299	9.77152	10.8479	9.09617	8.19083	7.9282	9.31787	9.69891	11.0721	11.3332	11.204	11.5782	11.012	10.1451	11.5288	11.2873	8.76296	9.92565	9.89985
O14497_GPS(UniMod_21)PSPVGSPASVAQSR	GPS(UniMod_21)PSPVGSPASVAQSR	58076_y12_2_GPS(UniMod_21)PSPVGSPASVAQSR_2	9.75746	10.1081	9.81195	8.79552	8.96431	9.57607	9.57407	9.85378	9.07574	8.99579	8.73174	8.93219	9.99384	8.65769	9.69788	8.83212	10.2989	9.58155	8.93674	9.20035	9.70095	10.0537	9.48823	9.77152	8.54293	9.09617	8.77579	9.30671	10.0098	9.57563	9.33511	9.49174	9.13473	9.27234	9.70385	9.35153	9.43573	9.01974	8.76296	8.81017	9.43036
O14497_GPS(UniMod_21)PSPVGSPASVAQSR	GPS(UniMod_21)PSPVGSPASVAQSR	58080_y8_1_GPS(UniMod_21)PSPVGSPASVAQSR_2	11.1849	11.6476	11.4954	9.92556	10.7912	11.6648	11.163	11.3896	10.3092	9.8528	10.4369	9.8089	11.4238	10.2541	11.626	9.99078	11.7622	10.4347	9.89746	11.067	11.0352	10.3543	11.1089	11.1441	10.7498	10.7284	10.1908	10.4136	10.6618	10.8087	9.75015	9.9463	10.6202	10.459	9.8965	9.90407	10.2165	9.57614	9.17799	10.2252	10.4304
O14497_GPS(UniMod_21)PSPVGSPASVAQSR	GPS(UniMod_21)PSPVGSPASVAQSR	58082_y9_1_GPS(UniMod_21)PSPVGSPASVAQSR_2	9.13824	9.55558	9.75511	8.34301	9.39057	9.78367	9.80437	9.88854	9.30202	7.94134	9.12767	8.81189	9.72261	8.05001	9.96114	7.55202	9.9059	9.53425	8.45869	9.10939	9.54895	9.43636	9.72161	9.35648	8.7246	NA	8.99818	9.30671	8.61743	9.05506	8.42822	8.90678	9.13473	8.95041	9.21843	9.14508	8.69876	8.93228	7.17799	8.22521	8.53728
O14497_GPS(UniMod_21)PSPVGSPASVAQSR	GPS(UniMod_21)PSPVGSPASVAQSR	58083_y10_1_GPS(UniMod_21)PSPVGSPASVAQSR_2	11.209	10.8966	11.4776	9.89998	10.7562	11.6056	11.1346	11.5748	10.387	9.7297	10.4589	9.9848	11.1414	10.1457	11.4983	9.65155	11.7779	10.4037	9.77866	11.219	11.0042	10.1209	11.3776	11.1597	10.4676	10.6788	9.65026	10.5132	11.2872	10.3753	9.01319	9.64374	9.8128	10.5331	10.012	10.252	9.9618	9.57614	8.49992	9.92565	10.4304
O14497_GPS(UniMod_21)PSPVGSPASVAQSR	GPS(UniMod_21)PSPVGSPASVAQSR	58086_y12_1_GPS(UniMod_21)PSPVGSPASVAQSR_2	10.6243	11.0377	11.0449	9.70698	10.3866	11.381	10.996	11.2154	9.70202	9.91198	9.39071	9.93081	11.1602	9.61078	11.1579	9.95411	11.2987	9.79728	9.50576	10.708	10.8196	10.1496	10.7893	10.8751	10.3645	10.4181	10.5128	9.92476	10.473	10.3387	9.01319	8.73685	9.7514	10.2696	10.012	10.0296	9.25131	8.63272	8.98535	10.1321	9.43036
O14523_EAGLSQSHDDLSNATATPSVR_Phospho_1	EAGLSQSHDDLSNATATPSVR_Phospho_1	10600_y4_1_EAGLS(UniMod_21)QSHDDLSNATATPSVR_3	8.53725	8.81861	8.99092	8.41701	9.0087	8.57607	9.04355	9.01829	8.51584	9.04826	NA	8.53626	9.0383	8.86529	8.91338	8.20409	9.03899	8.21232	9.10764	9.28794	8.96399	7.79893	8.4639	9.01583	8.83584	7.77424	7.19083	7.60627	8.78736	9.14252	9.51569	8.90678	8.39777	8.43583	8.11889	8.25199	9.11036	8.73963	7.76296	8.54714	8.72992
O14523_EAGLSQSHDDLSNATATPSVR_Phospho_1	EAGLSQSHDDLSNATATPSVR_Phospho_1	10601_y5_1_EAGLS(UniMod_21)QSHDDLSNATATPSVR_3	NA	7.97062	8.40596	8.09508	8.8712	7.96839	8.57407	8.45042	8.73687	9.09651	7.06878	8.19522	7.99599	8.56229	8.22532	7.55202	8.48906	9.01967	9.16891	9.4879	8.83846	6.95093	8.94195	8.35648	8.66846	8.3592	7.19083	7.19124	8.42479	8.22498	8.01319	8.82431	8.39777	8.32892	7.31153	8.44464	8.59923	9.18021	7.17799	7.81017	8.05185
O14523_EAGLSQSHDDLSNATATPSVR_Phospho_1	EAGLSQSHDDLSNATATPSVR_Phospho_1	10602_y6_1_EAGLS(UniMod_21)QSHDDLSNATATPSVR_3	8.48281	8.23365	8.60759	8.41701	9.13041	8.746	8.33306	9.10672	9.2258	9.59678	NA	8.92943	8.80334	8.41258	8.57896	8.83212	8.64776	9.57933	9.4024	9.69129	9.87088	7.43636	9.48702	9.01945	9.25342	8.09617	7.77579	8.19124	9.42479	8.86241	9.12866	9.12917	NA	9.14905	8.11889	9.35153	9.24818	9.45584	NA	8.54714	8.89985
O14523_EAGLSQSHDDLSNATATPSVR_Phospho_1	EAGLSQSHDDLSNATATPSVR_Phospho_1	10604_y7_1_EAGLS(UniMod_21)QSHDDLSNATATPSVR_3	9.30144	7.97062	8.33196	8.41357	9.17376	8.57393	9.07936	9.62059	9.17589	9.45035	7.65374	8.19522	9.35354	9.24122	8.90863	8.65155	9.48747	8.71482	9.85614	9.75269	9.50634	NA	9.51215	9.9008	9.21278	8.58159	8.51276	7.60627	8.93936	9.14252	8.88766	8.98478	9.39394	9.32892	8.31153	NA	9.43573	9.1022	8.49992	8.22521	9.18935
O14523_EAGLSQSHDDLSNATATPSVR_Phospho_1	EAGLSQSHDDLSNATATPSVR_Phospho_1	10606_y8_1_EAGLS(UniMod_21)QSHDDLSNATATPSVR_3	7.68926	7.97062	7.54346	6.68004	7.28624	7.746	7.87363	NA	7.25471	NA	6.06878	6.87329	6.99599	6.65769	7.64036	7.55202	7.38473	7.79728	7.35178	7.90294	8.37902	5.629	7.74401	7.57887	7.99039	6.77424	6.19083	7.19124	7.93936	NA	7.75015	8.05878	8.0352	7.7984	NA	8.44464	7.9618	8.63272	NA	7.81017	8.53728
O14545_ALPSLNTGSSS(UniMod_21)PR	ALPSLNTGSSS(UniMod_21)PR	8338_y11_2_ALPSLNTGSSS(UniMod_21)PR_2	14.6936	13.2397	14.3929	13.5646	13.6604	14.0894	14.8996	14.4639	13.7765	13.9725	13.7579	13.1818	13.2539	13.4391	13.8832	13.4818	13.7021	12.94	13.292	12.6371	12.7912	12.7934	12.3832	12.1046	11.7304	11.8383	10.6503	10.7297	10.9733	10.8612	10.0721	10.1599	10.2681	10.8944	9.8965	NA	10.491	NA	9.63743	NA	9.72992
O14545_ALPSLNTGSSS(UniMod_21)PR	ALPSLNTGSSS(UniMod_21)PR	8341_y6_1_ALPSLNTGSSS(UniMod_21)PR_2	11.9324	10.6931	11.7659	11.284	10.572	11.5369	12.1897	11.5674	11.1719	11.0291	10.9557	10.4544	10.5902	10.7047	11.1778	11.1172	11.0412	10.459	10.2441	9.87223	10.5063	10.4858	9.58503	9.98097	9.57229	9.94416	8.99818	8.7762	9.31787	9.51449	8.88766	9.19628	9.47577	9.43583	NA	NA	NA	NA	NA	9.22521	8.52743
O14545_ALPSLNTGSSS(UniMod_21)PR	ALPSLNTGSSS(UniMod_21)PR	8342_y7_1_ALPSLNTGSSS(UniMod_21)PR_2	11.5449	10.3491	11.1527	10.4315	10.5414	11.0963	12.0049	11.3321	10.5168	10.6616	10.4358	10.3738	10.5564	10.3362	10.8695	10.7393	10.3473	9.98491	9.94639	9.90162	9.96255	9.79893	9.62836	9.09001	9.36714	10.0185	8.77579	7.60627	8.42479	9.05506	8.42822	8.43729	8.54977	8.87641	6.8965	8.0296	8.1138	9.18021	7.76296	8.54714	NA
O14545_ALPSLNTGSSS(UniMod_21)PR	ALPSLNTGSSS(UniMod_21)PR	8343_y8_1_ALPSLNTGSSS(UniMod_21)PR_2	12.0366	10.6931	11.9699	10.8802	11.2624	11.6455	12.4183	11.9463	10.8984	11.2548	11.2451	10.7916	10.6576	11.1085	11.2874	11.4504	10.9728	10.6252	10.7698	10.3484	10.3961	10.1209	9.87986	10.1638	9.57382	10.1666	9.19083	7.9282	9.52432	8.86241	7.75015	8.05878	8.68727	8.7984	8.48146	8.44464	8.79187	8.39171	NA	8.54714	NA
O14545_ALPSLNTGSSS(UniMod_21)PR	ALPSLNTGSSS(UniMod_21)PR	8346_y11_1_ALPSLNTGSSS(UniMod_21)PR_2	11.7832	10.6029	11.3584	10.4996	10.5557	11.0398	12.0073	11.4031	10.3979	10.5568	10.8023	9.98877	10.2556	10.3489	10.573	10.2949	10.5018	9.87166	10.1964	9.55837	9.331	9.79702	9.32627	9.16384	8.78129	9.58159	8.51276	7.60627	8.2024	8.05506	7.42822	7.73685	7.8128	NA	6.31153	NA	8.37684	NA	NA	NA	6.72992
O14545_LDSQPQETS(UniMod_21)PELPR	LDSQPQETS(UniMod_21)PELPR	82709_y3_1_LDSQPQETS(UniMod_21)PELPR_2	12.1441	9.89662	11.9214	11.5301	11.2045	11.6486	12.4266	12.0746	11.4973	11.4041	11.2349	11.0628	11.6944	11.2105	11.7539	11.1669	11.9482	11.0496	10.6895	10.7073	10.8188	10.2729	10.2536	9.94144	9.78261	9.09617	NA	NA	9.07687	NA	9.75015	10.0944	9.7514	9.53537	9.55946	9.0296	9.83627	10.5734	8.17799	8.22521	9.31488
O14545_LDSQPQETS(UniMod_21)PELPR	LDSQPQETS(UniMod_21)PELPR	82710_b4_1_LDSQPQETS(UniMod_21)PELPR_2	12.1726	10.1723	11.9079	11.7451	11.5716	11.6811	12.4341	12.079	11.5395	11.5658	11.4117	11.3488	11.9174	11.4328	11.8683	11.1685	12.2633	11.5793	10.8728	11.1539	10.9754	10.487	11.0353	10.8149	10.5414	9.77424	8.99818	9.19124	NA	10.1843	10.8545	10.2287	10.8426	10.2696	10.5191	10.3026	10.345	10.7652	8.76296	NA	10.4848
O14545_LDSQPQETS(UniMod_21)PELPR	LDSQPQETS(UniMod_21)PELPR	82712_y5_1_LDSQPQETS(UniMod_21)PELPR_2	13.211	10.6931	13.0272	12.5735	12.3455	12.7441	13.5145	13.0224	12.5909	12.2959	12.1603	11.9792	12.5818	12.3874	12.7687	12.0309	13.2092	11.7915	11.5849	11.4226	11.5418	10.9832	11.1575	10.9376	11.0564	9.94416	NA	8.19124	9.93936	9.30299	10.2838	11.001	10.6202	9.98435	10.0664	9.25199	10.9192	11.0197	9.17799	8.54714	10.2505
O14545_LDSQPQETS(UniMod_21)PELPR	LDSQPQETS(UniMod_21)PELPR	82713_y10_2_LDSQPQETS(UniMod_21)PELPR_2	12.1026	10.4036	11.7483	11.4187	11.1266	11.5934	12.1114	11.8126	11.19	10.9894	11.2608	11.0266	11.5655	11.2042	11.5946	10.8291	11.9589	11.1154	10.6346	10.5415	10.3086	10.2437	10.2831	10.5776	10.4199	9.68113	8.77579	9.19124	NA	10.3405	9.42822	10.1963	10.7824	9.43338	10.399	NA	9.87731	10.7652	8.98535	NA	10.1222
O14545_LDSQPQETS(UniMod_21)PELPR	LDSQPQETS(UniMod_21)PELPR	82720_y10_1_LDSQPQETS(UniMod_21)PELPR_2	12.5658	10.1723	12.2689	12.1068	11.7366	12.2161	12.9804	12.3284	11.8443	11.7926	11.5214	11.3889	12.0029	11.6284	11.9993	11.4641	12.4811	11.2059	11.0836	10.8116	10.5866	10.1821	10.5204	10.0917	10.3059	9.09617	8.19083	8.19124	9.52432	8.86241	9.51569	10.1275	9.39777	9.27234	8.77097	8.90407	10.1842	9.79026	9.17799	7.81017	NA
O14545_LDSQPQETSPELPR_Phospho_1	LDSQPQETSPELPR_Phospho_1	30797_y3_1_LDSQPQET(UniMod_21)SPELPR_2	12.1441	9.97062	11.9088	11.5217	11.2045	11.6486	12.4033	12.0746	11.4973	11.3633	11.2349	11.0628	11.6944	11.195	11.7539	11.098	11.9482	11.0496	10.6895	10.7073	10.8188	10.2729	10.1613	9.94144	9.81012	9.09617	NA	NA	9.07687	NA	9.75015	10.0944	9.47577	9.87641	9.399	8.76657	9.83627	10.5442	8.17799	8.54714	9.31488
O14545_LDSQPQETSPELPR_Phospho_1	LDSQPQETSPELPR_Phospho_1	30799_y5_1_LDSQPQET(UniMod_21)SPELPR_2	13.211	10.8186	13.0243	12.5695	12.3455	12.7441	13.5018	13.0224	12.5909	12.2521	12.1603	11.9792	12.5818	12.3874	12.7687	12.0217	13.2092	11.7915	11.5849	11.4226	11.5418	10.8922	11.0586	10.9376	11.0564	9.94416	NA	8.41363	9.93936	9.30299	10.2838	11.001	10.1347	10.6025	9.95539	NA	10.9192	10.9323	9.17799	9.03256	10.371
O14545_LDSQPQETSPELPR_Phospho_1	LDSQPQETSPELPR_Phospho_1	30801_y10_2_LDSQPQET(UniMod_21)SPELPR_2	12.1026	10.456	11.7123	11.3636	11.1266	11.5934	12.0775	11.8126	11.19	10.9214	11.2608	11.0266	11.5655	11.1411	11.5946	10.7414	11.9589	11.1154	10.6346	10.5415	10.3086	10.3839	10.1453	10.5776	10.4552	9.8617	8.77579	9.30671	NA	10.3405	9.42822	10.1963	10.4373	10.2432	9.8965	NA	9.87731	10.6602	8.98535	NA	10.1222
O14545_LDSQPQETSPELPR_Phospho_1	LDSQPQETSPELPR_Phospho_1	30805_y7_1_LDSQPQET(UniMod_21)SPELPR_2	10.6231	8.23365	9.94082	9.92435	10.1323	9.96594	10.7754	10.4331	9.95692	9.73123	9.39071	9.41368	10.3468	9.8428	10.2196	9.69886	10.4819	9.75467	9.53165	9.41009	9.37902	8.79893	9.24007	8.94144	9.21278	8.3592	NA	8.60627	8.61743	8.86241	9.23558	9.05878	8.54977	9.15204	8.11889	7.0296	8.95798	9.25421	8.17799	6.22521	8.53728
O14545_LDSQPQETSPELPR_Phospho_1	LDSQPQETSPELPR_Phospho_1	30807_y10_1_LDSQPQET(UniMod_21)SPELPR_2	12.5658	10.1723	12.2439	12.1068	11.7366	12.2161	12.962	12.3284	11.8443	11.7381	11.5214	11.3889	12.0029	11.6111	11.9993	11.4365	12.4811	11.2059	11.0836	10.8116	10.5866	10.0869	10.4571	10.0917	10.3059	9.09617	8.19083	8.19124	9.52432	8.86241	9.51569	10.1275	9.13473	9.95041	8.77097	8.61456	10.1842	9.73963	9.34792	7.81017	NA
O14639_STS(UniMod_21)QGSINSPVYSR	STS(UniMod_21)QGSINSPVYSR	140654_y5_1_STS(UniMod_21)QGSINSPVYSR_2	9.1043	9.23365	9.29162	8.73894	9.09359	9.2485	9.7029	9.83353	8.25013	8.823	8.29117	8.45825	9.94796	8.46504	9.48006	9.44246	10.0692	8.62736	8.55823	9.69435	9.66443	9.43636	9.51097	10.0552	8.60407	8.3592	8.19083	9.51316	10.0769	9.7555	10.9201	10.4905	10.4721	11.1333	11.396	11.2775	9.64985	10.3886	NA	10.4731	10.8592
O14639_STS(UniMod_21)QGSINSPVYSR	STS(UniMod_21)QGSINSPVYSR	140656_y6_1_STS(UniMod_21)QGSINSPVYSR_2	8.91165	9.73615	8.78447	8.265	8.42374	8.38343	9.36395	9.08119	8.43529	8.2409	8.06878	8.81189	9.24391	7.56458	9.00959	8.32962	9.39755	8.21232	8.40368	9.28996	9.02288	9.629	9.3004	9.16056	8.54293	NA	8.19083	8.7762	9.93936	8.86241	10.4282	10.091	10.0352	10.7946	10.7006	10.572	9.74607	10.0616	11.036	10.0326	10.7743
O14639_STS(UniMod_21)QGSINSPVYSR	STS(UniMod_21)QGSINSPVYSR	140658_y7_1_STS(UniMod_21)QGSINSPVYSR_2	8.64035	9.89662	9.25204	9.41701	9.13423	8.62047	9.65374	9.24984	8.20581	8.56283	7.65374	8.28833	9.20544	8.35813	9.3408	8.4451	9.79783	8.21232	7.96983	9.95611	9.42133	9.87331	9.53802	9.7235	9.12789	8.58159	7.77579	8.60627	10.3723	9.80485	10.8513	9.69105	10.6541	11.001	11.1907	10.837	9.78973	10.1784	10.5703	10.4731	11.5324
O14639_STS(UniMod_21)QGSINSPVYSR	STS(UniMod_21)QGSINSPVYSR	140662_y9_1_STS(UniMod_21)QGSINSPVYSR_2	7.2418	8.45604	7.54346	8.18254	8.21223	7.89456	8.78052	7.95566	6.93279	7.41083	7.80574	7.87329	8.16591	6.82761	8.44771	7.91459	8.73253	7.94928	6.82126	8.52443	9.02288	8.53589	8.4639	8.47196	8.25342	7.77424	7.19083	7.9282	8.61743	8.05506	9.51569	8.82431	10.0352	9.94697	NA	10.1451	8.69876	9.18021	9.76296	9.81017	10.2535
O14639_STS(UniMod_21)QGSINSPVYSR	STS(UniMod_21)QGSINSPVYSR	140665_y10_1_STS(UniMod_21)QGSINSPVYSR_2	8.30593	8.22216	8.25395	8.265	7.77166	7.898	8.57407	8.49622	7.25471	7.2409	6.48382	6.87329	7.99599	7.35813	7.64036	7.74466	8.86647	7.43471	6.82126	8.72606	NA	8.87693	8.41143	8.47196	7.40542	6.77424	7.19083	7.19124	9.31787	9.05506	9.82054	9.49174	9.62016	9.83607	10.1164	9.61456	8.9618	9.3246	9.98535	9.54714	9.18935
O14639_TLS(UniMod_21)PTPSAEGYQDVR	TLS(UniMod_21)PTPSAEGYQDVR	147950_y6_1_TLS(UniMod_21)PTPSAEGYQDVR_2	9.47486	9.89662	9.57435	9.92556	9.89166	9.45639	9.36089	9.3742	10.7572	10.7228	10.2374	10.2392	8.99599	10.2773	9.88587	9.87394	9.59752	10.018	10.5713	10.6431	10.9431	10.7758	10.6382	10.2906	10.1185	10.5291	10.3569	11.3054	11.138	11.0942	11.3305	11.0001	10.9827	11.2397	11.2161	11.0885	11.1095	10.8843	10.4259	10.9801	10.9394
O14639_TLS(UniMod_21)PTPSAEGYQDVR	TLS(UniMod_21)PTPSAEGYQDVR	147952_y7_1_TLS(UniMod_21)PTPSAEGYQDVR_2	8.90969	9.34913	NA	9.55139	9.74442	8.89628	8.33306	8.8869	10.2374	10.1444	9.94325	10.2601	8.08345	9.45767	9.75451	9.13698	9.6733	9.91276	10.2406	10.8137	11.1115	10.691	NA	9.98097	9.66703	NA	10.0977	10.8524	10.9376	10.2231	10.6725	10.4346	10.0858	10.8746	10.9234	10.9041	10.9377	10.6872	9.49992	9.81017	10.4304
O14639_TLS(UniMod_21)PTPSAEGYQDVR	TLS(UniMod_21)PTPSAEGYQDVR	147954_y9_1_TLS(UniMod_21)PTPSAEGYQDVR_2	NA	8.23365	8.17149	9.04706	8.60816	7.96839	7.87363	8.14008	9.22463	9.23875	9.2387	9.53445	NA	9.14649	9.00959	8.74466	8.2704	8.87528	9.00889	9.72157	9.37257	9.08843	9.40888	9.57887	8.60107	9.09617	9.36075	10.1298	10.5716	9.91304	10.0132	9.59483	9.74841	9.98435	9.48146	9.76657	9.87529	9.93013	9.17799	9.54714	9.72992
O14639_TLS(UniMod_21)PTPSAEGYQDVR	TLS(UniMod_21)PTPSAEGYQDVR	147956_y10_1_TLS(UniMod_21)PTPSAEGYQDVR_2	10.4159	NA	10.1429	10.7856	11.0673	10.1517	9.99996	10.2962	11.5036	11.4227	11.1994	11.2541	9.45229	11.4281	10.5396	10.4687	10.2346	11.19	11.4712	11.4522	11.4875	11.266	11.459	11.2687	11.1875	11.0962	10.8347	12.0618	12.1938	12.1103	11.711	11.7081	11.5264	11.6645	11.7338	11.572	11.6145	11.387	10.9329	11.3506	NA
O14639_TLS(UniMod_21)PTPSAEGYQDVR	TLS(UniMod_21)PTPSAEGYQDVR	147958_y12_1_TLS(UniMod_21)PTPSAEGYQDVR_2	7.95229	NA	8.17149	8.84997	8.96001	NA	NA	8.19402	9.29647	9.66397	9.00738	9.33064	7.31103	9.00684	8.51483	8.32962	7.70666	8.4298	9.13707	8.78746	9.65559	9.58098	9.46021	9.29209	8.54293	NA	NA	10.2501	10.138	9.64002	9.23558	9.54421	9.62016	9.26959	9.8351	10.0885	NA	9.09838	8.98535	9.03256	9.81739
O14646_ASSSGPRS(UniMod_21)PLDQR	ASSSGPRS(UniMod_21)PLDQR	12877_y9_2_ASSSGPRS(UniMod_21)PLDQR_3	9.36446	9.34913	8.66613	8.90243	9.32018	7.898	8.72924	8.40311	9.49078	9.45035	9.94012	9.04067	7.58095	9.35548	9.2215	8.99259	9.24885	9.58155	9.50219	9.15669	8.69751	9.32944	9.01074	8.35648	8.40542	8.58159	8.77579	8.19124	8.93936	8.7555	7.75015	7.73685	7.8128	7.62848	NA	8.25199	8.59923	5.93228	6.17799	7.22521	8.05185
O14646_ASSSGPRS(UniMod_21)PLDQR	ASSSGPRS(UniMod_21)PLDQR	12878_y10_2_ASSSGPRS(UniMod_21)PLDQR_3	8.36446	NA	8.6046	9.04484	9.35171	8.37851	8.77823	8.85042	9.42718	9.04826	9.38841	8.74463	7.99169	9.26255	8.91338	7.91459	9.10093	9.15092	9.34516	8.10939	7.83846	8.629	8.78386	8.09345	8.47581	8.09617	7.19083	8.19124	7.61743	7.37699	NA	NA	7.8128	7.21344	8.11889	7.0296	NA	NA	NA	NA	6.72992
O14646_ASSSGPRS(UniMod_21)PLDQR	ASSSGPRS(UniMod_21)PLDQR	12879_y5_1_ASSSGPRS(UniMod_21)PLDQR_3	8.82676	9.96718	9.29162	9.2631	9.42218	8.99593	8.99701	9.19269	9.71373	9.87925	10.034	10.0672	8.90058	9.51093	9.18271	9.32962	9.46571	9.83123	10.1186	8.00985	8.96399	9.21396	9.29489	8.46666	8.5398	8.58159	8.51276	9.30671	8.78736	8.63428	8.01319	7.73685	8.68727	7.95041	7.8965	7.76657	NA	5.93228	NA	7.81017	8.05185
O14646_ASSSGPRS(UniMod_21)PLDQR	ASSSGPRS(UniMod_21)PLDQR	12880_y11_2_ASSSGPRS(UniMod_21)PLDQR_3	10.4027	10.774	9.90846	10.6858	10.7624	9.87201	10.1904	10.5741	11.1861	11.2089	11.2323	10.6576	9.12134	10.8065	10.8267	10.235	10.4444	10.9799	11.4081	10.1321	9.99373	10.5586	10.5204	9.85696	9.50816	9.23367	9.51276	9.8542	9.78736	9.8074	8.75015	8.82431	9.13473	9.38082	9.21843	8.44464	9.1138	6.51724	7.17799	NA	NA
O14646_ASSSGPRS(UniMod_21)PLDQR	ASSSGPRS(UniMod_21)PLDQR	12881_y12_2_ASSSGPRS(UniMod_21)PLDQR_3	8.1043	8.64869	8.47635	8.79287	8.71665	8.21718	8.62852	8.53853	8.92705	9.23875	9.12767	8.67737	7.31791	9.04509	8.69925	8.06659	8.51911	8.94584	9.50457	7.66193	7.70095	8.21396	8.35698	7.35648	7.66846	7.77424	NA	8.41363	7.93936	7.64002	7.01319	NA	NA	6.21344	6.8965	7.76657	7.1138	5.93228	NA	6.22521	7.31488
O14646_S(UniMod_21)PFEHSVEHK	S(UniMod_21)PFEHSVEHK	132408_y6_2_S(UniMod_21)PFEHSVEHK_3	6.1043	6.64869	6.08403	5.68004	6.28624	7.38343	3.87363	6.95566	6.51775	7.94134	6.80574	6.61026	6.80334	6.46504	6.0554	4.74466	6.52223	6.94928	6.65134	7.2025	6.70095	6.21396	6.82647	6.77152	6.66846	6.77424	NA	7.19124	5.61743	7.64002	7.75015	5.73685	5.22784	6.62848	7.63346	7.0296	7.1138	7.25421	7.17799	8.22521	7.72992
O14646_S(UniMod_21)PFEHSVEHK	S(UniMod_21)PFEHSVEHK	132410_y4_1_S(UniMod_21)PFEHSVEHK_3	7.86983	9.10812	7.99092	8.265	8.48488	8.03238	7.04355	8.14008	8.30202	9.04826	8.73174	8.68065	6.80334	8.05001	7.37732	7.06659	7.96969	7.94928	8.29244	8.84635	9.28591	NA	8.94195	NA	8.89085	7.3592	8.99818	7.9282	7.93936	8.37699	10.3351	8.73255	7.22784	9.08791	10.012	8.0296	7.1138	8.63272	10.3479	9.39513	9.53728
O14646_S(UniMod_21)PFEHSVEHK	S(UniMod_21)PFEHSVEHK	132411_y9_2_S(UniMod_21)PFEHSVEHK_3	8.68926	8.81861	7.66899	9.04484	9.1719	8.86148	7.19556	9.10953	9.15272	9.48883	10.0943	9.23809	7.58095	9.01021	NA	8.55202	8.73118	8.94928	9.10451	9.28794	9.13391	NA	9.26985	NA	9.60107	NA	NA	NA	9.07687	10.6082	10.0721	NA	NA	9.37827	10.7678	NA	NA	8.1022	NA	12.374	9.31488
O14646_S(UniMod_21)PFEHSVEHK	S(UniMod_21)PFEHSVEHK	132412_y5_1_S(UniMod_21)PFEHSVEHK_3	7.2418	7.23365	5.08403	7.79552	8.13041	7.27651	5.45859	7.74415	7.34782	8.63322	8.28625	8.19522	6.80334	8.05001	6.64036	7.55202	7.23272	8.21232	7.64704	8.2025	7.18638	6.21396	7.97503	7.57887	8.40542	NA	8.51276	7.19124	6.61743	8.37699	9.01319	5.73685	6.8128	8.32362	8.77097	7.76657	NA	6.93228	9.17799	9.22521	8.31488
O14646_S(UniMod_21)PFEHSVEHK	S(UniMod_21)PFEHSVEHK	132413_y6_1_S(UniMod_21)PFEHSVEHK_3	6.36733	NA	5.66899	7.09508	7.8712	6.746	3.87363	6.49622	6.93279	7.2409	7.06878	6.28833	5.58095	6.65769	5.64036	5.74466	5.87015	7.43471	6.64272	6.52443	7.5413	NA	6.82647	NA	7.89085	7.77424	NA	6.60627	5.61743	7.37699	8.59815	6.32181	5.22784	7.43583	8.48146	5.44464	4.79187	6.51724	7.76296	7.22521	8.05185
O14646_SSPSILAVQR_Phospho_1	SSPSILAVQR_Phospho_1	57379_y3_1_S(UniMod_21)SPSILAVQR_2	7.1043	8.64869	7.25395	6.90243	6.54927	NA	7.19556	NA	NA	7.70033	6.80574	7.09568	5.99599	7.24265	6.37732	7.32962	6.0628	6.94928	7.45869	9.15669	8.77134	9.38389	8.40888	9.01945	8.0835	9.23367	8.51276	9.7762	NA	8.7555	9.51569	9.69105	9.22784	8.62848	9.11889	9.83696	8.49231	9.1022	9.49992	9.68464	10.0519
O14646_SSPSILAVQR_Phospho_1	SSPSILAVQR_Phospho_1	57381_y8_2_S(UniMod_21)SPSILAVQR_2	6.1043	NA	6.89138	6.68004	6.28624	7.38343	7.19556	6.81815	7.34782	7.56283	5.48382	5.87329	5.99599	NA	6.64036	6.74466	5.87015	NA	6.97326	7.52443	8.07946	7.95093	8.3004	7.09345	6.66846	8.09617	7.19083	NA	8.42479	8.05506	8.88766	9.05878	9.0352	7.43583	8.62658	8.44464	8.37684	8.83917	8.76296	9.03256	8.72992
O14646_SSPSILAVQR_Phospho_1	SSPSILAVQR_Phospho_1	57383_y4_1_S(UniMod_21)SPSILAVQR_2	NA	9.73615	8.40596	7.41701	7.13423	8.33096	8.45859	8.74234	8.63323	8.48883	7.06878	7.45825	6.80334	7.11712	6.64036	8.4451	7.58636	7.21232	8.04365	9.24689	8.96399	9.79893	8.51452	9.09345	9.43937	9.23367	8.19083	9.60627	8.42479	9.51449	10.0721	9.90678	9.39777	8.87641	9.77097	9.90407	9.18419	9.45584	9.49992	9.81017	10.1894
O14646_SSPSILAVQR_Phospho_1	SSPSILAVQR_Phospho_1	57385_y5_1_S(UniMod_21)SPSILAVQR_2	8.17141	8.45604	7.66899	8.09508	7.77166	8.16104	8.62852	9.10953	8.10271	8.99579	7.29117	7.28833	6.80334	8.46504	7.96229	7.91459	7.52223	7.62736	7.55823	9.52443	9.83533	10.0197	9.95771	9.81591	9.29295	9.94416	8.99818	9.51316	9.52432	8.96195	9.95179	10.1259	9.92828	9.21344	10.2635	9.35153	9.25131	9.63007	9.49992	9.92565	9.53728
O14646_SSPSILAVQR_Phospho_1	SSPSILAVQR_Phospho_1	57388_y7_1_S(UniMod_21)SPSILAVQR_2	7.1043	8.23365	6.89138	7.09508	6.54927	7.746	7.19556	7.66233	7.59575	7.2409	NA	NA	NA	6.46504	6.0554	5.74466	6.52223	NA	6.97326	8.78746	8.54895	9.38134	9.07801	8.09345	7.89085	8.77424	7.19083	8.60627	8.2024	8.64002	9.01319	8.98116	8.39777	7.7984	8.8965	8.90407	8.49231	7.73963	8.76296	9.03256	NA
O14654_VS(UniMod_21)PPPAPSPPK	VS(UniMod_21)PPPAPSPPK	160253_y8_2_VS(UniMod_21)PPPAPSPPK_2	9.56248	9.55558	8.25013	NA	6.77166	9.09515	8.19556	9.01979	NA	NA	NA	5.28833	7.31791	3.65769	8.81028	5.74466	9.06173	NA	5.2363	5.78746	5.96399	5.629	4.65654	NA	4.0835	NA	NA	NA	5.61743	NA	5.42822	NA	5.22784	NA	NA	NA	NA	NA	6.17799	NA	5.72992
O14654_VS(UniMod_21)PPPAPSPPK	VS(UniMod_21)PPPAPSPPK	160255_y9_2_VS(UniMod_21)PPPAPSPPK_2	10.9941	11.4548	10.6661	8.00197	8.96431	11.094	10.6241	11.1864	5.66975	5.2409	6.06878	6.28833	9.72261	7.11712	10.8991	7.32962	11.215	5.62736	7.45869	7.66193	9.07946	7.21396	7.65654	7.57887	6.89085	8.09617	7.19083	5.60627	7.93936	NA	8.42822	7.05878	8.0352	7.7984	7.31153	6.44464	4.79187	7.93228	8.98535	8.54714	9.53728
O14654_VS(UniMod_21)PPPAPSPPK	VS(UniMod_21)PPPAPSPPK	160256_y5_1_VS(UniMod_21)PPPAPSPPK_2	10.6835	11.6487	10.4025	5.68004	8.77166	10.8371	10.2774	10.7071	5.93279	5.82586	5.48382	6.61026	9.1233	4.65769	10.4444	6.74466	10.3967	6.94928	7.2363	7.00985	8.07946	6.21396	6.82647	4.77152	7.40542	8.3592	7.77579	7.19124	7.93936	7.05506	8.42822	5.73685	7.22784	7.62848	6.31153	7.44464	5.79187	8.51724	7.76296	7.81017	8.53728
O14654_VS(UniMod_21)PPPAPSPPK	VS(UniMod_21)PPPAPSPPK	160258_y7_1_VS(UniMod_21)PPPAPSPPK_2	11.3048	12.0394	10.9966	7.265	9.05177	11.6	10.9545	11.3054	NA	4.2409	4.48382	6.61026	9.57808	4.65769	10.9957	7.06659	10.9556	4.62736	6.65134	6.78746	7.70095	5.629	5.97847	NA	7.0835	8.58159	7.19083	6.60627	8.93936	NA	8.23558	7.05878	7.54977	8.08791	7.31153	7.44464	7.1138	8.51724	8.76296	8.22521	8.89985
O14654_VS(UniMod_21)PPPAPSPPK	VS(UniMod_21)PPPAPSPPK	160261_y9_1_VS(UniMod_21)PPPAPSPPK_2	10.2046	10.8581	9.96317	4.09508	8.35662	10.4293	9.67853	10.0617	3.34782	5.2409	NA	5.87329	8.69113	5.24265	10.0767	5.74466	10.0008	5.62736	NA	4.2025	NA	NA	6.24151	4.77152	5.66846	5.77424	7.19083	NA	6.61743	6.05506	5.42822	4.73685	6.22784	5.62848	5.31153	7.0296	4.79187	5.93228	6.17799	NA	6.72992
O14686_ALS(UniMod_21)PVIPLIPR	ALS(UniMod_21)PVIPLIPR	8539_b3_1_ALS(UniMod_21)PVIPLIPR_2	8.36733	NA	8.16744	5.09508	5.96431	8.746	7.04355	8.19666	6.51775	NA	6.80574	4.28833	6.58095	NA	7.51483	5.74466	7.38473	5.62736	4.65134	9.06048	7.83846	8.43636	9.04886	7.57887	8.66846	8.3592	8.99818	9.19124	7.2024	NA	9.59815	9.82431	9.39777	9.7984	9.8351	9.0296	9.37684	9.93228	9.17799	9.03256	9.05185
O14686_ALS(UniMod_21)PVIPLIPR	ALS(UniMod_21)PVIPLIPR	8544_y5_1_ALS(UniMod_21)PVIPLIPR_2	10.611	9.55558	10.4391	7.55451	7.66475	10.9639	10.2287	10.9169	8.10017	9.1951	8.72812	NA	7.80334	7.82761	9.75319	8.32962	9.78813	7.79728	7.11077	11.1042	10.0229	11.0853	11.2426	9.52641	10.8748	10.0927	11.2742	10.5583	9.86536	11.2608	11.0415	11.8283	11.7633	11.8136	11.5765	11.3273	11.6457	12.2404	11.13	11.0832	10.9375
O14686_ALS(UniMod_21)PVIPLIPR	ALS(UniMod_21)PVIPLIPR	8546_y6_1_ALS(UniMod_21)PVIPLIPR_2	9.50899	7.97062	8.54346	6.68004	5.96431	9.35743	8.57142	9.42696	5.66975	7.41083	7.65374	4.28833	NA	6.82761	8.37732	7.06659	8.55465	NA	5.65134	9.90029	8.90259	9.5336	9.51215	7.77152	9.78129	8.77424	9.36075	8.60627	8.61743	10.0995	9.82054	10.4622	10.3153	10.6274	9.8965	9.76657	10.1477	10.5172	10.178	10.1321	9.89985
O14686_ALS(UniMod_21)PVIPLIPR	ALS(UniMod_21)PVIPLIPR	8548_y7_1_ALS(UniMod_21)PVIPLIPR_2	6.78237	5.64869	6.66899	NA	3.96431	7.66354	6.19556	6.95566	4.34782	NA	6.06878	NA	NA	4.65769	5.0554	4.74466	6.64776	NA	3.65134	6.52443	NA	6.21396	7.4639	NA	7.54293	7.3592	6.19083	NA	6.61743	8.37699	7.01319	7.54421	7.54977	NA	8.31153	7.76657	7.1138	8.39171	NA	7.22521	7.31488
O14686_ALS(UniMod_21)PVIPLIPR	ALS(UniMod_21)PVIPLIPR	8549_y8_1_ALS(UniMod_21)PVIPLIPR_2	8.48281	7.23365	7.89138	5.68004	5.54927	8.48297	7.87363	8.8521	4.93279	6.82586	7.06878	4.28833	NA	5.97962	7.64036	6.32962	7.58636	NA	4.65134	9.41009	7.18638	8.43636	9.11598	7.57887	8.60706	7.77424	7.77579	NA	7.61743	9.80995	9.01319	8.32181	9.47215	9.95041	9.31153	9.14508	8.25131	9.83688	9.49992	NA	8.72992
O14686_SGITS(UniMod_21)PVEK	SGITS(UniMod_21)PVEK	125429_b4_1_SGITS(UniMod_21)PVEK_2	NA	9.34913	7.66899	8.55451	7.8712	7.96839	8.33306	NA	8.80569	8.70033	6.48382	8.19522	NA	8.23979	7.64036	7.74466	8.61739	8.3278	8.40622	9.4879	9.7697	9.53589	NA	9.01583	9.29109	9.68113	9.19083	9.60627	9.78736	9.30299	9.51569	9.78125	9.8128	10.0208	9.8351	10.4446	9.31544	10.0177	10.0849	10.3951	9.72992
O14686_SGITS(UniMod_21)PVEK	SGITS(UniMod_21)PVEK	125431_y7_2_SGITS(UniMod_21)PVEK_2	7.95229	NA	7.08403	7.68004	6.77166	7.38343	7.57407	7.66615	7.87139	7.41083	6.48382	7.61026	7.31791	7.74515	6.37732	7.91459	7.87015	6.62736	7.65134	9.41195	9.33322	9.21396	9.26985	8.23095	7.99039	9.09617	8.19083	8.41363	9.2024	9.22498	9.51569	8.90678	9.54977	9.15204	9.11889	9.69257	8.59923	10.1399	9.17799	9.39513	8.31488
O14686_SGITS(UniMod_21)PVEK	SGITS(UniMod_21)PVEK	125433_y5_1_SGITS(UniMod_21)PVEK_2	8.30593	8.81861	7.89138	NA	7.54927	8.66152	8.12156	8.74415	8.34568	8.32836	6.06878	7.28833	7.69643	8.18125	8.37732	7.91459	7.9674	8.3278	8.50932	9.86817	9.37472	9.08843	9.65224	9.23095	9.21278	9.23367	8.51276	NA	8.78736	9.22498	9.75015	9.19628	9.92828	9.21058	9.55946	9.83696	9.25131	9.68717	9.76296	NA	9.53728
O14686_SGITS(UniMod_21)PVEK	SGITS(UniMod_21)PVEK	125435_y6_1_SGITS(UniMod_21)PVEK_2	9.86578	9.73615	8.94201	8.73894	8.96216	9.56962	9.77708	9.99721	NA	9.36625	NA	8.98877	8.3883	8.86156	8.75319	8.32389	9.08199	8.08679	9.4024	11.1716	11.2299	11.0148	11.2568	10.6715	10.8957	11.0561	9.65026	10.0657	10.2024	10.6372	10.9799	10.5913	11.7265	11.2362	11.1624	11.2727	10.7659	10.9063	11.4965	11.3932	10.8133
O14686_SGITS(UniMod_21)PVEK	SGITS(UniMod_21)PVEK	125436_y7_1_SGITS(UniMod_21)PVEK_2	7.1043	NA	5.66899	5.68004	5.54927	6.746	6.45859	6.81815	5.93279	5.82586	4.48382	6.28833	NA	5.65769	6.64036	5.74466	6.0628	NA	5.97326	8.1048	7.96399	7.79893	7.65654	7.35648	6.66846	8.3592	7.19083	7.60627	7.61743	7.86241	8.23558	7.54421	7.22784	NA	8.31153	8.76657	7.9618	8.39171	NA	7.81017	7.72992
O14745_EALAEAALES(UniMod_21)PRPALVR	EALAEAALES(UniMod_21)PRPALVR	31466_y7_2_EALAEAALES(UniMod_21)PRPALVR_3	9.77807	7.97062	9.50709	9.99853	8.8712	10.2261	9.5701	9.19269	10.1342	10.2377	9.69327	9.09568	7.58095	10.2668	8.96229	8.99259	9.03352	8.71482	10.3027	11.6359	11.9329	12.1128	11.442	10.4968	11.2549	11.0222	9.89127	9.99859	10.0769	9.7555	9.95179	11.5263	11.3561	11.9121	10.8336	10.572	11.632	11.5713	9.49992	NA	10.119
O14745_EALAEAALES(UniMod_21)PRPALVR	EALAEAALES(UniMod_21)PRPALVR	31470_y5_1_EALAEAALES(UniMod_21)PRPALVR_3	10.6806	NA	10.146	10.239	9.89504	10.8429	10.1739	10.3841	10.5111	11.0285	10.8729	9.95941	8.16591	10.6822	9.93454	10.0666	9.24885	9.21232	11.0868	12.5201	12.4688	12.6033	12.0442	11.3946	11.9379	11.8808	10.0977	11.0325	11.0098	10.1425	10.8545	12.0231	12.029	12.3006	11.5385	11.4197	12.2281	11.7458	10.8219	10.8102	11.1206
O14745_EALAEAALES(UniMod_21)PRPALVR	EALAEAALES(UniMod_21)PRPALVR	31474_y11_2_EALAEAALES(UniMod_21)PRPALVR_3	9.61284	NA	8.40252	8.99738	8.66475	9.636	8.72924	8.77986	9.62882	9.69721	9.72993	9.09568	7.16591	9.35416	8.86275	8.5471	8.31073	NA	9.50338	11.4608	11.7201	11.7079	11.1488	10.2921	10.5375	10.3563	8.99818	9.99859	10.0065	8.50823	9.82054	10.7988	10.9802	10.9279	10.399	10.0296	11.4487	11.0576	NA	9.03256	9.97785
O14745_EALAEAALES(UniMod_21)PRPALVR	EALAEAALES(UniMod_21)PRPALVR	31480_y13_2_EALAEAALES(UniMod_21)PRPALVR_3	9.73545	7.97062	9.08188	9.30081	8.35662	9.7593	9.23118	9.3742	9.51393	10.0421	9.6131	8.93219	6.80334	9.69478	8.96229	8.65155	8.31073	7.94928	10.0231	11.3055	11.648	11.677	11.1152	10.355	10.9212	10.8186	9.65026	9.41363	9.86536	8.96195	9.51569	11.0371	10.7182	11.2948	10.4408	10.1995	11.1477	11.2142	9.63743	NA	9.97423
O14745_EALAEAALES(UniMod_21)PRPALVR	EALAEAALES(UniMod_21)PRPALVR	31481_y14_2_EALAEAALES(UniMod_21)PRPALVR_3	10.1188	8.81861	9.28976	9.38048	9.04772	9.94614	9.22783	9.35065	9.83432	10.047	10.1816	9.09568	7.31791	10.2647	9.3408	9.4451	8.94428	8.3278	10.2284	11.6611	11.8868	12.0152	11.4137	10.5764	10.9194	10.8597	9.99818	10.3067	10.3723	9.95966	10.3824	10.9592	11.4139	11.5053	11.0369	10.3026	11.1826	11.2687	10.4259	10.1321	10.4848
O14745_SAS(UniMod_21)SDTSEELNSQDSPPK	SAS(UniMod_21)SDTSEELNSQDSPPK	121236_y4_1_SAS(UniMod_21)SDTSEELNSQDSPPK_2	10.4501	10.8167	10.4723	12.0331	11.305	10.143	10.6889	10.5877	11.7081	11.3539	11.4523	11.4318	11.0748	11.4362	10.9674	11.8784	11.3265	11.7901	11.443	11.6947	11.5532	10.8931	11.7745	11.683	11.8804	11.0596	9.36075	9.8542	10.6618	11.6684	13.4139	12.8764	11.8544	12.1058	12.2953	11.2751	13.2934	12.9464	12.5505	11.5828	12.5458
O14745_SAS(UniMod_21)SDTSEELNSQDSPPK	SAS(UniMod_21)SDTSEELNSQDSPPK	121241_y7_1_SAS(UniMod_21)SDTSEELNSQDSPPK_2	9.36733	9.55558	8.83892	10.7776	9.84462	9.18798	9.19556	9.13871	10.4583	10.279	10.2887	10.3096	10.2211	10.2232	9.6673	10.6955	10.35	10.3797	10.3048	10.7402	10.3769	10.2125	10.4584	10.6259	10.6947	9.3592	NA	9.0657	9.7049	10.3012	12.2569	11.2723	10.7514	11.084	10.7362	10.5321	11.5912	11.6294	11.1322	10.5471	11.5616
O14745_SAS(UniMod_21)SDTSEELNSQDSPPK	SAS(UniMod_21)SDTSEELNSQDSPPK	121244_y8_1_SAS(UniMod_21)SDTSEELNSQDSPPK_2	9.50769	10.2337	9.3659	10.7762	10.5116	9.3027	9.57275	9.37654	10.5386	10.408	10.3641	10.7407	10.4005	10.5322	10.0532	10.7859	10.4287	10.9433	10.2456	10.9291	10.7681	10.1821	10.6821	10.7477	10.8705	10.1666	7.77579	9.19124	10.522	10.6989	12.7057	11.7443	11.2492	11.239	10.6317	10.5739	12.1228	11.7205	NA	10.8102	11.705
O14745_SAS(UniMod_21)SDTSEELNSQDSPPK	SAS(UniMod_21)SDTSEELNSQDSPPK	121248_y10_1_SAS(UniMod_21)SDTSEELNSQDSPPK_2	8.78022	9.10812	8.60759	9.45096	8.96431	8.57607	9.11975	8.74234	9.7483	9.87925	9.65374	9.7462	9.60508	9.32742	8.69925	9.98897	9.58187	10.1162	9.77669	9.75562	9.90109	9.5336	10.0082	9.93762	10.2658	8.94416	NA	8.60627	9.31787	9.57862	11.3556	10.903	10.1324	10.2996	NA	9.44464	11.2133	11.3065	10.4259	9.54714	10.6345
O14745_SAS(UniMod_21)SDTSEELNSQDSPPK	SAS(UniMod_21)SDTSEELNSQDSPPK	121251_y12_1_SAS(UniMod_21)SDTSEELNSQDSPPK_2	8.10086	NA	8.40252	9.61415	8.82229	8.43406	8.26267	8.30112	9.36596	9.37018	9.48382	8.87329	9.20544	9.29604	8.96229	9.87394	9.03462	9.71077	9.45501	9.66193	9.6609	NA	9.40633	9.41262	9.63516	8.3592	NA	8.41363	NA	9.51449	11.2551	10.0927	9.98273	9.62633	10.1671	9.14508	10.8079	10.4839	10.4259	9.22521	10.7299
O14867_ISES(UniMod_21)PEPGQR	ISES(UniMod_21)PEPGQR	72961_y3_1_ISES(UniMod_21)PEPGQR_2	7.1043	8.45604	7.66899	6.68004	6.77166	6.16104	7.33306	6.49622	7.43529	6.56283	6.48382	7.74776	7.31791	7.35284	7.0554	7.32962	7.6449	7.79728	8.04365	7.2025	7.70095	6.95093	6.65654	7.35648	6.0835	7.3592	7.19083	7.60627	7.93936	7.05506	NA	6.32181	7.8128	6.21344	6.31153	7.0296	NA	5.93228	7.76296	NA	5.72992
O14867_ISES(UniMod_21)PEPGQR	ISES(UniMod_21)PEPGQR	72962_y4_1_ISES(UniMod_21)PEPGQR_2	10.2363	12.4207	10.8877	10.8021	10.4946	9.73739	10.9336	10.9149	10.9813	11.0671	10.853	11.3565	9.91882	10.9988	10.9674	10.7176	10.7241	11.0278	11.1637	10.4808	10.522	10.3517	10.4571	10.3834	10.0738	10.5791	10.0977	10.6937	10.7029	10.4076	8.59815	8.98478	NA	9.62633	8.77097	8.90407	8.37684	8.1022	NA	7.81017	8.53728
O14867_ISES(UniMod_21)PEPGQR	ISES(UniMod_21)PEPGQR	72966_y6_1_ISES(UniMod_21)PEPGQR_2	8.68926	9.96718	9.29348	8.99738	9.24618	8.21993	9.48553	9.18739	9.56745	9.45035	9.12767	9.60854	8.69113	9.56114	9.14084	8.91459	8.66766	9.3278	9.77472	8.72007	8.96399	8.95093	9.11441	8.67841	9.03325	8.3592	8.19083	9.30671	9.42479	8.86241	8.01319	7.73685	9.0352	8.08791	8.63346	NA	6.37684	6.51724	8.76296	6.22521	7.72992
O14867_ISES(UniMod_21)PEPGQR	ISES(UniMod_21)PEPGQR	72967_b6_1_ISES(UniMod_21)PEPGQR_2	6.78237	NA	7.40596	6.90243	6.77166	6.16104	7.87363	6.95566	6.66975	7.56283	7.29117	6.87329	6.31791	7.35813	6.37732	7.55202	7.31073	7.62736	8.11077	6.52443	6.70095	6.629	7.56343	7.57887	7.54293	5.77424	6.19083	7.19124	NA	6.05506	NA	6.32181	6.8128	6.62848	6.31153	6.44464	5.79187	5.93228	NA	NA	NA
O14867_ISES(UniMod_21)PEPGQR	ISES(UniMod_21)PEPGQR	72968_y7_1_ISES(UniMod_21)PEPGQR_2	5.78237	7.23365	6.40596	6.41701	6.54927	NA	6.45859	6.30358	6.80726	5.82586	7.06878	7.74776	6.31791	7.35813	NA	7.32962	6.52223	7.21232	7.11077	6.52443	5.96399	6.629	NA	7.09345	6.40542	7.3592	NA	7.19124	5.61743	6.05506	6.42822	NA	NA	6.21344	5.31153	NA	4.79187	4.93228	NA	NA	NA
O14874_STSATDTHHVEMAR_Phospho_1	STSATDTHHVEMAR_Phospho_1	60369_y6_2_S(UniMod_21)TSATDTHHVEMAR_3	8.30294	6.64869	8.25395	8.68004	7.77166	8.09365	8.77823	9.27132	9.09506	8.99579	9.52613	8.87329	7.69643	8.50378	8.80774	7.55202	8.44692	NA	9.16891	9.28996	9.02288	8.62039	9.0764	7.09345	8.47581	8.09617	8.19083	8.19124	NA	9.05076	11.7441	11.6125	11.8922	12.1983	12.0721	12.4812	11.3847	11.9767	11.9543	12.3046	12.5293
O14874_STSATDTHHVEMAR_Phospho_1	STSATDTHHVEMAR_Phospho_1	60374_y4_1_S(UniMod_21)TSATDTHHVEMAR_3	10.2826	8.81861	9.85913	10.3893	9.1719	9.5023	10.4714	10.7264	10.3675	10.3829	10.4966	10.3687	8.3883	9.93337	10.6799	9.95226	9.69839	8.3278	10.3418	10.658	10.1301	10.2409	10.1253	8.09345	9.80622	10.0962	9.99818	10.6507	9.07687	10.5098	12.8696	12.8354	13.0953	13.1123	13.3751	13.3472	12.715	13.0974	13.6444	13.5176	13.7767
O14874_STSATDTHHVEMAR_Phospho_1	STSATDTHHVEMAR_Phospho_1	60377_y10_2_S(UniMod_21)TSATDTHHVEMAR_3	8.03029	NA	8.17149	8.90243	7.77166	8.09964	8.57407	9.37069	8.50818	8.76446	9.18161	8.98877	6.31791	8.55999	9.51483	7.74466	8.4502	7.79728	8.77472	9.05811	9.13391	8.53589	9.10972	NA	8.66559	8.58159	NA	NA	7.2024	8.7555	11.2575	11.3998	11.6469	11.9789	11.89	12.1204	11.3391	11.9014	11.6683	12.1772	12.322
O14874_STSATDTHHVEMAR_Phospho_1	STSATDTHHVEMAR_Phospho_1	60378_y5_1_S(UniMod_21)TSATDTHHVEMAR_3	10.4608	7.64869	10.1866	10.6879	9.45004	10.4358	10.4841	11.2832	10.788	10.1637	11.215	10.7226	8.74578	10.496	11.2272	10.0649	10.5117	9.48297	10.6952	10.7974	10.6582	10.4054	10.7061	7.93379	10.2686	10.0927	9.99818	10.2474	NA	10.9307	13.2945	13.2371	13.6453	13.6497	13.814	13.8398	13.3063	13.5616	14.0644	14.0239	14.2967
O14874_STSATDTHHVEMAR_Phospho_1	STSATDTHHVEMAR_Phospho_1	60381_y6_1_S(UniMod_21)TSATDTHHVEMAR_3	9.96748	NA	9.63423	9.87143	9.04975	9.88939	10.2445	10.6537	10.2684	9.87925	10.778	10.3275	8.51656	9.65123	10.5556	9.49955	9.62031	8.71077	10.4246	10.3886	9.96112	9.21396	10.1113	8.77152	9.91156	9.47468	NA	9.7762	NA	10.4059	12.4611	12.6969	13.0592	13.1023	13.1247	13.5517	12.6684	13.0866	13.5906	13.4051	13.6155
O14936_TQSSSC(UniMod_4)ERDSPSTSR_Phospho_1	TQSSSC(UniMod_4)ERDSPSTSR_Phospho_1	66198_y5_1_TQSSS(UniMod_21)C(UniMod_4)ERDSPSTSR_3	8.78237	8.97062	9.25013	9.04928	9.09359	8.57607	9.29829	9.44598	8.51393	8.88201	9.39071	9.41565	9.66436	8.89837	9.2215	9.06659	9.88419	9.37715	9.1734	9.62396	9.23226	9.62685	10.0748	9.97725	9.50816	9.3592	8.99818	10.6041	9.2024	9.63715	5.42822	NA	NA	NA	NA	5.44464	NA	4.93228	NA	NA	5.72992
O14936_TQSSSC(UniMod_4)ERDSPSTSR_Phospho_1	TQSSSC(UniMod_4)ERDSPSTSR_Phospho_1	66203_y13_2_TQSSS(UniMod_21)C(UniMod_4)ERDSPSTSR_3	8.9881	8.45604	9.03601	9.13947	9.04975	8.37605	9.11794	8.70568	8.62793	9.1432	9.69141	9.41368	9.24391	8.04673	9.2997	8.74466	9.72373	9.20658	7.89564	10.0281	9.07946	9.90734	9.62288	9.72128	9.16691	9.58159	9.36075	9.69374	9.85811	9.14252	NA	NA	NA	NA	NA	NA	NA	NA	NA	NA	NA
O14936_TQSSSC(UniMod_4)ERDSPSTSR_Phospho_1	TQSSSC(UniMod_4)ERDSPSTSR_Phospho_1	66208_y5_1_TQSSSC(UniMod_4)ERDS(UniMod_21)PSTSR_3	8.78237	9.64869	9.3659	9.04928	9.24971	8.57607	9.29829	9.44598	8.51393	8.88201	9.39071	9.41565	10.0362	9.20642	9.2215	9.13698	9.88419	9.62306	9.26464	9.62396	9.23226	9.71444	10.0748	9.89687	7.66846	9.3592	8.99818	10.6041	9.2024	9.13847	5.42822	NA	NA	NA	NA	5.44464	NA	4.93228	NA	NA	NA
O14936_TQSSSC(UniMod_4)ERDSPSTSR_Phospho_1	TQSSSC(UniMod_4)ERDSPSTSR_Phospho_1	66213_y12_2_TQSSSC(UniMod_4)ERDS(UniMod_21)PSTSR_3	NA	5.64869	6.89138	6.41701	7.42374	5.57607	7.19556	7.19666	5.93279	6.2409	7.06878	7.09568	6.80334	6.82761	6.86275	6.32962	7.2289	6.62736	5.65134	6.78746	6.70095	7.21396	6.97847	7.35648	NA	7.3592	7.77579	8.19124	6.61743	NA	NA	NA	NA	NA	NA	NA	NA	4.93228	NA	NA	NA
O14936_TQSSSC(UniMod_4)ERDSPSTSR_Phospho_1	TQSSSC(UniMod_4)ERDSPSTSR_Phospho_1	66214_y13_2_TQSSSC(UniMod_4)ERDS(UniMod_21)PSTSR_3	8.9881	8.97062	9.08188	9.13947	9.38897	8.37605	9.11794	8.70568	8.62793	9.19066	9.69141	9.41368	9.35354	8.17826	9.2997	8.65155	9.72373	9.20658	7.96983	10.0281	9.07946	9.94404	9.62288	9.72128	NA	9.58159	9.36075	9.69374	9.85811	8.05506	NA	NA	NA	NA	NA	NA	NA	NA	NA	NA	NA
O14974_TGS(UniMod_21)YGALAEITASK	TGS(UniMod_21)YGALAEITASK	146299_y4_1_TGS(UniMod_21)YGALAEITASK_2	11.3315	10.3491	11.1866	10.2439	10.2837	10.7412	10.9023	11.1456	9.61372	10.216	9.91008	9.14631	9.96999	9.74212	10.6972	9.74466	10.8413	9.66967	9.64919	10.6759	11.2305	10.9689	NA	10.0552	9.78394	10.3592	9.99818	9.0657	9.42479	8.7555	10.5981	10.543	10.2278	10.2418	10.5969	10.1995	10.2837	10.4869	9.76296	NA	10.3738
O14974_TGS(UniMod_21)YGALAEITASK	TGS(UniMod_21)YGALAEITASK	146301_y5_1_TGS(UniMod_21)YGALAEITASK_2	9.78129	9.97062	9.50869	9.265	9.17376	9.59527	10.1739	10.001	8.39014	8.70033	8.57128	NA	8.90288	8.65769	9.60852	NA	9.72915	7.94928	8.55823	9.59318	9.54895	9.21396	8.97675	9.09345	8.66846	9.94416	8.77579	NA	9.07687	8.05506	9.23558	9.59483	9.39777	9.0208	8.63346	8.61456	8.87934	8.51724	8.49992	7.81017	9.05185
O14974_TGS(UniMod_21)YGALAEITASK	TGS(UniMod_21)YGALAEITASK	146307_y8_1_TGS(UniMod_21)YGALAEITASK_2	10.7092	10.041	10.4524	9.34301	10.1333	10.0332	10.3594	10.6585	8.96253	9.45035	9.56926	8.87043	9.0794	8.86714	10.1619	8.06659	10.2718	8.94928	8.69573	9.87492	10.5848	9.87693	9.78288	9.6295	9.36714	10.1633	8.77579	8.7762	9.86536	7.64002	9.42822	9.78125	9.98273	9.21058	9.70385	NA	9.92116	9.51724	NA	8.22521	9.81334
O14974_TGS(UniMod_21)YGALAEITASK	TGS(UniMod_21)YGALAEITASK	146310_y9_1_TGS(UniMod_21)YGALAEITASK_2	9.7131	8.23365	9.21135	8.73894	9.24971	9.50343	9.80211	10.0295	7.59575	NA	8.80574	7.87329	8.90058	8.35548	9.30332	8.20409	9.14622	8.21232	7.96983	9.15448	9.46649	NA	NA	8.35648	8.25342	9.8617	7.19083	7.60627	8.2024	7.05506	8.42822	9.05534	8.22784	8.87641	8.48146	8.44464	9.18092	8.39171	7.76296	NA	NA
O14974_TGS(UniMod_21)YGALAEITASK	TGS(UniMod_21)YGALAEITASK	146312_y10_1_TGS(UniMod_21)YGALAEITASK_2	10.4762	9.81861	10.3835	8.73894	9.74317	10.213	10.3624	10.7812	NA	8.55939	9.3418	8.87329	9.164	9.01021	9.78202	8.55202	10.2446	8.79728	8.78062	9.62556	10.1839	9.91088	9.53569	9.41537	9.40371	10.2337	8.77579	8.60627	9.07687	8.22498	9.59815	10.1567	9.3153	9.98268	9.399	9.0296	9.43573	9.63272	8.17799	NA	NA
O14979_VFVGGLS(UniMod_21)PDTSEEQIK	VFVGGLS(UniMod_21)PDTSEEQIK	155593_y4_1_VFVGGLS(UniMod_21)PDTSEEQIK_2	11.8132	13.6051	11.809	11.5077	12.5256	11.3559	12.175	8.0168	11.3689	12.2105	12.9982	11.3144	10.799	11.5091	11.2105	10.5763	7.45512	12.0899	11.3234	12.3286	12.1131	13.8266	11.6273	12.6401	12.1965	14.1056	12.7563	13.1395	13.135	11.8698	13.5597	13.5619	12.8796	12.8044	12.6712	12.6569	13.1179	13.0022	13.0318	12.7458	13.0975
O14979_VFVGGLS(UniMod_21)PDTSEEQIK	VFVGGLS(UniMod_21)PDTSEEQIK	155598_y6_1_VFVGGLS(UniMod_21)PDTSEEQIK_2	10.5867	12.5533	10.6053	11.0482	11.2369	10.9036	11.2362	7.88854	10.5339	11.0834	11.8023	10.1188	9.87863	10.6448	10.4279	10.6743	7.81769	11.0172	9.87832	11.1185	11.0488	12.6338	9.8236	11.3686	11.3292	12.7128	11.5484	11.9813	11.9028	10.7275	12.0429	12.3125	12.0733	11.8159	11.0626	11.2247	11.8874	11.8608	12.2644	11.9256	12.1198
O14979_VFVGGLS(UniMod_21)PDTSEEQIK	VFVGGLS(UniMod_21)PDTSEEQIK	155599_y14_2_VFVGGLS(UniMod_21)PDTSEEQIK_2	10.6731	12.2599	10.4755	10.2026	11.5396	10.3822	10.906	6.95566	10.5433	11.1558	11.5698	10.2819	9.72391	10.5867	10.3204	9.32962	7.6449	10.9991	10.3491	11.0822	11.1691	12.5481	10.2522	11.4399	11.0243	12.654	11.7758	12.1601	11.9547	10.9377	12.6446	12.2409	11.5651	11.8917	11.4966	11.3515	12.0817	11.8964	12.2224	12.2025	12.0328
O14979_VFVGGLS(UniMod_21)PDTSEEQIK	VFVGGLS(UniMod_21)PDTSEEQIK	155601_y8_1_VFVGGLS(UniMod_21)PDTSEEQIK_2	14.6868	15.4256	13.4484	13.1119	15.4492	13.8148	14.1223	10.446	12.9804	14.0684	14.7273	13.6688	12.4769	14.4535	13.5736	13.2101	NA	13.7048	13.1677	14.3106	14.5888	15.962	13.6089	14.9374	14.2746	16.5979	16.0092	16.2964	15.3711	14.619	15.5602	NA	14.7759	15.2224	15.4938	14.6843	15.6942	15.3683	16.3877	15.9998	15.2892
O14979_VFVGGLS(UniMod_21)PDTSEEQIK	VFVGGLS(UniMod_21)PDTSEEQIK	155603_y9_1_VFVGGLS(UniMod_21)PDTSEEQIK_2	17.4655	18.0055	15.7413	15.682	18.4259	16.5613	16.7206	13.4463	NA	16.5188	17.3139	16.4391	14.9331	17.3131	16.4494	16.502	NA	16.3012	15.5903	17.0557	17.3516	18.6435	16.6107	17.3489	16.8911	19.5004	NA	NA	18.3112	17.6077	18.1003	NA	17.4066	18.1309	18.4122	17.0828	18.3573	18.0396	NA	18.9487	17.8443
O15014_LVEPHS(UniMod_21)PSPSSK	LVEPHS(UniMod_21)PSPSSK	91894_y10_2_LVEPHS(UniMod_21)PSPSSK_2	6.36733	7.64869	6.08403	NA	6.77166	6.746	7.04355	6.81815	7.15518	6.2409	NA	NA	4.99599	NA	6.37732	6.32962	6.52223	6.21232	7.2363	7.00985	7.18638	7.43636	6.82647	7.35648	6.89085	7.3592	7.77579	7.19124	7.93936	NA	7.42822	6.73685	7.54977	6.95041	6.31153	8.0296	NA	6.93228	NA	7.81017	7.72992
O15014_LVEPHS(UniMod_21)PSPSSK	LVEPHS(UniMod_21)PSPSSK	91898_y9_1_LVEPHS(UniMod_21)PSPSSK_2	7.2418	8.45604	7.08403	6.90243	8.13423	8.03551	7.57407	7.81815	8.59575	7.82586	7.48382	7.61026	6.58095	8.46259	7.86275	7.06659	7.70391	6.62736	8.55134	8.00985	7.96399	7.43636	8.18011	8.35648	8.40542	NA	8.19083	7.9282	9.31787	8.96195	8.75015	7.54421	8.39777	8.43583	8.63346	8.76657	8.37684	8.1022	7.76296	9.03256	NA
O15014_LVEPHS(UniMod_21)PSPSSK	LVEPHS(UniMod_21)PSPSSK	91911_y9_2_LVEPHS(UniMod_21)PSPSSK_3	9.13824	9.73615	8.83637	8.48412	9.17004	9.71903	8.82782	9.08119	8.90241	9.09888	9.6131	9.14631	7.99599	9.14496	8.81028	8.99259	9.91782	9.21232	9.67053	9.24272	9.58662	9.629	9.50978	9.41537	9.6968	9.47468	9.50587	9.0657	9.93936	10.0551	9.42822	9.43729	9.8717	9.32892	9.70385	10.0267	9.74385	9.57614	9.63743	9.68464	10.1222
O15014_LVEPHS(UniMod_21)PSPSSK	LVEPHS(UniMod_21)PSPSSK	91913_y10_2_LVEPHS(UniMod_21)PSPSSK_3	8.78022	9.22792	7.89138	7.90243	8.28624	8.93027	8.51198	9.34827	8.04826	7.82586	9.33705	8.19522	6.31791	8.30155	8.75584	8.55202	8.34467	7.62736	8.73475	9.10939	8.46244	9.5336	9.4354	9.16384	9.03547	8.58159	9.19083	9.30671	9.42479	8.7555	8.59815	9.63915	9.3153	8.95041	9.31153	9.44464	8.9618	9.01974	9.17799	10.1321	9.18935
O15014_LVEPHS(UniMod_21)PSPSSK	LVEPHS(UniMod_21)PSPSSK	91914_y6_1_LVEPHS(UniMod_21)PSPSSK_3	8.58972	10.5533	7.99092	8.09508	8.96431	9.09665	7.68098	8.74053	8.80413	9.407	9.33943	8.67737	7.90288	9.14954	8.9554	NA	8.61593	NA	9.55249	9.62556	9.28133	9.3268	9.32627	9.01945	9.47581	8.58159	9.51276	9.77238	9.93936	9.80995	NA	9.19628	9.80994	9.71594	9.8351	9.61456	9.30945	9.25077	9.98043	9.68464	9.53236
O15014_SKS(UniMod_21)PTISDK	SKS(UniMod_21)PTISDK	128029_b3_1_SKS(UniMod_21)PTISDK_2	8.63798	9.45604	8.25395	7.09508	8.76921	8.57393	8.04355	8.19666	7.74014	8.88201	7.29117	8.61026	8.16591	8.46504	7.37732	NA	8.15026	9.15092	9.1734	7.66193	7.70095	7.629	7.65654	8.09345	7.25342	NA	NA	7.9282	8.61743	8.05506	5.42822	4.73685	NA	NA	6.31153	NA	NA	NA	7.17799	NA	NA
O15014_SKS(UniMod_21)PTISDK	SKS(UniMod_21)PTISDK	128030_y4_1_SKS(UniMod_21)PTISDK_2	8.17468	9.81861	8.54033	8.34301	8.13423	9.32842	8.78052	8.66424	NA	8.70033	7.06878	7.98877	7.69643	9.43655	9.0554	7.55202	9.18914	8.87528	8.89926	7.2025	6.96399	NA	8.7819	8.23095	8.47581	7.3592	NA	7.60627	8.61743	7.64002	5.42822	5.73685	5.22784	4.62848	6.31153	5.44464	5.79187	NA	NA	NA	NA
O15014_SKS(UniMod_21)PTISDK	SKS(UniMod_21)PTISDK	128032_y5_1_SKS(UniMod_21)PTISDK_2	6.95229	7.97062	6.66899	6.90243	7.54927	7.898	7.04355	7.19666	7.66975	6.82586	6.48382	7.61026	6.80334	7.65769	7.0554	5.74466	7.38473	7.79728	6.2363	7.2025	7.37902	7.79893	6.97847	7.09345	6.66846	6.77424	NA	7.19124	8.2024	7.05506	5.42822	NA	NA	NA	5.31153	NA	NA	4.93228	NA	NA	NA
O15014_SKS(UniMod_21)PTISDK	SKS(UniMod_21)PTISDK	128033_y6_1_SKS(UniMod_21)PTISDK_2	9.63322	9.893	9.6016	9.04706	9.4531	10.0793	9.70048	9.91287	9.45436	9.6283	9.00439	9.67901	8.8516	9.55999	9.66449	NA	9.69977	9.75074	9.37276	9.1071	9.02013	9.08843	9.67256	9.67841	9.12372	8.09617	8.19083	7.60627	9.2024	8.7555	6.42822	NA	NA	NA	NA	NA	4.79187	NA	NA	NA	NA
O15014_SKS(UniMod_21)PTISDK	SKS(UniMod_21)PTISDK	128035_y7_1_SKS(UniMod_21)PTISDK_2	8.36446	8.23365	7.40596	7.68004	8.20861	8.21442	8.19556	8.08119	6.34782	7.41083	7.48382	7.45825	7.58095	7.46504	7.22532	5.74466	7.64776	7.62736	7.55823	7.52443	7.37902	7.21396	7.35698	7.94144	7.0835	6.77424	7.19083	6.60627	7.93936	7.05506	NA	4.73685	NA	NA	5.31153	NA	NA	NA	NA	NA	NA
O15027_RS(UniMod_21)SLS(UniMod_21)SHSHQSQIYR	RS(UniMod_21)SLS(UniMod_21)SHSHQSQIYR	118756_y10_2_RS(UniMod_21)SLS(UniMod_21)SHSHQSQIYR_3	NA	NA	5.08403	NA	NA	5.16104	6.19556	5.49622	NA	5.2409	4.48382	5.28833	6.80334	6.24265	6.37732	4.74466	5.0628	6.21232	5.2363	5.2025	5.37902	5.629	5.65654	6.77152	4.0835	5.77424	NA	NA	7.2024	NA	NA	6.32181	7.22784	6.21344	5.31153	NA	5.79187	5.93228	NA	NA	NA
O15027_RS(UniMod_21)SLS(UniMod_21)SHSHQSQIYR	RS(UniMod_21)SLS(UniMod_21)SHSHQSQIYR	118757_y5_1_RS(UniMod_21)SLS(UniMod_21)SHSHQSQIYR_3	9.16977	7.64869	7.78447	7.41701	8.48787	8.33096	9.45573	9.0138	6.15518	7.2409	6.80574	6.61026	9.63709	7.56458	8.30332	5.74466	8.10302	7.62736	6.45869	7.78746	7.18638	NA	7.56343	7.09345	7.54293	NA	NA	7.60627	7.93936	NA	NA	NA	8.0352	8.08791	7.31153	NA	6.37684	7.51724	7.17799	7.81017	6.72992
O15027_RS(UniMod_21)SLS(UniMod_21)SHSHQSQIYR	RS(UniMod_21)SLS(UniMod_21)SHSHQSQIYR	118758_y6_1_RS(UniMod_21)SLS(UniMod_21)SHSHQSQIYR_3	NA	NA	8.17149	7.09508	8.28624	8.09665	9.1502	8.53645	6.34782	8.2409	7.06878	7.45825	9.27786	5.97962	8.2997	NA	7.58337	7.94928	6.97326	7.00985	NA	6.95093	6.65654	7.09345	6.0835	NA	NA	5.60627	NA	NA	NA	7.90678	7.22784	6.62848	5.31153	NA	6.79187	7.25421	NA	6.22521	5.72992
O15027_RS(UniMod_21)SLS(UniMod_21)SHSHQSQIYR	RS(UniMod_21)SLS(UniMod_21)SHSHQSQIYR	118759_y7_1_RS(UniMod_21)SLS(UniMod_21)SHSHQSQIYR_3	6.95229	7.23365	6.40596	6.41701	NA	7.27651	7.87363	6.95566	5.93279	5.2409	NA	6.87329	6.99599	6.46504	7.50857	NA	5.64776	5.62736	6.45869	6.78746	7.83846	6.21396	7.24151	NA	6.66846	6.77424	NA	7.19124	6.61743	6.05506	6.42822	7.32181	6.8128	7.21344	NA	6.44464	NA	6.93228	7.17799	6.22521	NA
O15027_RS(UniMod_21)SLS(UniMod_21)SHSHQSQIYR	RS(UniMod_21)SLS(UniMod_21)SHSHQSQIYR	118760_y8_1_RS(UniMod_21)SLS(UniMod_21)SHSHQSQIYR_3	5.78237	7.23365	5.08403	6.41701	6.54927	6.746	7.18867	6.66615	6.34782	6.2409	5.48382	NA	7.31791	5.65769	7.22532	5.74466	4.64776	5.62736	5.97326	5.2025	4.37902	4.629	5.24151	5.77152	5.66846	6.77424	NA	NA	NA	NA	6.42822	NA	6.8128	5.62848	NA	5.44464	5.79187	4.93228	NA	6.22521	NA
O15047_RPRPS(UniMod_21)TPAEEDEDDPEQEK	RPRPS(UniMod_21)TPAEEDEDDPEQEK	116783_y5_1_RPRPS(UniMod_21)TPAEEDEDDPEQEK_3	9.86477	10.5067	9.86164	9.84742	10.3705	10.0778	10.1359	10.7554	10.4474	10.4041	10.3131	10.4127	9.87396	10.847	10.3901	9.65155	10.437	10.622	11.1108	10.2196	10.0215	9.9144	10.6168	10.1946	9.86361	8.09617	8.19083	NA	8.78736	8.86241	9.82054	10.5673	10.6857	11.3136	10.9262	9.35153	10.6224	10.4211	9.98535	9.68464	9.63681
O15047_RPRPS(UniMod_21)TPAEEDEDDPEQEK	RPRPS(UniMod_21)TPAEEDEDDPEQEK	116789_b14_2_RPRPS(UniMod_21)TPAEEDEDDPEQEK_3	7.95229	NA	7.78447	8.34301	8.48787	8.47838	8.19556	8.40082	8.34352	8.32432	8.06878	8.09568	7.31791	8.74313	8.44771	NA	8.017	8.08679	8.82126	8.45043	8.18638	7.79893	7.97847	8.35648	7.89085	6.77424	7.19083	NA	6.61743	6.64002	8.01319	8.19628	8.92828	8.53537	7.8965	8.0296	7.9618	8.39171	8.49992	NA	8.31488
O15047_RPRPS(UniMod_21)TPAEEDEDDPEQEK	RPRPS(UniMod_21)TPAEEDEDDPEQEK	116807_y5_1_RPRPS(UniMod_21)TPAEEDEDDPEQEK_4	10.9941	11.3465	11.008	10.9441	11.6188	11.3275	11.4704	11.5628	11.4461	11.2764	11.5209	11.5171	10.6623	11.4836	11.827	10.7187	11.3139	11.2643	11.8863	11.0522	11.2899	10.8532	11.311	11.3349	10.9355	NA	8.99818	9.60197	10.8269	10.6975	11.2319	12.0402	12.1518	12.0871	12.1606	10.8022	12.0018	11.9008	11.6011	11.1298	11.2845
O15047_RPRPS(UniMod_21)TPAEEDEDDPEQEK	RPRPS(UniMod_21)TPAEEDEDDPEQEK	116808_b11_2_RPRPS(UniMod_21)TPAEEDEDDPEQEK_4	9.13824	9.45604	9.40596	9.33939	9.66078	9.12627	8.87148	9.40082	9.30091	9.823	9.3418	9.37377	8.08345	9.51449	9.48006	8.4451	9.32333	8.94928	9.93056	9.28996	9.69923	NA	9.26704	8.57887	8.99039	7.3592	NA	8.7762	8.42479	7.64002	9.12866	9.432	9.98273	10.0531	9.94988	8.76657	9.54421	10.0197	10.0849	7.81017	9.63681
O15047_RPRPS(UniMod_21)TPAEEDEDDPEQEK	RPRPS(UniMod_21)TPAEEDEDDPEQEK	116811_y6_1_RPRPS(UniMod_21)TPAEEDEDDPEQEK_4	9.33403	9.34913	8.83892	8.61266	9.42374	9.03394	9.19384	9.24601	9.01485	8.99579	9.06878	9.36972	8.38175	9.60745	9.41295	9.13698	9.28703	9.75467	10.0022	8.90294	9.02288	9.27286	9.11128	9.09345	8.47581	8.3592	NA	8.19124	8.42479	8.7555	8.59815	9.19628	9.98273	10.1505	10.0639	9.25199	8.79187	10.0616	9.17799	8.54714	9.97785
O15047_SGSPAPETTNESVPFAQHSSLDSR_Phospho_1	SGSPAPETTNESVPFAQHSSLDSR_Phospho_1	48502_y6_1_S(UniMod_21)GSPAPETTNESVPFAQHSSLDSR_3	NA	NA	10.1491	10.241	NA	10.3908	NA	NA	NA	10.6283	10.3873	10.2873	10.2796	NA	NA	NA	10.1191	NA	10.8336	11.9298	12.2221	12.7457	11.2023	12.0661	11.6877	12.3535	13.1029	13.0808	13.6002	12.9301	13.1866	13.4401	13.6767	13.1814	13.2798	14.1376	13.5154	13.5219	13.9236	13.7473	13.6581
O15047_SGSPAPETTNESVPFAQHSSLDSR_Phospho_1	SGSPAPETTNESVPFAQHSSLDSR_Phospho_1	48511_y19_2_S(UniMod_21)GSPAPETTNESVPFAQHSSLDSR_3	9.66268	NA	9.78182	9.64967	10.5585	10.0937	9.95704	10.074	9.62705	9.8528	9.56926	10.0137	10.2017	10.4447	10.2042	9.38852	9.70184	10.2971	10.1516	10.4844	10.5259	11.2367	10.2365	10.7235	10.5414	11.2005	12.0723	11.8846	12.1808	11.4243	11.7276	11.2559	11.7469	11.8582	11.8763	12.1378	12.1321	11.7482	12.5809	12.3076	12.0647
O15047_SGSPAPETTNESVPFAQHSSLDSR_Phospho_1	SGSPAPETTNESVPFAQHSSLDSR_Phospho_1	48518_b5_1_SGS(UniMod_21)PAPETTNESVPFAQHSSLDSR_3	9.96937	9.64869	9.86414	9.41529	10.3721	10.0959	10.0407	9.93284	9.63058	10.0714	10.0355	10.1463	9.87396	10.1609	10.2225	9.65155	9.96223	NA	10.1069	11.1987	11.3945	11.5931	10.5957	11.3672	11.0668	11.4467	12.4342	NA	12.7754	12.4351	12.1523	11.7713	12.5386	12.6169	12.945	12.966	12.7119	12.8574	13.5862	13.2412	12.4257
O15047_SGSPAPETTNESVPFAQHSSLDSR_Phospho_1	SGSPAPETTNESVPFAQHSSLDSR_Phospho_1	48522_y6_1_SGS(UniMod_21)PAPETTNESVPFAQHSSLDSR_3	NA	NA	10.1491	10.241	NA	10.3908	NA	NA	NA	10.6283	10.4112	10.3096	10.2796	NA	NA	NA	10.1191	NA	10.8336	11.9298	12.2221	12.8065	11.2023	12.1114	11.6877	12.3535	13.1029	13.0808	13.6002	13.1395	13.1866	13.4401	13.6767	13.1814	13.3139	NA	13.5154	13.5219	13.9236	13.7473	13.6581
O15047_SGSPAPETTNESVPFAQHSSLDSR_Phospho_1	SGSPAPETTNESVPFAQHSSLDSR_Phospho_1	48532_y19_2_SGS(UniMod_21)PAPETTNESVPFAQHSSLDSR_3	9.66268	NA	9.78182	9.64967	10.5585	10.0937	9.95704	10.074	9.62705	9.8528	9.56926	10.0407	10.2017	10.4447	10.2042	9.38852	9.70184	10.2971	10.1516	10.4844	10.5259	11.3088	10.2365	10.7235	10.5414	11.2005	12.0723	11.8846	12.1808	11.6343	11.7276	11.2559	11.7469	11.8582	11.8915	12.2322	12.1321	11.7482	12.5809	12.3076	12.0647
O15067_S(UniMod_21)PNRDFLTHVSAR	S(UniMod_21)PNRDFLTHVSAR	133436_y4_1_S(UniMod_21)PNRDFLTHVSAR_3	9.92727	9.73615	9.54033	8.73894	9.42061	9.09515	9.62724	9.93284	9.20462	9.14779	9.65374	9.24031	8.16209	9.14649	9.75187	8.91459	9.20673	7.43471	8.40368	10.1982	9.54704	9.48224	9.32762	8.77152	8.17096	NA	NA	7.60627	8.78736	NA	10.0693	9.77916	10.1324	10.4358	9.8351	10.1995	9.95989	9.39171	NA	NA	9.97423
O15067_S(UniMod_21)PNRDFLTHVSAR	S(UniMod_21)PNRDFLTHVSAR	133437_y8_2_S(UniMod_21)PNRDFLTHVSAR_3	6.1043	6.64869	6.89138	NA	5.96431	5.57607	6.45859	7.08119	4.93279	5.82586	6.06878	NA	5.58095	5.24265	5.64036	7.06659	5.64776	4.62736	NA	6.78746	6.37902	6.95093	4.65654	NA	5.0835	6.77424	7.19083	5.60627	5.61743	NA	7.75015	7.54421	NA	7.62848	7.31153	7.0296	5.79187	7.25421	7.17799	7.81017	7.72992
O15067_S(UniMod_21)PNRDFLTHVSAR	S(UniMod_21)PNRDFLTHVSAR	133438_y5_1_S(UniMod_21)PNRDFLTHVSAR_3	8.63798	9.23365	8.33196	8.09508	7.42374	8.43406	8.26595	8.66233	8.51584	8.41083	9.06878	8.74776	7.99599	8.24265	8.30332	8.06659	7.9651	7.62736	7.97326	8.66193	8.28591	8.32944	7.56343	7.09345	7.40542	6.77424	8.51276	8.60627	7.93936	7.37699	9.51569	8.73685	8.92828	9.48646	9.55946	9.14508	9.31544	9.1022	NA	8.81017	8.53728
O15067_S(UniMod_21)PNRDFLTHVSAR	S(UniMod_21)PNRDFLTHVSAR	133439_b5_1_S(UniMod_21)PNRDFLTHVSAR_3	NA	7.64869	6.08403	6.09508	6.28624	7.16104	6.45859	6.81815	6.80726	6.82586	7.29117	5.28833	6.58095	NA	6.86275	6.32962	5.64776	NA	5.65134	7.37242	6.96399	7.21396	6.24151	4.77152	NA	5.77424	7.77579	5.60627	6.61743	6.64002	8.01319	8.19628	7.8128	7.95041	8.11889	6.44464	6.79187	7.73963	7.17799	7.81017	6.72992
O15067_S(UniMod_21)PNRDFLTHVSAR	S(UniMod_21)PNRDFLTHVSAR	133440_y6_1_S(UniMod_21)PNRDFLTHVSAR_3	8.03029	7.64869	8.08403	7.68004	7.28624	8.03238	8.72686	8.53853	8.04826	7.41083	8.48382	7.61026	6.31791	7.35813	7.75584	7.32962	7.8677	6.62736	7.7388	8.28996	8.96399	7.79893	7.82647	7.94144	7.66846	NA	9.18222	7.60627	NA	7.37699	9.12866	8.98478	8.8128	9.38337	9.55946	9.14508	9.18419	8.1022	8.98535	8.81017	9.31488
O15085_TRNS(UniMod_21)GIWESPELDR	TRNS(UniMod_21)GIWESPELDR	150606_b8_2_TRNS(UniMod_21)GIWESPELDR_3	6.36733	NA	5.66899	5.09508	6.28624	5.16104	5.45859	6.30358	NA	6.56283	4.48382	6.87329	5.99599	5.97962	6.0554	5.74466	6.76324	6.21232	NA	7.78746	6.70095	6.21396	7.11598	6.35648	5.0835	NA	6.19083	5.60627	6.61743	NA	7.01319	7.54421	5.22784	7.7984	7.31153	5.44464	7.37684	NA	6.17799	NA	6.72992
O15085_TRNS(UniMod_21)GIWESPELDR	TRNS(UniMod_21)GIWESPELDR	150610_y5_1_TRNS(UniMod_21)GIWESPELDR_3	9.17305	6.64869	8.72788	8.79552	9.09163	7.82038	9.15374	9.68416	9.83432	8.9387	8.06878	8.92943	8.51955	8.94309	9.26299	7.91459	9.28703	8.94928	9.40368	9.8158	10.1043	9.02132	10.0291	8.23095	8.33142	8.58159	NA	7.60627	8.61743	7.05506	9.12866	10.0571	9.13473	9.83607	9.48146	9.5321	10.1477	8.39171	NA	9.22521	8.72992
O15085_TRNS(UniMod_21)GIWESPELDR	TRNS(UniMod_21)GIWESPELDR	150611_b6_1_TRNS(UniMod_21)GIWESPELDR_3	8.03029	NA	7.66899	8.4874	8.42061	7.57607	7.87363	8.91929	9.09634	8.56283	7.06878	8.37579	7.69643	8.7	8.0554	7.74466	8.70391	8.62736	8.60553	9.00985	8.62695	8.08843	9.26704	7.94144	7.66846	NA	7.19083	NA	NA	6.05506	NA	9.54421	8.0352	9.21344	9.01197	7.44464	9.31544	7.73963	NA	7.22521	6.72992
O15085_TRNS(UniMod_21)GIWESPELDR	TRNS(UniMod_21)GIWESPELDR	150613_y6_1_TRNS(UniMod_21)GIWESPELDR_3	8.42622	5.64869	8.78447	8.68004	8.48787	7.16104	7.95704	9.01829	9.39014	8.82586	7.48382	8.28403	7.69643	8.41258	8.69925	7.06659	9.14925	8.3278	9.0776	9.56005	9.58848	7.21396	9.46267	7.77152	8.33142	6.77424	7.77579	7.60627	7.93936	NA	8.88766	10.0223	8.0352	9.48646	8.77097	9.0296	10.038	7.93228	8.49992	8.22521	7.72992
O15085_TRNS(UniMod_21)GIWESPELDR	TRNS(UniMod_21)GIWESPELDR	150615_y7_1_TRNS(UniMod_21)GIWESPELDR_3	NA	5.64869	6.89138	7.265	7.28624	6.57607	7.19556	7.49622	7.15518	6.56283	5.48382	6.87329	NA	7.11712	7.51483	NA	7.87015	7.79728	7.11077	8.37242	8.90259	7.21396	7.90447	6.77152	6.66846	5.77424	7.19083	7.19124	6.61743	NA	7.75015	NA	6.22784	8.32892	8.48146	7.0296	7.37684	5.93228	7.76296	7.81017	7.31488
O15164_S(UniMod_21)PLHVGETR	S(UniMod_21)PLHVGETR	133253_y8_2_S(UniMod_21)PLHVGETR_2	8.98624	8.64869	8.16744	NA	8.48787	9.97817	8.62597	8.81815	8.63323	8.76446	8.39071	8.45825	7.99599	8.86529	8.57896	8.32962	8.34644	8.21232	9.29106	9.24481	8.54895	8.87693	8.93665	8.94144	10.186	8.3592	7.19083	NA	8.93936	10.3012	11.378	11.5613	11.6332	11.0134	11.4359	11.8296	11.1086	11.1748	NA	11.5828	11.6808
O15164_S(UniMod_21)PLHVGETR	S(UniMod_21)PLHVGETR	133254_y4_1_S(UniMod_21)PLHVGETR_2	11.164	11.2912	10.7785	10.9951	10.6575	12.0021	10.1573	10.8458	10.6438	10.9086	11.2583	10.5886	10.4817	10.9882	10.6202	10.4995	10.1427	10.7108	11.0599	11.1955	10.7844	11.018	11.0816	11.2418	12.3411	10.2978	9.36075	10.7356	11.2024	12.1036	13.3663	13.3245	13.6643	13.0126	13.5488	13.9454	13.0704	13.5405	13.8873	13.9505	13.7842
O15164_S(UniMod_21)PLHVGETR	S(UniMod_21)PLHVGETR	133256_y5_1_S(UniMod_21)PLHVGETR_2	11.0483	NA	10.6158	10.4988	10.4638	11.7369	10.2935	10.6498	10.307	10.4466	10.7272	10.2157	9.48478	10.5657	10.492	9.69664	10.1832	10.4025	10.5713	10.9757	10.6431	10.6661	11.23	10.8761	12.2503	10.2978	8.99818	10.7743	10.8636	11.8402	13.4971	13.1607	13.4115	12.934	13.4329	13.7919	12.8564	13.2529	13.7071	13.7692	13.4896
O15164_S(UniMod_21)PLHVGETR	S(UniMod_21)PLHVGETR	133259_y6_1_S(UniMod_21)PLHVGETR_2	11.7224	11.6433	10.906	11.0398	11.1918	12.6406	10.7215	11.3453	10.8366	11.3998	11.0908	10.7431	10.3485	11.271	11.1215	10.4144	10.8039	10.8834	11.4126	11.795	11.0007	11.3081	11.7485	11.7624	12.8702	10.9837	10.1908	11.2719	11.4211	12.7552	14.0951	14.0308	14.3511	13.8245	14.2009	14.3641	13.6275	14.0331	14.692	14.5754	14.3413
O15164_S(UniMod_21)PLHVGETR	S(UniMod_21)PLHVGETR	133261_y7_1_S(UniMod_21)PLHVGETR_2	7.48281	8.23365	7.78447	7.90243	7.66475	8.33096	7.68098	7.88854	7.34782	8.32432	8.48382	7.61026	6.58095	NA	NA	7.06659	NA	7.94928	7.45869	NA	NA	8.08843	7.4639	8.09345	NA	7.3592	6.19083	7.60627	8.42479	8.7555	10.5137	9.98478	10.1347	10.0159	10.2635	10.9025	9.59923	10.3213	10.8219	10.4731	10.4304
O15164_SEWLDPSQKS(UniMod_21)PLHVGETR	SEWLDPSQKS(UniMod_21)PLHVGETR	124333_b3_1_SEWLDPSQKS(UniMod_21)PLHVGETR_3	9.56248	11.0734	9.08188	9.51975	9.09163	8.93363	9.42383	9.68416	9.2258	10.2398	9.83969	9.28833	8.16591	8.78697	9.37732	8.91459	8.67611	9.57933	9.203	10.5742	10.8021	11.6807	10.4316	11.0926	10.012	10.5816	10.7144	11.3342	11.138	10.1425	12.0253	11.9866	12.0444	11.8886	12.3518	12.571	12.361	9.97667	11.4259	11.9256	12.2998
O15164_SEWLDPSQKS(UniMod_21)PLHVGETR	SEWLDPSQKS(UniMod_21)PLHVGETR	124335_y4_1_SEWLDPSQKS(UniMod_21)PLHVGETR_3	9.58727	10.2925	9.08188	8.84997	9.21223	8.48067	8.96109	9.19666	8.93135	9.41083	9.29117	8.45825	8.75087	8.5133	9.44771	8.83212	8.70666	9.48297	9.00889	9.98261	10.2346	10.9135	10.0291	10.6295	9.0835	10.5291	9.99818	10.7762	10.0769	9.64002	11.3351	11.7411	11.6356	11.5047	11.2423	11.8868	11.7751	10.1784	11.6043	11.8059	11.8797
O15164_SEWLDPSQKS(UniMod_21)PLHVGETR	SEWLDPSQKS(UniMod_21)PLHVGETR	124346_y8_1_SEWLDPSQKS(UniMod_21)PLHVGETR_3	8.36733	10.1723	7.99092	7.90243	8.54927	8.16104	8.39719	8.88854	8.63146	9.2853	8.48382	7.98877	7.16591	7.74515	8.57896	7.55202	7.81769	NA	8.1749	8.95739	9.41716	10.7144	9.65009	9.98097	9.44105	10.4181	9.36075	10.1884	8.42479	9.30299	10.9518	11.2885	11.1798	11.4793	11.2624	11.3743	11.475	NA	10.8219	10.9256	11.6357
O15164_SEWLDPSQKS(UniMod_21)PLHVGETR	SEWLDPSQKS(UniMod_21)PLHVGETR	124353_y5_1_SEWLDPSQKS(UniMod_21)PLHVGETR_4	6.78237	8.45604	7.66899	7.68004	7.8712	6.38343	6.68098	7.66233	8.04562	8.48883	7.94325	7.28833	6.31791	6.65769	7.0554	7.06659	7.38129	7.62736	7.35178	8.84635	8.76807	8.87693	8.93842	8.85898	8.0835	9.3592	8.19083	9.7762	7.93936	8.37699	10.1831	10.2559	10.0835	10.2969	10.7039	10.8353	10.717	NA	10.178	9.92035	10.0519
O15164_SEWLDPSQKS(UniMod_21)PLHVGETR	SEWLDPSQKS(UniMod_21)PLHVGETR	124358_y6_1_SEWLDPSQKS(UniMod_21)PLHVGETR_4	6.58972	NA	6.66899	6.41701	NA	6.57607	7.19556	7.40311	7.25471	7.41083	6.80574	6.87329	5.58095	6.24265	6.0554	NA	6.87015	7.21232	6.45869	8.59482	8.28591	8.08843	7.82647	NA	7.0835	8.58159	NA	NA	NA	6.64002	NA	9.77916	9.22784	9.48409	9.55946	10.252	10.1461	NA	NA	NA	9.89985
O15173_LLKPGEEPSEYT(UniMod_21)DEEDTK	LLKPGEEPSEYT(UniMod_21)DEEDTK	86641_y5_1_LLKPGEEPSEYT(UniMod_21)DEEDTK_3	10.5977	8.81861	10.6195	11.4714	12.1494	11.0683	10.9222	11.6773	13.071	12.8502	10.5903	12.1478	11.2239	12.9273	11.6841	11.098	12.0977	11.3911	13.392	12.1259	11.0887	9.8366	12.182	10.6784	11.5503	8.58159	9.19083	9.19124	NA	8.86241	9.9488	11.2907	9.62016	10.7955	9.55946	9.76657	10.4302	11.1565	9.17799	NA	10.1222
O15173_LLKPGEEPSEYT(UniMod_21)DEEDTK	LLKPGEEPSEYT(UniMod_21)DEEDTK	86643_y11_2_LLKPGEEPSEYT(UniMod_21)DEEDTK_3	10.1869	7.97062	10.0091	11.0972	11.2248	10.1866	10.1555	11.1018	12.1585	12.0476	10.2117	11.502	10.6474	12.1661	11.0146	10.7187	11.2191	10.9433	12.6959	11.3165	10.0795	8.71646	11.5287	10.4693	10.9841	NA	8.19083	8.7762	8.78736	8.86241	9.23558	10.5673	8.8128	10.4853	8.8965	8.76657	10.1842	10.3585	8.76296	NA	8.31488
O15173_LLKPGEEPSEYT(UniMod_21)DEEDTK	LLKPGEEPSEYT(UniMod_21)DEEDTK	86645_y6_1_LLKPGEEPSEYT(UniMod_21)DEEDTK_3	10.4062	8.23365	9.93964	11.4614	11.9177	10.8976	10.6594	11.4678	12.7759	12.6882	10.7824	11.8625	11.0115	12.6358	11.462	11.0441	11.8118	11.5838	13.3407	11.5296	10.6609	8.95093	11.9426	10.7466	11.3981	8.3592	8.19083	8.41363	NA	9.05506	NA	10.7792	8.68727	10.3821	8.11889	8.90407	10.3435	10.3585	8.49992	8.22521	9.43036
O15173_LLKPGEEPSEYT(UniMod_21)DEEDTK	LLKPGEEPSEYT(UniMod_21)DEEDTK	86646_b7_1_LLKPGEEPSEYT(UniMod_21)DEEDTK_3	10.7861	NA	10.4533	12.0432	12.4736	11.4186	11.1207	12.1226	13.3859	13.1569	11.2973	12.4105	11.8134	13.4877	12.2141	11.8133	12.4079	12.0946	13.8546	12.4525	11.2692	9.38389	12.4406	11.2426	12.0199	8.09617	NA	NA	8.61743	8.86241	8.88766	11.5238	NA	10.9478	9.21843	NA	10.3768	11.0596	NA	NA	NA
O15173_LLKPGEEPSEYT(UniMod_21)DEEDTK	LLKPGEEPSEYT(UniMod_21)DEEDTK	86648_y15_2_LLKPGEEPSEYT(UniMod_21)DEEDTK_3	9.94847	NA	9.2879	10.5808	11.2594	10.1248	9.80098	10.7437	11.9977	11.9859	10.0369	11.2694	10.431	12.0533	10.8039	10.7617	10.8291	10.8525	12.5843	11.019	9.87088	8.21396	11.0044	10.1291	10.8717	6.77424	7.19083	NA	7.2024	8.64002	8.23558	10.5913	7.54977	10.0547	8.11889	8.0296	9.43573	9.88426	7.17799	7.22521	8.53728
O15234_LEQTSVRDPS(UniMod_21)PEADAPVLGSPEK	LEQTSVRDPS(UniMod_21)PEADAPVLGSPEK	83623_y3_1_LEQTSVRDPS(UniMod_21)PEADAPVLGSPEK_3	10.4528	10.456	10.5403	10.3592	10.2462	10.4529	10.1179	10.2894	10.4333	10.5959	10.0673	10.171	9.94685	9.84469	10.7379	10.1022	10.6038	9.75664	9.77964	10.1567	9.66443	9.98655	10.2394	9.85898	10.0608	8.77424	9.77579	8.9282	10.3179	9.64002	10.3351	11.0398	10.8703	11.0002	10.5595	10.3026	10.5732	11.1802	9.34792	10.5471	10.7743
O15234_LEQTSVRDPS(UniMod_21)PEADAPVLGSPEK	LEQTSVRDPS(UniMod_21)PEADAPVLGSPEK	83627_y5_1_LEQTSVRDPS(UniMod_21)PEADAPVLGSPEK_3	9.73545	8.97062	8.99092	9.58693	8.96431	9.52249	9.54471	9.16595	9.37019	9.70033	9.2387	8.74776	9.20172	9.32877	9.41295	9.20409	9.78813	8.87528	8.86079	9.24689	9.37902	8.71646	9.29765	9.52641	9.47581	9.23367	NA	8.60627	10.3179	8.64002	9.51569	10.0588	9.86895	10.0879	9.31153	10.1451	10.0013	10.3917	8.49992	9.39513	9.53728
O15234_LEQTSVRDPS(UniMod_21)PEADAPVLGSPEK	LEQTSVRDPS(UniMod_21)PEADAPVLGSPEK	83631_y6_1_LEQTSVRDPS(UniMod_21)PEADAPVLGSPEK_3	8.98996	8.97062	8.60759	8.89998	8.71919	9.21856	9.08122	8.49622	8.96253	9.40892	8.18426	8.09568	NA	8.82761	8.75584	8.20409	8.64633	8.43471	7.97326	8.72606	8.70095	8.79893	8.65654	8.77152	8.47581	8.3592	8.77579	8.41363	8.61743	NA	9.23558	9.73685	9.54977	9.83793	9.399	10.1451	9.18419	10.4543	NA	NA	9.72992
O15234_LEQTSVRDPS(UniMod_21)PEADAPVLGSPEK	LEQTSVRDPS(UniMod_21)PEADAPVLGSPEK	83635_y8_1_LEQTSVRDPS(UniMod_21)PEADAPVLGSPEK_3	9.82468	NA	8.99092	9.2631	9.04772	9.96101	9.48272	9.24856	9.10144	9.36822	9.18426	8.45825	9.16209	9.38431	9.14084	8.82808	8.94544	8.62736	8.97155	8.2025	8.18638	8.43636	8.65654	9.23095	8.54293	NA	NA	7.9282	8.78736	8.64002	8.59815	10.0588	9.3153	10.0531	9.01197	9.0296	9.83418	9.63272	NA	NA	NA
O15234_LEQTSVRDPS(UniMod_21)PEADAPVLGSPEK	LEQTSVRDPS(UniMod_21)PEADAPVLGSPEK	83640_b8_1_LEQTSVRDPS(UniMod_21)PEADAPVLGSPEK_3	9.4521	9.45604	9.03822	9.38048	8.48787	9.40293	8.62852	8.95566	8.51775	9.23875	8.57128	8.45825	8.63709	8.56458	9.72512	7.91459	8.96854	8.94928	8.81744	8.28996	7.70095	8.629	8.69885	9.35648	8.0835	8.09617	7.77579	8.7762	8.93936	7.64002	8.59815	9.68883	9.47577	9.87641	8.63346	10.0267	8.87529	9.63272	9.49992	NA	NA
O15234_QS(UniMod_21)GDGQESTEPVENK	QS(UniMod_21)GDGQESTEPVENK	109199_y3_1_QS(UniMod_21)GDGQESTEPVENK_2	8.17468	7.64869	7.78447	7.90243	8.28624	8.21442	6.68098	8.35183	8.10271	8.48883	7.80574	7.98877	8.90288	8.61189	7.51483	7.91459	8.01256	8.08679	6.2363	6.2025	6.96399	NA	6.65654	7.77152	7.99039	5.77424	7.19083	7.9282	NA	7.05506	NA	7.73685	NA	7.21344	NA	5.44464	NA	5.93228	NA	6.22521	5.72992
O15234_QS(UniMod_21)GDGQESTEPVENK	QS(UniMod_21)GDGQESTEPVENK	109202_y5_1_QS(UniMod_21)GDGQESTEPVENK_2	9.13824	7.97062	9.29162	8.90243	9.78874	9.8366	8.12156	8.98502	8.51775	8.48883	7.94325	8.98877	10.3443	9.41003	8.75319	8.91459	8.2704	9.48534	8.7388	7.37242	6.70095	5.629	6.4639	8.57887	8.99039	6.77424	NA	NA	7.61743	7.64002	NA	NA	NA	5.62848	5.31153	NA	NA	NA	NA	NA	NA
O15234_QS(UniMod_21)GDGQESTEPVENK	QS(UniMod_21)GDGQESTEPVENK	109205_y6_1_QS(UniMod_21)GDGQESTEPVENK_2	5.78237	7.64869	6.66899	6.90243	6.77166	7.03551	7.04355	7.49622	7.74014	7.2409	7.29117	7.09568	NA	6.82761	NA	6.74466	6.52223	7.43471	6.2363	5.78746	5.96399	4.629	6.65654	7.77152	7.0835	5.77424	6.19083	6.60627	7.61743	6.64002	NA	6.32181	NA	4.62848	NA	NA	6.79187	4.93228	NA	NA	NA
O15234_QS(UniMod_21)GDGQESTEPVENK	QS(UniMod_21)GDGQESTEPVENK	109207_y7_1_QS(UniMod_21)GDGQESTEPVENK_2	6.36733	8.45604	5.66899	6.68004	7.28624	6.16104	5.45859	NA	5.66975	7.41083	6.06878	5.87329	6.80334	6.82761	5.0554	6.32962	6.87015	6.94928	7.2363	4.2025	4.37902	4.629	6.24151	6.77152	7.40542	5.77424	NA	7.19124	5.61743	5.05506	5.42822	NA	6.22784	NA	NA	5.44464	5.79187	NA	NA	NA	NA
O15234_QS(UniMod_21)GDGQESTEPVENK	QS(UniMod_21)GDGQESTEPVENK	109209_y9_1_QS(UniMod_21)GDGQESTEPVENK_2	5.36733	NA	6.08403	5.09508	6.96431	6.57607	5.87363	6.08119	5.66975	5.82586	6.80574	5.28833	6.80334	NA	NA	6.32962	5.64776	7.43471	4.65134	NA	NA	4.629	4.65654	NA	6.0835	NA	6.19083	NA	NA	6.05506	NA	NA	5.22784	5.62848	NA	NA	4.79187	4.93228	NA	NA	NA
O15234_SEANDAVNS(UniMod_21)STK	SEANDAVNS(UniMod_21)STK	122842_y5_1_SEANDAVNS(UniMod_21)STK_2	8.86781	9.23365	9.20938	8.89998	9.13423	9.1248	9.03973	9.18871	8.39014	8.56283	9.06878	9.37579	9.45229	9.07915	8.75319	9.20409	9.49862	9.52966	9.03874	8.10939	8.46649	8.08843	8.41143	8.09345	8.60706	NA	8.77579	NA	NA	8.37699	6.42822	4.73685	5.22784	NA	NA	NA	NA	4.93228	NA	NA	6.72992
O15234_SEANDAVNS(UniMod_21)STK	SEANDAVNS(UniMod_21)STK	122844_y6_1_SEANDAVNS(UniMod_21)STK_2	7.77807	8.97062	8.98633	8.67718	8.81992	8.61421	9.03782	8.4482	8.20343	8.82586	8.87286	8.53626	8.89829	8.35548	9.09353	9.13698	9.34114	8.21232	8.68947	7.65567	NA	NA	7.65654	7.57887	NA	7.3592	NA	7.19124	7.61743	7.05506	NA	4.73685	NA	NA	NA	NA	NA	NA	NA	NA	NA
O15234_SEANDAVNS(UniMod_21)STK	SEANDAVNS(UniMod_21)STK	122846_y7_1_SEANDAVNS(UniMod_21)STK_2	8.42347	9.55558	8.66613	8.09078	8.48488	8.70143	9.3268	8.61763	8.42921	7.55594	8.94325	8.61026	8.51955	8.51093	8.75584	9.4451	8.78553	8.21232	8.10764	7.37242	8.07417	7.43636	7.82265	7.09345	8.3278	7.3592	7.19083	7.60627	7.61743	NA	NA	4.73685	NA	NA	NA	NA	NA	NA	NA	NA	5.72992
O15234_SEANDAVNS(UniMod_21)STK	SEANDAVNS(UniMod_21)STK	122847_y8_1_SEANDAVNS(UniMod_21)STK_2	8.09741	8.64869	7.89138	8.09508	8.13041	8.42693	8.11794	8.7781	7.34782	7.69407	8.39071	8.37579	8.63709	8.46013	8.21767	8.5471	8.0628	8.43471	8.04038	6.78746	6.70095	7.21396	7.24151	7.77152	8.16691	7.3592	NA	NA	7.2024	7.05506	NA	NA	NA	NA	NA	NA	4.79187	NA	NA	NA	NA
O15234_SEANDAVNS(UniMod_21)STK	SEANDAVNS(UniMod_21)STK	122850_y10_1_SEANDAVNS(UniMod_21)STK_2	7.68926	NA	8.54346	8.26118	7.8712	8.74026	8.87148	8.58166	8.09761	7.70033	8.47952	8.74776	8.51656	7.902	8.51483	8.83212	8.69839	8.62306	8.50695	7.65567	6.96399	7.21396	7.74401	7.94144	8.0792	7.3592	8.19083	7.19124	NA	7.05506	NA	4.73685	NA	NA	NA	NA	NA	NA	NA	NA	NA
O15234_STVTGERQS(UniMod_21)GDGQESTEPVENK	STVTGERQS(UniMod_21)GDGQESTEPVENK	140847_y3_1_STVTGERQS(UniMod_21)GDGQESTEPVENK_3	9.58727	10.1723	9.96317	10.2165	9.76675	9.15817	10.4224	10.0754	9.98203	9.66557	NA	9.86899	10.0965	9.74009	10.297	10.5496	10.2053	10.4323	10.0206	9.33178	9.42133	8.95093	9.11441	9.57642	9.03769	9.47468	7.19083	8.19124	9.31787	NA	9.67615	9.9463	9.54977	10.1476	10.5577	9.61456	10.0755	10.0197	9.76296	9.68464	9.81739
O15234_STVTGERQS(UniMod_21)GDGQESTEPVENK	STVTGERQS(UniMod_21)GDGQESTEPVENK	140849_y5_1_STVTGERQS(UniMod_21)GDGQESTEPVENK_3	11.3337	11.5951	11.6514	11.9159	11.4695	11.0285	12.1118	11.7054	11.5489	11.1907	11.3699	11.7297	12.1262	11.3053	11.8204	12.2738	12.0554	11.8354	11.4498	10.4073	10.8148	10.4091	10.5788	10.6989	10.5201	NA	8.99818	9.8542	NA	9.7555	11.6525	11.5497	11.4685	11.6418	11.7795	10.9978	12.0009	11.2097	10.5703	11.3506	11.5361
O15234_STVTGERQS(UniMod_21)GDGQESTEPVENK	STVTGERQS(UniMod_21)GDGQESTEPVENK	140854_y7_1_STVTGERQS(UniMod_21)GDGQESTEPVENK_3	8.78022	9.10812	8.93964	9.37872	8.71665	8.32586	9.69927	9.13595	8.66631	8.76147	9.38841	9.09077	9.2421	8.69791	9.44444	9.78697	9.56378	9.08679	9.31972	9.00985	8.18638	8.629	8.61074	8.77152	8.0835	9.23367	7.19083	7.60627	NA	8.05506	9.42822	8.90295	8.92828	9.32627	9.11889	9.0296	9.59431	9.18021	NA	9.68464	9.72992
O15234_STVTGERQS(UniMod_21)GDGQESTEPVENK	STVTGERQS(UniMod_21)GDGQESTEPVENK	140857_y8_1_STVTGERQS(UniMod_21)GDGQESTEPVENK_3	9.79625	10.105	9.93369	9.67431	9.41591	9.34866	9.99602	10.1887	9.56653	9.62994	10.0355	10.1663	10.2321	9.48817	10.1143	10.4713	10.2418	10.018	9.96638	8.72606	8.54895	9.48698	8.7819	8.93762	8.66559	9.09617	7.77579	8.41363	9.2024	8.7555	9.74671	9.97935	9.68727	10.1188	10.2657	9.0296	9.87934	9.83228	9.34792	9.54714	10.0519
O15234_STVTGERQS(UniMod_21)GDGQESTEPVENK	STVTGERQS(UniMod_21)GDGQESTEPVENK	140859_y9_1_STVTGERQS(UniMod_21)GDGQESTEPVENK_3	8.78237	9.23365	9.56823	9.30268	9.04975	8.74218	9.70048	8.74234	8.98617	8.32836	9.23361	9.09077	9.31103	9.21228	NA	9.32676	9.49624	9.37715	9.37536	8.59482	8.54895	8.32944	7.74401	8.35648	NA	NA	6.19083	7.19124	7.93936	8.05506	NA	9.26041	9.0352	8.71594	9.399	8.44464	9.69418	8.83458	8.49992	9.22521	9.05185
O15234_YGS(UniMod_21)PPQRDPNWNGER	YGS(UniMod_21)PPQRDPNWNGER	163076_b3_1_YGS(UniMod_21)PPQRDPNWNGER_3	9.17141	9.64869	8.93964	9.45096	8.60816	6.16104	9.84873	9.42358	9.59485	9.19288	7.94325	9.37377	8.99384	7.82761	9.93571	7.55202	9.97768	8.79728	9.10764	8.45043	9.07946	7.95093	9.11598	7.57887	8.83838	8.3592	7.77579	8.41363	8.78736	NA	9.59815	10.4373	9.13473	9.8746	10.012	10.3002	10.7439	7.51724	10.6374	NA	10.4848
O15234_YGS(UniMod_21)PPQRDPNWNGER	YGS(UniMod_21)PPQRDPNWNGER	163080_y10_2_YGS(UniMod_21)PPQRDPNWNGER_3	8.53725	9.23365	8.78447	8.73894	8.28624	5.57607	9.59895	8.98808	8.90241	8.2409	6.06878	8.09568	8.45542	7.46504	9.09979	7.55202	9.03899	NA	7.55823	8.52443	8.83846	7.95093	8.94195	6.35648	8.17096	7.77424	NA	9.30671	8.78736	NA	9.88453	9.49174	9.39777	9.58268	8.8965	9.69257	NA	NA	9.98535	9.22521	8.72992
O15234_YGS(UniMod_21)PPQRDPNWNGER	YGS(UniMod_21)PPQRDPNWNGER	163081_y5_1_YGS(UniMod_21)PPQRDPNWNGER_3	8.36733	8.97062	8.54346	8.61864	7.77166	6.38343	9.51611	9.27758	9.25357	7.94134	6.06878	8.37579	8.3883	8.05001	9.18468	7.06659	9.27132	7.94928	8.97326	8.52443	8.90259	NA	8.18011	7.35648	8.0835	7.77424	7.19083	9.19124	NA	NA	9.59815	9.49174	9.47577	9.7984	9.48146	8.76657	10.0398	NA	9.63743	9.92565	9.63681
O15234_YGS(UniMod_21)PPQRDPNWNGER	YGS(UniMod_21)PPQRDPNWNGER	163082_y11_2_YGS(UniMod_21)PPQRDPNWNGER_3	8.99182	9.45604	9.33015	9.13739	8.91629	6.16104	10.193	9.66233	9.59304	9.19288	7.06878	9.67901	9.38667	8.60967	9.86152	NA	10.3044	9.15092	8.45624	9.2025	9.331	7.79893	9.11598	7.35648	7.99039	7.77424	NA	NA	8.2024	7.05506	9.9488	9.86613	9.39777	9.98435	9.70385	9.83696	10.3754	NA	NA	8.54714	9.89985
O15234_YGS(UniMod_21)PPQRDPNWNGER	YGS(UniMod_21)PPQRDPNWNGER	163087_y7_1_YGS(UniMod_21)PPQRDPNWNGER_3	9.03029	9.81861	9.08403	8.90243	8.66475	6.16104	10.1377	9.58065	9.59394	8.9387	7.29117	9.28833	9.1233	8.30155	9.69788	7.55202	9.94195	8.79728	8.60553	8.72606	9.13391	7.43636	8.51452	NA	8.0835	7.3592	7.19083	8.7762	7.61743	7.05506	10.0132	9.32181	9.39777	9.67079	9.399	8.61456	10.0773	7.93228	9.87843	8.54714	9.81739
O15372_DFS(UniMod_21)PEALKK	DFS(UniMod_21)PEALKK	19015_y7_2_DFS(UniMod_21)PEALKK_2	3.78237	5.64869	NA	6.41701	5.54927	NA	NA	5.49622	7.66975	7.04826	5.48382	5.28833	3.99599	6.24265	5.0554	7.06659	NA	4.62736	5.2363	7.37242	6.96399	7.629	7.65654	7.09345	7.25342	5.77424	7.77579	7.9282	NA	6.64002	6.42822	7.73685	7.54977	7.21344	7.31153	7.0296	7.37684	8.25421	6.17799	7.22521	8.31488
O15372_DFS(UniMod_21)PEALKK	DFS(UniMod_21)PEALKK	19016_b3_1_DFS(UniMod_21)PEALKK_2	NA	7.97062	4.08403	7.79552	5.54927	5.57607	7.33306	6.66615	8.98893	8.63322	8.18426	6.87329	NA	7.90562	7.37732	8.06659	6.23272	7.62736	7.35178	8.45043	7.37902	8.08843	7.56343	8.35648	8.17096	NA	8.19083	8.19124	NA	7.64002	9.23558	8.19628	7.54977	8.32892	8.48146	8.44464	8.37684	8.1022	8.98535	8.54714	8.31488
O15372_DFS(UniMod_21)PEALKK	DFS(UniMod_21)PEALKK	19017_y4_1_DFS(UniMod_21)PEALKK_2	3.78237	7.23365	NA	7.25735	5.96431	NA	NA	NA	8.43327	8.04826	8.06878	7.61026	4.99599	7.24265	6.64036	7.55202	NA	6.62736	7.11077	8.45043	8.54895	8.71646	8.17712	7.77152	7.89085	6.77424	6.19083	8.60627	NA	7.37699	NA	7.32181	8.39777	7.62848	8.11889	7.76657	8.79187	8.1022	NA	7.22521	8.53728
O15372_DFS(UniMod_21)PEALKK	DFS(UniMod_21)PEALKK	19019_y6_1_DFS(UniMod_21)PEALKK_2	4.78237	9.73615	6.40596	8.79287	7.65945	6.898	6.68098	7.19666	9.07185	9.32634	8.80574	9.14631	5.58095	8.7	8.0554	8.4451	6.38473	8.08679	8.45624	9.55669	9.93215	9.71039	9.65332	9.29209	9.91397	9.09617	7.19083	8.60627	9.2024	8.37699	8.59815	9.43729	8.68727	9.21344	9.48146	9.25199	9.11036	9.39171	7.17799	8.81017	8.89985
O15372_DFS(UniMod_21)PEALKK	DFS(UniMod_21)PEALKK	19020_y7_1_DFS(UniMod_21)PEALKK_2	NA	6.64869	5.08403	7.55451	5.96431	NA	NA	6.49622	7.15518	7.2409	7.29117	6.28833	4.99599	6.97962	7.37732	5.74466	NA	7.21232	6.2363	8.84635	8.54513	8.32944	8.18011	7.77152	8.33142	7.3592	7.19083	NA	NA	8.37699	7.42822	8.43729	7.8128	8.08791	7.63346	6.44464	7.59923	7.73963	8.17799	8.22521	7.72992
O15439_KDNEESEQPPVPGT(UniMod_21)PTLR	KDNEESEQPPVPGT(UniMod_21)PTLR	75217_y7_2_KDNEESEQPPVPGT(UniMod_21)PTLR_3	8.53725	NA	8.40596	8.73894	9.63538	NA	8.82782	9.29989	9.98755	9.96882	9.38841	9.33272	8.16591	9.51567	8.64036	NA	8.58187	9.66967	NA	8.95739	9.50831	8.71646	9.27125	9.41537	9.03769	9.23367	NA	9.51316	9.07687	9.37699	10.0132	10.1292	9.39777	9.38337	8.48146	9.14508	9.87934	10.0616	9.17799	9.54714	9.89985
O15439_KDNEESEQPPVPGT(UniMod_21)PTLR	KDNEESEQPPVPGT(UniMod_21)PTLR	75220_y4_1_KDNEESEQPPVPGT(UniMod_21)PTLR_3	9.30593	7.97062	9.4008	9.13321	10.0045	9.56746	9.26595	9.91608	10.3612	10.407	9.52821	9.70979	8.3883	10.6152	9.8305	9.20409	9.01033	10.1494	10.8308	8.90294	8.54895	9.3268	8.90447	8.23095	9.08135	8.77424	NA	9.41363	8.61743	NA	9.33511	9.82431	8.92828	8.71594	9.21843	9.9682	9.49231	9.68717	8.98535	9.68464	9.31488
O15439_KDNEESEQPPVPGT(UniMod_21)PTLR	KDNEESEQPPVPGT(UniMod_21)PTLR	75224_y10_2_KDNEESEQPPVPGT(UniMod_21)PTLR_3	8.82676	7.97062	7.54346	8.67718	9.28624	8.92859	8.39719	9.27508	9.98134	10.1455	8.73174	9.14394	8.16591	9.71864	8.86275	8.32962	8.26853	9.15092	10.2291	8.90029	9.23701	8.87693	9.08121	8.23095	9.12581	9.09617	7.19083	8.19124	8.42479	8.64002	8.59815	9.43465	NA	9.14905	8.77097	9.34694	9.69876	9.83688	NA	NA	8.72992
O15439_KDNEESEQPPVPGT(UniMod_21)PTLR	KDNEESEQPPVPGT(UniMod_21)PTLR	75230_y7_1_KDNEESEQPPVPGT(UniMod_21)PTLR_3	9.3659	8.23365	9.16744	9.4476	10.2086	9.45171	9.65249	10.176	10.3933	10.8302	9.52613	9.70979	8.51955	10.1745	9.91219	9.20409	9.4649	9.58155	11.2779	9.2025	9.42342	9.75632	9.38187	8.77152	9.40371	9.23367	8.51276	9.30671	9.2024	9.4441	10.3824	9.98478	9.13473	9.21344	9.63346	9.0296	9.92116	9.73963	8.98535	NA	9.43036
O15439_KDNEESEQPPVPGT(UniMod_21)PTLR	KDNEESEQPPVPGT(UniMod_21)PTLR	75235_b8_1_KDNEESEQPPVPGT(UniMod_21)PTLR_3	8.90969	NA	8.32471	9.13739	9.81873	9.3001	9.00095	9.49085	10.5101	10.426	9.52404	9.37175	8.69643	10.3785	9.69237	9.06659	9.16734	9.6209	10.6089	7.78746	7.83846	8.87693	9.56	7.77152	9.32961	8.3592	7.77579	9.51316	8.61743	8.86241	8.75015	9.37796	NA	7.7984	NA	7.76657	8.59923	9.18021	NA	NA	8.72992
O43149_GDREEEVERPVS(UniMod_21)SPGDPEQK	GDREEEVERPVS(UniMod_21)SPGDPEQK	51927_y4_1_GDREEEVERPVS(UniMod_21)SPGDPEQK_4	10.6938	10.778	10.3101	9.97423	10.1102	10.4382	10.5223	10.4315	10.1849	9.73123	10.4089	9.93081	10.6898	10.3515	10.5411	9.20409	10.2135	10.381	10.4377	10.1523	10.1314	9.87693	9.3004	9.52641	9.91397	9.09617	NA	8.19124	9.07687	9.7555	10.0721	10.0588	10.2278	10.0208	10.1189	9.35153	9.59923	9.79026	10.2655	9.81017	10.4277
O43149_GDREEEVERPVS(UniMod_21)SPGDPEQK	GDREEEVERPVS(UniMod_21)SPGDPEQK	51933_b11_2_GDREEEVERPVS(UniMod_21)SPGDPEQK_4	8.1043	7.97062	7.78447	8.09508	8.05177	7.96839	8.19212	7.74415	6.66975	7.2409	7.48382	7.61026	8.08345	7.24265	7.64036	6.32962	7.81769	6.62736	8.11077	7.66193	7.18638	7.629	7.35698	6.77152	7.0835	NA	6.19083	5.60627	5.61743	NA	7.01319	7.05878	6.8128	6.95041	6.31153	7.76657	6.79187	7.25421	8.17799	NA	6.72992
O43149_GDREEEVERPVS(UniMod_21)SPGDPEQK	GDREEEVERPVS(UniMod_21)SPGDPEQK	51934_y6_1_GDREEEVERPVS(UniMod_21)SPGDPEQK_4	8.30593	8.23365	8.17149	7.68004	7.13423	8.03551	8.12156	8.74234	8.10271	7.94134	8.48382	7.87329	8.24391	7.90562	7.96229	6.74466	8.38473	8.79728	8.7388	8.10939	8.07946	8.21396	7.74401	7.57887	7.40542	7.3592	NA	7.19124	NA	7.05506	9.33511	8.64374	8.39777	8.7984	8.77097	NA	8.1138	9.25421	NA	8.22521	7.72992
O43149_GDREEEVERPVS(UniMod_21)SPGDPEQK	GDREEEVERPVS(UniMod_21)SPGDPEQK	51935_b6_1_GDREEEVERPVS(UniMod_21)SPGDPEQK_4	8.99182	7.97062	8.99092	8.55139	8.42374	8.78367	8.12156	9.04789	8.2998	7.70033	8.48382	8.19522	8.51955	8.82761	9.09562	7.06659	8.78683	8.08679	9.04365	7.78746	7.37902	8.08843	7.45898	8.35648	8.25342	6.77424	7.77579	6.60627	6.61743	7.05506	8.01319	NA	NA	7.95041	7.8965	7.76657	7.59923	8.83917	8.98535	9.22521	8.05185
O43149_GDREEEVERPVS(UniMod_21)SPGDPEQK	GDREEEVERPVS(UniMod_21)SPGDPEQK	51936_b7_1_GDREEEVERPVS(UniMod_21)SPGDPEQK_4	6.58972	7.64869	7.66899	7.55451	6.77166	6.898	7.33306	7.08119	7.04826	6.82586	NA	6.87329	8.24391	7.56458	7.37732	6.74466	6.52223	7.21232	7.45869	7.37242	6.37902	7.629	5.97847	7.77152	6.0835	5.77424	NA	6.60627	NA	NA	8.01319	7.73685	6.22784	6.62848	7.63346	8.61456	NA	8.51724	8.76296	9.03256	8.53728
O43164_NHGSS(UniMod_21)PEQVVRPK	NHGSS(UniMod_21)PEQVVRPK	98679_y3_1_NHGSS(UniMod_21)PEQVVRPK_3	8.63798	9.10812	8.54346	8.90243	7.96431	7.38343	8.95704	8.19666	9.88106	9.32836	8.80574	8.28833	7.31791	8.05001	7.86275	7.32962	8.06065	7.62736	NA	9.24689	9.83846	9.75632	9.9393	9.52641	8.47581	9.68113	9.65026	7.9282	8.61743	8.05506	8.42822	NA	8.0352	8.32892	7.31153	7.44464	NA	8.51724	7.76296	7.81017	NA
O43164_NHGSS(UniMod_21)PEQVVRPK	NHGSS(UniMod_21)PEQVVRPK	98681_y4_1_NHGSS(UniMod_21)PEQVVRPK_3	10.3326	10.6931	9.12842	9.84869	9.13423	9.15817	10.0388	9.5133	9.22697	10.1918	9.87286	8.37579	7.69643	8.41003	9.00959	8.74036	8.86524	8.3278	8.60332	10.801	10.9285	10.9646	10.3786	10.4399	10.5042	10.8617	9.51276	NA	8.78736	7.86241	9.01319	9.49174	9.0352	7.95041	9.11397	8.0296	9.54676	9.18021	9.49992	9.54714	9.53728
O43164_NHGSS(UniMod_21)PEQVVRPK	NHGSS(UniMod_21)PEQVVRPK	98682_y5_1_NHGSS(UniMod_21)PEQVVRPK_3	9.70972	10.2337	9.29348	9.87394	8.76921	8.74218	9.8704	9.10672	9.2258	9.52278	9.52821	7.98877	7.69643	7.97618	8.85537	8.55202	8.613	7.79728	8.29519	10.9663	10.6793	10.8913	10.5228	10.4426	10.0344	9.94416	NA	7.9282	7.61743	8.37699	8.88766	9.86613	7.8128	8.43583	7.31153	8.0296	9.87731	NA	8.17799	9.39513	9.31488
O43164_NHGSS(UniMod_21)PEQVVRPK	NHGSS(UniMod_21)PEQVVRPK	98685_y6_1_NHGSS(UniMod_21)PEQVVRPK_3	9.33549	9.45604	8.54346	9.04928	8.54927	8.16104	9.48553	8.70196	8.51201	9.36625	8.80574	7.98877	NA	7.11086	8.0554	7.32962	8.10719	8.21232	7.89926	9.98136	10.2593	10.3839	9.743	9.76937	9.75457	9.58159	7.19083	7.9282	7.2024	7.05506	8.59815	8.32181	8.0352	8.08791	8.11889	7.44464	8.87934	7.51724	7.17799	7.81017	8.05185
O43164_NHGSS(UniMod_21)PEQVVRPK	NHGSS(UniMod_21)PEQVVRPK	98688_b8_1_NHGSS(UniMod_21)PEQVVRPK_3	7.36733	6.64869	NA	5.68004	4.96431	5.57607	5.45859	5.81815	6.15518	7.04826	6.06878	5.87329	4.99599	5.24265	5.64036	NA	5.0628	NA	4.65134	6.52443	7.70095	8.08843	6.24151	NA	NA	7.3592	6.19083	6.60627	NA	5.05506	6.42822	5.73685	6.22784	NA	NA	6.44464	NA	6.51724	6.17799	NA	7.31488
O43166_TLS(UniMod_21)DESIYNSQR	TLS(UniMod_21)DESIYNSQR	147878_y4_1_TLS(UniMod_21)DESIYNSQR_2	9.61526	9.45604	9.08403	NA	9.17004	8.66354	8.82782	9.47132	8.55542	8.99579	9.56926	9.33272	8.58095	8.65339	9.48166	8.74466	9.70253	9.3278	8.04365	9.87358	9.58848	9.71646	10.1136	9.6295	9.54137	9.47468	8.99818	NA	10.4248	10.3405	9.12866	9.73255	10.1347	9.43583	9.48146	9.68895	10.2165	10.2898	NA	9.92035	9.53728
O43166_TLS(UniMod_21)DESIYNSQR	TLS(UniMod_21)DESIYNSQR	147881_y5_1_TLS(UniMod_21)DESIYNSQR_2	10.0827	9.10812	9.9133	9.55451	9.38737	8.27651	9.77937	9.74053	9.17951	9.63158	9.84137	9.68065	9.08143	9.51211	9.93571	9.78906	10.2043	10.1177	8.96983	10.5907	10.5451	10.1821	10.9707	10.7466	10.4377	9.23367	8.51276	9.30671	10.2024	9.69891	9.12866	9.9463	9.54977	9.58268	8.8965	9.14508	9.59677	10.1022	8.76296	9.81017	9.53728
O43166_TLS(UniMod_21)DESIYNSQR	TLS(UniMod_21)DESIYNSQR	147882_y6_1_TLS(UniMod_21)DESIYNSQR_2	8.36733	8.45604	8.54346	8.265	8.13423	7.27651	8.91594	8.62551	8.39222	8.48883	8.29117	7.74776	NA	8.30155	8.51483	7.91459	9.5516	9.01967	6.97326	8.78746	8.90259	9.15256	9.1484	9.23095	8.72735	7.3592	NA	8.19124	9.61743	8.7555	NA	9.12917	8.0352	8.32892	7.63346	8.61456	8.59923	8.93228	7.17799	NA	8.05185
O43166_TLS(UniMod_21)DESIYNSQR	TLS(UniMod_21)DESIYNSQR	147884_y7_1_TLS(UniMod_21)DESIYNSQR_2	9.06777	7.97062	9.12425	8.00197	7.77166	7.57607	8.78052	9.04642	8.10271	7.82586	9.00738	8.37579	8.24391	8.18125	8.64036	8.55202	9.01367	8.53425	7.89926	9.41009	9.13391	8.629	9.60741	9.76722	9.44105	NA	NA	8.9282	9.07687	8.7555	8.23558	8.43729	8.68727	8.7984	8.48146	8.44464	8.9618	9.39171	7.76296	9.54714	8.72992
O43166_TLS(UniMod_21)DESIYNSQR	TLS(UniMod_21)DESIYNSQR	147887_y8_1_TLS(UniMod_21)DESIYNSQR_2	NA	7.97062	7.89138	6.90243	7.42374	7.27651	8.12156	7.95566	7.51775	7.82586	7.48382	7.28833	7.45542	7.35813	7.75584	7.32962	7.87015	7.43471	7.35178	8.2025	8.46649	8.08843	8.4639	8.35648	8.25342	NA	7.19083	7.60627	7.93936	8.37699	7.42822	8.64374	7.8128	7.7984	6.8965	7.44464	8.25131	8.25421	NA	8.22521	NA
O43237_GGPASVPSSS(UniMod_21)PGTSVK	GGPASVPSSS(UniMod_21)PGTSVK	54288_b5_1_GGPASVPSSS(UniMod_21)PGTSVK_2	8.48281	8.81861	8.40596	8.4874	8.66475	8.43406	8.73161	8.88527	8.99168	8.14779	8.87613	8.09568	8.24391	7.56458	8.57597	8.20409	8.23082	8.53425	NA	9.37051	8.62695	9.32944	9.08281	8.23095	8.99039	8.77424	7.77579	6.60627	9.2024	8.37699	9.01319	9.68883	9.22784	9.0208	8.8965	9.14508	9.37684	8.93228	9.63743	9.22521	9.05185
O43237_GGPASVPSSS(UniMod_21)PGTSVK	GGPASVPSSS(UniMod_21)PGTSVK	54289_b6_1_GGPASVPSSS(UniMod_21)PGTSVK_2	9.13656	9.89662	8.78447	9.18254	8.6621	8.74409	8.96109	8.54062	8.93135	8.14779	9.48167	NA	8.45229	8.61189	8.91338	8.91459	9.12786	8.71482	7.55823	9.69282	9.93069	10.0213	9.58728	8.94144	9.32961	9.23367	8.51276	7.9282	NA	7.86241	10.2356	9.64374	9.31126	9.08791	9.77097	9.14508	9.49231	9.45584	9.49992	9.39513	9.81739
O43237_GGPASVPSSS(UniMod_21)PGTSVK	GGPASVPSSS(UniMod_21)PGTSVK	54290_y6_1_GGPASVPSSS(UniMod_21)PGTSVK_2	8.86983	8.81861	7.89138	8.4874	7.66475	8.38343	8.68098	8.66424	8.25471	8.14779	8.48382	6.28833	7.80334	7.82761	8.57896	7.91459	8.41868	7.94928	NA	9.48614	9.69923	9.58098	8.56343	7.57887	9.17096	8.94416	NA	7.60627	8.2024	7.37699	10.2356	8.73685	8.68727	8.71594	9.399	8.0296	9.74385	8.93228	8.98535	9.03256	9.43036
O43237_GGPASVPSSS(UniMod_21)PGTSVK	GGPASVPSSS(UniMod_21)PGTSVK	54294_y10_1_GGPASVPSSS(UniMod_21)PGTSVK_2	10.1861	9.73615	9.33015	9.22436	9.17376	9.7593	9.70048	9.88609	9.24783	8.99324	9.12767	7.45825	8.74833	8.94133	9.6965	9.32962	9.5144	8.9424	NA	10.4432	10.7483	10.6482	10.2935	10.0176	10.184	10.0222	8.19083	8.19124	8.93936	8.64002	11.2826	10.4079	9.62016	9.67287	10.4369	NA	10.0013	10.0197	10.2655	10.3951	9.72562
O43237_GGPASVPSSS(UniMod_21)PGTSVK	GGPASVPSSS(UniMod_21)PGTSVK	54295_y11_1_GGPASVPSSS(UniMod_21)PGTSVK_2	7.78237	6.64869	7.54346	7.09508	7.8712	7.57607	7.87363	7.30358	6.51775	6.56283	6.48382	6.61026	5.58095	6.82761	7.64036	7.74466	6.23272	6.94928	5.65134	7.00985	7.54895	7.79893	7.74401	6.35648	7.0835	7.3592	NA	5.60627	NA	6.05506	8.01319	7.90678	8.22784	7.95041	8.31153	6.44464	7.9618	7.51724	NA	NA	8.53728
O43314_S(UniMod_21)GEQITSSPVSPK	S(UniMod_21)GEQITSSPVSPK	125121_b3_1_S(UniMod_21)GEQITSSPVSPK_2	7.58972	9.10812	8.33196	8.00197	8.77166	8.21718	7.33306	7.66615	7.25471	8.14779	8.80574	8.45825	9.24391	8.05001	8.64036	8.06659	8.86893	8.53425	7.7388	7.52443	8.07946	7.95093	7.11598	7.57887	7.54293	NA	7.19083	7.60627	7.93936	7.05506	8.59815	7.73685	8.68727	8.62848	8.31153	8.25199	8.49231	7.93228	8.49992	9.03256	9.18935
O43314_S(UniMod_21)GEQITSSPVSPK	S(UniMod_21)GEQITSSPVSPK	125125_y5_1_S(UniMod_21)GEQITSSPVSPK_2	7.78237	9.23365	8.99092	8.68004	9.35662	8.48297	NA	8.25111	7.73687	7.56283	8.64992	8.68065	9.164	8.56458	8.2215	8.99259	9.22986	8.87528	8.45869	7.78746	7.83846	8.71646	7.82647	7.09345	7.40542	NA	NA	8.41363	9.07687	7.05506	8.42822	7.54421	7.54977	7.7984	7.63346	8.0296	7.9618	7.25421	8.76296	8.54714	8.53728
O43314_S(UniMod_21)GEQITSSPVSPK	S(UniMod_21)GEQITSSPVSPK	125132_y8_1_S(UniMod_21)GEQITSSPVSPK_2	9.10258	9.34913	9.4399	9.04706	9.5145	9.69748	9.29989	9.39853	9.12292	8.48883	9.38841	9.37175	10.0764	9.04837	9.72377	9.32676	9.8999	9.15092	9.1734	7.90294	7.96399	8.21396	7.97847	7.57887	7.78394	NA	NA	NA	NA	8.37699	9.59815	8.98478	8.0352	8.43092	NA	7.76657	9.54676	8.25421	8.17799	9.39513	9.81739
O43314_S(UniMod_21)GEQITSSPVSPK	S(UniMod_21)GEQITSSPVSPK	125133_y9_1_S(UniMod_21)GEQITSSPVSPK_2	6.58972	7.23365	7.40596	7.90243	8.8712	8.43406	7.78052	7.08119	6.80726	6.56283	6.48382	7.87329	8.45542	7.74515	7.22532	7.91459	8.61739	7.79728	7.35178	6.52443	7.18638	7.21396	6.97847	6.77152	6.40542	6.77424	NA	5.60627	7.2024	6.64002	7.42822	NA	6.8128	NA	NA	7.44464	7.9618	6.51724	7.17799	7.81017	7.31488
O43314_S(UniMod_21)GEQITSSPVSPK	S(UniMod_21)GEQITSSPVSPK	125134_y10_1_S(UniMod_21)GEQITSSPVSPK_2	7.1043	7.23365	6.66899	7.55451	7.66475	8.02925	6.45859	7.08119	6.92705	7.04826	6.48382	8.37579	7.90288	7.46504	7.86275	7.74466	8.017	7.79728	7.55823	6.78746	NA	NA	NA	6.77152	NA	NA	NA	7.19124	7.61743	6.64002	7.01319	NA	NA	7.62848	5.31153	7.0296	NA	6.51724	7.17799	8.22521	6.72992
O43379_RGQSSPPPAPPIC(UniMod_4)LR_Phospho_1	RGQSSPPPAPPIC(UniMod_4)LR_Phospho_1	40524_y6_2_RGQSS(UniMod_21)PPPAPPIC(UniMod_4)LR_3	10.4914	10.8186	10.9748	9.04928	9.77166	10.4576	11.1449	11.4849	8.96113	8.63322	8.48382	8.81189	10.0152	6.65769	10.1418	7.74466	11.0873	8.43471	9.40495	6.78746	8.83846	9.43636	9.41016	9.01945	7.54293	8.3592	NA	6.60627	9.07687	7.86241	9.01319	8.64374	9.47577	9.15204	9.95539	9.83368	8.49231	9.68717	7.76296	7.22521	9.05185
O43379_RGQSSPPPAPPIC(UniMod_4)LR_Phospho_1	RGQSSPPPAPPIC(UniMod_4)LR_Phospho_1	40535_y5_1_RGQSS(UniMod_21)PPPAPPIC(UniMod_4)LR_3	10.8433	10.9689	11.3014	8.73894	10.4554	10.7219	11.3424	11.5766	8.80256	9.04826	9.2387	9.24253	10.3493	7.35813	10.0977	9.13698	10.9205	8.53425	9.29244	7.35707	8.37902	9.75828	8.82647	9.29508	7.40542	7.77424	7.77579	NA	8.61743	8.05506	8.59815	9.05534	9.3153	8.95041	9.55946	10.6146	9.69876	9.39171	8.17799	8.22521	8.31488
O43379_RGQSSPPPAPPIC(UniMod_4)LR_Phospho_1	RGQSSPPPAPPIC(UniMod_4)LR_Phospho_1	40538_y6_1_RGQSS(UniMod_21)PPPAPPIC(UniMod_4)LR_3	11.0339	11.3211	11.625	9.1353	10.355	11.0452	11.5727	11.9342	9.07315	8.14779	9.12767	9.71459	10.6371	7.11086	10.339	9.26822	11.3206	8.87528	9.6926	7.78746	7.54895	10.1193	9.1484	9.41537	8.33142	8.94416	NA	8.19124	8.42479	8.7555	9.67615	8.64374	9.62016	9.32892	10.5191	10.3515	9.43298	9.25421	8.98535	NA	8.89985
O43379_RGQSSPPPAPPIC(UniMod_4)LR_Phospho_1	RGQSSPPPAPPIC(UniMod_4)LR_Phospho_1	40543_y8_1_RGQSS(UniMod_21)PPPAPPIC(UniMod_4)LR_3	8.73656	9.55558	9.40596	7.09508	8.42374	9.50569	9.70652	10.1256	7.51775	7.2409	6.06878	7.28833	8.75087	6.24265	8.0554	5.74466	9.41784	6.21232	7.55823	NA	6.37902	7.95093	7.56343	NA	6.40542	NA	6.19083	5.60627	7.93936	NA	8.23558	5.73685	7.54977	7.43583	8.11889	8.0296	7.59923	7.93228	6.17799	6.22521	NA
O43379_RGQSSPPPAPPIC(UniMod_4)LR_Phospho_1	RGQSSPPPAPPIC(UniMod_4)LR_Phospho_1	40544_b9_1_RGQSS(UniMod_21)PPPAPPIC(UniMod_4)LR_3	10.5836	9.73615	10.559	8.48412	9.9174	10.3524	10.6519	10.9754	8.30202	8.14779	7.48382	7.98877	9.94685	6.65769	9.37732	8.55202	10.2077	7.79728	8.50932	6.52443	7.54895	9.38389	7.90447	8.47196	7.54293	6.77424	6.19083	6.60627	8.42479	NA	8.59815	7.73685	8.0352	8.43583	9.77097	8.76657	8.69876	NA	6.17799	6.22521	8.89985
O43395_GDDDEES(UniMod_21)DEEAVK	GDDDEES(UniMod_21)DEEAVK	51533_b4_1_GDDDEES(UniMod_21)DEEAVK_2	8.42622	6.64869	8.40596	9.8217	9.79237	9.2158	8.12156	7.88854	9.40981	8.99579	8.18426	9.28833	9.89714	10.0951	8.0554	9.32962	9.32333	8.71482	9.00721	6.2025	7.18638	5.629	7.65654	8.47196	8.33142	6.77424	7.77579	5.60627	7.93936	6.64002	5.42822	7.32181	6.22784	7.21344	NA	7.0296	5.79187	5.93228	6.17799	7.22521	7.31488
O43395_GDDDEES(UniMod_21)DEEAVK	GDDDEES(UniMod_21)DEEAVK	51534_y4_1_GDDDEES(UniMod_21)DEEAVK_2	8.30294	8.45604	8.89138	9.61415	9.38897	9.50343	8.19556	7.58369	9.68172	8.41083	8.06878	8.93219	10.0362	9.74111	8.37732	8.99259	9.06065	8.08679	8.86079	6.52443	7.37902	6.629	NA	7.94144	8.0835	NA	NA	6.60627	NA	7.05506	6.42822	NA	5.22784	5.62848	NA	NA	5.79187	NA	6.17799	NA	5.72992
O43395_GDDDEES(UniMod_21)DEEAVK	GDDDEES(UniMod_21)DEEAVK	51536_y5_1_GDDDEES(UniMod_21)DEEAVK_2	8.30593	7.23365	7.66899	9.34301	9.38897	8.93363	7.04355	7.66615	9.1783	8.56283	8.18426	8.98877	9.6107	9.55884	6.86275	7.91459	8.91485	7.94928	8.55594	NA	6.37902	NA	6.97847	8.35648	8.17096	6.77424	7.19083	NA	7.2024	7.05506	5.42822	6.32181	NA	4.62848	NA	NA	4.79187	7.25421	NA	6.22521	NA
O43395_GDDDEES(UniMod_21)DEEAVK	GDDDEES(UniMod_21)DEEAVK	51540_y7_1_GDDDEES(UniMod_21)DEEAVK_2	8.30593	7.64869	8.25395	9.37872	9.60404	9.35618	7.78052	7.88854	9.49273	8.04826	8.65374	9.33272	9.69113	9.56343	7.51483	8.74466	9.07775	8.3278	8.73475	6.78746	NA	NA	7.24151	7.35648	8.60706	NA	8.51276	5.60627	NA	NA	5.42822	NA	NA	NA	NA	NA	NA	6.93228	NA	NA	NA
O43395_GDDDEES(UniMod_21)DEEAVK	GDDDEES(UniMod_21)DEEAVK	51542_y8_1_GDDDEES(UniMod_21)DEEAVK_2	7.68926	5.64869	NA	8.61565	7.54927	8.09964	6.19556	6.49622	8.51584	7.2409	6.48382	8.09568	8.08345	8.86342	6.37732	7.55202	8.06065	NA	7.55823	5.2025	NA	4.629	6.24151	6.35648	7.66846	NA	6.19083	5.60627	5.61743	5.05506	NA	4.73685	NA	NA	NA	NA	4.79187	NA	NA	NA	5.72992
O43395_GDDDEES(UniMod_21)DEEAVKK	GDDDEES(UniMod_21)DEEAVKK	51546_y3_1_GDDDEES(UniMod_21)DEEAVKK_2	7.94847	5.64869	8.88893	9.00197	8.86661	8.21718	8.19212	7.57964	9.25013	8.48521	8.39071	9.67409	9.31275	9.55539	7.86275	8.06659	8.88844	8.79346	8.50695	7.00985	5.37902	NA	7.24151	7.35648	8.0835	NA	NA	5.60627	6.61743	6.64002	5.42822	4.73685	NA	NA	NA	NA	NA	NA	NA	NA	NA
O43395_GDDDEES(UniMod_21)DEEAVKK	GDDDEES(UniMod_21)DEEAVKK	51547_b4_1_GDDDEES(UniMod_21)DEEAVKK_2	8.03029	6.64869	8.33196	8.95306	9.20861	8.65746	7.57407	8.19402	9.29313	8.823	8.94325	9.19522	8.94352	9.26819	8.0554	8.4451	8.75662	8.43471	8.34648	7.78746	5.96399	7.43636	7.65224	7.57887	8.0835	5.77424	NA	NA	5.61743	7.37699	6.42822	NA	NA	6.62848	5.31153	6.44464	NA	5.93228	NA	NA	5.72992
O43395_GDDDEES(UniMod_21)DEEAVKK	GDDDEES(UniMod_21)DEEAVKK	51548_y4_1_GDDDEES(UniMod_21)DEEAVKK_2	8.86781	6.64869	8.40596	9.3412	9.60128	8.70339	8.3942	8.35183	9.54983	8.40317	8.87613	9.37579	9.03412	9.17226	8.13881	9.06315	8.78292	8.94928	9.1734	7.2025	6.70095	NA	7.74401	7.94144	8.54293	NA	NA	5.60627	NA	NA	5.42822	NA	NA	NA	NA	NA	4.79187	NA	NA	NA	NA
O43395_GDDDEES(UniMod_21)DEEAVKK	GDDDEES(UniMod_21)DEEAVKK	51550_y5_1_GDDDEES(UniMod_21)DEEAVKK_2	7.36733	6.64869	7.54346	8.99738	8.21223	8.33096	7.87363	7.49622	8.51584	7.82586	7.94325	NA	8.74833	8.69791	7.64036	7.06659	8.18421	8.43471	8.04365	6.2025	5.96399	5.629	6.4639	7.09345	7.54293	NA	NA	NA	5.61743	NA	NA	5.73685	NA	NA	5.31153	NA	4.79187	NA	NA	NA	NA
O43395_GDDDEES(UniMod_21)DEEAVKK	GDDDEES(UniMod_21)DEEAVKK	51553_y6_1_GDDDEES(UniMod_21)DEEAVKK_2	8.17468	6.64869	8.16744	8.61864	8.35335	8.09665	7.57407	7.88854	8.83049	8.14779	7.94325	9.09323	8.95018	8.64908	7.63462	8.83212	8.51283	8.3278	8.60332	7.37242	NA	7.43636	7.4639	8.09345	7.0835	NA	6.19083	NA	NA	7.05506	NA	NA	NA	4.62848	NA	NA	4.79187	4.93228	7.17799	NA	5.72992
O43432_S(UniMod_21)PVPAQIAITVPK	S(UniMod_21)PVPAQIAITVPK	135246_b3_1_S(UniMod_21)PVPAQIAITVPK_2	11.8754	11.9525	11.6375	10.1581	10.2982	11.7355	11.7948	11.8598	7.51775	9.48702	10.2362	9.60854	9.41745	10.0647	11.2667	9.78906	11.0442	9.83495	10.0903	9.62716	9.8981	10.4834	9.92244	10.3862	10.4527	9.68113	9.65026	10.3067	10.7854	9.7555	11.868	8.73685	11.1105	11.1639	10.4389	9.69257	9.49231	11.1793	11.3856	10.9256	11.7061
O43432_S(UniMod_21)PVPAQIAITVPK	S(UniMod_21)PVPAQIAITVPK	135247_y4_1_S(UniMod_21)PVPAQIAITVPK_2	8.63798	9.10812	7.89138	7.09508	7.66475	8.09964	NA	8.08119	5.34782	7.2409	6.48382	6.28833	5.58095	7.11712	8.44771	7.32962	7.58636	7.94928	7.11077	6.52443	7.37902	7.43636	7.11598	NA	7.0835	NA	7.77579	7.19124	8.42479	6.05506	9.23558	NA	8.8128	8.08791	8.48146	8.0296	7.1138	8.39171	8.76296	7.81017	8.31488
O43432_S(UniMod_21)PVPAQIAITVPK	S(UniMod_21)PVPAQIAITVPK	135249_y10_2_S(UniMod_21)PVPAQIAITVPK_2	8.91165	9.89662	9.17149	NA	8.60816	8.57393	8.82561	8.85378	4.93279	7.04826	7.06878	7.61026	7.45542	7.90562	8.22532	7.74466	7.81769	8.21232	7.35178	7.2025	7.18638	7.43636	7.35698	7.57887	8.17096	5.77424	7.77579	7.9282	NA	7.64002	8.75015	7.32181	8.92828	8.21344	8.48146	8.90407	7.1138	8.51724	8.76296	8.54714	9.18935
O43432_S(UniMod_21)PVPAQIAITVPK	S(UniMod_21)PVPAQIAITVPK	135253_y7_1_S(UniMod_21)PVPAQIAITVPK_2	8.17468	8.64869	7.40596	NA	6.77166	7.57607	6.45859	7.66233	4.34782	NA	NA	4.28833	4.99599	5.65769	7.51483	NA	6.96969	5.62736	5.97326	6.52443	6.37902	5.629	6.4639	6.35648	5.66846	NA	6.19083	NA	5.61743	NA	NA	4.73685	6.22784	6.21344	6.31153	NA	4.79187	6.93228	7.76296	7.22521	7.31488
O43432_S(UniMod_21)PVPAQIAITVPK	S(UniMod_21)PVPAQIAITVPK	135258_y10_1_S(UniMod_21)PVPAQIAITVPK_2	11.2807	10.8581	10.8585	8.90243	9.84579	11.1115	11.1143	11.3426	5.66975	8.62994	9.12492	8.87329	8.58095	9.35681	10.0946	9.06659	9.9862	8.62736	9.37666	8.37242	8.62695	8.87331	9.5839	9.01945	9.40199	7.3592	7.77579	8.41363	9.93936	7.64002	10.5157	NA	10.0858	10.1173	9.01197	NA	7.9618	10.323	9.17799	9.03256	9.97785
O43491_EIS(UniMod_21)PGSGPGEIR	EIS(UniMod_21)PGSGPGEIR	37755_y5_1_EIS(UniMod_21)PGSGPGEIR_2	11.4858	10.2337	11.1321	10.2224	10.4175	11.097	11.1152	11.5302	10.6706	10.6126	10.1549	10.1698	10.7711	10.1093	10.9822	10.0632	11.4018	10.3514	9.91276	12.0593	11.6498	11.8814	11.8372	11.1071	11.717	11.5022	NA	10.4643	11.3454	NA	9.01319	9.98116	NA	11.2806	10.8951	9.69257	9.83418	10.4529	10.178	NA	10.8174
O43491_EIS(UniMod_21)PGSGPGEIR	EIS(UniMod_21)PGSGPGEIR	37757_y6_1_EIS(UniMod_21)PGSGPGEIR_2	12.2826	11.374	11.9632	10.8455	11.2422	12.0222	11.9479	12.1754	11.2712	11.2889	10.9409	10.8683	11.3879	11.0244	11.6617	10.7404	11.9501	11.2209	10.9002	12.2813	12.0778	11.7937	12.2433	11.9726	12.3276	11.7493	10.5128	10.8524	11.5694	11.4964	9.42822	9.69105	10.9532	11.7528	11.1432	10.3515	10.572	11.0606	10.3479	10.4731	11.2187
O43491_EIS(UniMod_21)PGSGPGEIR	EIS(UniMod_21)PGSGPGEIR	37760_y7_1_EIS(UniMod_21)PGSGPGEIR_2	11.493	10.2337	11.3333	10.2214	10.7243	11.3543	11.1238	11.6987	10.6345	10.2811	10.4123	10.092	10.5888	10.4049	11.2658	10.6238	11.4101	10.5308	10.2306	11.6963	11.6837	11.3115	11.524	11.4667	11.4832	10.7721	9.77579	NA	11.1078	11.1616	9.42822	9.32181	9.8128	11.1647	NA	9.14508	9.37684	NA	10.178	9.81017	10.0519
O43491_EIS(UniMod_21)PGSGPGEIR	EIS(UniMod_21)PGSGPGEIR	37762_y8_1_EIS(UniMod_21)PGSGPGEIR_2	11.4009	10.2925	11.109	10.1374	10.3842	10.9947	10.9118	11.412	10.4282	10.3663	10.1549	9.95941	10.4962	10.1783	11.2787	10.1022	11.0008	10.0852	10.1037	11.6379	11.5317	10.9655	11.4792	11.4236	11.5074	10.7742	9.89127	9.7762	11.172	11.0984	NA	9.19628	10.2278	10.8342	10.7362	9.14508	9.37684	10.6274	10.0849	9.68464	9.97785
O43491_EIS(UniMod_21)PGSGPGEIR	EIS(UniMod_21)PGSGPGEIR	37763_y9_1_EIS(UniMod_21)PGSGPGEIR_2	11.0783	9.81861	11.0304	10.1571	10.262	11.1539	10.9423	11.471	10.4484	10.1907	9.72993	10.0419	10.3477	9.90109	11.1876	10.2993	11.0857	10.1177	10.003	11.4531	11.4061	10.8724	11.2155	11.2403	11.5245	11.0596	9.36075	9.51316	10.7467	11.1596	8.75015	9.26041	10.0352	10.8361	10.6657	9.76313	8.9618	10.764	NA	9.22521	9.63681
O43491_EISPGS(UniMod_21)GPGEIR	EISPGS(UniMod_21)GPGEIR	37768_y9_2_EISPGS(UniMod_21)GPGEIR_2	10.3609	9.89662	10.4698	9.84615	10.0678	10.7068	10.1529	10.7987	9.94064	9.14779	9.83801	9.67901	10.3128	9.2724	10.6785	7.91459	11.0657	9.01967	9.1749	10.4675	10.1864	9.01804	10.3903	10.3536	10.5715	9.77424	10.0977	9.99859	8.93936	9.57862	10.2862	10.8434	8.39777	10.4073	10.2657	10.5301	10.5468	10.3569	10.4999	10.3127	10.4304
O43491_EISPGS(UniMod_21)GPGEIR	EISPGS(UniMod_21)GPGEIR	37769_y10_2_EISPGS(UniMod_21)GPGEIR_2	9.58604	8.81861	9.29348	8.79287	9.21043	9.67861	8.72686	9.77722	8.76929	8.63322	8.39071	8.81189	8.90288	7.65769	9.63606	6.74466	9.93727	8.62736	7.89926	9.72606	8.90259	7.79893	9.41016	8.77152	9.44105	NA	8.19083	NA	7.61743	8.37699	9.01319	9.32181	6.22784	9.58046	9.63346	8.90407	9.48967	9.3246	8.17799	8.22521	9.18935
O43491_EISPGS(UniMod_21)GPGEIR	EISPGS(UniMod_21)GPGEIR	37770_y5_1_EISPGS(UniMod_21)GPGEIR_2	NA	NA	NA	9.55295	10.5614	NA	10.0803	10.9133	10.4057	10.2127	10.6699	10.5711	9.96999	9.51567	10.7251	7.32962	10.8017	10.4335	9.42644	11.2945	11.4067	9.15256	11.2635	10.7918	10.2294	11.1301	NA	11.8129	NA	11.1405	11.5096	11.8813	8.54977	11.9046	11.877	NA	11.6035	NA	NA	11.9775	11.6334
O43491_EISPGS(UniMod_21)GPGEIR	EISPGS(UniMod_21)GPGEIR	37776_y9_1_EISPGS(UniMod_21)GPGEIR_2	9.2681	7.64869	9.29162	8.41357	8.8712	9.32586	8.67853	9.44709	7.92992	7.2409	8.18426	8.37579	8.3883	8.30155	9.40959	4.74466	9.34114	8.21232	8.10764	8.95739	8.62695	7.21396	8.6544	9.16056	9.36714	9.3592	NA	9.0657	7.2024	8.51449	8.23558	9.05878	7.22784	8.87641	9.11889	8.0296	9.18419	8.63272	8.49992	9.03256	8.05185
O43491_EISPGS(UniMod_21)GPGEIR	EISPGS(UniMod_21)GPGEIR	37778_y10_1_EISPGS(UniMod_21)GPGEIR_2	8.58972	7.23365	8.07973	7.55451	7.8712	8.09665	7.45859	7.95253	7.66631	6.56283	6.80574	7.09568	7.80334	6.65769	8.22532	4.74466	8.38301	7.43471	6.2363	7.66193	7.18638	5.629	7.97847	7.09345	7.25342	7.77424	7.19083	NA	7.2024	7.37699	7.01319	7.90678	6.22784	7.95041	8.48146	6.44464	7.79187	7.51724	7.17799	7.81017	7.31488
O43491_EVAENQQNQSS(UniMod_21)DPEEEK	EVAENQQNQSS(UniMod_21)DPEEEK	45978_y3_1_EVAENQQNQSS(UniMod_21)DPEEEK_2	8.1043	7.23365	8.17149	6.90243	7.77166	7.16104	7.45859	NA	6.80726	7.41083	7.80574	7.87329	8.57808	8.18125	8.69925	7.55202	8.70391	7.43471	7.7388	8.78746	9.7349	9.75435	8.86414	9.01945	8.66846	5.77424	7.19083	8.19124	8.42479	8.86241	NA	4.73685	5.22784	6.21344	NA	NA	NA	NA	NA	6.22521	5.72992
O43491_EVAENQQNQSS(UniMod_21)DPEEEK	EVAENQQNQSS(UniMod_21)DPEEEK	45980_y4_1_EVAENQQNQSS(UniMod_21)DPEEEK_2	6.58972	7.64869	7.78447	6.41701	7.54927	7.16104	7.04355	NA	6.66975	6.82586	6.48382	7.28833	8.38503	6.82761	7.86275	7.06659	8.14824	6.62736	7.7388	8.66193	9.42133	9.27286	8.35698	8.85898	8.60706	NA	NA	6.60627	8.93936	6.64002	NA	4.73685	NA	6.62848	5.31153	NA	6.79187	4.93228	NA	NA	NA
O43491_EVAENQQNQSS(UniMod_21)DPEEEK	EVAENQQNQSS(UniMod_21)DPEEEK	45982_y5_1_EVAENQQNQSS(UniMod_21)DPEEEK_2	9.65918	9.97062	10.0327	8.89998	10.0857	10.151	10.2903	10.0302	9.09506	8.88476	8.65374	9.57197	10.6891	10.0244	9.54419	9.32962	10.6071	9.3278	9.77373	10.6078	11.1263	10.5347	10.9313	10.6944	10.9433	8.3592	NA	8.19124	10.5694	9.57862	NA	NA	NA	NA	5.31153	NA	NA	NA	NA	NA	NA
O43491_EVAENQQNQSS(UniMod_21)DPEEEK	EVAENQQNQSS(UniMod_21)DPEEEK	45984_y6_1_EVAENQQNQSS(UniMod_21)DPEEEK_2	5.36733	NA	7.54346	5.68004	7.28624	7.37851	6.19556	6.66615	6.66975	6.56283	6.48382	6.61026	7.31791	6.24265	7.0554	6.74466	8.06065	6.62736	6.65134	7.52443	7.37902	6.95093	8.04886	8.09345	7.25342	5.77424	6.19083	7.60627	8.61743	6.64002	NA	NA	5.22784	NA	NA	5.44464	5.79187	NA	NA	7.22521	NA
O43491_EVAENQQNQSS(UniMod_21)DPEEEK	EVAENQQNQSS(UniMod_21)DPEEEK	45986_y7_1_EVAENQQNQSS(UniMod_21)DPEEEK_2	5.78237	5.64869	6.08403	4.09508	5.96431	6.16104	4.87363	6.49622	4.93279	NA	5.48382	5.28833	6.58095	6.24265	6.37732	7.06659	6.23272	6.21232	6.65134	7.65567	6.37902	7.43636	7.82647	7.09345	7.78394	NA	NA	NA	7.2024	6.05506	NA	4.73685	NA	4.62848	NA	5.44464	NA	NA	NA	NA	NA
O43491_GSQPPPAAESQSS(UniMod_21)LRR	GSQPPPAAESQSS(UniMod_21)LRR	60350_b4_1_GSQPPPAAESQSS(UniMod_21)LRR_3	8.2418	9.81861	8.40596	9.55451	9.57761	8.62047	9.33306	9.79826	9.75641	9.14779	10.3418	9.81189	8.80334	9.99754	9.72647	9.91459	9.17132	10.5088	10.4296	11.177	10.9011	11.545	11.351	11.427	11.2582	11.2321	11.7129	11.9788	11.7457	11.358	10.2356	10.5673	11.3968	10.3289	10.8306	10.7283	10.1138	11.1022	11.6043	11.6846	11.4264
O43491_GSQPPPAAESQSS(UniMod_21)LRR	GSQPPPAAESQSS(UniMod_21)LRR	60353_y11_2_GSQPPPAAESQSS(UniMod_21)LRR_3	8.42622	9.64869	8.33196	9.13739	9.8211	8.33096	9.03782	9.39853	10.0169	9.32836	10.7126	9.7462	8.45542	10.1116	9.41295	10.6015	9.08199	10.0504	10.4018	10.9807	10.9583	11.3511	11.6455	11.1424	11.0564	11.0222	12.145	12.0116	11.4977	11.462	10.126	10.0588	10.9003	10.7558	11.008	11.3002	10.2497	10.5748	11.5703	11.8963	11.6345
O43491_GSQPPPAAESQSS(UniMod_21)LRR	GSQPPPAAESQSS(UniMod_21)LRR	60354_y12_2_GSQPPPAAESQSS(UniMod_21)LRR_3	9.27269	10.3491	8.25395	9.64821	10.0688	8.824	9.9149	10.6107	10.7677	9.823	10.9409	10.1188	9.1233	10.8965	9.75451	10.9899	9.62904	10.7329	11.3848	12.0453	12.0444	12.626	12.6773	12.5966	12.5832	12.2305	12.9691	13.5715	13.0788	12.7562	11.1548	11.2087	11.9776	12.006	12.2378	12.2071	11.7505	11.8231	13.056	12.8392	12.8032
O43491_GSQPPPAAESQSS(UniMod_21)LRR	GSQPPPAAESQSS(UniMod_21)LRR	60355_y13_2_GSQPPPAAESQSS(UniMod_21)LRR_3	10.9229	12.3837	11.0057	12.0859	12.4249	11.2616	12.1542	12.9489	13.3044	12.3546	13.397	12.4218	11.4875	13.2418	12.069	13.2401	12.1303	13.3747	13.8072	14.4513	14.3942	14.9446	14.9161	14.8552	14.7619	14.4656	15.1007	15.7927	15.3231	15.0435	13.8301	13.7295	14.8695	14.2474	14.396	14.6154	14.0459	14.3015	14.9243	15.0948	14.8323
O43491_GSQPPPAAESQSS(UniMod_21)LRR	GSQPPPAAESQSS(UniMod_21)LRR	60356_y11_1_GSQPPPAAESQSS(UniMod_21)LRR_3	5.78237	7.23365	5.66899	6.09508	NA	6.38343	NA	NA	7.04826	NA	7.48382	NA	5.99599	7.24265	6.64036	8.55202	5.87015	8.08053	8.11077	8.2025	7.54895	8.43636	8.6544	9.01945	8.33142	8.09617	9.65026	9.69374	8.42479	8.51449	8.01319	7.54421	8.39777	8.21344	8.77097	8.25199	8.1138	NA	8.49992	8.54714	NA
O43491_SYTLVVAK_Phospho_1	SYTLVVAK_Phospho_1	61890_y4_1_S(UniMod_21)YTLVVAK_2	8.82676	9.97062	8.25395	6.09508	6.77166	8.82038	9.07936	9.96499	7.25471	7.04826	7.06878	NA	6.99599	4.65769	7.96229	7.06659	7.76324	NA	6.82126	9.69129	9.70095	10.1821	10.2663	9.67612	9.54137	9.77424	10.1908	11.812	10.9733	10.5786	10.8877	10.432	11.3939	8.53537	9.8351	10.9025	11.0737	11.3689	11.1322	11.1794	11.0136
O43491_SYTLVVAK_Phospho_1	SYTLVVAK_Phospho_1	61891_b3_1_S(UniMod_21)YTLVVAK_2	7.68926	NA	6.66899	6.09508	NA	7.66354	7.78052	7.95877	6.51775	6.2409	6.80574	NA	5.99599	NA	7.22532	4.74466	6.52223	7.21232	3.65134	8.2025	7.83846	7.21396	8.4639	8.67841	7.66846	8.77424	9.19083	10.4136	9.78354	8.22498	9.23558	8.05878	9.92828	7.7984	8.8965	9.69257	9.43848	9.68717	9.63743	9.68464	10.1894
O43491_SYTLVVAK_Phospho_1	SYTLVVAK_Phospho_1	61892_y5_1_S(UniMod_21)YTLVVAK_2	8.03029	8.45604	8.17149	6.68004	5.54927	7.96839	8.26595	8.98502	5.34782	5.82586	6.06878	4.28833	5.99599	4.65769	6.37732	5.74466	7.23272	6.62736	5.2363	8.95739	8.28591	9.629	9.6063	9.16384	8.99039	8.3592	10.2783	11.2774	10.3126	9.51449	10.0132	9.59246	10.3153	7.95041	9.11889	10.4446	10.2466	11.1013	10.178	9.92565	10.0484
O43491_SYTLVVAK_Phospho_1	SYTLVVAK_Phospho_1	61893_y6_1_S(UniMod_21)YTLVVAK_2	8.36733	9.55558	8.60759	6.09508	6.28624	8.66152	8.78052	9.66233	NA	6.2409	6.06878	NA	6.58095	NA	7.51483	6.74466	7.58636	NA	5.2363	9.33178	9.18638	10.2125	9.97417	9.67841	9.47254	8.77424	9.77579	11.7743	10.825	10.0529	10.5157	10.4917	10.8411	8.43583	9.63346	10.8353	11.0179	11.2687	10.6986	10.8102	10.1862
O43491_SYTLVVAK_Phospho_1	SYTLVVAK_Phospho_1	61894_b5_1_S(UniMod_21)YTLVVAK_2	5.78237	8.23365	6.08403	4.09508	NA	5.57607	6.87363	7.58369	4.93279	5.2409	6.48382	5.28833	3.99599	3.65769	5.64036	5.74466	5.87015	NA	3.65134	7.78746	7.83846	7.79893	7.97847	7.07964	6.89085	8.3592	8.51276	9.60627	8.78736	7.64002	8.01319	7.90678	8.8128	6.21344	8.11889	8.44464	8.69876	8.73963	8.76296	8.54714	8.89985
O43493_DSPS(UniMod_21)KSSAEAQTPEDTPNK	DSPS(UniMod_21)KSSAEAQTPEDTPNK	28048_y3_1_DSPS(UniMod_21)KSSAEAQTPEDTPNK_3	7.47751	9.10812	7.89138	9.55451	8.28624	8.21993	8.04355	8.08119	8.66631	9.99324	8.38612	7.74776	8.08345	7.82379	8.69925	9.06659	8.10719	8.53425	8.55594	8.37242	8.07946	6.95093	7.23577	7.77152	7.54293	5.77424	8.51276	7.60627	8.61743	8.22498	12.3488	11.7629	11.5804	11.2199	11.7466	11.4414	12.0488	11.666	11.9829	11.4347	11.9347
O43493_DSPS(UniMod_21)KSSAEAQTPEDTPNK	DSPS(UniMod_21)KSSAEAQTPEDTPNK	28049_y7_2_DSPS(UniMod_21)KSSAEAQTPEDTPNK_3	5.36733	6.64869	5.08403	7.09508	6.54927	5.898	4.87363	6.30358	7.04297	7.70033	7.06878	NA	6.58095	6.64908	6.37732	7.32962	6.64776	NA	5.97326	6.2025	NA	4.629	4.65654	NA	NA	NA	NA	6.60627	NA	6.05506	10.7467	10.5132	10.3532	9.83607	10.1189	10.0857	10.6187	10.6563	10.7016	10.1321	10.5855
O43493_DSPS(UniMod_21)KSSAEAQTPEDTPNK	DSPS(UniMod_21)KSSAEAQTPEDTPNK	28051_y4_1_DSPS(UniMod_21)KSSAEAQTPEDTPNK_3	6.1043	8.81861	6.66899	7.90243	6.28624	7.27651	7.45859	7.40311	8.43529	8.32836	6.48382	6.87329	6.99599	6.97962	7.22532	8.32962	6.64776	7.43471	6.45869	6.52443	5.96399	6.95093	6.24151	7.09345	6.40542	6.77424	6.19083	6.60627	7.2024	6.64002	11.2539	10.7098	11.0303	9.53308	10.7006	9.9682	11.1793	10.5129	10.8191	10.3127	10.3149
O43493_DSPS(UniMod_21)KSSAEAQTPEDTPNK	DSPS(UniMod_21)KSSAEAQTPEDTPNK	28059_y7_1_DSPS(UniMod_21)KSSAEAQTPEDTPNK_3	8.03029	8.81861	7.78447	9.51975	8.13423	7.89456	7.57407	7.95566	9.44936	10.1421	8.06878	6.61026	8.51656	7.65769	8.37388	9.91268	8.4502	8.87528	8.34913	6.78746	6.70095	5.629	NA	6.35648	NA	5.77424	NA	NA	NA	NA	12.8356	12.7043	12.6625	11.8008	12.5335	12.053	12.9312	12.6459	12.712	12.6459	12.4893
O43493_DSPS(UniMod_21)KSSAEAQTPEDTPNK	DSPS(UniMod_21)KSSAEAQTPEDTPNK	28060_y8_1_DSPS(UniMod_21)KSSAEAQTPEDTPNK_3	6.1043	7.97062	6.40596	7.90243	NA	6.57607	6.87363	6.81815	8.09761	8.41083	6.80574	6.28833	7.16591	NA	7.86275	7.55202	6.23272	7.21232	7.96983	5.2025	5.96399	6.21396	NA	6.35648	6.66846	5.77424	NA	7.9282	7.61743	7.37699	10.977	10.3459	10.6169	9.95041	10.9485	10.3988	11.1052	10.3521	10.9329	10.4731	10.6797
O43583_LT(UniMod_21)VENSPKQEAGISEGQGTAGEEEEK	LT(UniMod_21)VENSPKQEAGISEGQGTAGEEEEK	91672_y6_1_LT(UniMod_21)VENSPKQEAGISEGQGTAGEEEEK_3	10.5283	10.5556	10.6924	10.6872	10.3705	9.54899	10.7987	10.775	10.4966	10.3858	10.6877	10.6929	10.6316	10.3921	10.8701	10.1693	10.6694	10.4075	10.1816	10.1971	10.378	10.0537	10.4466	9.94144	9.89085	NA	7.77579	8.7762	9.42479	8.37699	10.2356	9.59483	9.62016	9.83421	10.399	9.69257	10.4316	10.3569	8.76296	8.81017	9.18935
O43583_LT(UniMod_21)VENSPKQEAGISEGQGTAGEEEEK	LT(UniMod_21)VENSPKQEAGISEGQGTAGEEEEK	91674_y7_1_LT(UniMod_21)VENSPKQEAGISEGQGTAGEEEEK_3	9.78022	9.81861	9.88893	10.1795	10.0035	9.12774	10.2445	10.2196	9.83279	9.48702	10.3653	10.4744	10.3119	10.0943	10.2997	9.64926	10.3635	9.94757	9.55479	9.55837	10.0514	9.71646	10.0116	9.77152	9.12581	9.47468	7.77579	8.9282	NA	8.51449	9.82054	9.48919	8.92828	9.87641	9.55946	8.90407	9.69876	9.83688	8.76296	8.81017	9.05185
O43583_LT(UniMod_21)VENSPKQEAGISEGQGTAGEEEEK	LT(UniMod_21)VENSPKQEAGISEGQGTAGEEEEK	91678_y9_1_LT(UniMod_21)VENSPKQEAGISEGQGTAGEEEEK_3	10.5174	10.1723	10.6024	10.377	10.1092	9.77995	11.1301	10.627	10.2123	10.3444	10.7824	10.6576	10.7161	10.5794	11.0468	10.2682	10.7132	10.7498	10.3129	10.2879	10.4645	10.2082	9.9393	9.81591	9.81012	9.3592	7.77579	8.19124	8.78736	8.96195	9.88766	9.19628	9.22784	9.91212	10.2635	9.14508	10.2513	9.79026	NA	9.03256	9.05185
O43583_LT(UniMod_21)VENSPKQEAGISEGQGTAGEEEEK	LT(UniMod_21)VENSPKQEAGISEGQGTAGEEEEK	91680_y11_1_LT(UniMod_21)VENSPKQEAGISEGQGTAGEEEEK_3	9.47751	9.55558	9.36943	9.73343	9.51597	8.57607	10.0185	9.90076	9.51297	9.48702	10.1549	9.53626	9.79966	9.50974	9.8566	8.91459	9.62468	9.43226	9.1734	8.78746	9.46649	9.15256	9.17712	9.29508	9.21278	9.23367	NA	7.19124	NA	NA	NA	8.64374	8.54977	9.21344	9.31153	7.76657	9.25131	9.18021	8.17799	NA	8.72992
O43583_LT(UniMod_21)VENSPKQEAGISEGQGTAGEEEEK	LT(UniMod_21)VENSPKQEAGISEGQGTAGEEEEK	91683_b12_1_LT(UniMod_21)VENSPKQEAGISEGQGTAGEEEEK_3	8.36446	7.97062	8.47635	NA	8.21223	NA	8.73161	8.4482	8.39222	8.48883	8.80574	8.87043	8.31791	8.65769	9.18468	NA	8.61446	8.71482	NA	7.90294	8.37902	7.629	7.90447	7.94144	7.40542	6.77424	NA	NA	NA	NA	NA	7.05878	7.8128	7.7984	NA	8.0296	7.9618	7.51724	7.17799	NA	7.31488
O43583_LTVENS(UniMod_21)PK	LTVENS(UniMod_21)PK	91662_y7_2_LTVENS(UniMod_21)PK_2	8.86983	8.81861	8.78447	7.41701	7.54927	9.06487	8.12156	8.19666	7.25471	8.32836	7.48382	7.09568	7.45542	7.97962	8.44444	8.4451	7.8677	7.21232	7.89926	8.2025	8.07946	6.95093	7.65654	6.35648	7.0835	7.3592	NA	6.60627	7.2024	7.05506	5.42822	NA	NA	6.21344	6.8965	NA	NA	NA	6.17799	NA	7.31488
O43583_LTVENS(UniMod_21)PK	LTVENS(UniMod_21)PK	91664_y4_1_LTVENS(UniMod_21)PK_2	10.1332	10.2925	9.81065	9.41185	9.65813	10.2699	9.33306	9.5133	8.83662	9.52278	10.2387	9.41368	8.51656	9.55884	9.48006	9.49955	9.34467	9.20945	9.2363	8.95484	7.70095	8.71646	9.04886	7.35648	9.12581	7.77424	7.19083	7.19124	8.2024	7.86241	7.42822	7.05878	7.8128	6.95041	6.31153	7.76657	7.59923	7.25421	7.17799	NA	7.31488
O43583_LTVENS(UniMod_21)PK	LTVENS(UniMod_21)PK	91665_y5_1_LTVENS(UniMod_21)PK_2	10.9862	11.0062	10.4706	10.068	10.0232	11.0316	9.70169	10.3097	9.74992	10.2344	10.3382	9.67737	9.3093	10.4309	9.85907	9.44246	10.066	9.48059	9.85521	8.95739	8.70095	8.95093	8.97675	8.35648	9.60257	8.58159	7.19083	5.60627	6.61743	8.05506	6.42822	6.32181	6.8128	6.21344	7.31153	7.0296	6.79187	5.93228	6.17799	7.81017	7.72992
O43583_LTVENS(UniMod_21)PK	LTVENS(UniMod_21)PK	91666_y6_1_LTVENS(UniMod_21)PK_2	13.2484	12.8253	12.5435	12.295	12.2264	13.4721	12.0134	12.5986	11.9175	12.566	12.6224	11.9888	11.3439	12.6894	12.1429	11.6062	12.2053	11.887	12.3708	11.2583	10.6206	10.481	11.0554	10.8097	12.0266	9.68113	NA	8.92132	8.42479	9.14252	8.01319	NA	8.39777	7.7984	8.77097	NA	8.25131	NA	8.76296	NA	8.53728
O43583_LTVENS(UniMod_21)PK	LTVENS(UniMod_21)PK	91668_y7_1_LTVENS(UniMod_21)PK_2	11.3598	10.7301	10.871	10.391	10.5536	11.7381	10.2245	10.6043	9.86165	10.3633	10.7997	9.7756	9.57377	10.7552	10.4753	10.1677	10.2559	10.3527	10.3	9.40637	8.62695	9.15256	9.32492	9.23095	9.9858	9.58159	NA	NA	NA	7.05506	NA	NA	NA	NA	6.31153	NA	NA	5.93228	6.17799	NA	6.72992
O43583_LTVENS(UniMod_21)PKQEAGISEGQGTAGEEEEK	LTVENS(UniMod_21)PKQEAGISEGQGTAGEEEEK	91695_y6_1_LTVENS(UniMod_21)PKQEAGISEGQGTAGEEEEK_3	10.5283	10.5556	10.6924	10.7314	10.3705	9.54899	10.8569	10.775	10.4966	10.3858	10.6877	10.6929	10.6316	10.3921	10.9205	10.1693	10.6694	10.4075	10.1816	10.4073	10.2358	10.2125	10.4466	9.94144	9.89085	NA	7.77579	8.7762	9.42479	8.37699	10.2356	9.54421	9.62016	9.87279	10.399	9.69257	10.4316	10.3569	8.76296	8.81017	9.31488
O43583_LTVENS(UniMod_21)PKQEAGISEGQGTAGEEEEK	LTVENS(UniMod_21)PKQEAGISEGQGTAGEEEEK	91696_y7_1_LTVENS(UniMod_21)PKQEAGISEGQGTAGEEEEK_3	9.78022	9.81861	9.88893	10.2821	10.0467	9.12774	10.3292	10.2196	9.83279	9.48702	10.3653	10.4744	10.3119	10.0943	10.3918	9.64926	10.3635	9.94757	9.55479	9.62716	9.93361	9.83845	10.0116	9.77152	9.12581	9.47468	7.77579	NA	NA	8.51449	9.67615	9.31895	8.92828	10.0547	9.55946	9.0296	9.69876	9.83688	8.76296	8.81017	9.05185
O43583_LTVENS(UniMod_21)PKQEAGISEGQGTAGEEEEK	LTVENS(UniMod_21)PKQEAGISEGQGTAGEEEEK	91701_y9_1_LTVENS(UniMod_21)PKQEAGISEGQGTAGEEEEK_3	10.5174	10.1723	10.6024	10.466	10.1295	9.77995	11.1581	10.627	10.2123	10.3444	10.7824	10.6576	10.7161	10.5794	11.0581	10.2682	10.7132	10.7498	10.3129	10.3503	10.331	10.3788	9.9393	9.81591	9.81012	9.3592	7.77579	8.19124	8.78736	8.96195	9.75015	9.05878	9.22784	10.0531	10.2635	9.25199	10.2513	9.79026	NA	9.03256	9.05185
O43583_LTVENS(UniMod_21)PKQEAGISEGQGTAGEEEEK	LTVENS(UniMod_21)PKQEAGISEGQGTAGEEEEK	91703_y11_1_LTVENS(UniMod_21)PKQEAGISEGQGTAGEEEEK_3	9.47751	9.55558	9.36943	9.79023	9.51597	8.57607	10.0587	9.90076	9.51297	9.48702	10.1549	9.53626	9.79966	9.50974	9.8566	8.91459	9.62468	9.43226	9.1734	8.84635	9.37902	9.21396	9.17712	9.29508	9.21278	9.23367	NA	7.19124	NA	7.05506	8.01319	8.54421	8.54977	9.21344	9.31153	7.76657	9.25131	9.18021	8.17799	NA	8.89985
O43583_LTVENS(UniMod_21)PKQEAGISEGQGTAGEEEEK	LTVENS(UniMod_21)PKQEAGISEGQGTAGEEEEK	91708_y13_1_LTVENS(UniMod_21)PKQEAGISEGQGTAGEEEEK_3	8.73435	8.64869	8.46979	8.73894	8.66475	7.74218	9.04355	8.92089	8.70034	9.09651	9.23616	9.19522	8.24029	8.56458	9.30332	8.83212	9.16534	9.15092	7.96983	8.37242	7.83846	9.21396	8.74198	NA	8.40542	8.09617	NA	NA	NA	6.05506	7.75015	7.32181	NA	8.43583	7.8965	7.76657	7.9618	7.73963	7.76296	NA	8.53728
O43719_DLDEEGS(UniMod_21)EK	DLDEEGS(UniMod_21)EK	22453_b4_1_DLDEEGS(UniMod_21)EK_2	11.4242	11.8757	11.8657	11.6703	12.049	11.7883	11.9712	11.7457	11.8121	11.5373	11.7439	12.2117	12.1527	11.8257	11.7389	11.8949	11.9648	12.1731	11.8049	11.3045	10.6984	10.2729	11.082	11.7056	11.6544	8.77424	7.77579	9.19124	10.9716	10.8364	7.01319	6.73685	NA	5.62848	6.31153	NA	NA	4.93228	NA	NA	NA
O43719_DLDEEGS(UniMod_21)EK	DLDEEGS(UniMod_21)EK	22454_y4_1_DLDEEGS(UniMod_21)EK_2	12.4526	12.3445	12.9542	12.7502	12.8135	12.7364	12.7231	12.6864	12.747	12.5241	12.8021	13.1215	13.0667	12.7899	12.7158	13.1409	12.8094	13.0719	12.6372	12.2485	11.5936	10.5597	12.0788	12.4075	12.4482	9.77424	8.51276	9.7762	11.4491	11.336	NA	6.32181	6.8128	NA	NA	NA	NA	5.93228	NA	NA	5.72992
O43719_DLDEEGS(UniMod_21)EK	DLDEEGS(UniMod_21)EK	22456_y5_1_DLDEEGS(UniMod_21)EK_2	12.4145	12.3171	12.7655	12.6346	12.7637	12.5126	12.5519	12.4415	12.5541	12.3976	12.706	12.9065	12.9123	12.6357	12.3946	12.9569	12.7595	12.7517	12.3536	11.645	11.0467	10.5325	11.9529	12.102	12.0632	7.77424	7.19083	9.7762	11.3441	11.117	NA	5.73685	6.22784	4.62848	6.31153	6.44464	5.79187	NA	6.17799	NA	NA
O43719_DLDEEGS(UniMod_21)EK	DLDEEGS(UniMod_21)EK	22457_y6_1_DLDEEGS(UniMod_21)EK_2	12.6576	12.2127	12.9788	12.8141	12.8716	12.7269	12.8061	12.5919	12.6827	12.4557	12.8747	13.107	13.1127	12.8485	12.6124	13.2378	12.9101	12.9287	12.6322	11.791	11.3492	10.4351	12.1769	12.491	12.333	8.77424	8.51276	9.51316	11.4977	11.2	NA	NA	NA	4.62848	NA	NA	5.79187	NA	NA	NA	NA
O43719_DLDEEGS(UniMod_21)EK	DLDEEGS(UniMod_21)EK	22458_y7_1_DLDEEGS(UniMod_21)EK_2	14.762	14.7265	15.1097	14.8897	15.097	14.9879	14.9179	14.8408	14.8233	14.6825	14.9671	15.3408	15.2612	14.9604	14.9084	15.4754	14.9773	15.1331	14.7239	14.2413	13.5147	12.5843	14.2783	14.8145	14.5761	11.229	NA	11.8524	13.6937	13.7404	NA	NA	NA	NA	NA	NA	NA	NA	NA	NA	NA
O43719_ESEDDLNKES(UniMod_21)EEEVGPTK	ESEDDLNKES(UniMod_21)EEEVGPTK	43517_y4_1_ESEDDLNKES(UniMod_21)EEEVGPTK_3	9.23554	8.64869	10.7064	10.4988	9.2068	10.5566	10.311	9.94704	10.4598	10.194	9.80058	9.67901	11.0189	10.1093	10.9175	9.5471	10.9599	10.0164	9.52815	8.90294	8.46649	8.53589	8.69677	9.29209	9.25342	8.94416	9.36075	9.30671	NA	9.22498	8.23558	8.73685	NA	7.95041	8.77097	8.44464	8.87934	8.73963	8.49992	9.03256	8.72992
O43719_ESEDDLNKES(UniMod_21)EEEVGPTK	ESEDDLNKES(UniMod_21)EEEVGPTK	43521_y6_1_ESEDDLNKES(UniMod_21)EEEVGPTK_3	7.48281	8.45604	8.83892	8.4874	7.54927	8.78367	8.26595	9.64307	9.47219	8.99579	8.28625	8.74776	9.41745	8.65554	8.80774	8.82808	10.6104	8.3278	7.11077	8.52443	7.37902	8.43636	7.97503	7.77152	8.25342	6.77424	7.19083	NA	7.93936	7.05506	8.42822	8.05878	8.54977	7.21344	7.8965	7.44464	6.79187	8.51724	8.76296	8.22521	NA
O43719_ESEDDLNKES(UniMod_21)EEEVGPTK	ESEDDLNKES(UniMod_21)EEEVGPTK	43523_y11_2_ESEDDLNKES(UniMod_21)EEEVGPTK_3	7.47751	8.23365	7.25395	8.34301	6.96431	7.27651	7.68098	7.58369	7.99168	8.14779	7.80574	7.74776	8.31791	7.90562	8.0511	7.91459	7.92078	8.43471	7.82126	7.00985	7.54895	7.43636	7.11598	8.09345	7.54293	6.77424	6.19083	7.19124	6.61743	7.64002	7.42822	7.90678	7.8128	7.62848	8.48146	8.0296	7.9618	6.93228	7.76296	8.22521	7.31488
O43719_ESEDDLNKES(UniMod_21)EEEVGPTK	ESEDDLNKES(UniMod_21)EEEVGPTK	43526_y7_1_ESEDDLNKES(UniMod_21)EEEVGPTK_3	7.95229	6.64869	8.72788	8.68004	8.21223	7.96839	8.68098	7.66615	8.15272	8.2409	8.29117	8.45825	8.51955	7.74515	8.69925	8.32962	8.70253	8.43471	8.04365	8.00985	8.37902	6.95093	7.65654	8.35648	8.25342	7.77424	NA	7.19124	6.61743	7.05506	8.59815	7.05878	NA	6.21344	NA	7.0296	6.79187	6.51724	7.76296	NA	7.72992
O43719_ESEDDLNKES(UniMod_21)EEEVGPTK	ESEDDLNKES(UniMod_21)EEEVGPTK	43529_y15_2_ESEDDLNKES(UniMod_21)EEEVGPTK_3	6.58972	6.64869	7.40596	7.68004	6.77166	7.898	7.45859	7.49622	7.25471	7.94134	6.06878	6.87329	8.16591	7.24265	7.86275	7.74466	8.23272	7.43471	7.2363	7.00985	7.18638	6.21396	6.24151	7.09345	6.66846	6.77424	7.77579	5.60627	7.2024	7.64002	7.42822	7.73685	7.22784	7.21344	NA	5.44464	6.37684	7.25421	8.17799	8.22521	5.72992
O43719_ESSPEKEAEEGC(UniMod_4)PEK_Phospho_1	ESSPEKEAEEGC(UniMod_4)PEK_Phospho_1	14382_y3_1_ESS(UniMod_21)PEKEAEEGC(UniMod_4)PEK_3	8.2418	9.23365	9.25395	9.34301	9.28452	7.898	10.4988	9.9368	10.2345	9.32836	9.65374	10.0945	9.38503	8.82571	10.5737	10.2637	10.3017	10.8144	8.97326	11.2813	11.7104	11.9697	11.6393	11.4805	9.12789	11.5531	11.145	11.6475	11.4942	10.4076	9.88766	9.98478	9.54977	10.0879	9.77097	9.76657	10.572	9.9725	NA	9.92565	NA
O43719_ESSPEKEAEEGC(UniMod_4)PEK_Phospho_1	ESSPEKEAEEGC(UniMod_4)PEK_Phospho_1	14385_y5_1_ESS(UniMod_21)PEKEAEEGC(UniMod_4)PEK_3	7.58972	8.97062	8.94201	8.41701	8.48787	7.27651	10.0195	9.76301	9.60835	8.88201	8.57128	9.60682	9.12527	8.24265	10.2796	9.20409	9.74261	10.018	8.50932	10.2849	11.1529	11.4302	11.2119	10.7683	8.54293	10.5291	10.5831	10.8506	11.2885	10.5129	9.67615	9.32181	8.68727	10.1188	8.48146	8.76657	10.2482	9.32132	9.17799	9.39513	8.31488
O43719_ESSPEKEAEEGC(UniMod_4)PEK_Phospho_1	ESSPEKEAEEGC(UniMod_4)PEK_Phospho_1	14386_y6_1_ESS(UniMod_21)PEKEAEEGC(UniMod_4)PEK_3	7.1043	7.23365	7.54346	8.09508	8.7141	6.16104	9.48694	9.01829	8.8669	8.2409	8.06878	8.67737	8.38503	7.11712	9.69512	7.91459	9.71146	9.66549	8.10764	9.98261	10.4826	11.083	10.9568	10.6738	8.54293	10.4747	9.77579	10.3586	10.5243	9.69616	8.59815	9.19628	8.0352	8.95041	8.63346	NA	9.64985	7.93228	8.98535	8.22521	8.31488
O43719_ESSPEKEAEEGC(UniMod_4)PEK_Phospho_1	ESSPEKEAEEGC(UniMod_4)PEK_Phospho_1	14387_y7_1_ESS(UniMod_21)PEKEAEEGC(UniMod_4)PEK_3	5.78237	NA	6.89138	6.41701	5.96431	NA	7.78052	8.25111	7.99168	6.2409	6.80574	7.74776	6.99599	6.24265	8.64036	NA	8.18618	8.43471	6.82126	9.2025	9.58476	9.71646	9.65117	9.09345	7.54293	8.94416	NA	9.50858	9.31787	7.86241	7.42822	7.90678	6.8128	7.43583	7.63346	7.44464	8.49231	7.25421	6.17799	NA	6.72992
O43719_ESSPEKEAEEGC(UniMod_4)PEK_Phospho_1	ESSPEKEAEEGC(UniMod_4)PEK_Phospho_1	14389_y8_1_ESS(UniMod_21)PEKEAEEGC(UniMod_4)PEK_3	4.78237	NA	5.08403	NA	5.54927	3.57607	6.45859	6.66615	5.66975	5.2409	4.48382	5.87329	NA	4.65769	6.86275	NA	6.52223	7.21232	5.97326	NA	8.28591	7.43636	8.61074	7.57887	6.40542	8.3592	6.19083	7.19124	7.2024	NA	5.42822	5.73685	5.22784	5.62848	5.31153	5.44464	7.1138	5.93228	NA	NA	NA
O43719_LFDDS(UniMod_21)DER	LFDDS(UniMod_21)DER	83963_y3_1_LFDDS(UniMod_21)DER_2	7.48281	7.64869	7.08403	6.68004	6.54927	9.00234	NA	7.40311	5.66975	7.41083	7.94325	6.28833	8.75087	7.74515	6.37732	6.74466	8.06065	8.3278	6.2363	7.78746	7.96399	7.629	7.11598	7.94144	7.78394	8.94416	7.19083	NA	9.31787	7.86241	8.59815	6.73685	8.68727	7.7984	8.77097	9.25199	7.79187	8.39171	NA	8.22521	8.53728
O43719_LFDDS(UniMod_21)DER	LFDDS(UniMod_21)DER	83966_y4_1_LFDDS(UniMod_21)DER_2	7.58972	5.64869	5.08403	6.09508	5.54927	8.43406	5.45859	6.08119	5.34782	7.04826	6.48382	7.09568	8.16591	6.82761	6.0554	7.74466	7.23272	7.62736	NA	6.2025	NA	7.43636	6.24151	6.35648	6.0835	5.77424	7.19083	5.60627	7.93936	6.05506	7.42822	5.73685	7.54977	5.62848	6.31153	7.0296	6.37684	6.93228	7.76296	8.54714	6.72992
O43719_LFDDS(UniMod_21)DER	LFDDS(UniMod_21)DER	83967_y5_1_LFDDS(UniMod_21)DER_2	7.58972	NA	6.40596	7.265	6.54927	8.824	5.45859	7.19666	4.93279	7.04826	6.06878	5.87329	9.20358	6.46504	5.0554	5.74466	8.10719	6.94928	3.65134	5.2025	5.37902	5.629	5.65654	5.77152	6.89085	NA	NA	NA	NA	6.05506	7.01319	6.32181	6.22784	7.21344	5.31153	6.44464	4.79187	7.25421	NA	NA	7.31488
O43719_LFDDS(UniMod_21)DER	LFDDS(UniMod_21)DER	83969_y6_1_LFDDS(UniMod_21)DER_2	9.53598	5.64869	9.03601	9.3412	8.71919	11.4912	7.86933	8.77986	8.34568	8.04826	8.06878	8.53626	11.0569	9.538	7.51483	8.4451	10.4645	8.71077	6.97326	NA	NA	NA	6.4639	7.57887	8.47581	NA	NA	5.60627	NA	NA	NA	NA	NA	NA	NA	NA	5.79187	NA	NA	NA	NA
O43719_LFDDS(UniMod_21)DER	LFDDS(UniMod_21)DER	83971_y7_1_LFDDS(UniMod_21)DER_2	7.68926	NA	6.40596	6.09508	5.96431	9.94697	NA	6.30358	6.80726	5.2409	4.48382	4.28833	9.51955	7.56458	6.86275	6.74466	8.42035	6.94928	5.2363	5.2025	NA	NA	5.24151	5.77152	5.66846	NA	NA	NA	NA	5.05506	NA	NA	NA	5.62848	NA	NA	NA	4.93228	NA	NA	NA
O43719_LFDEEEDS(UniMod_21)SEK	LFDEEEDS(UniMod_21)SEK	83973_b3_1_LFDEEEDS(UniMod_21)SEK_2	10.764	9.23365	11.8722	10.3574	11.1593	11.6658	10.9443	11.8615	11.0246	9.36822	8.73174	9.78018	12.1816	10.9822	10.7917	9.74251	12.3007	10.6465	7.89926	9.90029	9.37688	7.79893	9.74198	9.23095	10.3278	6.77424	7.77579	6.60627	9.31787	8.05506	8.59815	9.12917	7.22784	9.62848	7.31153	8.25199	8.87934	9.18021	NA	9.03256	8.05185
O43719_LFDEEEDS(UniMod_21)SEK	LFDEEEDS(UniMod_21)SEK	83975_y4_1_LFDEEEDS(UniMod_21)SEK_2	9.17141	8.45604	10.3508	8.79552	9.35499	9.96512	9.45716	10.1366	9.12543	8.2409	7.65374	8.98877	10.8125	9.4378	9.75319	8.20409	11.0167	9.21232	6.65134	8.52443	8.62695	7.629	8.18011	8.23095	9.0835	6.77424	7.77579	NA	9.31787	6.64002	8.42822	8.32181	6.8128	8.43583	NA	8.25199	7.59923	8.83917	8.76296	8.81017	8.31488
O43719_LFDEEEDS(UniMod_21)SEK	LFDEEEDS(UniMod_21)SEK	83980_y7_1_LFDEEEDS(UniMod_21)SEK_2	9.33696	6.64869	10.2701	9.26118	9.89504	10.2179	9.8245	10.3864	9.59213	7.2409	7.65374	8.19522	10.8089	9.32877	9.60706	7.91459	10.9008	9.21232	7.64704	7.78746	7.54895	NA	8.65654	8.23095	9.03547	5.77424	6.19083	NA	7.2024	6.05506	6.42822	7.90678	5.22784	7.95041	6.31153	NA	8.1138	7.73963	7.17799	6.22521	6.72992
O43719_LFDEEEDS(UniMod_21)SEK	LFDEEEDS(UniMod_21)SEK	83981_y8_1_LFDEEEDS(UniMod_21)SEK_2	8.68926	5.64869	10.5736	8.18254	9.51597	10.171	9.36089	10.1653	9.47121	7.2409	7.65374	8.45825	10.5909	9.48817	9.0554	7.55202	10.8017	8.94928	5.97326	8.2025	6.70095	NA	8.04886	7.57887	8.99039	5.77424	NA	NA	NA	NA	NA	NA	5.22784	8.08791	5.31153	NA	7.37684	7.73963	NA	NA	NA
O43719_LFDEEEDS(UniMod_21)SEK	LFDEEEDS(UniMod_21)SEK	83982_y9_1_LFDEEEDS(UniMod_21)SEK_2	11.3359	7.23365	12.4247	10.7161	11.8967	12.392	11.8411	12.5748	11.5821	9.73123	9.33943	10.3687	13.0224	11.5834	11.6581	9.94853	13.1031	11.0156	8.50457	10.1299	9.46649	NA	10.1711	9.85493	11.2039	NA	NA	6.60627	NA	NA	NA	NA	7.22784	9.7558	7.63346	NA	8.69876	8.83917	NA	NA	NA
O43719_LFDEEEDSS(UniMod_21)EK	LFDEEEDSS(UniMod_21)EK	83983_b3_1_LFDEEEDSS(UniMod_21)EK_2	10.5842	8.81861	11.3261	10.5669	11.4916	11.0347	10.9227	12.0104	11.0246	8.62994	8.73174	9.37579	12.1816	10.8404	10.9334	10.8311	12.3007	10.6465	10.363	10.3886	9.54704	NA	9.80435	8.85898	10.4216	6.77424	7.77579	7.19124	NA	7.64002	8.59815	NA	NA	9.95041	6.8965	8.25199	8.87934	9.3246	6.17799	7.81017	8.31488
O43719_LFDEEEDSS(UniMod_21)EK	LFDEEEDSS(UniMod_21)EK	83993_y7_1_LFDEEEDSS(UniMod_21)EK_2	9.30593	NA	9.75376	9.44928	10.2862	9.61734	9.8245	10.5474	9.59213	7.04826	7.65374	7.87329	10.8089	9.271	9.72512	9.497	10.9008	9.21232	8.40622	8.2025	7.83846	NA	8.65654	7.77152	8.60706	7.3592	6.19083	5.60627	6.61743	5.05506	6.42822	NA	6.22784	8.32892	6.31153	NA	8.1138	7.51724	NA	6.22521	NA
O43719_LFDEEEDSS(UniMod_21)EK	LFDEEEDSS(UniMod_21)EK	83994_y8_1_LFDEEEDSS(UniMod_21)EK_2	9.10258	NA	10.0125	8.265	10.1719	9.90998	9.32837	10.3261	9.47121	7.04826	7.65374	8.19522	10.5909	9.41003	9.18468	9.06659	10.8017	8.94928	8.64919	8.37242	7.18638	NA	8.04886	7.09345	8.94148	5.77424	6.19083	NA	5.61743	NA	NA	6.32181	5.22784	8.53537	5.31153	5.44464	7.37684	7.73963	NA	6.22521	NA
O43719_LFDEEEDSS(UniMod_21)EK	LFDEEEDSS(UniMod_21)EK	83996_y9_1_LFDEEEDSS(UniMod_21)EK_2	11.3777	NA	11.9597	10.9073	12.384	11.9563	11.8411	12.7255	11.5821	9.1455	9.33943	10.186	13.0224	11.5169	11.7924	10.989	13.1031	11.0156	10.8622	10.3278	9.73658	NA	10.1711	9.46931	11.0722	NA	NA	6.60627	NA	NA	NA	8.19628	8.22784	10.1188	6.8965	NA	8.69876	9.57614	NA	NA	NA
O43719_LFDEEEDSS(UniMod_21)EK	LFDEEEDSS(UniMod_21)EK	83997_y10_1_LFDEEEDSS(UniMod_21)EK_2	8.36733	NA	9.03822	7.68004	9.09359	8.74409	9.03973	9.56129	8.55728	6.56283	6.48382	7.74776	9.97217	8.46504	8.64036	8.74466	10.0778	8.62736	8.34913	7.52443	7.54895	NA	7.4639	NA	7.40542	NA	6.19083	NA	NA	5.05506	NA	6.32181	6.22784	8.08791	5.31153	6.44464	NA	7.73963	NA	NA	NA
O43719_LFEDDDS(UniMod_21)NEK	LFEDDDS(UniMod_21)NEK	84022_y9_2_LFEDDDS(UniMod_21)NEK_2	8.53725	7.23365	10.3677	9.41529	9.95893	10.865	10.4435	10.7869	11.1422	6.56283	6.06878	8.98877	12.0587	10.0959	8.69925	8.4451	11.8417	7.43471	9.14319	NA	5.96399	NA	7.82647	6.35648	7.99039	5.77424	6.19083	NA	7.2024	6.05506	8.42822	7.32181	5.22784	6.95041	6.31153	7.44464	7.1138	7.25421	7.76296	NA	NA
O43719_LFEDDDS(UniMod_21)NEK	LFEDDDS(UniMod_21)NEK	84025_y6_1_LFEDDDS(UniMod_21)NEK_2	9.17305	6.64869	11.3472	10.3962	10.8786	11.6275	11.2858	11.2354	11.8894	7.56283	7.29117	9.90304	12.7665	10.8026	9.69788	9.06659	12.6964	6.94928	9.98694	4.2025	5.96399	4.629	8.90447	6.35648	8.33142	6.77424	6.19083	NA	8.2024	6.05506	8.88766	7.32181	5.22784	6.21344	NA	7.44464	8.37684	6.93228	6.17799	7.22521	5.72992
O43719_LFEDDDS(UniMod_21)NEK	LFEDDDS(UniMod_21)NEK	84026_y7_1_LFEDDDS(UniMod_21)NEK_2	10.4474	6.64869	12.1778	11.3641	11.486	12.9379	12.3708	12.6585	13.1176	8.40317	7.06878	11.1534	14.0687	11.796	10.8658	9.49445	13.5878	8.71482	10.8141	5.2025	5.37902	4.629	9.71853	6.77152	9.33142	NA	NA	6.60627	NA	NA	NA	8.43729	5.22784	6.21344	7.63346	NA	8.37684	5.93228	7.17799	6.22521	7.72992
O43719_LFEDDDS(UniMod_21)NEK	LFEDDDS(UniMod_21)NEK	84027_y8_1_LFEDDDS(UniMod_21)NEK_2	11.0948	NA	13.0381	12.1693	12.5165	13.5011	12.8727	13.2181	13.6778	8.82013	7.48382	11.463	14.5358	12.7262	11.3395	10.0597	14.1979	9.83681	11.7113	5.2025	6.96399	4.629	10.3249	7.35648	10.2486	NA	NA	NA	NA	NA	NA	9.19628	NA	7.21344	6.8965	NA	NA	7.93228	NA	NA	NA
O43719_LFEDDDS(UniMod_21)NEK	LFEDDDS(UniMod_21)NEK	84029_y9_1_LFEDDDS(UniMod_21)NEK_2	8.95229	NA	10.7825	9.92797	9.9405	11.2759	10.6902	10.9153	11.2002	8.1432	NA	9.67901	12.3441	10.5115	9.09979	8.65155	11.9395	7.79728	9.43145	4.2025	5.96399	NA	8.24151	5.77152	8.5398	NA	NA	NA	NA	5.05506	NA	7.05878	NA	NA	NA	NA	7.37684	NA	NA	6.22521	5.72992
O43719_LFEES(UniMod_21)DDKEDEDADGK	LFEES(UniMod_21)DDKEDEDADGK	84049_y4_1_LFEES(UniMod_21)DDKEDEDADGK_3	12.4546	13.134	11.8651	11.7196	11.3977	12.6334	12.1608	11.3051	11.6766	12.2138	12.2742	11.6876	11.1159	11.2615	12.302	10.2963	8.67611	11.8465	10.8993	12.0761	12.0699	12.2122	9.82742	10.9585	8.94148	11.9985	11.4727	11.3067	11.6099	11.2	13.0919	13.1426	12.7001	12.0483	12.6716	13.0385	12.7972	11.6013	12.9066	13.0466	12.9642
O43719_LFEES(UniMod_21)DDKEDEDADGK	LFEES(UniMod_21)DDKEDEDADGK	84052_y6_1_LFEES(UniMod_21)DDKEDEDADGK_3	15.1972	16.5021	15.0208	14.5061	14.2937	15.2099	15.186	13.8255	14.6682	15.4928	15.3352	14.7387	14.097	13.8662	15.3493	12.7707	NA	14.4877	13.9159	15.1247	15.1887	15.1384	NA	14.5494	10.3196	15.2841	14.7204	14.5916	14.6506	14.1645	16.0704	16.3882	15.902	15.0483	15.4174	16.2805	15.8432	14.6321	15.5662	15.9546	16.1754
O43719_LFEES(UniMod_21)DDKEDEDADGK	LFEES(UniMod_21)DDKEDEDADGK	84053_y7_1_LFEES(UniMod_21)DDKEDEDADGK_3	9.24024	11.0702	8.66899	8.73894	9.21043	9.50569	9.26431	8.62354	8.59575	8.99579	8.73174	8.45825	8.58095	8.46259	8.91338	7.32962	5.64776	8.79728	7.82126	9.24689	9.46649	9.27286	8.24151	8.35648	NA	9.09617	9.51276	8.9282	8.78736	8.51449	10.1287	10.0944	9.92828	9.67287	10.399	9.69257	10.4066	9.32132	11.3053	10.3951	10.1894
O43719_LFEES(UniMod_21)DDKEDEDADGK	LFEES(UniMod_21)DDKEDEDADGK	84054_y14_2_LFEES(UniMod_21)DDKEDEDADGK_3	14.3528	14.6644	13.4723	12.7608	13.7535	14.4535	14.0151	13.0911	12.868	13.3773	13.6585	13.6016	12.2677	13.3791	14.137	11.5173	NA	12.2026	12.2067	13.5221	13.8577	13.8254	NA	12.9057	NA	13.9423	13.5307	13.5143	13.1429	13.0596	14.5555	13.7008	14.0067	13.993	14.3574	14.3662	14.6373	13.0823	15.1122	15.0333	14.4096
O43719_LFEES(UniMod_21)DDKEDEDADGK	LFEES(UniMod_21)DDKEDEDADGK	84055_y8_1_LFEES(UniMod_21)DDKEDEDADGK_3	7.86983	8.64869	NA	6.41701	7.54927	7.824	7.57407	7.19666	7.25471	7.94134	7.80574	7.98877	7.80334	7.46013	8.51483	7.32962	NA	8.53425	7.65134	7.52443	7.54895	8.21396	7.74401	8.09345	4.0835	8.3592	7.77579	7.19124	7.93936	8.05506	8.01319	8.82431	8.0352	8.32892	8.8965	8.76657	8.59923	8.73963	8.76296	9.03256	8.31488
O43719_VFDDES(UniMod_21)DEKEDEEYADEK	VFDDES(UniMod_21)DEKEDEEYADEK	155493_y5_1_VFDDES(UniMod_21)DEKEDEEYADEK_3	11.3755	8.23365	11.9889	12.2439	11.9182	11.7664	11.9348	11.9494	12.6205	11.6279	10.4123	12.1128	12.8416	11.9455	12.1672	11.916	12.2693	11.6095	11.9163	10.3308	9.50438	8.79893	11.73	10.3261	11.0984	8.77424	7.77579	7.60627	9.7049	8.22498	9.33511	NA	9.62016	9.62848	9.21843	9.0296	9.31544	9.25421	8.17799	8.54714	8.53728
O43719_VFDDES(UniMod_21)DEKEDEEYADEK	VFDDES(UniMod_21)DEKEDEEYADEK	155498_y8_1_VFDDES(UniMod_21)DEKEDEEYADEK_3	10.0827	5.64869	10.6195	11.0718	10.6733	10.5113	9.97816	10.4871	10.9035	10.0738	8.73174	10.5702	11.3702	10.7572	10.3346	10.6003	10.9059	10.1805	10.5398	9.1071	8.07946	6.21396	10.2935	8.47196	9.60556	NA	6.19083	NA	7.2024	7.37699	7.75015	6.32181	6.22784	7.43583	6.31153	6.44464	7.1138	7.73963	6.17799	7.22521	6.72992
O43719_VFDDES(UniMod_21)DEKEDEEYADEK	VFDDES(UniMod_21)DEKEDEEYADEK	155499_y16_2_VFDDES(UniMod_21)DEKEDEEYADEK_3	11.7307	NA	12.2767	12.6973	12.5329	12.1193	12.2379	12.2407	12.8364	11.7719	9.84137	12.333	13.071	12.4431	12.4704	12.4693	12.6423	11.8766	12.4194	10.4092	10.0501	NA	12.1438	9.9008	11.2967	NA	6.19083	NA	6.61743	NA	NA	7.54421	NA	8.43583	7.63346	NA	NA	7.73963	NA	NA	NA
O43719_VFDDES(UniMod_21)DEKEDEEYADEK	VFDDES(UniMod_21)DEKEDEEYADEK	155500_y17_2_VFDDES(UniMod_21)DEKEDEEYADEK_3	10.023	NA	10.8216	11.1217	11.0113	10.6468	10.7227	10.7825	11.1555	10.3464	8.48382	10.9587	11.5363	11.0492	10.8442	10.6238	10.9539	10.4542	10.9195	NA	NA	NA	10.6598	9.01945	9.57076	NA	NA	NA	NA	NA	NA	NA	NA	6.95041	NA	NA	NA	NA	NA	NA	NA
O43719_VFDDES(UniMod_21)DEKEDEEYADEK	VFDDES(UniMod_21)DEKEDEEYADEK	155501_y9_1_VFDDES(UniMod_21)DEKEDEEYADEK_3	9.66385	5.64869	10.8604	10.6577	10.6006	10.2158	10.2577	10.4637	11.0489	9.4485	7.94325	10.5886	11.4484	10.4036	10.4728	10.201	10.5435	9.67175	10.5386	8.3686	7.83846	6.21396	10.1749	7.09345	9.36714	5.77424	6.19083	5.60627	5.61743	7.05506	6.42822	4.73685	NA	6.21344	6.31153	7.0296	7.59923	6.51724	6.17799	NA	5.72992
O43719_VLDEEGS(UniMod_21)ER	VLDEEGS(UniMod_21)ER	157488_y4_1_VLDEEGS(UniMod_21)ER_2	10.1828	9.34913	9.36237	8.79287	9.77043	10.5107	8.82782	8.92249	8.77249	9.09651	8.94012	9.28403	9.38667	9.17676	9.37732	8.83212	8.78683	9.48297	8.17191	8.59482	7.96399	NA	8.24151	8.67841	9.54137	8.09617	7.19083	9.0657	8.61743	9.51449	NA	7.54421	7.8128	7.21344	7.63346	6.44464	7.1138	7.25421	8.49992	7.22521	7.72992
O43719_VLDEEGS(UniMod_21)ER	VLDEEGS(UniMod_21)ER	157490_y5_1_VLDEEGS(UniMod_21)ER_2	9.23867	10.1081	8.88154	8.265	9.08966	9.42812	8.51748	8.01979	7.8684	7.70033	8.06878	8.19063	8.89829	8.23692	8.30332	8.83212	8.34467	8.62736	7.82126	7.37242	6.70095	NA	7.97847	7.94144	8.83329	5.77424	7.19083	7.60627	7.61743	8.22498	5.42822	5.73685	6.22784	5.62848	NA	6.44464	6.79187	4.93228	NA	NA	NA
O43719_VLDEEGS(UniMod_21)ER	VLDEEGS(UniMod_21)ER	157491_y6_1_VLDEEGS(UniMod_21)ER_2	9.92435	9.73615	9.36767	9.2224	9.35171	10.2579	8.32993	9.0168	8.2998	8.48521	8.73174	8.61026	9.27432	8.9779	8.75584	8.20409	8.96395	9.0164	7.97326	7.78746	5.96399	4.629	7.24151	7.56903	9.54137	5.77424	6.19083	6.60627	6.61743	8.51449	5.42822	NA	5.22784	6.21344	NA	NA	NA	5.93228	7.76296	NA	6.72992
O43719_VLDEEGS(UniMod_21)ER	VLDEEGS(UniMod_21)ER	157492_y7_1_VLDEEGS(UniMod_21)ER_2	12.7307	11.9987	11.7838	10.8802	12.0892	12.9626	11.281	11.31	11.0841	11.1495	11.1041	11.3059	12.1728	11.7449	11.4526	10.926	11.5207	11.4645	10.41	9.90162	9.37902	7.79893	10.4435	10.5226	12.0335	7.77424	NA	NA	8.42479	11.0518	NA	NA	NA	NA	NA	NA	NA	7.73963	NA	NA	NA
O43719_VLDEEGS(UniMod_21)ER	VLDEEGS(UniMod_21)ER	157494_y8_1_VLDEEGS(UniMod_21)ER_2	9.23711	9.45604	8.66899	6.68004	9.20499	9.59103	7.78052	7.49622	8.29536	7.70033	8.18426	8.61026	9.08143	7.82761	8.75584	7.74466	8.30892	8.08679	7.34648	6.2025	5.37902	4.629	7.35698	5.77152	8.47581	5.77424	7.19083	6.60627	6.61743	7.86241	5.42822	4.73685	5.22784	NA	5.31153	NA	4.79187	NA	NA	NA	NA
O43765_SRT(UniMod_21)PSASNDDQQE	SRT(UniMod_21)PSASNDDQQE	137852_b3_1_SRT(UniMod_21)PSASNDDQQE_2	9.63441	9.89662	9.88893	8.89752	9.20861	9.61525	9.51198	9.8104	9.2293	8.94134	8.94012	9.41565	9.74578	8.86529	10.0756	9.78489	9.98563	8.79346	8.97155	8.52443	8.70095	8.08843	8.23864	7.57887	7.89085	8.09617	NA	8.19124	8.42479	7.64002	NA	NA	NA	NA	5.31153	NA	NA	NA	NA	NA	NA
O43765_SRT(UniMod_21)PSASNDDQQE	SRT(UniMod_21)PSASNDDQQE	137859_b12_2_SRT(UniMod_21)PSASNDDQQE_2	8.42347	9.73615	8.98863	8.48412	8.35662	8.09964	8.45859	8.8521	8.34352	8.04826	8.38612	8.61026	8.16591	8.41258	8.30332	8.99259	9.16634	8.08679	8.50932	7.52443	8.37902	7.43636	7.65654	NA	NA	8.3592	7.19083	8.41363	7.93936	NA	NA	4.73685	NA	NA	5.31153	5.44464	NA	NA	6.17799	NA	NA
O43765_SRT(UniMod_21)PSASNDDQQE	SRT(UniMod_21)PSASNDDQQE	137861_b8_1_SRT(UniMod_21)PSASNDDQQE_2	7.58972	8.45604	7.89138	7.68004	7.96431	NA	8.19556	7.88854	7.80726	7.41083	8.06878	8.37579	8.16591	7.46504	8.0554	8.83212	9.01478	7.79728	7.35178	7.2025	7.96399	7.43636	7.11598	6.77152	6.89085	7.77424	7.19083	7.60627	8.2024	NA	NA	NA	NA	NA	NA	NA	NA	NA	NA	NA	NA
O43765_SRT(UniMod_21)PSASNDDQQE	SRT(UniMod_21)PSASNDDQQE	137865_b10_1_SRT(UniMod_21)PSASNDDQQE_2	8.1043	8.23365	8.25395	7.41701	7.77166	8.21718	8.25939	8.66041	7.80726	8.14779	7.80574	7.98877	8.45229	7.82379	8.64036	7.91459	8.19012	6.94928	7.73475	7.37242	7.54895	7.629	7.65654	7.09345	7.54293	NA	6.19083	6.60627	7.93936	NA	NA	NA	NA	NA	NA	5.44464	NA	NA	NA	NA	NA
O43765_SRT(UniMod_21)PSASNDDQQE	SRT(UniMod_21)PSASNDDQQE	137866_b11_1_SRT(UniMod_21)PSASNDDQQE_2	8.73435	8.96373	8.66899	8.73894	NA	7.82038	9.35476	8.88198	8.38805	8.55939	8.57128	8.92943	8.16209	7.97618	9.14084	8.32962	8.93727	7.43471	8.29519	8.1982	7.83846	7.95093	7.11598	6.77152	7.25342	8.3592	7.19083	7.60627	8.61743	NA	NA	NA	NA	NA	NA	NA	NA	NA	NA	NA	NA
O43765_SRTPS(UniMod_21)ASNDDQQE	SRTPS(UniMod_21)ASNDDQQE	137873_b6_1_SRTPS(UniMod_21)ASNDDQQE_2	7.94847	8.64869	8.83892	7.79552	8.13041	8.57393	8.33306	8.30358	7.73687	7.82586	7.80574	8.53626	NA	7.56458	8.14286	9.20409	9.07987	7.62736	7.35178	7.66193	8.18638	8.08843	7.82647	6.77152	7.0835	7.3592	6.19083	6.60627	7.93936	6.64002	5.42822	NA	NA	NA	NA	NA	NA	NA	NA	NA	NA
O43765_SRTPS(UniMod_21)ASNDDQQE	SRTPS(UniMod_21)ASNDDQQE	137874_b12_2_SRTPS(UniMod_21)ASNDDQQE_2	8.42347	9.73615	8.98863	8.48412	8.35662	8.09964	8.45859	8.8521	8.25013	8.04826	8.38612	8.45825	8.16591	8.24265	8.30332	8.99259	9.10198	8.08679	8.50932	7.52443	8.37902	7.43636	7.65654	NA	NA	8.3592	7.19083	NA	7.93936	NA	NA	4.73685	NA	NA	5.31153	NA	NA	NA	NA	NA	NA
O43765_SRTPS(UniMod_21)ASNDDQQE	SRTPS(UniMod_21)ASNDDQQE	137877_b8_1_SRTPS(UniMod_21)ASNDDQQE_2	7.58972	8.45604	7.89138	7.68004	7.96431	NA	8.19556	7.88854	7.80726	7.2409	8.06878	8.28833	8.16591	7.46504	8.0554	8.83212	8.6449	7.79728	7.35178	7.2025	7.96399	7.43636	7.11598	6.77152	6.89085	7.77424	7.19083	7.19124	8.2024	NA	NA	NA	NA	NA	NA	NA	NA	NA	NA	NA	NA
O43765_SRTPS(UniMod_21)ASNDDQQE	SRTPS(UniMod_21)ASNDDQQE	137879_b9_1_SRTPS(UniMod_21)ASNDDQQE_2	7.2418	8.81861	8.17149	7.90243	7.8712	8.27387	8.62342	8.08119	8.04562	7.41083	8.29117	7.74776	7.16591	NA	7.96229	8.83212	8.547	7.21232	7.55364	7.2025	7.54895	7.43636	7.65654	7.09345	7.25342	7.77424	7.19083	6.60627	NA	6.64002	NA	NA	NA	NA	NA	NA	NA	NA	NA	NA	NA
O43765_SRTPS(UniMod_21)ASNDDQQE	SRTPS(UniMod_21)ASNDDQQE	137884_b11_1_SRTPS(UniMod_21)ASNDDQQE_2	8.73435	8.96373	8.66899	8.79552	7.66475	7.82038	9.35476	8.88198	8.38805	8.48521	8.57128	8.92943	8.16209	7.902	9.14084	NA	8.93727	7.43471	8.29519	8.1982	7.83846	7.95093	7.11598	6.77152	7.25342	8.3592	7.19083	7.60627	8.61743	NA	NA	NA	NA	NA	NA	NA	NA	NA	NA	NA	NA
O43847_RGS(UniMod_21)LSNAGDPEIVK	RGS(UniMod_21)LSNAGDPEIVK	113027_y3_1_RGS(UniMod_21)LSNAGDPEIVK_2	9.77807	9.64869	9.25395	8.18254	8.04772	9.37974	9.42822	9.49085	8.10271	8.41083	8.06878	7.74776	8.31447	8.24265	8.64036	NA	9.12478	8.21232	8.55823	8.37242	7.96399	6.95093	7.74401	7.57887	8.0835	8.09617	NA	7.19124	6.61743	6.64002	9.75015	9.05878	9.62016	9.0208	9.01197	8.61456	10.4883	9.51724	9.76296	9.22521	9.89985
O43847_RGS(UniMod_21)LSNAGDPEIVK	RGS(UniMod_21)LSNAGDPEIVK	113033_y5_1_RGS(UniMod_21)LSNAGDPEIVK_2	11.7762	11.7301	11.3637	11.0314	10.7893	11.962	11.7092	12.1631	10.5867	11.267	10.5893	9.70819	10.9407	10.4839	11.2597	9.78906	11.3837	10.7742	10.9929	10.6736	10.818	9.71444	9.98959	9.9008	10.5685	10.3592	NA	8.19124	NA	9.22498	12.6662	11.7734	11.0823	11.3388	11.6989	11.8836	12.4419	11.7451	11.6343	11.7783	12.1854
O43847_RGS(UniMod_21)LSNAGDPEIVK	RGS(UniMod_21)LSNAGDPEIVK	113038_b9_1_RGS(UniMod_21)LSNAGDPEIVK_2	10.8592	10.6465	10.8068	10.1132	10.1719	10.9482	10.6724	11.1827	9.78444	9.90928	10.2091	8.87329	10.311	9.51093	10.3539	9.44246	10.512	10.0837	10.5617	9.75416	9.96112	8.79893	9.4354	9.47196	9.96264	NA	NA	7.60627	NA	8.37699	11.4239	10.9426	10.2722	10.8564	10.4408	10.6127	11.3733	10.5734	11.3073	11.2209	11.2505
O43847_RGS(UniMod_21)LSNAGDPEIVK	RGS(UniMod_21)LSNAGDPEIVK	113040_b11_1_RGS(UniMod_21)LSNAGDPEIVK_2	8.90969	7.97062	8.40596	7.09508	7.96431	8.65949	9.08308	9.04642	7.25013	7.41083	7.65374	6.28833	7.99599	7.35813	7.96229	6.32962	8.23082	8.21232	8.50695	8.10939	7.70095	6.21396	7.45898	7.77152	7.0835	7.77424	7.77579	NA	6.61743	5.05506	9.82054	8.43729	8.22784	7.95041	8.11889	8.0296	9.0398	8.51724	8.76296	8.54714	8.05185
O43847_RGS(UniMod_21)LSNAGDPEIVK	RGS(UniMod_21)LSNAGDPEIVK	113041_b12_1_RGS(UniMod_21)LSNAGDPEIVK_2	7.86983	6.64869	7.25395	6.09508	6.54927	7.66354	7.57407	7.49622	6.80726	7.04826	NA	5.28833	6.58095	6.24265	6.64036	4.74466	7.45512	6.62736	NA	7.00985	6.37902	NA	6.82647	7.35648	5.66846	NA	6.19083	NA	NA	NA	8.42822	7.05878	7.54977	NA	6.8965	8.0296	6.79187	NA	NA	8.54714	8.72992
O60231_QQTEKPES(UniMod_21)EDEWER	QQTEKPES(UniMod_21)EDEWER	108938_y3_1_QQTEKPES(UniMod_21)EDEWER_3	9.90969	8.23365	10.0819	9.55295	9.8211	NA	9.82561	9.66424	9.97162	8.32836	6.80574	6.87329	10.2592	9.48454	9.60852	9.26822	9.89147	9.83495	9.64488	9.66193	8.83846	7.95093	9.72058	7.09345	9.0835	NA	8.99818	9.0657	9.07687	7.64002	9.33511	9.38071	9.13473	10.0547	6.8965	8.44464	9.37684	8.73963	7.76296	9.68464	9.05185
O60231_QQTEKPES(UniMod_21)EDEWER	QQTEKPES(UniMod_21)EDEWER	108940_y4_1_QQTEKPES(UniMod_21)EDEWER_3	9.56123	8.64869	9.43823	9.61715	9.76675	7.66354	9.75394	9.91929	10.2252	8.70033	7.48382	6.87329	10.5622	9.24122	9.37561	9.06659	9.95125	10.3225	9.42644	9.56005	9.28591	7.43636	9.29903	NA	8.83838	8.3592	8.51276	8.19124	8.78736	7.64002	9.01319	9.98297	9.39777	9.94869	7.8965	9.0296	10.0013	9.39171	8.98535	9.22521	9.05185
O60231_QQTEKPES(UniMod_21)EDEWER	QQTEKPES(UniMod_21)EDEWER	108943_y10_2_QQTEKPES(UniMod_21)EDEWER_3	7.68926	NA	6.89138	6.41701	6.28624	5.898	7.45859	8.08119	7.34782	6.2409	5.48382	NA	7.69643	6.46504	6.86275	6.32962	7.58636	7.62736	7.64704	6.78746	6.70095	NA	7.11598	5.77152	6.89085	5.77424	6.19083	NA	NA	NA	NA	8.31608	7.22784	7.21344	5.31153	NA	NA	5.93228	NA	NA	6.72992
O60231_QQTEKPES(UniMod_21)EDEWER	QQTEKPES(UniMod_21)EDEWER	108944_y5_1_QQTEKPES(UniMod_21)EDEWER_3	8.63798	7.23365	8.66899	8.68004	8.9185	6.57607	8.91594	8.81815	8.90241	7.2409	6.06878	5.87329	9.60929	8.51093	8.86275	8.06659	8.89328	9.43471	8.65134	8.37242	7.96399	6.629	8.60852	6.77152	8.47581	7.3592	7.77579	8.19124	8.2024	NA	8.88766	8.32181	8.8128	8.7984	6.31153	NA	8.9618	8.63272	8.17799	NA	8.53728
O60231_QQTEKPES(UniMod_21)EDEWER	QQTEKPES(UniMod_21)EDEWER	108946_y12_2_QQTEKPES(UniMod_21)EDEWER_3	8.17468	5.64869	7.40596	6.68004	8.05177	5.57607	7.19556	7.58369	7.04826	6.56283	5.48382	5.28833	NA	7.24265	7.51483	NA	7.8677	7.94928	7.34648	6.52443	6.96399	4.629	6.24151	4.77152	6.40542	NA	NA	5.60627	5.61743	5.05506	7.42822	7.32181	6.8128	7.21344	5.31153	6.44464	7.37684	5.93228	NA	NA	NA
O60245_SSSPLPTVQLHPQS(UniMod_21)PTAGK	SSSPLPTVQLHPQS(UniMod_21)PTAGK	139211_y5_1_SSSPLPTVQLHPQS(UniMod_21)PTAGK_3	8.99182	8.81861	8.89138	9.09508	8.9185	8.16104	8.39719	8.98655	9.01755	9.48702	8.65374	8.81189	8.58095	8.9378	7.96229	8.99259	8.58337	9.0164	8.93498	6.78746	7.54895	7.629	6.65654	7.09345	7.66846	7.3592	7.77579	8.19124	8.2024	7.86241	9.01319	7.90678	7.54977	7.21344	7.31153	8.44464	7.79187	7.25421	8.49992	8.81017	7.72992
O60245_SSSPLPTVQLHPQS(UniMod_21)PTAGK	SSSPLPTVQLHPQS(UniMod_21)PTAGK	139214_y14_2_SSSPLPTVQLHPQS(UniMod_21)PTAGK_3	9.17141	9.64869	9.57435	9.09293	9.68833	8.824	8.87148	9.59976	9.38596	9.94002	8.18426	8.28833	8.51955	9.20789	7.51483	9.54956	8.75795	9.38224	9.45624	NA	6.37902	6.95093	NA	NA	NA	NA	NA	5.60627	NA	NA	NA	5.73685	6.22784	6.21344	6.31153	NA	6.37684	NA	NA	NA	7.31488
O60245_SSSPLPTVQLHPQS(UniMod_21)PTAGK	SSSPLPTVQLHPQS(UniMod_21)PTAGK	139217_y8_1_SSSPLPTVQLHPQS(UniMod_21)PTAGK_3	8.1043	7.64869	6.40596	7.90243	7.77166	7.746	7.04355	8.14008	7.98893	8.62994	7.94325	7.61026	7.69643	7.11712	7.0554	7.74466	7.0628	8.43471	7.97326	4.2025	6.70095	5.629	5.65654	6.77152	7.0835	7.77424	8.51276	6.60627	7.61743	7.05506	7.75015	6.32181	6.8128	6.62848	8.11889	7.44464	6.37684	7.25421	7.76296	7.22521	6.72992
O60245_SSSPLPTVQLHPQS(UniMod_21)PTAGK	SSSPLPTVQLHPQS(UniMod_21)PTAGK	139219_y16_2_SSSPLPTVQLHPQS(UniMod_21)PTAGK_3	7.58972	7.97062	7.66899	8.18254	7.8712	7.746	7.56877	7.74415	8.20581	8.82586	7.06878	7.09568	NA	7.35813	7.22532	8.55202	7.14622	8.21232	8.93674	NA	NA	NA	4.65654	5.77152	6.0835	5.77424	6.19083	5.60627	NA	5.05506	NA	5.73685	NA	NA	6.31153	5.44464	6.37684	NA	6.17799	6.22521	5.72992
O60245_SSSPLPTVQLHPQS(UniMod_21)PTAGK	SSSPLPTVQLHPQS(UniMod_21)PTAGK	139221_y17_2_SSSPLPTVQLHPQS(UniMod_21)PTAGK_3	6.36733	7.23365	7.25395	6.68004	7.13423	5.57607	7.19556	6.81815	6.93279	7.2409	6.06878	6.61026	6.58095	7.11712	5.64036	NA	NA	7.21232	7.35178	NA	6.70095	4.629	5.24151	6.35648	6.40542	7.3592	6.19083	5.60627	7.2024	6.64002	7.01319	NA	NA	5.62848	5.31153	6.44464	6.79187	6.51724	NA	7.81017	NA
O60245_SVNGGPGS(UniMod_21)PDLAR	SVNGGPGS(UniMod_21)PDLAR	141404_y3_1_SVNGGPGS(UniMod_21)PDLAR_2	9.27269	9.97062	9.40424	9.37695	9.5734	8.96348	10.0597	10.2956	10.4047	10.5585	9.52821	10.0684	9.28139	9.82188	10.1589	10.383	10.3309	10.2095	10.1697	6.78746	7.37902	7.79893	7.97847	7.09345	6.0835	7.77424	6.19083	7.9282	6.61743	7.64002	7.01319	7.54421	7.54977	5.62848	6.31153	6.44464	NA	6.93228	NA	8.54714	6.72992
O60245_SVNGGPGS(UniMod_21)PDLAR	SVNGGPGS(UniMod_21)PDLAR	141410_y11_2_SVNGGPGS(UniMod_21)PDLAR_2	8.53725	8.23365	9.03601	NA	8.42374	7.38343	8.91594	9.3777	9.43124	9.66557	8.17896	8.81189	7.58095	9.04673	9.22532	9.20409	9.39755	8.08679	9.14319	6.2025	5.96399	6.95093	NA	4.77152	6.0835	5.77424	6.19083	6.60627	NA	6.05506	5.42822	7.73685	6.8128	6.21344	7.31153	6.44464	NA	NA	8.17799	7.22521	6.72992
O60245_SVNGGPGS(UniMod_21)PDLAR	SVNGGPGS(UniMod_21)PDLAR	141411_y5_1_SVNGGPGS(UniMod_21)PDLAR_2	10.3296	10.5067	10.4154	10.1363	9.81873	9.94115	10.5964	10.9372	11.1888	11.138	10.1235	10.5135	9.80089	10.3927	10.6917	10.47	10.9768	10.7896	10.9275	7.37242	8.07946	7.95093	7.35698	7.09345	7.25342	8.3592	6.19083	7.19124	7.2024	7.05506	8.23558	8.82431	7.8128	7.21344	7.63346	8.44464	8.87934	7.73963	8.76296	8.22521	8.53728
O60245_SVNGGPGS(UniMod_21)PDLAR	SVNGGPGS(UniMod_21)PDLAR	141414_y8_1_SVNGGPGS(UniMod_21)PDLAR_2	8.77807	7.97062	9.25013	7.90243	8.71919	8.15817	9.45716	9.48761	9.71623	9.48702	8.29117	9.41761	NA	9.38431	9.6687	9.60264	9.64203	9.21232	9.50338	5.78746	NA	6.629	7.11598	5.77152	6.0835	6.77424	7.19083	NA	5.61743	7.05506	NA	8.43729	6.8128	7.21344	NA	6.44464	7.1138	7.73963	7.76296	NA	NA
O60245_SVNGGPGS(UniMod_21)PDLAR	SVNGGPGS(UniMod_21)PDLAR	141416_y10_1_SVNGGPGS(UniMod_21)PDLAR_2	8.03029	8.23365	8.17149	NA	8.05177	7.38343	8.33306	8.70382	9.0443	8.94134	7.65374	8.28833	7.69643	8.45767	8.51483	8.65155	9.03899	8.43471	8.77866	5.78746	6.70095	6.21396	5.24151	6.77152	6.66846	6.77424	NA	NA	5.61743	6.64002	6.42822	7.32181	NA	NA	NA	5.44464	NA	5.93228	NA	6.22521	NA
O60271_LHQLS(UniMod_21)GSDQLESTAHSR	LHQLS(UniMod_21)GSDQLESTAHSR	85562_b3_1_LHQLS(UniMod_21)GSDQLESTAHSR_3	9.98531	10.2337	9.08188	8.84997	8.8712	9.21993	9.97617	9.5766	8.80569	9.84999	9.39071	8.61026	8.99599	8.04673	9.14084	8.4451	9.14723	9.48059	8.97326	9.65724	9.69923	9.21396	9.26845	9.35362	9.12581	9.09617	8.77579	NA	9.07687	8.37699	10.5157	9.98478	8.8128	9.48646	9.77097	9.44464	9.31544	8.83917	10.178	9.68464	9.81739
O60271_LHQLS(UniMod_21)GSDQLESTAHSR	LHQLS(UniMod_21)GSDQLESTAHSR	85567_y5_1_LHQLS(UniMod_21)GSDQLESTAHSR_3	8.98996	10.3465	8.33196	8.61864	8.66475	8.78367	9.77823	9.30112	8.39014	8.63322	8.18426	8.09568	7.31791	7.90562	8.30332	7.32962	8.38473	8.87166	8.69573	9.28996	8.77134	9.21396	9.11441	8.35648	8.72735	9.76994	8.19083	8.41363	8.2024	8.37699	10.3824	9.73685	NA	9.75776	9.55946	9.25199	9.31544	8.39171	8.76296	9.54714	9.31488
O60271_LHQLS(UniMod_21)GSDQLESTAHSR	LHQLS(UniMod_21)GSDQLESTAHSR	85568_y6_1_LHQLS(UniMod_21)GSDQLESTAHSR_3	10.5398	10.9288	9.5372	9.78757	9.68443	9.09814	10.6456	10.5411	9.47219	10.1165	9.28871	8.8089	8.74833	9.40876	9.90744	8.20409	9.59678	8.94928	8.97155	10.3657	9.93069	10.1163	9.95335	9.52641	9.50816	9.8617	NA	8.7762	9.31787	8.8575	10.5575	10.4622	9.62016	10.4321	10.0639	10.197	9.78757	9.88648	10.178	10.2252	10.5879
O60271_LHQLS(UniMod_21)GSDQLESTAHSR	LHQLS(UniMod_21)GSDQLESTAHSR	85570_y7_1_LHQLS(UniMod_21)GSDQLESTAHSR_3	10.3274	10.4036	9.08188	8.95306	9.35335	9.12627	10.3594	10.0697	9.38491	9.66397	9.65183	8.37175	8.79843	8.97446	9.2997	7.55202	9.26294	NA	8.40622	10.0062	9.65913	9.79893	9.93577	9.57642	9.0835	9.77424	8.51276	8.19124	8.61743	7.64002	10.2331	9.9463	9.3153	NA	10.2613	10.4446	9.49231	9.57614	10.0849	NA	10.3738
O60271_LHQLS(UniMod_21)GSDQLESTAHSR	LHQLS(UniMod_21)GSDQLESTAHSR	85572_y8_1_LHQLS(UniMod_21)GSDQLESTAHSR_3	8.10086	8.23365	7.40596	7.90243	7.8712	7.74218	8.51473	8.08119	7.25471	8.2409	7.94325	NA	6.58095	7.46504	8.2215	NA	7.31073	7.21232	7.7388	7.66193	7.83846	7.43636	7.97847	7.09345	7.40542	7.77424	NA	NA	8.2024	NA	8.75015	8.19628	8.0352	9.08791	8.77097	8.44464	7.37684	7.51724	NA	NA	8.72992
O60271_NVSTGS(UniMod_21)AENEEK	NVSTGS(UniMod_21)AENEEK	105316_y4_1_NVSTGS(UniMod_21)AENEEK_2	9.23554	9.73615	9.66469	9.58388	9.32018	9.40171	9.97316	9.53122	9.25013	9.1432	9.48382	8.93219	9.68848	9.4353	9.66449	9.82808	10.1743	8.94928	9.14013	8.52443	8.54895	8.53589	8.51215	8.23095	8.47581	5.77424	7.77579	6.60627	8.42479	7.05506	NA	4.73685	6.22784	NA	NA	6.44464	NA	4.93228	NA	6.22521	NA
O60271_NVSTGS(UniMod_21)AENEEK	NVSTGS(UniMod_21)AENEEK	105319_y5_1_NVSTGS(UniMod_21)AENEEK_2	8.9881	8.45604	9.25013	9.48576	8.5464	9.06181	9.22614	9.0168	9.45436	8.63322	9.3418	9.37377	9.66706	8.94309	9.14084	8.65155	9.87566	9.01967	8.89746	8.28996	8.18638	6.95093	8.4639	7.94144	7.78394	NA	NA	5.60627	NA	NA	5.42822	4.73685	5.22784	NA	NA	NA	NA	5.93228	NA	NA	NA
O60271_NVSTGS(UniMod_21)AENEEK	NVSTGS(UniMod_21)AENEEK	105320_y6_1_NVSTGS(UniMod_21)AENEEK_2	8.48281	8.97062	9.20938	7.68004	8.48787	8.09665	8.62597	8.70382	8.20581	7.70033	8.39071	8.37579	9.12527	7.46504	8.22532	8.74466	9.04008	8.94928	7.96983	7.90294	7.70095	6.95093	7.65654	6.35648	NA	NA	6.19083	NA	7.2024	NA	NA	4.73685	5.22784	NA	5.31153	NA	NA	NA	NA	NA	5.72992
O60271_NVSTGS(UniMod_21)AENEEK	NVSTGS(UniMod_21)AENEEK	105323_y9_1_NVSTGS(UniMod_21)AENEEK_2	8.98251	8.23365	8.60759	8.68004	8.13041	8.32331	9.07564	8.77456	8.25242	8.2366	8.65374	8.19522	8.94574	8.23692	8.81028	8.06659	8.93844	8.79346	8.04365	7.78746	7.70095	6.629	7.56343	6.77152	6.89085	5.77424	6.19083	5.60627	NA	NA	NA	NA	5.22784	NA	NA	NA	NA	NA	NA	NA	NA
O60271_NVSTGS(UniMod_21)AENEEK	NVSTGS(UniMod_21)AENEEK	105325_y10_1_NVSTGS(UniMod_21)AENEEK_2	10.9131	11.1678	11.171	10.1724	10.2585	10.9036	11.0488	11.0409	10.2194	9.98813	10.428	10.6912	10.8862	10.185	11.0522	10.3816	10.8933	10.0131	9.96465	9.75123	9.46244	9.32944	NA	9.0122	8.9835	6.77424	NA	7.9282	NA	7.86241	NA	NA	NA	4.62848	NA	NA	NA	NA	NA	NA	NA
O60271_SASQSS(UniMod_21)LDKLDQELK	SASQSS(UniMod_21)LDKLDQELK	121214_y4_1_SASQSS(UniMod_21)LDKLDQELK_3	9.06777	8.45604	9.40596	7.79552	8.5464	6.898	10.0029	9.42019	7.8684	8.41083	7.80574	7.61026	8.69643	7.11712	9.30332	8.06659	8.76192	8.43471	8.40622	8.37242	8.46649	8.43636	7.82647	7.77152	7.25342	NA	NA	NA	7.93936	7.37699	8.59815	9.05534	9.0352	9.15204	7.63346	8.0296	9.1138	9.01974	8.98535	8.54714	NA
O60271_SASQSS(UniMod_21)LDKLDQELK	SASQSS(UniMod_21)LDKLDQELK	121215_y5_1_SASQSS(UniMod_21)LDKLDQELK_3	8.2418	8.64869	8.17149	8.41701	8.28624	7.898	9.1555	8.25111	7.59575	8.04826	8.48382	8.09568	7.69643	7.56458	8.75584	7.55202	8.30892	8.4298	8.50932	8.28591	NA	8.43144	7.11598	7.09345	6.0835	7.77424	7.77579	7.60627	8.61743	6.64002	7.75015	8.82431	8.0352	8.32892	8.11889	7.76657	8.59923	7.93228	7.76296	7.22521	7.72992
O60271_SASQSS(UniMod_21)LDKLDQELK	SASQSS(UniMod_21)LDKLDQELK	121219_y6_1_SASQSS(UniMod_21)LDKLDQELK_3	7.36733	6.64869	7.25395	7.265	8.42374	6.38343	8.82561	7.88854	7.51775	7.2409	8.18426	7.09568	7.31791	7.11712	7.86275	7.06659	7.45184	7.43471	7.96983	7.52443	7.37902	8.32944	6.65654	NA	6.40542	6.77424	6.19083	7.19124	7.93936	7.05506	7.75015	7.73685	7.22784	8.32892	7.8965	7.0296	7.79187	7.25421	NA	7.22521	7.31488
O60271_SASQSS(UniMod_21)LDKLDQELK	SASQSS(UniMod_21)LDKLDQELK	121220_y13_2_SASQSS(UniMod_21)LDKLDQELK_3	9.17141	NA	9.40252	8.79287	9.24795	8.21993	10.2092	9.71862	8.66631	8.41083	9.39071	9.37175	9.03621	9.01357	9.77682	8.83212	9.33848	9.90746	9.00721	8.59154	9.13391	9.3268	8.04886	7.57887	6.66846	NA	NA	NA	8.93936	7.64002	8.59815	8.64374	NA	8.71594	8.63346	8.24215	9.59923	7.51724	NA	NA	8.31488
O60271_SASQSS(UniMod_21)LDKLDQELK	SASQSS(UniMod_21)LDKLDQELK	121223_y8_1_SASQSS(UniMod_21)LDKLDQELK_3	6.1043	NA	NA	6.41701	7.13423	4.57607	7.04355	6.6585	5.66975	6.82586	5.48382	5.28833	6.58095	5.97962	6.37732	4.74466	5.64776	4.62736	6.2363	NA	NA	NA	5.24151	NA	NA	5.77424	NA	5.60627	NA	5.05506	NA	NA	NA	NA	6.31153	5.44464	6.79187	4.93228	6.17799	NA	5.72992
O60292_EVS(UniMod_21)PAPAVAGQSK	EVS(UniMod_21)PAPAVAGQSK	46820_y4_1_EVS(UniMod_21)PAPAVAGQSK_2	8.53725	8.45604	9.54346	7.41701	8.60816	9.09814	9.19556	9.19402	8.39222	8.41083	8.39071	8.74776	8.31791	7.82761	8.5117	7.06659	9.14419	8.62736	7.65134	10.5019	10.3277	9.75435	10.3504	10.0917	10.1237	9.77424	9.36075	10.3612	10.3723	9.91304	9.42822	9.38071	9.39777	8.43583	7.63346	10.0885	8.9618	9.45584	9.34792	NA	9.81739
O60292_EVS(UniMod_21)PAPAVAGQSK	EVS(UniMod_21)PAPAVAGQSK	46822_y5_1_EVS(UniMod_21)PAPAVAGQSK_2	10.2969	9.81861	10.6811	8.73894	9.32018	9.61316	9.98116	10.1214	9.38805	8.88476	9.39071	9.74776	9.57952	8.7	8.74789	8.91459	10.2365	9.67175	9.23487	11.0293	11.0608	10.4091	11.0402	11.0104	10.7471	11.0579	10.2783	10.7762	10.7854	10.7489	10.4282	10.3204	9.8717	9.38337	9.01197	10.0885	9.74607	9.83917	10.763	10.2252	10.4277
O60292_EVS(UniMod_21)PAPAVAGQSK	EVS(UniMod_21)PAPAVAGQSK	46825_y6_1_EVS(UniMod_21)PAPAVAGQSK_2	8.30593	7.97062	8.89138	7.09508	7.54927	8.33096	8.87148	8.77986	8.43529	8.88476	7.94325	7.87329	8.75087	7.11712	7.37732	6.74466	8.52223	8.87528	8.34913	9.78603	9.95969	9.08843	9.75808	9.35648	9.75187	10.0222	9.36075	9.60627	9.93936	9.64002	8.42822	8.98478	7.8128	8.62848	7.63346	9.14508	9.31544	9.57614	NA	9.54714	9.05185
O60292_EVS(UniMod_21)PAPAVAGQSK	EVS(UniMod_21)PAPAVAGQSK	46827_y8_1_EVS(UniMod_21)PAPAVAGQSK_2	10.9003	9.10186	10.83	9.25927	9.96001	10.7654	10.9631	10.9177	9.38909	9.36822	NA	9.53264	10.012	9.08076	9.40623	8.4451	10.7923	NA	8.97155	12.3474	12.2494	11.8094	12.1423	11.9902	11.9964	12.1073	11.3588	12.0766	11.8581	11.8922	10.7502	10.6642	10.7469	10.4086	10.1164	10.4446	10.2149	10.6576	11.3856	11.5471	10.8592
O60292_EVS(UniMod_21)PAPAVAGQSK	EVS(UniMod_21)PAPAVAGQSK	46829_y10_1_EVS(UniMod_21)PAPAVAGQSK_2	7.2418	7.64869	7.99092	6.90243	7.13423	7.824	8.45859	7.95566	6.34782	6.56283	NA	NA	7.45542	6.65769	6.64036	5.74466	8.10511	6.94928	6.65134	9.10939	9.42133	7.95093	9.29765	9.16384	8.66846	9.23367	8.51276	8.9282	9.31787	8.37699	7.75015	8.43729	7.8128	7.7984	7.63346	7.44464	7.79187	8.51724	8.76296	8.22521	8.05185
O60343_HAS(UniMod_21)APSHVQPSDSEK	HAS(UniMod_21)APSHVQPSDSEK	62216_y3_1_HAS(UniMod_21)APSHVQPSDSEK_3	11.8749	12.5828	11.396	10.3556	11.1807	11.7659	11.8941	12.1742	9.68002	9.99197	10.5652	10.3919	11.3354	10.2773	11.7349	9.38852	11.5851	10.8106	10.5843	11.6272	11.6551	11.6215	11.1214	10.9745	10.7886	11.7689	10.1908	10.6486	9.93592	9.44738	11.9117	11.1053	10.6525	11.0507	11.2366	10.8962	11.6522	11.1919	12.4004	10.8073	11.6322
O60343_HAS(UniMod_21)APSHVQPSDSEK	HAS(UniMod_21)APSHVQPSDSEK	62218_b7_2_HAS(UniMod_21)APSHVQPSDSEK_3	11.0673	11.6161	10.8184	9.18254	10.5079	11.2811	11.3617	11.5461	8.73523	9.69564	9.76569	9.70979	10.6731	9.37911	11.1444	8.4451	11.1693	9.87347	9.90917	10.6859	10.8462	10.7265	10.4864	10.014	10.1444	10.5266	NA	NA	NA	8.7502	10.917	10.3175	10.0327	10.2106	10.6283	10.0296	11.1035	10.173	11.6327	9.54714	10.1862
O60343_HAS(UniMod_21)APSHVQPSDSEK	HAS(UniMod_21)APSHVQPSDSEK	62222_b9_2_HAS(UniMod_21)APSHVQPSDSEK_3	10.9311	11.6879	10.7347	9.79287	10.6851	11.0027	11.2557	11.3312	8.8654	9.7297	10.1263	9.81189	10.7686	9.67476	10.8154	NA	11.0767	10.2971	10.3	10.6728	10.8663	11.0007	10.5438	10.2294	10.2686	10.98	NA	9.60627	NA	9.14252	NA	10.0571	10.1798	10.0515	10.4369	9.9682	10.1809	9.97459	11.1322	9.54714	10.7743
O60343_HAS(UniMod_21)APSHVQPSDSEK	HAS(UniMod_21)APSHVQPSDSEK	62229_y6_1_HAS(UniMod_21)APSHVQPSDSEK_3	12.5119	13.2718	12.1315	10.8944	12.1499	12.6708	12.8004	12.9508	10.2976	11.0372	11.4512	10.9655	11.9719	10.989	12.4908	10.3296	12.4058	11.5123	11.4451	12.5111	12.609	12.4555	11.9371	11.4903	11.4482	12.5871	10.7729	11.0966	10.6577	10.7248	12.5915	11.7293	11.8178	11.8953	12.3564	11.1117	12.1419	11.9777	13.3673	11.8371	12.1964
O60343_HAS(UniMod_21)APSHVQPSDSEK	HAS(UniMod_21)APSHVQPSDSEK	62234_y8_1_HAS(UniMod_21)APSHVQPSDSEK_3	10.1657	10.8544	9.69171	NA	9.68443	10.3188	9.99602	10.3818	7.92992	8.48883	9.12767	8.53626	9.41585	8.60967	9.63606	7.32962	9.51519	9.4298	8.93321	9.55501	9.83689	9.67131	9.46021	9.16384	8.8884	9.68113	8.19083	8.9282	7.93936	NA	9.82054	9.43729	9.0352	9.38337	9.31153	NA	9.87731	9.51151	10.4259	9.03256	9.81739
O60343_LGS(UniMod_21)VDSFER	LGS(UniMod_21)VDSFER	85379_y3_1_LGS(UniMod_21)VDSFER_2	9.70746	7.23365	9.91571	7.09508	8.48787	10.2824	9.45859	10.0566	7.15026	7.04826	8.06878	7.28833	9.08143	7.97962	9.18468	7.32962	9.32512	8.21232	8.40622	9.33178	9.28362	8.629	8.97847	8.47196	9.21278	7.77424	7.77579	NA	7.61743	NA	8.59815	10.1947	9.8128	10.212	9.63346	9.44464	10.0013	10.6602	8.17799	8.81017	9.43036
O60343_LGS(UniMod_21)VDSFER	LGS(UniMod_21)VDSFER	85380_y4_1_LGS(UniMod_21)VDSFER_2	11.7305	10.3491	11.4686	9.30453	10.4369	12.551	11.7346	11.7878	8.99031	8.48883	9.29117	9.33272	10.3477	9.88284	11.1039	8.91459	11.0365	9.48534	10.0542	11.1628	11.5665	10.6269	10.9892	10.6507	11.3507	10.0222	NA	8.7762	8.93936	9.64002	10.7136	12.0147	11.0571	11.8314	11.4161	10.1451	11.9484	12.264	9.63743	9.81017	10.6345
O60343_LGS(UniMod_21)VDSFER	LGS(UniMod_21)VDSFER	85382_y5_1_LGS(UniMod_21)VDSFER_2	12.2984	NA	11.8506	9.09293	10.8752	12.9919	12.2608	12.3867	8.8684	8.56283	9.56926	8.93219	10.644	10.1427	11.4033	9.26523	11.7728	9.21232	10.3425	11.4318	11.5331	10.7155	11.2765	10.3806	11.548	10.1666	8.77579	NA	9.7049	9.51449	11.1006	12.5384	12.0042	12.1662	11.4767	10.8709	12.3606	12.6231	9.49992	9.54714	11.1562
O60343_LGS(UniMod_21)VDSFER	LGS(UniMod_21)VDSFER	85385_y7_1_LGS(UniMod_21)VDSFER_2	8.53216	NA	8.17149	6.68004	7.28624	9.24445	8.33306	8.74053	6.15518	5.82586	7.29117	6.61026	6.58095	7.74515	8.14286	6.32962	7.96969	6.62736	NA	8.66193	7.70095	6.629	8.24151	NA	NA	NA	NA	NA	NA	6.05506	8.01319	8.98478	NA	8.43583	8.48146	8.44464	8.79187	8.93228	NA	7.22521	7.31488
O60343_LGS(UniMod_21)VDSFER	LGS(UniMod_21)VDSFER	85386_y8_1_LGS(UniMod_21)VDSFER_2	8.73656	NA	8.17149	NA	6.77166	9.5707	8.68098	8.95253	5.34782	NA	7.48382	5.87329	NA	NA	8.22532	6.32962	8.48426	7.21232	6.82126	8.10939	7.54895	7.43636	8.24151	7.77152	7.40542	6.77424	6.19083	NA	NA	6.64002	7.42822	8.64374	8.68727	8.53537	8.11889	8.0296	8.87934	8.51724	NA	7.22521	8.31488
O60343_LGSVDS(UniMod_21)FER	LGSVDS(UniMod_21)FER	85390_y4_1_LGSVDS(UniMod_21)FER_2	8.1043	5.64869	NA	7.89752	7.54927	8.21993	7.68098	8.19666	6.5101	NA	7.48382	6.61026	7.16591	7.74111	8.30332	6.32962	8.23272	7.21232	7.35178	NA	7.18638	6.629	5.65654	5.77152	6.0835	NA	6.19083	NA	7.2024	6.05506	5.42822	6.32181	7.22784	7.62848	6.31153	6.44464	7.37684	NA	NA	7.22521	5.72992
O60343_LGSVDS(UniMod_21)FER	LGSVDS(UniMod_21)FER	85391_y5_1_LGSVDS(UniMod_21)FER_2	8.58727	6.64869	8.60759	7.265	8.21223	9.15961	7.96109	8.85042	7.25013	6.56283	8.18426	6.87329	5.58095	7.90562	9.44608	NA	7.87015	7.21232	7.65134	6.2025	5.96399	NA	6.24151	6.35648	4.0835	NA	6.19083	6.60627	NA	6.05506	NA	6.32181	NA	7.43583	NA	5.44464	5.79187	6.51724	NA	6.22521	5.72992
O60343_LGSVDS(UniMod_21)FER	LGSVDS(UniMod_21)FER	85392_y6_1_LGSVDS(UniMod_21)FER_2	7.23554	5.64869	7.54346	6.09508	7.28624	8.16104	7.04355	7.49622	NA	5.2409	6.06878	6.28833	5.99599	6.46504	7.96229	4.74466	7.2289	5.62736	6.2363	NA	5.37902	4.629	NA	5.77152	NA	NA	6.19083	NA	5.61743	NA	NA	4.73685	NA	7.7984	6.31153	6.44464	5.79187	NA	NA	NA	5.72992
O60343_LGSVDS(UniMod_21)FER	LGSVDS(UniMod_21)FER	85393_y7_1_LGSVDS(UniMod_21)FER_2	7.86983	5.64869	7.66899	6.41701	7.28624	8.27651	6.68098	7.66615	6.80726	NA	7.48382	6.28833	4.99599	7.56458	8.44771	4.74466	7.31073	6.21232	6.97326	5.78746	4.37902	4.629	6.24151	NA	4.0835	NA	NA	NA	NA	NA	NA	5.73685	6.22784	NA	6.31153	5.44464	5.79187	5.93228	NA	NA	5.72992
O60343_LGSVDS(UniMod_21)FER	LGSVDS(UniMod_21)FER	85394_y8_1_LGSVDS(UniMod_21)FER_2	7.95229	NA	8.17149	7.265	7.42374	8.74026	7.33306	7.58369	5.93279	6.2409	7.80574	5.28833	6.31791	7.82761	8.75319	NA	8.51754	6.21232	NA	NA	5.96399	4.629	5.24151	4.77152	4.0835	NA	6.19083	5.60627	5.61743	NA	5.42822	4.73685	6.22784	6.95041	NA	NA	6.37684	7.51724	6.17799	NA	5.72992
O60504_HPSS(UniMod_21)PSALR	HPSS(UniMod_21)PSALR	65544_y4_1_HPSS(UniMod_21)PSALR_2	7.68926	9.10812	7.08403	6.90243	8.13423	7.746	7.04355	7.95566	7.04826	7.94134	8.06878	6.87329	6.99599	7.24265	8.0554	7.74466	7.76324	7.94928	7.97326	6.52443	6.70095	7.21396	6.65654	4.77152	5.0835	8.09617	7.19083	7.19124	7.61743	6.64002	5.42822	NA	6.22784	5.62848	5.31153	7.0296	6.79187	6.93228	6.17799	NA	7.72992
O60504_HPSS(UniMod_21)PSALR	HPSS(UniMod_21)PSALR	65545_y8_2_HPSS(UniMod_21)PSALR_2	8.1043	8.81861	8.17149	8.265	8.81992	8.89628	8.67607	8.66615	7.93279	8.32836	8.57128	8.53626	7.45542	8.18125	8.63749	7.74466	9.0368	8.3225	8.85893	6.52443	7.83846	6.21396	6.97847	7.35648	5.66846	6.77424	8.19083	8.41363	8.42479	7.37699	6.42822	4.73685	5.22784	6.62848	5.31153	6.44464	6.79187	4.93228	NA	7.81017	6.72992
O60504_HPSS(UniMod_21)PSALR	HPSS(UniMod_21)PSALR	65547_y5_1_HPSS(UniMod_21)PSALR_2	10.2826	NA	10.0548	10.0919	10.4001	10.8624	10.1529	10.4773	10.0263	9.93605	NA	10.1651	NA	9.86156	10.5218	9.64926	10.2657	10.2971	10.3425	7.2025	7.54895	6.95093	6.4639	6.77152	4.0835	7.3592	6.19083	7.19124	7.93936	7.64002	5.42822	5.73685	6.22784	5.62848	NA	5.44464	4.79187	4.93228	6.17799	6.22521	6.72992
O60504_HPSS(UniMod_21)PSALR	HPSS(UniMod_21)PSALR	65549_y7_1_HPSS(UniMod_21)PSALR_2	9.20703	9.10812	8.78182	8.73619	9.20861	9.87288	9.11794	9.01829	8.76929	8.76446	9.80403	8.98877	7.99599	8.56229	9.05325	8.83212	9.2289	7.94928	9.23056	6.2025	NA	NA	6.4639	5.77152	4.0835	NA	6.19083	NA	6.61743	7.05506	NA	4.73685	6.22784	4.62848	6.31153	5.44464	5.79187	NA	NA	NA	NA
O60504_HPSS(UniMod_21)PSALR	HPSS(UniMod_21)PSALR	65550_y8_1_HPSS(UniMod_21)PSALR_2	6.95229	7.64869	7.78447	7.265	8.13423	8.16104	7.04355	8.30112	7.59575	6.56283	7.80574	7.61026	5.99599	7.46504	7.51483	7.55202	7.87015	7.62736	7.89926	4.2025	NA	4.629	NA	4.77152	NA	5.77424	NA	7.19124	7.2024	6.05506	NA	4.73685	5.22784	4.62848	NA	6.44464	NA	NA	6.17799	NA	5.72992
O60551_GS(UniMod_21)PGGYLGAK	GS(UniMod_21)PGGYLGAK	60028_y8_2_GS(UniMod_21)PGGYLGAK_2	8.73656	10.1723	8.60759	6.68004	6.77166	8.16104	8.51748	8.49622	5.93279	7.04826	6.48382	NA	7.16591	6.65769	7.96229	NA	8.23082	NA	5.65134	7.00985	7.18638	6.21396	6.24151	6.35648	6.89085	6.77424	7.77579	NA	NA	NA	8.75015	9.32181	9.3153	8.43583	8.8965	8.90407	8.87934	9.18021	NA	9.54714	9.31488
O60551_GS(UniMod_21)PGGYLGAK	GS(UniMod_21)PGGYLGAK	60029_y4_1_GS(UniMod_21)PGGYLGAK_2	8.91165	7.97062	8.47635	6.41701	6.77166	8.33096	8.33306	8.45042	5.66975	6.82586	6.06878	7.09568	6.80334	5.65769	7.0554	5.74466	8.10719	6.94928	4.65134	7.51754	6.37902	7.43636	7.35698	7.09345	5.0835	NA	7.19083	NA	7.2024	7.37699	9.67615	9.12917	8.22784	9.0208	9.21843	8.90407	7.9618	8.93228	8.17799	9.81017	8.05185
O60551_GS(UniMod_21)PGGYLGAK	GS(UniMod_21)PGGYLGAK	60031_y6_1_GS(UniMod_21)PGGYLGAK_2	8.36733	9.45604	7.40596	6.41701	7.41748	7.824	7.57407	7.49622	6.66975	7.41083	6.80574	6.61026	7.80334	5.97962	7.64036	5.74466	8.34644	7.21232	NA	7.00985	7.18638	6.629	6.65654	7.09345	7.0835	8.09617	8.51276	NA	8.2024	7.05506	9.51569	9.32181	8.39777	8.53537	8.48146	9.25199	8.59923	NA	8.17799	8.81017	8.31488
O60551_GS(UniMod_21)PGGYLGAK	GS(UniMod_21)PGGYLGAK	60032_y7_1_GS(UniMod_21)PGGYLGAK_2	9.86882	10.4536	9.88524	8.00197	7.42374	10.2295	9.54471	10.0435	6.93279	7.41083	7.29117	NA	9.0383	7.11712	9.41127	6.74466	9.37957	7.62736	6.65134	9.10939	8.54895	8.43636	8.23864	7.09345	8.25342	9.3592	9.19083	8.7762	7.61743	8.05506	10.4726	10.7781	10.0352	10.6263	10.6657	9.83696	10.6942	10.9312	10.4259	11.2696	10.3738
O60551_GS(UniMod_21)PGGYLGAK	GS(UniMod_21)PGGYLGAK	60033_y8_1_GS(UniMod_21)PGGYLGAK_2	8.36733	9.34913	7.40596	6.68004	6.28624	8.48297	8.26595	7.95566	5.34782	7.04826	6.48382	6.28833	6.99599	4.65769	7.37732	4.74466	7.58636	6.21232	4.65134	NA	5.37902	6.629	7.11598	4.77152	6.0835	6.77424	8.51276	7.19124	5.61743	NA	9.88766	8.32181	7.54977	7.62848	7.31153	9.25199	7.37684	8.51724	8.17799	8.81017	7.31488
O60566_NKS(UniMod_21)PPADPPR	NKS(UniMod_21)PPADPPR	99500_y3_1_NKS(UniMod_21)PPADPPR_2	11.0221	11.1034	10.8491	10.9471	9.47888	10.657	9.2295	11.0887	10.0976	10.9888	10.5437	10.0394	10.4021	9.14649	10.8192	9.20409	10.5927	10.0868	9.83267	10.8722	10.9137	9.94749	9.53686	10.2634	9.78261	8.58159	NA	8.60627	8.78736	9.14252	7.01319	NA	5.22784	5.62848	NA	NA	NA	NA	6.17799	6.22521	NA
O60566_NKS(UniMod_21)PPADPPR	NKS(UniMod_21)PPADPPR	99502_b3_1_NKS(UniMod_21)PPADPPR_2	7.1043	8.23365	8.25395	8.00197	7.54927	7.38343	6.19556	7.49622	7.15518	8.2409	6.80574	8.09568	7.16591	6.97962	8.0554	7.06659	7.87015	7.79728	6.65134	8.72606	8.18638	7.21396	5.97847	7.09345	7.40542	8.09617	NA	7.60627	7.93936	7.86241	5.42822	4.73685	5.22784	NA	6.31153	NA	4.79187	4.93228	NA	NA	5.72992
O60566_NKS(UniMod_21)PPADPPR	NKS(UniMod_21)PPADPPR	99503_y6_1_NKS(UniMod_21)PPADPPR_2	7.1043	7.23365	6.40596	6.68004	5.96431	5.57607	6.19556	6.95566	5.93279	6.82586	5.48382	6.28833	6.80334	5.24265	7.51483	5.74466	6.76324	6.62736	4.65134	7.52443	7.37902	6.21396	NA	5.77152	5.0835	7.3592	NA	5.60627	NA	NA	NA	4.73685	NA	NA	NA	NA	NA	4.93228	NA	NA	NA
O60566_NKS(UniMod_21)PPADPPR	NKS(UniMod_21)PPADPPR	99504_y7_1_NKS(UniMod_21)PPADPPR_2	8.73656	7.97062	8.54346	8.48412	7.77166	8.38343	7.04355	8.40311	7.59575	8.32836	7.80574	8.19522	7.69643	6.46504	7.96229	6.74466	8.0585	7.43471	7.2363	8.6588	8.54895	7.43636	7.24151	7.09345	7.0835	7.3592	NA	7.19124	6.61743	7.37699	NA	NA	NA	4.62848	NA	NA	NA	NA	6.17799	NA	NA
O60566_NKS(UniMod_21)PPADPPR	NKS(UniMod_21)PPADPPR	99506_b7_1_NKS(UniMod_21)PPADPPR_2	8.58727	8.64869	8.08403	8.4874	6.96431	7.66354	7.04355	8.25111	8.04562	8.04826	8.29117	6.61026	7.69643	6.46504	8.5117	7.06659	7.81769	8.3278	7.11077	8.90294	8.07946	7.21396	7.11598	6.77152	7.0835	NA	NA	7.19124	NA	6.05506	NA	NA	NA	NA	NA	NA	NA	NA	NA	6.22521	NA
O60716_APS(UniMod_21)RQDVYGPQPQVR	APS(UniMod_21)RQDVYGPQPQVR	10063_y6_2_APS(UniMod_21)RQDVYGPQPQVR_3	6.1043	6.64869	4.08403	5.09508	NA	4.57607	5.45859	5.49622	3.34782	4.2409	5.48382	NA	4.99599	5.65769	5.64036	5.74466	4.0628	4.62736	5.65134	9.05335	8.83846	9.02132	8.82456	8.85898	7.78394	8.3592	8.19083	9.41363	8.78736	8.96195	NA	NA	NA	7.21344	6.31153	5.44464	4.79187	4.93228	NA	NA	NA
O60716_APS(UniMod_21)RQDVYGPQPQVR	APS(UniMod_21)RQDVYGPQPQVR	10070_y4_1_APS(UniMod_21)RQDVYGPQPQVR_3	8.36733	9.45604	7.78447	8.00197	7.96431	7.57607	9.42383	9.96654	6.66975	8.99579	8.39071	7.61026	7.69643	7.97962	8.8603	8.20409	8.3482	7.43471	8.29519	11.7197	12.0907	12.2552	12.1001	11.8386	10.9725	12.146	12.436	12.4494	12.4954	12.062	8.23558	7.90678	10.182	10.0192	8.48146	9.25199	7.59923	9.83917	9.63743	10.6846	9.72992
O60716_APS(UniMod_21)RQDVYGPQPQVR	APS(UniMod_21)RQDVYGPQPQVR	10074_y6_1_APS(UniMod_21)RQDVYGPQPQVR_3	6.58972	7.23365	6.89138	6.90243	5.54927	6.746	7.96109	7.95566	5.66975	6.56283	6.48382	6.28833	5.58095	NA	7.51483	5.74466	6.23272	7.43471	7.11077	10.2427	10.5073	10.7325	10.8207	10.3261	9.43937	10.4181	10.2783	10.6937	11.0098	10.4474	5.42822	6.73685	8.39777	8.95041	6.31153	NA	5.79187	8.51724	NA	8.54714	7.31488
O60716_APS(UniMod_21)RQDVYGPQPQVR	APS(UniMod_21)RQDVYGPQPQVR	10077_y7_1_APS(UniMod_21)RQDVYGPQPQVR_3	8.30593	8.23365	6.89138	6.09508	6.77166	NA	7.96109	8.4482	NA	NA	NA	NA	6.99599	5.97962	7.51483	6.74466	6.23272	8.08679	6.65134	10.3484	10.547	10.4351	10.5577	10.4968	9.91639	10.472	10.8347	11.0641	11.6387	10.3405	8.01319	6.32181	8.92828	8.08791	8.11889	6.44464	5.79187	8.1022	8.49992	9.39513	8.31488
O60716_APS(UniMod_21)RQDVYGPQPQVR	APS(UniMod_21)RQDVYGPQPQVR	10080_y8_1_APS(UniMod_21)RQDVYGPQPQVR_3	5.36733	6.64869	6.08403	5.68004	NA	NA	7.04355	7.66615	4.93279	6.56283	6.80574	4.28833	6.99599	5.65769	5.0554	6.32962	5.0628	NA	6.2363	9.1071	9.42342	9.27286	9.60741	9.41537	8.83838	8.77424	9.36075	9.99859	10.0769	9.69891	5.42822	4.73685	6.22784	6.95041	7.31153	6.44464	6.37684	6.93228	6.17799	8.22521	6.72992
O60716_GSLAS(UniMod_21)LDSLRK	GSLAS(UniMod_21)LDSLRK	59824_y4_1_GSLAS(UniMod_21)LDSLRK_2	7.36733	7.64869	7.40596	4.09508	6.28624	8.70339	7.57407	8.57761	6.51775	4.2409	6.80574	NA	6.80334	6.97962	7.64036	4.74466	7.15026	6.21232	5.2363	9.69282	10.3993	10.2423	9.26845	9.29209	8.54293	9.3592	9.99818	10.0626	10.141	9.64002	7.01319	7.05878	8.92828	9.32892	6.8965	7.0296	7.59923	8.1022	9.17799	8.81017	7.31488
O60716_GSLAS(UniMod_21)LDSLRK	GSLAS(UniMod_21)LDSLRK	59825_y5_1_GSLAS(UniMod_21)LDSLRK_2	8.1043	7.97062	8.25395	4.09508	7.77166	8.53027	8.04355	8.98808	6.93279	6.2409	8.06878	5.87329	6.99599	5.97962	8.69925	6.32962	7.96969	7.79728	6.65134	9.75416	10.1591	10.1792	9.76208	9.72571	9.36714	9.09617	9.99818	9.9282	10.4248	9.64002	7.42822	7.90678	9.92828	9.48646	6.8965	8.0296	7.9618	9.01974	8.17799	8.81017	8.05185
O60716_GSLAS(UniMod_21)LDSLRK	GSLAS(UniMod_21)LDSLRK	59826_y6_1_GSLAS(UniMod_21)LDSLRK_2	7.68467	7.97062	7.54346	4.09508	NA	7.16104	7.96109	8.74234	4.93279	4.2409	7.48382	5.28833	6.58095	NA	7.22532	4.74466	5.64776	5.62736	5.97326	8.59482	9.13391	9.21396	8.56343	8.67841	7.78394	8.3592	9.51276	9.30142	9.7049	9.05506	NA	6.73685	9.39777	8.62848	7.31153	7.0296	NA	8.73963	NA	8.81017	7.31488
O60716_GSLAS(UniMod_21)LDSLRK	GSLAS(UniMod_21)LDSLRK	59827_y7_1_GSLAS(UniMod_21)LDSLRK_2	7.2418	8.64869	6.08403	4.09508	5.96431	6.898	7.33306	6.66615	5.93279	5.82586	7.29117	NA	6.31791	5.97962	6.64036	4.74466	6.23272	5.62736	5.65134	8.10939	7.70095	8.08843	7.56343	6.77152	6.0835	8.3592	7.19083	8.41363	8.42479	NA	NA	5.73685	8.0352	8.21344	5.31153	7.0296	7.37684	7.25421	6.17799	7.22521	5.72992
O60716_GSLAS(UniMod_21)LDSLRK	GSLAS(UniMod_21)LDSLRK	59828_y8_1_GSLAS(UniMod_21)LDSLRK_2	NA	7.23365	8.25013	NA	6.54927	7.57607	NA	8.98349	4.34782	NA	6.80574	4.28833	4.99599	5.65769	7.64036	4.74466	4.64776	6.21232	4.65134	NA	8.54513	8.95093	7.4639	8.23095	6.89085	NA	7.19083	7.60627	8.2024	7.37699	NA	NA	6.8128	6.62848	NA	5.44464	5.79187	NA	NA	7.22521	NA
O60716_HYEDGYPGGSDNYGS(UniMod_21)LSR	HYEDGYPGGSDNYGS(UniMod_21)LSR	67631_y5_1_HYEDGYPGGSDNYGS(UniMod_21)LSR_3	9.50899	8.64869	8.83892	8.95306	8.35662	10.1978	8.19556	8.54062	8.20581	8.76446	8.80574	8.09568	8.45229	7.46504	8.69925	8.55202	7.58636	7.94928	8.29519	11.4786	11.4786	11.1451	11.1816	11.5441	11.0394	11.444	10.6503	11.5803	11.5683	11.0953	10.6743	11.2537	10.781	10.7568	10.7378	10.5321	10.6499	10.7124	9.98043	9.81017	11.0875
O60716_HYEDGYPGGSDNYGS(UniMod_21)LSR	HYEDGYPGGSDNYGS(UniMod_21)LSR	67633_b5_1_HYEDGYPGGSDNYGS(UniMod_21)LSR_3	8.68926	8.23365	7.66899	7.79552	8.35662	9.50456	7.68098	8.25111	7.87139	7.70033	8.39071	8.37579	7.16591	7.11712	8.0554	8.06659	7.45512	8.08679	6.97326	11.8395	12.1095	11.9505	12.008	11.7157	11.3855	11.6534	11.0488	12.4069	12.1484	11.9047	10.4726	10.5685	11.1575	10.1203	10.4389	9.9682	10.858	10.1417	10.0849	10.1321	10.6345
O60716_HYEDGYPGGSDNYGS(UniMod_21)LSR	HYEDGYPGGSDNYGS(UniMod_21)LSR	67634_y12_2_HYEDGYPGGSDNYGS(UniMod_21)LSR_3	9.8668	9.45604	9.33196	9.00197	8.77166	10.2144	9.60155	9.53853	8.74014	8.41083	9.06878	8.61026	8.24391	8.18125	8.86275	9.32962	8.84166	8.08679	8.17191	11.7857	12.0562	11.7792	11.7082	11.764	11.2836	11.5779	10.5831	12.3833	12.1039	11.6641	10.917	10.7109	10.7499	10.51	11.012	10.8022	10.6499	10.5172	10.4259	10.4731	10.8998
O60716_HYEDGYPGGSDNYGS(UniMod_21)LSR	HYEDGYPGGSDNYGS(UniMod_21)LSR	67636_y6_1_HYEDGYPGGSDNYGS(UniMod_21)LSR_3	8.58727	NA	8.33196	7.90243	7.13423	8.16104	7.96109	7.58369	7.43529	7.94134	7.65374	7.74776	6.99599	NA	7.86275	8.06659	7.58636	7.43471	7.11077	9.92782	10.4203	10.5093	10.0595	10.124	9.77997	9.94416	9.77579	11.0325	10.4754	9.96195	9.51569	9.26041	8.8128	9.20771	9.95539	8.61456	8.87934	9.3246	9.87843	8.22521	9.63681
O60716_HYEDGYPGGSDNYGS(UniMod_21)LSR	HYEDGYPGGSDNYGS(UniMod_21)LSR	67637_b6_1_HYEDGYPGGSDNYGS(UniMod_21)LSR_3	NA	8.23365	NA	NA	7.77166	NA	NA	NA	8.30202	8.88476	8.73174	7.87329	NA	7.24265	7.86275	8.06659	7.38473	7.43471	NA	13.5721	13.8755	13.7518	NA	NA	13.0754	NA	12.5584	13.9359	13.7655	NA	11.1793	11.416	12.2655	10.7753	11.193	10.8337	10.9589	11.5692	10.9829	11.0808	11.9913
O60716_VGGS(UniMod_21)SVDLHR	VGGS(UniMod_21)SVDLHR	155841_y3_1_VGGS(UniMod_21)SVDLHR_2	6.78237	7.23365	7.08403	NA	6.28624	6.16104	NA	6.95566	NA	7.70033	7.06878	7.09568	7.16591	NA	NA	7.32962	7.81769	NA	7.55823	12.3296	12.5363	12.6352	12.0601	11.9726	12.1763	12.8956	12.2311	13.3892	12.9462	13.4174	11.2575	11.4153	11.9757	10.9985	10.9526	11.5915	10.9985	11.3847	11.7601	11.9775	11.7017
O60716_VGGS(UniMod_21)SVDLHR	VGGS(UniMod_21)SVDLHR	155842_y9_2_VGGS(UniMod_21)SVDLHR_2	7.36733	NA	NA	6.90243	NA	NA	7.87363	7.58369	7.74014	NA	NA	6.28833	8.3883	6.82761	7.51483	7.32962	7.64776	7.62736	7.55823	9.6588	9.83533	10.0553	9.93754	9.29508	9.32599	10.0962	10.1908	10.7762	10.5716	10.3387	10.1287	10.3204	9.98273	9.53537	9.70385	9.44464	9.92116	10.0177	9.98535	10.5471	10.5373
O60716_VGGS(UniMod_21)SVDLHR	VGGS(UniMod_21)SVDLHR	155843_y4_1_VGGS(UniMod_21)SVDLHR_2	7.78237	8.81861	7.66899	7.68004	6.77166	7.16104	7.19556	7.40311	8.30202	7.04826	6.80574	6.61026	NA	NA	7.51483	NA	7.0628	NA	8.11077	12.3824	12.4211	12.6458	12.0676	12.0459	12.0474	12.5987	12.629	13.2573	12.9746	13.3165	11.2815	11.1053	11.5079	10.6242	11.1648	11.5076	11.1249	11.5079	11.8191	12.0326	12.0638
O60716_VGGS(UniMod_21)SVDLHR	VGGS(UniMod_21)SVDLHR	155844_y5_1_VGGS(UniMod_21)SVDLHR_2	6.1043	7.64869	5.66899	5.09508	4.96431	5.57607	6.19556	6.66615	6.51775	6.2409	6.06878	5.28833	7.31791	6.24265	6.0554	6.32962	5.64776	7.43471	7.35178	10.7636	11.1377	11.1733	10.8734	10.4399	10.6286	11.2005	11.0464	11.6693	11.395	11.997	9.82054	9.77289	10.6169	9.53537	8.77097	9.9682	9.54676	10.1399	9.98043	10.6142	10.5879
O60716_VGGS(UniMod_21)SVDLHR	VGGS(UniMod_21)SVDLHR	155846_y6_1_VGGS(UniMod_21)SVDLHR_2	6.78237	6.64869	5.66899	NA	NA	5.898	7.87363	7.19666	7.51775	7.2409	6.06878	NA	7.44916	6.65769	7.22532	7.06659	7.58636	8.08679	7.55823	10.8381	10.9063	11.0962	10.6694	10.3188	10.414	10.9035	11.4351	11.9187	11.2599	11.801	10.126	10.0223	10.3532	9.27234	9.70385	9.83696	9.31544	10.0157	10.4259	10.7458	10.1894
O60716_VGGSSVDLHR_Phospho_1	VGGSSVDLHR_Phospho_1	70484_y4_1_VGGS(UniMod_21)SVDLHR_2	7.58972	8.81861	7.54346	7.68004	6.77166	7.16104	7.45859	7.74415	8.30202	7.2409	6.80574	7.09568	6.99599	6.46504	7.64036	6.74466	7.15026	7.43471	8.11077	12.3973	12.4211	12.6458	12.0676	12.0459	12.0474	12.5987	12.629	13.2573	12.9746	13.2928	11.2046	11.1053	11.5079	10.6014	11.1648	11.5502	11.1249	11.5079	11.8191	11.9801	12.0638
O60716_VGGSSVDLHR_Phospho_1	VGGSSVDLHR_Phospho_1	70485_y5_1_VGGS(UniMod_21)SVDLHR_2	6.1043	7.64869	NA	5.09508	4.96431	5.57607	6.68098	6.66615	6.51775	6.56283	6.06878	5.28833	7.31791	6.24265	6.0554	6.32962	6.38473	7.43471	7.35178	10.7788	11.1377	11.1733	10.8734	10.4399	10.6286	11.2005	11.0464	11.6693	11.395	11.9852	9.67615	9.77289	10.6169	9.43583	9.01197	9.9682	9.54676	10.1784	9.98043	10.6815	10.5879
O60716_VGGSSVDLHR_Phospho_1	VGGSSVDLHR_Phospho_1	70488_y3_1_VGGSS(UniMod_21)VDLHR_2	5.78237	7.23365	6.89138	5.68004	6.28624	6.16104	6.87363	7.08119	6.93279	7.82586	7.06878	7.09568	7.16591	NA	NA	7.32962	8.017	7.21232	7.55823	12.345	12.5363	12.6352	12.0601	11.9726	12.171	12.8956	12.2311	13.3892	12.9462	13.413	11.2058	11.4153	11.9757	10.9985	11.0093	11.6117	10.9985	11.4333	11.7899	11.9775	11.7017
O60716_VGGSSVDLHR_Phospho_1	VGGSSVDLHR_Phospho_1	70491_y4_1_VGGSS(UniMod_21)VDLHR_2	7.58972	8.81861	7.54346	7.68004	6.77166	7.16104	7.45859	7.74415	8.30202	7.2409	6.80574	7.09568	6.99599	6.46504	7.51483	NA	7.15026	7.43471	8.11077	12.3973	12.4211	12.6458	12.0676	12.0459	12.0474	12.5987	12.629	13.2573	12.9746	13.2928	11.2046	11.1053	11.5079	10.6242	11.1648	11.5502	11.1249	11.5079	11.8191	11.9801	12.0638
O60716_VGGSSVDLHR_Phospho_1	VGGSSVDLHR_Phospho_1	70492_y5_1_VGGSS(UniMod_21)VDLHR_2	6.1043	7.64869	NA	5.09508	4.96431	5.57607	6.68098	6.66615	6.51775	6.56283	6.06878	5.28833	7.31791	6.24265	6.0554	6.32962	6.38473	7.43471	7.35178	10.7788	11.1377	11.1733	10.8734	10.4399	10.6286	11.2005	11.0464	11.6693	11.395	11.9852	9.67615	9.77289	10.6169	9.53537	9.01197	9.9682	9.54676	10.1784	9.98043	10.6815	10.5879
O60763_DLGHPVEEEDELES(UniMod_21)GDQEDEDDESEDPGK	DLGHPVEEEDELES(UniMod_21)GDQEDEDDESEDPGK	23037_y4_1_DLGHPVEEEDELES(UniMod_21)GDQEDEDDESEDPGK_3	10.3493	9.10812	9.47471	10.1153	11.2875	10.4668	9.73161	10.5679	NA	10.5395	10.6708	10.3296	12.6074	11.5121	10.7352	9.06659	11.8969	11.1177	11.7601	11.9672	12.132	11.3268	10.2529	11.9543	12.0468	9.3592	8.99818	8.60627	10.2613	10.9608	10.0132	12.26	10.3571	11.8486	10.8003	10.3026	12.0591	11.8681	9.49992	10.2252	10.1894
O60763_DLGHPVEEEDELES(UniMod_21)GDQEDEDDESEDPGK	DLGHPVEEEDELES(UniMod_21)GDQEDEDDESEDPGK	23042_y6_1_DLGHPVEEEDELES(UniMod_21)GDQEDEDDESEDPGK_3	10.1017	NA	9.40424	9.55451	10.8758	9.70339	8.96109	10.1207	10.5029	9.99452	10.3641	10.0684	11.9634	11.1798	10.2424	9.13698	11.2267	10.4087	11.1927	11.5907	11.6279	10.8169	9.91976	11.337	11.6922	NA	9.19083	8.41363	10.5716	10.7529	10.0103	12.005	10.1754	11.2799	10.4815	10.5321	11.8089	11.731	NA	9.81017	10.1894
O60763_DLGHPVEEEDELES(UniMod_21)GDQEDEDDESEDPGK	DLGHPVEEEDELES(UniMod_21)GDQEDEDDESEDPGK	23050_b10_1_DLGHPVEEEDELES(UniMod_21)GDQEDEDDESEDPGK_3	8.86983	NA	8.08403	8.55139	9.68833	8.74409	8.45859	9.0153	8.99031	9.2853	9.12767	8.45825	10.7043	9.538	9.0554	7.32962	10.0644	9.67175	10.4126	10.533	10.5857	9.6247	8.46144	10.468	10.6439	NA	NA	7.60627	9.42479	9.30299	NA	10.7347	8.8128	10.1491	8.63346	8.44464	10.6451	10.387	7.76296	8.22521	8.89985
O60763_DLGHPVEEEDELES(UniMod_21)GDQEDEDDESEDPGK	DLGHPVEEEDELES(UniMod_21)GDQEDEDDESEDPGK	23052_b11_1_DLGHPVEEEDELES(UniMod_21)GDQEDEDDESEDPGK_3	8.94847	NA	7.99092	9.2224	10.5276	8.53027	8.51748	9.10813	9.22463	9.52454	8.87613	9.37377	10.9097	10.6737	9.22341	8.32962	10.5975	9.83495	NA	11.0402	10.8936	NA	8.82073	10.8721	11.2672	7.77424	7.19083	7.60627	NA	NA	8.42822	11.2826	9.13473	NA	9.21843	NA	11.1956	10.5086	7.76296	8.22521	9.18935
O60763_DLGHPVEEEDELES(UniMod_21)GDQEDEDDESEDPGK	DLGHPVEEEDELES(UniMod_21)GDQEDEDDESEDPGK	23053_b12_1_DLGHPVEEEDELES(UniMod_21)GDQEDEDDESEDPGK_3	8.1043	7.23365	7.40596	7.55451	9.24618	NA	7.68098	8.25111	8.96113	8.32836	8.06878	7.74776	10.2761	9.53684	7.96229	7.32962	9.78422	8.87528	9.70817	9.72007	9.92922	9.3268	7.82647	NA	9.83329	6.77424	NA	7.19124	8.61743	8.22498	7.75015	10.1259	8.22784	8.95041	7.8965	7.44464	10.1461	9.51438	NA	NA	7.72992
O60763_DLGHPVEEEDELESGDQEDEDDES(UniMod_21)EDPGK	DLGHPVEEEDELESGDQEDEDDES(UniMod_21)EDPGK	23056_y4_1_DLGHPVEEEDELESGDQEDEDDES(UniMod_21)EDPGK_3	10.3493	9.10812	9.47471	10.1153	11.2875	11.3999	9.70652	10.5572	10.9869	10.5395	10.8389	10.3296	10.2619	11.5121	10.7352	9.38852	11.8969	11.0351	11.8213	11.92	12.132	11.3543	11.9562	11.9543	12.0754	9.3592	9.19083	9.0657	11.4491	10.8612	10.1831	12.26	10.9283	12.1591	10.8321	10.3515	12.0777	12.7625	9.76296	10.4731	10.3738
O60763_DLGHPVEEEDELESGDQEDEDDES(UniMod_21)EDPGK	DLGHPVEEEDELESGDQEDEDDES(UniMod_21)EDPGK	23057_b4_1_DLGHPVEEEDELESGDQEDEDDES(UniMod_21)EDPGK_3	10.651	10.6487	10.6797	10.6757	11.7444	11.4995	10.3776	10.5685	11.5292	11.1449	11.02	10.4573	10.9474	11.6663	11.0294	9.74251	12.1673	11.3936	12.284	12.4147	12.2158	11.6905	12.266	12.3048	12.4821	10.4747	10.1908	10.1298	12.1402	11.5106	10.9828	12.6169	11.853	12.4906	10.7694	11.2775	12.4198	13.0465	11.3073	10.6175	11.3149
O60763_DLGHPVEEEDELESGDQEDEDDES(UniMod_21)EDPGK	DLGHPVEEEDELESGDQEDEDDES(UniMod_21)EDPGK	23059_b7_1_DLGHPVEEEDELESGDQEDEDDES(UniMod_21)EDPGK_3	9.24024	8.45604	8.60759	9.2631	10.3533	10.0906	8.82782	8.62354	9.36808	9.56283	9.57128	8.98612	8.69643	10.1272	9.3408	8.74466	10.066	9.71482	10.5508	10.2665	10.5249	9.9832	10.4942	10.602	10.7773	9.23367	8.51276	9.0657	10.5197	10.1843	10.1831	10.983	9.8717	10.8926	10.1189	9.44464	10.8964	11.5279	9.17799	9.22521	10.3149
O60763_DLGHPVEEEDELESGDQEDEDDES(UniMod_21)EDPGK	DLGHPVEEEDELESGDQEDEDDES(UniMod_21)EDPGK	23061_b8_1_DLGHPVEEEDELESGDQEDEDDES(UniMod_21)EDPGK_3	9.39567	NA	9.16947	9.00197	10.0497	10.2445	8.51748	9.30358	9.55449	9.04826	9.65374	9.24253	9.1233	9.97618	9.54725	8.20409	10.0444	9.21232	10.4648	10.5907	10.9307	10.3001	10.4608	11.0727	10.9332	8.09617	8.99818	NA	10.4248	10.1824	9.67615	11.2241	9.8128	10.8737	9.70385	9.5321	10.6976	11.0772	9.87843	9.03256	8.89985
O60763_DLGHPVEEEDELESGDQEDEDDES(UniMod_21)EDPGK	DLGHPVEEEDELESGDQEDEDDES(UniMod_21)EDPGK	23063_b11_1_DLGHPVEEEDELESGDQEDEDDES(UniMod_21)EDPGK_3	8.94847	NA	7.99092	9.2224	10.5276	10.5119	8.57407	9.0168	9.70034	9.52454	9.2387	9.37377	9.35354	NA	9.22341	8.55202	10.5975	9.7128	11.1584	10.9888	10.8936	10.5776	10.8087	10.8721	11.2869	7.77424	NA	7.60627	10.3698	10.2627	8.59815	11.2826	9.47577	11.3263	9.21843	NA	11.2458	11.7968	NA	8.22521	9.18935
O60784_AADRLPNLSS(UniMod_21)PSAEGPPGPPSGPAPR	AADRLPNLSS(UniMod_21)PSAEGPPGPPSGPAPR	401_y11_2_AADRLPNLSS(UniMod_21)PSAEGPPGPPSGPAPR_3	8.91165	9.55558	8.83892	9.38048	9.0087	7.66354	9.65499	9.40082	9.59304	9.82586	9.48167	9.14394	NA	8.97962	9.18271	9.83212	9.24885	9.75664	9.50695	11.1037	11.4497	11.4047	10.521	10.4981	9.86361	12.3441	11.9982	10.6937	10.7467	10.1843	10.5157	10.4905	10.6202	11.0027	9.70385	10.73	10.1826	10.7891	11.4634	11.2252	10.6368
O60784_AADRLPNLSS(UniMod_21)PSAEGPPGPPSGPAPR	AADRLPNLSS(UniMod_21)PSAEGPPGPPSGPAPR	411_y8_1_AADRLPNLSS(UniMod_21)PSAEGPPGPPSGPAPR_3	8.1043	8.45604	8.40596	8.18254	8.13423	7.824	8.51748	8.40311	8.47711	8.99579	8.73174	8.19522	8.16591	8.2988	8.69925	8.83212	8.52223	8.62736	8.60553	10.3904	10.9278	10.5302	10.0464	9.47196	9.36537	11.631	10.8913	10.3612	10.0769	8.96195	8.75015	9.82027	9.68727	10.3289	9.48146	10.252	8.79187	10.3569	9.98535	10.3127	9.97785
O60784_AADRLPNLSS(UniMod_21)PSAEGPPGPPSGPAPR	AADRLPNLSS(UniMod_21)PSAEGPPGPPSGPAPR	412_y9_1_AADRLPNLSS(UniMod_21)PSAEGPPGPPSGPAPR_3	8.03029	8.45604	8.08403	9.13739	8.13423	7.66354	9.08308	8.25111	8.63323	9.09651	8.57128	9.09568	7.80334	NA	9.09979	8.74466	8.14824	8.62736	8.55594	10.0569	10.4192	10.1807	9.5839	9.81383	8.99039	11.0962	NA	9.60627	10.0098	NA	NA	9.68883	9.13473	9.53537	8.8965	9.44464	9.1138	10.1022	10.0849	9.92565	9.43036
O60784_AADRLPNLSS(UniMod_21)PSAEGPPGPPSGPAPR	AADRLPNLSS(UniMod_21)PSAEGPPGPPSGPAPR	415_y10_1_AADRLPNLSS(UniMod_21)PSAEGPPGPPSGPAPR_3	8.1043	9.10812	8.66899	8.4874	8.21223	7.27651	8.91594	8.70196	8.87139	9.32634	8.80574	8.87043	NA	8.46013	8.57896	8.99259	8.38473	9.01967	9.32107	10.7527	11.6463	11.0319	10.4804	9.76937	9.66416	12.5253	11.9697	10.3014	9.86536	10.0551	9.51569	9.38071	9.13473	10.4602	9.31153	NA	9.87731	9.63007	10.4999	10.3127	9.89985
O60784_AADRLPNLSS(UniMod_21)PSAEGPPGPPSGPAPR	AADRLPNLSS(UniMod_21)PSAEGPPGPPSGPAPR	417_y11_1_AADRLPNLSS(UniMod_21)PSAEGPPGPPSGPAPR_3	7.78237	NA	7.99092	NA	7.28624	7.27651	8.45859	7.74415	8.39014	NA	8.39071	8.09568	NA	8.05001	7.96229	8.20409	7.76324	NA	8.35178	9.69282	10.2095	9.91264	9.29627	9.23095	8.94148	11.2963	10.2783	10.1298	9.52432	9.44738	9.23558	9.43729	8.8128	9.38337	9.399	8.90407	9.54676	9.01974	NA	9.22521	9.05185
O60832_AGLES(UniMod_21)GAEPGDGDSDTTK	AGLES(UniMod_21)GAEPGDGDSDTTK	5911_b4_1_AGLES(UniMod_21)GAEPGDGDSDTTK_2	7.95229	8.45604	8.89138	9.37872	9.48638	8.16104	8.87363	8.62354	10.367	8.48883	9.18426	9.49778	8.75087	9.271	8.96229	9.13698	9.2704	9.48534	9.20446	8.00985	7.54895	7.79893	7.4639	8.47196	8.5398	7.77424	7.19083	8.9282	7.93936	NA	9.51569	9.54175	8.8128	8.95041	7.8965	7.76657	9.25131	8.1022	9.49992	8.54714	8.89985
O60832_AGLES(UniMod_21)GAEPGDGDSDTTK	AGLES(UniMod_21)GAEPGDGDSDTTK	5913_y5_1_AGLES(UniMod_21)GAEPGDGDSDTTK_2	7.58972	6.64869	8.83637	8.61864	8.48488	7.66354	8.96109	8.62158	9.36913	8.04826	7.94325	8.09568	9.28139	8.114	8.37732	8.20409	9.16833	8.08679	8.11077	6.78746	7.37902	6.21396	5.24151	7.35648	8.17096	6.77424	6.19083	NA	6.61743	NA	8.42822	7.90678	7.54977	8.62848	6.8965	7.44464	8.24505	7.25421	NA	8.22521	7.72992
O60832_AGLES(UniMod_21)GAEPGDGDSDTTK	AGLES(UniMod_21)GAEPGDGDSDTTK	5915_y7_1_AGLES(UniMod_21)GAEPGDGDSDTTK_2	NA	6.64869	7.66899	8.55451	7.86661	7.03551	8.19556	7.74415	9.12793	7.2409	7.65374	8.53626	8.63984	8.24265	7.22532	8.06659	8.78942	8.21232	8.16891	6.52443	6.37902	6.95093	5.24151	7.94144	7.0835	5.77424	6.19083	6.60627	7.61743	6.64002	8.23558	NA	6.8128	7.7984	6.8965	7.44464	8.69876	NA	7.17799	7.81017	7.31488
O60832_AGLES(UniMod_21)GAEPGDGDSDTTK	AGLES(UniMod_21)GAEPGDGDSDTTK	5918_y10_1_AGLES(UniMod_21)GAEPGDGDSDTTK_2	9.53216	NA	9.6031	9.99393	9.86776	9.26857	9.97417	9.50905	10.5591	9.44664	9.12767	9.77713	10.3468	10.1564	9.4428	10.497	10.4212	9.87166	9.62096	8.52099	7.83846	7.79893	6.97847	9.23095	9.0835	NA	NA	NA	NA	7.37699	NA	9.26041	NA	9.21344	8.63346	7.44464	9.0398	8.38545	NA	NA	NA
O60832_AGLES(UniMod_21)GAEPGDGDSDTTK	AGLES(UniMod_21)GAEPGDGDSDTTK	5919_y11_1_AGLES(UniMod_21)GAEPGDGDSDTTK_2	6.58972	5.64869	6.89138	7.265	7.28624	7.16104	7.33306	6.66615	7.74014	5.82586	5.48382	6.87329	8.3883	6.65769	6.86275	7.06659	7.38473	7.43471	7.89564	NA	4.37902	5.629	4.65654	NA	6.0835	NA	NA	NA	5.61743	NA	6.42822	7.05878	7.22784	6.21344	6.31153	6.44464	7.37684	6.51724	6.17799	NA	NA
O60832_AGLESGAEPGDGDS(UniMod_21)DTTK	AGLESGAEPGDGDS(UniMod_21)DTTK	5897_b4_1_AGLESGAEPGDGDS(UniMod_21)DTTK_2	10.0835	8.97062	10.311	11.1348	11.3509	10.8149	10.7868	11.0457	12.0167	8.48883	9.28871	10.5144	12.479	11.7186	10.2833	10.0265	12.2312	9.7128	11.3521	8.52443	8.83846	8.21396	9.84449	9.09345	9.91518	8.58159	NA	8.60627	8.93936	7.86241	9.88766	9.05878	8.68727	9.95041	7.63346	8.61456	9.74607	9.68717	9.34792	9.22521	8.72992
O60832_AGLESGAEPGDGDS(UniMod_21)DTTK	AGLESGAEPGDGDS(UniMod_21)DTTK	5901_b7_1_AGLESGAEPGDGDS(UniMod_21)DTTK_2	9.73545	7.97062	10.1876	11.0117	11.157	10.4645	10.2454	10.8758	11.941	8.48521	8.18426	10.4753	12.1377	11.4043	10.1599	10.1677	12.3076	9.7128	11.3508	8.59482	7.37902	6.21396	9.48943	8.09345	9.32961	6.77424	6.19083	7.19124	7.61743	6.64002	8.01319	8.43729	NA	9.27234	7.8965	6.44464	8.37684	8.93228	6.17799	8.22521	8.05185
O60832_AGLESGAEPGDGDS(UniMod_21)DTTK	AGLESGAEPGDGDS(UniMod_21)DTTK	5905_y7_1_AGLESGAEPGDGDS(UniMod_21)DTTK_2	9.1043	7.97062	9.12842	9.97772	10.2302	9.99593	9.57275	9.98272	10.8158	7.82586	7.48382	9.37579	11.4821	10.8103	9.18468	9.83212	11.18	8.53425	10.3498	7.37242	6.70095	6.629	8.78583	7.09345	8.83838	NA	6.19083	6.60627	6.61743	6.05506	8.88766	8.05878	7.22784	8.95041	7.31153	6.44464	8.25131	9.18021	8.17799	7.22521	7.72992
O60832_AGLESGAEPGDGDS(UniMod_21)DTTK	AGLESGAEPGDGDS(UniMod_21)DTTK	5906_y10_1_AGLESGAEPGDGDS(UniMod_21)DTTK_2	11.1047	NA	11.6647	12.4845	12.6089	11.9336	11.8069	12.0298	13.08	9.59678	10.0985	11.7656	13.4753	12.9541	11.4383	11.6452	13.3068	10.6862	12.6361	8.78746	8.37902	NA	10.6063	9.67841	10.5042	NA	NA	NA	NA	NA	NA	9.31608	8.68727	10.4841	7.63346	NA	9.37684	10.0616	NA	NA	NA
O60832_AGLESGAEPGDGDS(UniMod_21)DTTK	AGLESGAEPGDGDS(UniMod_21)DTTK	5910_y14_1_AGLESGAEPGDGDS(UniMod_21)DTTK_2	7.68926	NA	8.25395	9.04484	9.42218	8.96512	8.33306	8.74415	9.87883	NA	NA	7.98877	10.5738	10.0278	8.51483	8.20409	10.1628	6.94928	9.37796	6.2025	NA	4.629	7.35698	6.35648	8.47254	5.77424	NA	6.60627	NA	NA	NA	NA	6.22784	6.95041	5.31153	NA	6.79187	7.51724	NA	NA	6.72992
O60832_AGLESGAEPGDGDS(UniMod_21)DTTKK	AGLESGAEPGDGDS(UniMod_21)DTTKK	5946_y11_2_AGLESGAEPGDGDS(UniMod_21)DTTKK_3	9.45075	NA	10.2453	9.86893	10.4167	10.0929	10.4202	10.0566	10.6151	10.406	10.3896	11.1422	11.1563	11.1226	10.3168	10.2365	10.7271	9.79728	10.5866	9.92652	9.13136	8.08843	10.1105	9.76937	10.1659	7.77424	6.19083	NA	7.93936	8.37699	9.95179	11.1036	10.2278	11.4547	11.0891	9.14508	11.0904	11.1399	8.17799	9.03256	9.63681
O60832_AGLESGAEPGDGDS(UniMod_21)DTTKK	AGLESGAEPGDGDS(UniMod_21)DTTKK	5950_y14_2_AGLESGAEPGDGDS(UniMod_21)DTTKK_3	9.30294	7.97062	9.69453	8.67718	9.9174	9.50343	9.95299	9.59676	10.0555	9.52278	9.69327	10.7771	10.7711	10.1556	9.85784	9.87198	10.3718	8.87528	9.91276	9.59154	9.28362	NA	10.0107	9.46931	9.98695	8.09617	NA	7.9282	NA	8.51449	8.88766	10.5649	9.8717	10.6915	10.3094	8.0296	10.5955	10.7615	NA	8.54714	8.53728
O60832_AGLESGAEPGDGDS(UniMod_21)DTTKK	AGLESGAEPGDGDS(UniMod_21)DTTKK	5952_y15_2_AGLESGAEPGDGDS(UniMod_21)DTTKK_3	10.1281	7.97062	10.4524	9.91951	10.9096	10.3348	10.5508	10.391	10.8397	10.5757	10.5468	11.548	11.2708	11.4384	10.7492	10.6015	11.1129	9.62306	10.9984	9.8144	9.58476	8.43636	10.4298	9.67612	10.6756	NA	6.19083	NA	7.93936	8.7555	10.378	11.1036	10.2681	11.562	11.166	9.0296	11.2125	11.1946	NA	8.54714	NA
O60832_AGLESGAEPGDGDS(UniMod_21)DTTKK	AGLESGAEPGDGDS(UniMod_21)DTTKK	5954_y16_2_AGLESGAEPGDGDS(UniMod_21)DTTKK_3	9.06424	8.23365	9.43823	8.89998	9.48638	9.02925	9.75161	9.41565	9.98341	9.09414	9.57128	10.3524	10.527	10.1427	9.40959	9.13698	9.66696	8.94928	9.8902	9.00985	9.13391	6.95093	9.26704	9.52131	9.16894	NA	NA	NA	NA	8.05506	8.75015	9.86417	9.3153	10.5319	10.2161	7.76657	9.95989	9.68717	7.17799	7.81017	8.53728
O60832_AGLESGAEPGDGDS(UniMod_21)DTTKK	AGLESGAEPGDGDS(UniMod_21)DTTKK	5960_y11_1_AGLESGAEPGDGDS(UniMod_21)DTTKK_3	8.68697	7.23365	9.03822	8.41701	9.38737	8.42931	8.77823	9.10672	9.06664	9.14779	9.12767	9.93081	9.89369	9.93337	9.00737	9.32676	9.50258	8.62736	9.35045	8.00985	8.07946	6.629	9.00569	8.57887	9.12581	NA	NA	NA	NA	7.05506	8.01319	9.432	NA	10.0159	9.39495	NA	9.54421	9.73963	NA	NA	NA
O60841_KWDGS(UniMod_21)EEDEDNSK	KWDGS(UniMod_21)EEDEDNSK	80864_b3_1_KWDGS(UniMod_21)EEDEDNSK_2	8.73212	7.23365	8.89138	9.61565	9.45463	8.32842	9.48694	9.10813	9.69866	9.0458	9.12767	9.7462	9.57665	9.29742	9.22341	9.32962	9.64131	8.79728	8.97326	8.4468	8.54895	7.629	8.70094	8.77152	7.89085	6.77424	7.77579	NA	7.93936	7.37699	5.42822	6.73685	NA	5.62848	5.31153	6.44464	6.37684	4.93228	6.17799	NA	6.72992
O60841_KWDGS(UniMod_21)EEDEDNSK	KWDGS(UniMod_21)EEDEDNSK	80865_y4_1_KWDGS(UniMod_21)EEDEDNSK_2	8.58972	7.97062	8.72788	9.00197	9.5734	8.27651	8.87148	8.81643	9.60656	9.40892	9.06878	9.81189	9.60508	9.01524	9.09771	8.91459	9.63915	9.21232	9.31836	8.45043	8.07946	6.95093	8.82265	7.35648	7.40542	7.77424	NA	7.19124	NA	7.37699	5.42822	NA	NA	6.21344	6.8965	NA	NA	5.93228	NA	NA	6.72992
O60841_KWDGS(UniMod_21)EEDEDNSK	KWDGS(UniMod_21)EEDEDNSK	80867_y5_1_KWDGS(UniMod_21)EEDEDNSK_2	8.82676	NA	8.98863	9.76346	9.13232	8.38097	9.19212	9.27508	9.89582	9.55939	9.47952	9.64253	9.35354	8.90018	9.14084	9.49955	9.51519	8.43471	8.55594	8.84635	8.77134	7.79893	8.11285	8.23095	7.88594	NA	7.19083	NA	7.61743	NA	7.01319	7.05878	6.22784	5.62848	NA	NA	NA	4.93228	6.17799	NA	7.31488
O60841_KWDGS(UniMod_21)EEDEDNSK	KWDGS(UniMod_21)EEDEDNSK	80868_y6_1_KWDGS(UniMod_21)EEDEDNSK_2	7.58972	NA	8.40596	8.99968	8.66475	7.03551	8.82782	8.58369	8.86989	8.32836	8.48382	9.19293	9.3801	8.74313	8.44771	8.20409	8.58038	8.62736	8.64919	7.66193	7.70095	7.629	8.11598	7.57887	7.89085	6.77424	7.19083	7.19124	7.93936	6.64002	5.42822	4.73685	6.22784	6.21344	5.31153	6.44464	7.1138	NA	NA	NA	5.72992
O60841_KWDGS(UniMod_21)EEDEDNSK	KWDGS(UniMod_21)EEDEDNSK	80871_y8_1_KWDGS(UniMod_21)EEDEDNSK_2	7.2418	6.64869	7.08403	8.00197	8.20861	6.898	7.33306	7.58369	7.66975	7.94134	7.06878	8.09568	7.90288	7.11712	6.86275	8.06659	8.01256	7.62736	7.55823	7.37242	NA	NA	6.24151	6.77152	6.89085	NA	6.19083	NA	NA	6.05506	NA	NA	5.22784	4.62848	5.31153	NA	NA	NA	NA	NA	NA
O60841_NKPGPNIES(UniMod_21)GNEDDDASFK	NKPGPNIES(UniMod_21)GNEDDDASFK	99350_y3_1_NKPGPNIES(UniMod_21)GNEDDDASFK_3	12.8391	9.89662	13.1528	13.6358	13.4719	12.7818	13.1645	13.2511	13.4101	13.2393	13.5067	13.7549	13.7906	13.7125	13.2826	13.4385	13.5985	13.3237	13.2266	12.6343	12.5007	11.4703	12.6259	11.9347	12.4781	9.23367	9.65026	8.60627	10.6618	10.0093	11.4261	13.6018	11.8982	13.5825	12.4981	10.3988	13.7079	13.2332	NA	9.03256	10.5879
O60841_NKPGPNIES(UniMod_21)GNEDDDASFK	NKPGPNIES(UniMod_21)GNEDDDASFK	99353_b6_1_NKPGPNIES(UniMod_21)GNEDDDASFK_3	12.7662	8.64869	13.0355	13.5259	13.3722	12.734	13.0949	13.13	13.3486	13.212	13.4825	13.7769	13.6402	13.5327	13.174	13.3783	13.4276	13.0977	13.1689	12.4688	12.1882	11.2845	12.5986	11.9833	12.4318	9.8617	NA	9.0657	10.6174	9.96195	11.2096	13.3944	11.8256	13.4699	11.8785	10.3026	13.5577	13.0235	9.87843	9.22521	NA
O60841_NKPGPNIES(UniMod_21)GNEDDDASFK	NKPGPNIES(UniMod_21)GNEDDDASFK	99356_y6_1_NKPGPNIES(UniMod_21)GNEDDDASFK_3	12.5528	8.81861	12.6104	13.0881	12.9884	12.4618	12.7228	12.7054	12.8547	12.6209	12.9526	13.3349	13.4303	13.393	12.6738	12.9654	13.0622	12.8534	12.896	12.0366	12.0491	11.1193	12.1801	11.5959	12.2017	9.68113	8.99818	9.30671	10.3723	9.80995	10.9201	13.0223	11.4539	13.0651	11.5756	10.3988	13.2179	12.7637	NA	9.54714	10.1894
O60841_NKPGPNIES(UniMod_21)GNEDDDASFK	NKPGPNIES(UniMod_21)GNEDDDASFK	99360_y7_1_NKPGPNIES(UniMod_21)GNEDDDASFK_3	13.1784	9.23365	13.2644	13.8475	13.7333	13.1326	13.504	13.419	13.6434	13.4691	13.6716	14.0142	13.9384	13.9365	13.682	13.7305	13.7255	13.5106	13.4177	12.7618	12.7681	11.7529	12.9927	12.3936	12.8264	NA	NA	NA	10.2613	10.377	11.4271	13.7527	11.7492	13.799	12.4369	10.8022	13.9617	13.4455	NA	9.03256	NA
O60841_NKPGPNIES(UniMod_21)GNEDDDASFK	NKPGPNIES(UniMod_21)GNEDDDASFK	99363_y8_1_NKPGPNIES(UniMod_21)GNEDDDASFK_3	12.0337	7.97062	12.3197	12.6411	12.7984	11.9428	12.3773	12.3935	12.6733	12.4644	12.7896	13.2196	13.1215	12.8441	12.4819	12.7096	12.6158	12.3854	12.4835	11.5684	11.491	10.7144	11.9042	11.3643	11.589	8.94416	NA	NA	9.07687	NA	10.5157	12.5746	10.8128	12.9498	11.3318	NA	12.8164	12.1942	9.17799	7.81017	9.43036
O60841_QSFDDNDS(UniMod_21)EELEDK	QSFDDNDS(UniMod_21)EELEDK	109156_y3_1_QSFDDNDS(UniMod_21)EELEDK_2	9.3659	9.64869	9.16947	10.3945	10.9356	10.1093	10.2109	10.5812	10.5998	9.70033	8.65374	10.0659	11.6745	10.4334	9.57896	10.1022	10.802	10.4347	10.387	8.72606	8.83846	8.629	8.74198	8.85898	9.69821	9.58159	9.99818	9.60627	9.86536	8.86241	10.3351	10.1947	8.8128	9.21344	9.01197	9.14508	10.0398	9.1022	8.98535	9.92565	9.97785
O60841_QSFDDNDS(UniMod_21)EELEDK	QSFDDNDS(UniMod_21)EELEDK	109158_y4_1_QSFDDNDS(UniMod_21)EELEDK_2	9.17305	7.64869	8.66899	10.1164	10.7649	10.1277	9.93869	10.0508	10.238	9.1951	8.87613	9.83853	11.3341	10.5479	8.69925	9.4451	10.5156	9.91276	10.3177	8.45043	8.77134	8.21396	NA	8.77152	9.44105	8.94416	NA	10.0657	9.42479	8.22498	9.75015	9.12917	8.54977	9.0208	8.11889	9.69257	9.59923	8.1022	8.98535	9.92565	9.72992
O60841_QSFDDNDS(UniMod_21)EELEDK	QSFDDNDS(UniMod_21)EELEDK	109161_y6_1_QSFDDNDS(UniMod_21)EELEDK_2	8.48281	8.23365	8.78447	9.97656	9.5189	9.2458	9.15903	10.079	10.1637	9.32836	9.00738	9.28833	10.2221	9.46504	8.57896	8.91459	9.18914	9.98323	10.1883	8.2025	8.54895	7.629	8.60852	8.77152	8.72735	8.58159	8.19083	8.19124	8.42479	8.22498	9.23558	9.73685	9.13473	8.62848	9.11889	8.25199	9.9618	9.25077	9.17799	9.03256	NA
O60841_QSFDDNDS(UniMod_21)EELEDK	QSFDDNDS(UniMod_21)EELEDK	109165_y9_1_QSFDDNDS(UniMod_21)EELEDK_2	6.78237	NA	6.40596	7.55451	8.35662	7.66354	6.68098	8.30112	6.80726	6.56283	6.06878	7.74776	8.69643	8.65554	6.64036	7.91459	8.34644	7.43471	8.04365	NA	5.96399	6.629	5.24151	7.09345	7.25342	5.77424	NA	NA	NA	6.64002	NA	6.32181	5.22784	5.62848	5.31153	7.0296	7.37684	6.51724	7.76296	6.22521	7.72992
O60841_QSFDDNDS(UniMod_21)EELEDK	QSFDDNDS(UniMod_21)EELEDK	109166_y10_1_QSFDDNDS(UniMod_21)EELEDK_2	6.58972	5.64869	6.40596	NA	8.21223	7.03551	6.87363	7.19666	7.87139	6.2409	NA	6.87329	8.75087	8.11712	NA	7.32962	6.9651	7.43471	6.82126	NA	NA	4.629	5.65654	6.35648	7.40542	NA	6.19083	NA	NA	NA	7.01319	6.32181	NA	7.21344	NA	6.44464	6.79187	5.93228	NA	6.22521	NA
O60885_SKPPPTYES(UniMod_21)EEEDK	SKPPPTYES(UniMod_21)EEEDK	127885_y11_2_SKPPPTYES(UniMod_21)EEEDK_2	8.98624	8.23365	8.99092	8.55451	8.05177	8.33096	8.95907	10.0486	10.0155	8.63322	9.38841	9.90164	9.54911	9.4113	9.88829	8.06659	7.86278	9.0164	NA	8.90294	8.77134	7.43636	9.20821	9.09001	7.25342	6.77424	NA	6.60627	8.93936	7.05506	8.01319	7.32181	7.8128	9.43583	9.11889	7.44464	7.37684	7.25421	7.76296	8.22521	NA
O60885_SKPPPTYES(UniMod_21)EEEDK	SKPPPTYES(UniMod_21)EEEDK	127886_y12_2_SKPPPTYES(UniMod_21)EEEDK_2	10.3773	10.0377	10.5705	10.4808	9.78874	10.2417	10.8111	11.3399	11.8768	10.6608	10.7479	11.3369	11.1075	10.9173	11.287	9.06659	10.0493	10.8534	9.85334	10.4666	10.1069	9.14658	10.7883	10.6248	9.83201	NA	NA	NA	9.2024	9.37699	9.88766	9.05534	9.13473	10.4602	10.7022	8.61456	8.95798	9.45584	NA	NA	8.72992
O60885_SKPPPTYES(UniMod_21)EEEDK	SKPPPTYES(UniMod_21)EEEDK	127895_b6_1_SKPPPTYES(UniMod_21)EEEDK_3	10.1739	10.6487	10.3685	10.3778	10.5478	9.43406	10.3424	10.9237	10.8266	10.5068	10.5261	10.5363	10.2027	10.2675	10.8609	10.0666	10.7166	10.7742	8.55594	9.84635	9.80529	10.1526	9.63164	10.4693	9.94148	9.23367	7.19083	9.30671	NA	9.14252	9.51569	9.26041	9.0352	10.0879	10.0664	8.76657	9.49231	9.79026	9.17799	9.54714	9.18935
O60885_SKPPPTYES(UniMod_21)EEEDK	SKPPPTYES(UniMod_21)EEEDK	127898_y12_2_SKPPPTYES(UniMod_21)EEEDK_3	12.3477	12.2753	12.5252	12.3978	12.3128	11.6314	12.6353	12.5687	12.9437	12.4345	12.2243	12.7366	12.4936	11.8697	12.7901	11.9853	12.9454	12.5004	10.9074	12.0327	11.8578	11.4822	12.108	12.3044	11.9435	NA	8.77579	10.5583	11.2599	11.0963	12.305	11.5859	11.5079	12.523	12.5348	10.6107	12.1138	12.4226	11.3422	11.7488	11.683
O60885_SKPPPTYES(UniMod_21)EEEDK	SKPPPTYES(UniMod_21)EEEDK	127900_y6_1_SKPPPTYES(UniMod_21)EEEDK_3	9.30443	9.34913	9.63716	9.4874	9.71919	9.33096	9.80324	9.81643	9.91478	9.5263	9.43801	10.1439	10.0814	9.53917	10.0327	9.06659	10.0159	9.97987	7.89926	9.00985	9.66443	8.53589	9.29903	9.94144	9.0835	8.3592	6.19083	8.19124	NA	8.37699	9.51569	9.38071	8.39777	9.32627	10.1695	7.76657	9.48967	9.63272	9.17799	9.22521	9.43036
O60930_SAS(UniMod_21)PEVSEGHENQHGQESEAK	SAS(UniMod_21)PEVSEGHENQHGQESEAK	121099_y4_1_SAS(UniMod_21)PEVSEGHENQHGQESEAK_3	7.1043	7.64869	7.78447	7.99738	8.05177	7.57607	7.68098	5.49622	8.04297	7.04826	7.94325	8.28833	8.63709	7.24265	7.75584	7.74466	7.76324	7.62736	8.50695	7.78746	6.96399	7.21396	7.74401	7.57887	7.89085	NA	NA	NA	8.42479	7.05506	NA	7.05878	6.8128	6.95041	7.31153	7.0296	6.79187	5.93228	NA	7.22521	5.72992
O60930_SAS(UniMod_21)PEVSEGHENQHGQESEAK	SAS(UniMod_21)PEVSEGHENQHGQESEAK	121113_y15_2_SAS(UniMod_21)PEVSEGHENQHGQESEAK_3	7.36733	7.64869	7.08403	7.68004	7.66475	7.38343	7.95704	6.30358	7.73687	7.94134	7.80574	8.09568	7.99599	8.24265	7.64036	7.91459	7.58636	8.94928	7.97326	7.00985	NA	6.95093	NA	7.09345	7.88594	NA	NA	7.19124	7.61743	6.05506	7.42822	6.32181	6.22784	NA	7.63346	7.44464	7.95414	6.51724	8.76296	6.22521	6.72992
O60930_SAS(UniMod_21)PEVSEGHENQHGQESEAK	SAS(UniMod_21)PEVSEGHENQHGQESEAK	121114_y16_2_SAS(UniMod_21)PEVSEGHENQHGQESEAK_3	6.58972	7.23365	8.08403	8.00197	8.28624	7.03551	8.26595	NA	7.15026	7.41083	6.80574	8.09568	7.69113	7.24265	7.51483	7.91459	7.52223	8.71077	8.10764	7.2025	7.18638	6.95093	7.65654	8.09345	6.40542	NA	6.19083	6.60627	6.61743	6.64002	8.01319	6.73685	7.22784	7.7984	6.31153	5.44464	7.37684	NA	7.76296	6.22521	6.72992
O60930_SAS(UniMod_21)PEVSEGHENQHGQESEAK	SAS(UniMod_21)PEVSEGHENQHGQESEAK	121118_y18_2_SAS(UniMod_21)PEVSEGHENQHGQESEAK_3	6.78237	6.64869	7.40596	7.68004	7.8712	7.57607	7.68098	NA	7.74014	7.82586	7.80574	7.86756	7.80334	7.74515	7.37044	6.32962	7.0585	8.52966	8.39857	7.00985	5.96399	7.21396	7.90447	NA	7.40542	NA	7.19083	NA	7.2024	6.64002	8.01319	6.73685	6.22784	7.62848	6.8965	6.44464	7.1138	NA	6.17799	6.22521	5.72992
O60930_SAS(UniMod_21)PEVSEGHENQHGQESEAK	SAS(UniMod_21)PEVSEGHENQHGQESEAK	121127_y7_1_SAS(UniMod_21)PEVSEGHENQHGQESEAK_4	7.36733	7.64869	7.54346	8.09508	7.96001	6.38343	8.03973	6.66615	7.74014	8.04826	7.94325	8.45825	7.45542	7.90562	7.75584	7.55202	7.86524	8.94928	8.04365	7.37242	7.70095	NA	7.11598	7.57887	6.40542	5.77424	7.19083	7.60627	6.61743	7.05506	8.01319	6.73685	8.0352	6.62848	6.8965	6.44464	8.1138	7.51724	7.17799	7.22521	5.72992
O60934_IPNYQLS(UniMod_21)PTK	IPNYQLS(UniMod_21)PTK	72158_y4_1_IPNYQLS(UniMod_21)PTK_2	9.48281	8.81861	9.12842	8.61565	8.48787	8.62047	8.77823	9.37654	9.41186	9.48702	8.80574	8.28833	7.58095	8.51567	8.80774	9.06659	8.45512	9.38224	8.50695	8.59482	8.77134	8.79893	8.18011	8.09345	8.0835	8.94416	8.19083	8.19124	8.78736	9.29936	9.01319	9.32181	9.39777	9.27234	8.48146	8.90407	8.59923	9.01974	9.98535	9.22521	8.89985
O60934_IPNYQLS(UniMod_21)PTK	IPNYQLS(UniMod_21)PTK	72159_y9_2_IPNYQLS(UniMod_21)PTK_2	10.5977	10.778	10.147	10.2016	9.93722	10.2692	10.0997	10.7369	10.5201	10.6275	10.3907	10.3949	8.74833	9.99499	10.1418	10.5223	9.87689	10.4578	10.3318	9.10939	9.50831	9.32944	8.18011	9.01945	8.0835	8.77424	7.77579	9.0657	8.78736	8.7555	8.75015	8.82431	9.0352	9.48646	NA	8.44464	9.1138	9.39171	9.17799	9.68464	9.72992
O60934_IPNYQLS(UniMod_21)PTK	IPNYQLS(UniMod_21)PTK	72164_y7_1_IPNYQLS(UniMod_21)PTK_2	8.48281	9.45604	8.66899	8.18254	8.13423	8.70339	8.72924	9.07832	8.96113	8.48883	8.73174	8.61026	6.80334	8.65554	8.30332	8.55202	7.8677	8.21232	8.82126	7.37242	7.83846	6.95093	6.97847	7.35648	7.54293	7.3592	7.19083	7.9282	8.2024	7.37699	9.12866	7.05878	7.54977	NA	6.31153	8.44464	8.1138	NA	NA	NA	8.05185
O60934_IPNYQLS(UniMod_21)PTK	IPNYQLS(UniMod_21)PTK	72165_y8_1_IPNYQLS(UniMod_21)PTK_2	8.90969	8.45604	8.25395	7.90243	8.86891	8.62047	8.73161	8.88363	8.92849	9.2853	8.57128	8.37579	7.58095	8.94133	8.63749	8.4451	8.017	8.94928	8.69365	NA	NA	6.21396	5.65654	7.77152	6.0835	6.77424	7.19083	7.60627	7.93936	7.64002	7.01319	NA	NA	7.21344	7.31153	7.0296	NA	6.93228	7.17799	7.22521	7.72992
O60934_IPNYQLS(UniMod_21)PTK	IPNYQLS(UniMod_21)PTK	72166_y9_1_IPNYQLS(UniMod_21)PTK_2	7.94847	7.97062	NA	7.79552	8.20861	8.03551	8.12156	8.30112	8.04562	8.04826	7.80574	8.19522	6.31791	7.97618	7.64036	8.43981	7.22507	7.62736	7.89926	NA	6.37902	6.629	NA	6.35648	5.0835	7.3592	NA	NA	6.61743	NA	NA	NA	7.54977	NA	5.31153	NA	NA	5.93228	NA	NA	NA
O75061_SATSTSAS(UniMod_21)PTLR	SATSTSAS(UniMod_21)PTLR	121546_y4_1_SATSTSAS(UniMod_21)PTLR_2	NA	9.89662	9.80675	9.84487	9.86661	10.1943	9.48413	9.7001	9.15272	9.75848	10.0029	9.6442	9.3485	9.98733	9.5117	NA	9.83853	9.71482	10.1045	7.2025	6.96399	7.43636	7.35698	6.77152	5.0835	7.3592	6.19083	5.60627	6.61743	6.64002	8.01319	7.90678	6.8128	6.21344	6.8965	NA	6.37684	NA	6.17799	7.22521	NA
O75061_SATSTSAS(UniMod_21)PTLR	SATSTSAS(UniMod_21)PTLR	121549_y6_1_SATSTSAS(UniMod_21)PTLR_2	8.64035	8.45604	9.12842	8.55451	7.8712	8.824	8.45573	8.08119	8.47711	8.76147	NA	8.37579	8.63984	8.55999	8.57896	7.32962	8.91841	8.62736	8.73678	6.52443	6.37902	7.629	6.4639	8.23095	7.0835	7.3592	8.51276	8.19124	6.61743	8.22498	NA	7.73685	8.0352	5.62848	7.63346	7.0296	7.79187	7.73963	7.17799	7.81017	6.72992
O75061_SATSTSAS(UniMod_21)PTLR	SATSTSAS(UniMod_21)PTLR	121550_y7_1_SATSTSAS(UniMod_21)PTLR_2	8.68697	8.97062	9.08188	8.68004	8.71919	9.37605	8.73161	9.22155	8.98755	8.94134	9.18426	8.68065	7.80334	9.38302	9.22341	6.74466	NA	9.01967	9.1986	NA	6.96399	7.629	6.24151	6.35648	NA	6.77424	7.77579	7.60627	7.2024	6.64002	7.75015	7.05878	6.22784	6.95041	7.63346	NA	7.1138	7.73963	NA	7.22521	5.72992
O75061_SATSTSAS(UniMod_21)PTLR	SATSTSAS(UniMod_21)PTLR	121552_y8_1_SATSTSAS(UniMod_21)PTLR_2	8.48016	7.97062	7.98633	8.33939	8.05177	8.52805	7.04355	7.74415	8.15272	7.70033	8.48382	7.61026	7.45542	8.40492	8.57896	7.06659	8.38129	7.94928	8.55823	6.78746	6.37902	NA	5.65654	NA	NA	7.3592	NA	NA	NA	NA	8.23558	8.43729	7.8128	6.62848	6.8965	7.0296	8.25131	7.73963	6.17799	NA	7.72992
O75061_SATSTSAS(UniMod_21)PTLR	SATSTSAS(UniMod_21)PTLR	121553_y9_1_SATSTSAS(UniMod_21)PTLR_2	7.86983	7.97062	7.25395	8.41701	8.13041	8.21718	7.19556	7.95566	7.74014	7.41083	8.57128	7.87329	6.31791	8.35813	8.0554	5.74466	7.58636	8.08679	8.10764	5.2025	NA	5.629	5.24151	6.35648	5.0835	NA	NA	NA	5.61743	6.05506	6.42822	6.32181	6.22784	NA	6.8965	NA	NA	5.93228	6.17799	6.22521	NA
O75113_AGT(UniMod_21)PVSELTK	AGT(UniMod_21)PVSELTK	6271_y3_1_AGT(UniMod_21)PVSELTK_2	6.1043	8.23365	5.66899	5.09508	5.54927	7.27651	NA	6.30358	5.66975	7.41083	6.48382	5.87329	NA	6.82761	5.64036	4.74466	5.0628	NA	3.65134	6.2025	7.70095	6.629	6.4639	6.35648	6.0835	7.3592	8.19083	5.60627	6.61743	7.05506	8.59815	8.98478	8.92828	8.87641	8.31153	9.35153	8.87934	8.51724	7.17799	8.81017	9.31488
O75113_AGT(UniMod_21)PVSELTK	AGT(UniMod_21)PVSELTK	6272_y7_2_AGT(UniMod_21)PVSELTK_2	6.36733	8.97062	7.08403	5.09508	4.96431	NA	6.19556	5.49622	5.93279	7.2409	6.48382	7.45825	5.99599	6.24265	6.37732	6.74466	5.87015	5.62736	5.65134	7.66193	7.70095	7.95093	7.24151	7.94144	7.25342	7.77424	8.77579	5.60627	7.61743	7.64002	8.23558	9.54421	9.54977	8.87641	8.63346	9.69257	9.0398	9.18021	NA	8.81017	8.53728
O75113_AGT(UniMod_21)PVSELTK	AGT(UniMod_21)PVSELTK	6274_y5_1_AGT(UniMod_21)PVSELTK_2	7.2418	9.10812	7.25395	5.68004	NA	8.824	6.45859	7.49622	5.66975	6.56283	7.48382	6.87329	5.99599	6.97962	7.64036	6.32962	6.76324	6.62736	6.97326	8.52443	7.83846	8.87693	7.65654	7.94144	7.25342	8.77424	7.77579	NA	6.61743	7.86241	9.42822	9.86417	9.7514	9.98603	10.2657	10.9682	10.4923	9.88648	9.34792	9.22521	10.1222
O75113_AGT(UniMod_21)PVSELTK	AGT(UniMod_21)PVSELTK	6275_y6_1_AGT(UniMod_21)PVSELTK_2	6.1043	8.23365	7.25395	NA	4.96431	7.96839	5.45859	5.49622	4.34782	6.2409	NA	6.28833	4.99599	7.11712	6.86275	5.74466	5.38473	5.62736	5.65134	6.78746	5.96399	8.21396	6.24151	7.09345	6.0835	7.77424	6.19083	6.60627	7.61743	8.05506	8.75015	9.48919	8.92828	9.21344	9.70385	8.90407	9.25131	9.3246	8.17799	8.22521	9.53728
O75113_AGT(UniMod_21)PVSELTK	AGT(UniMod_21)PVSELTK	6277_y7_1_AGT(UniMod_21)PVSELTK_2	8.2418	NA	8.40596	6.41701	6.54927	9.43287	7.33306	7.49622	6.66975	7.04826	8.48382	7.74776	5.99599	8.30155	8.22532	7.06659	7.15026	6.94928	6.2363	8.72606	7.83846	9.02132	7.65654	7.94144	7.89085	9.23367	7.77579	7.19124	7.93936	8.22498	10.8845	10.1259	10.582	10.9461	10.9826	11.1144	11.4185	10.1784	NA	10.7458	11.0136
O75152_KFS(UniMod_21)AGGDSDPPLK	KFS(UniMod_21)AGGDSDPPLK	76146_y3_1_KFS(UniMod_21)AGGDSDPPLK_2	6.36733	7.64869	6.89138	6.41701	6.77166	6.746	7.33306	5.49622	7.25471	7.82586	6.80574	6.87329	6.99599	6.46504	7.22532	7.74466	7.38473	6.94928	6.65134	7.66193	7.96399	7.43636	7.74401	6.77152	8.33142	7.77424	6.19083	6.60627	5.61743	6.05506	8.23558	8.19628	8.0352	8.21344	6.8965	9.35153	7.59923	8.73963	9.17799	8.81017	8.72992
O75152_KFS(UniMod_21)AGGDSDPPLK	KFS(UniMod_21)AGGDSDPPLK	76147_y4_1_KFS(UniMod_21)AGGDSDPPLK_2	8.2418	8.81861	7.89138	10.7217	9.04975	7.57607	7.68098	8.14008	NA	9.76446	9.52821	10.2403	7.80334	9.53684	8.80774	NA	10.3305	9.83681	10.1846	9.4879	9.33322	7.79893	10.1438	9.67841	10.1016	11.6011	10.3608	8.7762	NA	8.96195	10.2356	9.94259	10.5132	10.7685	10.2613	11.3002	9.1138	10.7891	10.8219	11.0301	11.1894
O75152_KFS(UniMod_21)AGGDSDPPLK	KFS(UniMod_21)AGGDSDPPLK	76149_b7_1_KFS(UniMod_21)AGGDSDPPLK_2	6.78237	7.23365	6.40596	7.265	5.96431	5.57607	6.87363	5.81815	6.80726	NA	6.80574	7.28833	5.99599	NA	6.86275	6.74466	5.38473	6.21232	5.65134	6.78746	7.18638	6.95093	7.24151	7.09345	7.66846	NA	6.19083	6.60627	7.93936	7.64002	8.88766	7.32181	7.8128	6.62848	6.8965	8.44464	7.1138	7.93228	8.17799	8.54714	8.53728
O75152_KFS(UniMod_21)AGGDSDPPLK	KFS(UniMod_21)AGGDSDPPLK	76150_y9_1_KFS(UniMod_21)AGGDSDPPLK_2	7.36733	7.97062	6.40596	7.55451	5.54927	5.898	6.19556	6.08119	7.25471	6.82586	6.80574	5.87329	5.58095	5.24265	6.86275	8.5471	7.0628	6.62736	NA	7.37242	7.18638	5.629	7.56343	5.77152	7.0835	8.09617	6.19083	7.60627	6.61743	6.05506	7.42822	8.05878	7.54977	7.62848	6.8965	7.76657	5.79187	7.93228	7.17799	8.22521	NA
O75152_KFS(UniMod_21)AGGDSDPPLK	KFS(UniMod_21)AGGDSDPPLK	76151_b9_1_KFS(UniMod_21)AGGDSDPPLK_2	6.95229	6.64869	5.66899	6.09508	5.54927	6.38343	5.45859	5.81815	NA	7.04826	6.06878	NA	5.99599	5.65769	5.0554	6.32962	6.0628	5.62736	5.65134	7.78746	7.54895	6.21396	5.65654	6.77152	7.89085	8.09617	7.19083	6.60627	NA	7.05506	8.23558	7.54421	8.22784	8.43583	7.31153	9.5321	7.79187	8.51724	NA	9.54714	9.63681
O75152_LSVQSNPS(UniMod_21)PQLR	LSVQSNPS(UniMod_21)PQLR	91060_b4_1_LSVQSNPS(UniMod_21)PQLR_2	8.30593	NA	7.89138	8.95306	8.8712	8.82219	8.12156	NA	9.63058	9.66557	9.28871	8.60682	8.80334	7.65769	7.37732	8.55202	8.38473	9.08679	9.14319	8.59482	8.62333	9.43636	9.11598	9.41262	8.99039	8.58159	8.77579	8.7762	8.93936	8.51449	10.5981	10.0223	8.54977	8.95041	9.31153	8.61456	9.37684	8.51724	9.63743	9.92565	9.63681
O75152_LSVQSNPS(UniMod_21)PQLR	LSVQSNPS(UniMod_21)PQLR	91063_b6_1_LSVQSNPS(UniMod_21)PQLR_2	7.36733	7.97062	7.40596	7.41701	7.54927	7.898	7.57407	8.14008	8.55356	8.76446	8.06878	7.87329	7.80334	7.11712	7.0554	7.06659	7.58636	8.21232	7.2363	7.2025	6.96399	8.53589	7.35698	8.85898	7.40542	7.3592	8.77579	9.0657	NA	8.05506	9.01319	7.90678	7.54977	7.21344	7.31153	8.0296	8.1138	7.25421	8.49992	8.22521	8.72992
O75152_LSVQSNPS(UniMod_21)PQLR	LSVQSNPS(UniMod_21)PQLR	91065_y6_1_LSVQSNPS(UniMod_21)PQLR_2	8.77807	7.97062	8.78447	8.41701	10.2426	9.52805	8.68098	8.66041	9.73441	9.45035	9.56723	8.93219	8.75087	9.35284	8.22532	9.0597	8.76192	10.5053	9.64919	8.84635	8.46649	8.87693	8.78386	8.94144	7.89085	NA	9.19083	8.9282	8.78736	9.30299	8.88766	9.32181	9.13473	7.7984	8.11889	8.0296	8.69876	7.93228	8.76296	9.68464	9.53728
O75152_LSVQSNPS(UniMod_21)PQLR	LSVQSNPS(UniMod_21)PQLR	91066_y7_1_LSVQSNPS(UniMod_21)PQLR_2	7.1043	7.23365	NA	7.41701	8.66475	7.66354	6.87363	7.49622	7.74014	8.48521	8.06878	8.09568	6.99599	6.46504	6.0554	7.32962	6.38473	8.79728	8.1749	6.78746	7.37902	NA	7.24151	7.77152	6.40542	7.3592	7.19083	7.19124	8.61743	7.05506	8.88766	7.73685	8.0352	7.7984	NA	7.44464	8.37684	7.25421	8.76296	7.81017	NA
O75152_LSVQSNPS(UniMod_21)PQLR	LSVQSNPS(UniMod_21)PQLR	91067_y8_1_LSVQSNPS(UniMod_21)PQLR_2	7.58972	7.23365	7.66899	7.79552	8.21223	9.15817	6.87363	8.01979	8.55728	8.82586	8.18426	8.45825	7.99599	7.65769	7.0554	7.55202	7.31073	8.79728	8.29519	6.52443	7.96399	8.21396	7.82647	7.77152	7.66846	6.77424	7.19083	7.9282	8.61743	7.05506	NA	7.90678	7.22784	7.43583	8.11889	NA	7.9618	8.1022	8.49992	8.54714	8.53728
O75152_RLS(UniMod_21)SASTGKPPLSVEDDFEK	RLS(UniMod_21)SASTGKPPLSVEDDFEK	114958_y3_1_RLS(UniMod_21)SASTGKPPLSVEDDFEK_3	NA	NA	9.50869	9.00197	9.48638	10.0151	9.82561	9.58065	9.12793	9.45035	9.6131	9.24253	9.04038	9.30017	9.54725	8.20409	9.24697	9.67175	9.26464	10.4468	9.86935	10.3014	9.90266	10.2294	9.21082	10.0222	NA	10.4643	10.3179	9.69891	10.1287	11.2416	10.7182	10.9818	11.1189	10.9365	10.2822	11.6174	10.567	10.6846	11.2218
O75152_RLS(UniMod_21)SASTGKPPLSVEDDFEK	RLS(UniMod_21)SASTGKPPLSVEDDFEK	114963_y11_2_RLS(UniMod_21)SASTGKPPLSVEDDFEK_3	10.518	9.55558	9.8877	9.51975	9.9185	10.7869	10.3455	10.5122	9.77009	10.3887	10.1535	9.6442	9.75087	9.67794	9.98275	8.4451	9.89147	9.98323	9.96896	11.2722	10.7507	11.0537	10.771	11.1097	10.7478	11.2646	9.77579	10.3612	11.2899	10.4109	11.1548	11.5138	11.5651	11.9262	11.9072	11.7105	11.2482	11.8231	11.763	11.3951	11.6368
O75152_RLS(UniMod_21)SASTGKPPLSVEDDFEK	RLS(UniMod_21)SASTGKPPLSVEDDFEK	114969_b9_1_RLS(UniMod_21)SASTGKPPLSVEDDFEK_3	9.55997	9.10812	9.6046	8.84997	9.0087	9.7593	9.12156	9.70103	9.07445	9.45035	9.65374	8.53626	8.80334	8.70208	9.09771	8.20409	8.42035	9.43471	9.29244	10.2427	10.0768	10.1209	9.93842	10.5516	9.83456	10.5816	9.65026	9.9282	10.4223	10.2231	10.2356	10.756	10.6525	10.737	11.0613	10.9667	10.2466	10.8596	NA	10.6175	10.8592
O75152_RLS(UniMod_21)SASTGKPPLSVEDDFEK	RLS(UniMod_21)SASTGKPPLSVEDDFEK	114972_y10_1_RLS(UniMod_21)SASTGKPPLSVEDDFEK_3	8.48281	7.23365	8.07973	8.18254	8.35662	9.00074	7.68098	8.4482	7.66975	8.2409	8.47952	7.45825	7.16591	7.56458	7.64036	6.32962	7.45184	7.79728	NA	8.95739	8.90259	9.02132	8.78386	9.41537	8.60407	NA	NA	9.19124	8.78736	8.7555	8.88766	9.54421	9.68727	10.2418	10.4815	NA	9.1138	10.0984	9.63743	9.81017	10.1894
O75152_RLS(UniMod_21)SASTGKPPLSVEDDFEK	RLS(UniMod_21)SASTGKPPLSVEDDFEK	114974_y11_1_RLS(UniMod_21)SASTGKPPLSVEDDFEK_3	8.68926	NA	8.25395	NA	NA	8.78367	7.57407	7.95566	7.93279	8.04826	7.94325	7.61026	NA	7.46504	8.22532	6.32962	7.52223	NA	7.35178	8.59482	8.28591	8.87693	8.56114	9.29508	8.40542	9.58159	7.77579	8.9282	8.78736	8.51449	NA	8.82431	9.8128	10.1173	10.1695	9.69257	9.0398	9.57614	8.98535	9.68464	9.63681
O75152_TVLPTVPES(UniMod_21)PEEEVK	TVLPTVPES(UniMod_21)PEEEVK	152183_b6_1_TVLPTVPES(UniMod_21)PEEEVK_2	8.42622	6.64869	8.08403	9.34301	6.28624	8.16104	8.57407	8.74415	9.9292	8.70033	8.29117	8.61026	7.90288	8.70208	6.37732	7.55202	8.94544	6.94928	5.97326	7.52443	7.54895	7.21396	8.24151	7.94144	7.54293	8.3592	7.19083	NA	8.61743	7.37699	8.88766	8.82431	7.54977	6.95041	8.48146	8.76657	8.37684	7.73963	8.17799	9.22521	8.05185
O75152_TVLPTVPES(UniMod_21)PEEEVK	TVLPTVPES(UniMod_21)PEEEVK	152184_y12_2_TVLPTVPES(UniMod_21)PEEEVK_2	7.78237	7.97062	8.78447	9.38048	7.28624	8.746	8.51748	8.92089	10.5976	8.63322	7.48382	8.45825	7.31791	9.05001	6.86275	8.06659	9.48426	7.94928	6.45869	7.2025	7.18638	7.43636	8.86414	8.35648	7.25342	7.77424	7.77579	8.41363	7.93936	7.64002	8.59815	8.82431	NA	7.7984	7.63346	8.0296	7.79187	7.73963	7.76296	8.22521	8.31488
O75152_TVLPTVPES(UniMod_21)PEEEVK	TVLPTVPES(UniMod_21)PEEEVK	152186_y6_1_TVLPTVPES(UniMod_21)PEEEVK_2	8.90969	9.10812	9.5419	10.1815	7.66475	9.00074	9.54471	9.56231	10.6987	9.48702	9.18426	NA	9.27963	9.24265	7.51483	8.99259	10.2681	8.3278	7.2363	8.52443	8.83846	8.21396	9.32627	9.41537	8.94148	9.77424	9.51276	9.30671	9.86536	9.22498	9.42822	9.86417	8.8128	8.7984	9.11889	10.1995	10.0398	9.1022	10.8219	10.6846	10.1222
O75152_TVLPTVPES(UniMod_21)PEEEVK	TVLPTVPES(UniMod_21)PEEEVK	152190_y9_1_TVLPTVPES(UniMod_21)PEEEVK_2	9.03029	NA	8.89138	10.2429	NA	9.45872	9.15903	9.9368	11.1619	8.2409	7.94325	8.28833	8.58095	9.881	8.14286	8.20409	10.1628	7.79728	6.65134	7.66193	7.83846	6.629	9.4354	7.77152	7.40542	7.3592	8.99818	8.9282	9.07687	7.64002	8.23558	8.54421	7.54977	7.62848	8.11889	8.0296	8.1138	7.73963	8.76296	8.22521	9.18935
O75152_TVLPTVPES(UniMod_21)PEEEVK	TVLPTVPES(UniMod_21)PEEEVK	152195_y12_1_TVLPTVPES(UniMod_21)PEEEVK_2	6.58972	5.64869	7.08403	8.34301	4.96431	7.746	7.04355	8.30358	8.89949	6.2409	NA	6.87329	6.99599	7.82761	6.37732	NA	8.10511	5.62736	NA	6.78746	7.18638	NA	7.24151	6.77152	6.0835	NA	NA	6.60627	NA	NA	7.42822	7.73685	6.22784	NA	6.8965	7.0296	NA	6.51724	8.76296	NA	7.31488
O75175_STDSEVSQS(UniMod_21)PAK	STDSEVSQS(UniMod_21)PAK	139998_y4_1_STDSEVSQS(UniMod_21)PAK_2	9.96748	10.551	9.7805	9.92435	9.51743	9.4305	10.1161	9.99948	9.47318	9.59173	9.33943	9.45634	9.54618	9.271	9.5117	9.06659	9.8479	8.71482	8.77866	9.44499	9.331	10.0837	9.40888	9.71905	9.66416	9.94416	NA	8.9282	8.42479	8.7555	NA	NA	NA	4.62848	5.31153	NA	NA	NA	NA	6.22521	NA
O75175_STDSEVSQS(UniMod_21)PAK	STDSEVSQS(UniMod_21)PAK	139999_b5_1_STDSEVSQS(UniMod_21)PAK_2	9.63798	10.6444	9.78315	9.70839	9.35171	9.47608	10.2919	9.81385	9.51105	9.59342	9.76569	NA	9.63709	8.902	9.69237	9.06315	9.61226	9.15092	8.77472	9.65567	9.62514	9.27011	9.32492	9.41262	9.63076	NA	7.77579	8.9282	NA	8.7555	NA	4.73685	NA	NA	NA	NA	NA	4.93228	6.17799	NA	NA
O75175_STDSEVSQS(UniMod_21)PAK	STDSEVSQS(UniMod_21)PAK	140003_y6_1_STDSEVSQS(UniMod_21)PAK_2	11.4845	12.0328	11.5667	11.6628	11.2616	11.0035	12.1444	11.5432	11.1527	11.3677	11.1603	10.8625	11.4354	10.6113	11.4853	10.6447	11.4453	10.8115	10.5599	11.4612	11.2209	11.3595	11.3942	11.0994	11.2855	11.4426	9.36075	10.4136	11.1967	10.3753	NA	NA	NA	NA	NA	NA	NA	NA	NA	NA	NA
O75175_STDSEVSQS(UniMod_21)PAK	STDSEVSQS(UniMod_21)PAK	140007_y7_1_STDSEVSQS(UniMod_21)PAK_2	11.002	11.5464	11.2554	10.9893	10.5564	10.4634	11.1292	10.8246	10.6885	10.916	10.5417	10.3265	10.6316	9.951	10.7332	10.0989	10.7593	10.483	9.66522	10.5002	10.5594	10.867	10.7526	10.7135	10.6315	10.8165	9.51276	10.0626	9.61313	9.63428	NA	NA	NA	NA	NA	5.44464	NA	NA	NA	NA	NA
O75175_STDSEVSQS(UniMod_21)PAK	STDSEVSQS(UniMod_21)PAK	140012_y10_1_STDSEVSQS(UniMod_21)PAK_2	9.65801	10.6029	10.0338	10.2351	9.48188	9.32331	10.2202	9.7369	9.12543	9.44664	8.65374	9.14156	9.74578	9.14342	9.3355	9.32962	9.22603	8.62736	8.40368	9.813	9.69579	9.87149	9.7995	9.29508	9.80492	9.58159	NA	8.9282	8.93936	8.96195	NA	NA	NA	NA	NA	NA	NA	NA	NA	6.22521	NA
O75179_EHYPVSSPSSPSPPAQPGGVSR_Phospho_1	EHYPVSSPSSPSPPAQPGGVSR_Phospho_1	12253_y10_2_EHYPVS(UniMod_21)SPSSPSPPAQPGGVSR_3	11.024	11.041	10.6195	10.69	10.1876	10.4441	10.6506	10.4337	10.48	10.9214	10.7497	9.90164	10.4166	10.3382	10.4412	9.99259	10.5478	10.6014	10.1697	10.2676	9.62695	10.0553	9.78091	9.81591	10.0377	9.3592	8.77579	9.30671	9.61743	9.37699	11.1535	10.8632	9.98273	10.557	10.7039	10.3026	11.1469	10.5172	NA	10.8691	10.8572
O75179_EHYPVSSPSSPSPPAQPGGVSR_Phospho_1	EHYPVSSPSSPSPPAQPGGVSR_Phospho_1	12254_y6_1_EHYPVS(UniMod_21)SPSSPSPPAQPGGVSR_3	11.4675	11.4036	10.7524	10.6591	10.9579	10.4767	11.2324	10.8022	10.6611	11.2127	10.9734	10.7273	10.663	10.5714	10.5886	10.0666	10.6167	10.9467	10.5281	10.2206	9.62333	9.98655	10.1446	10.1622	10.1037	9.3592	8.77579	NA	10.0098	9.51449	11.2599	11.0894	10.3571	10.9487	11.1189	10.7283	11.1817	10.572	10.763	11.0326	10.9778
O75179_EHYPVSSPSSPSPPAQPGGVSR_Phospho_1	EHYPVSSPSSPSPPAQPGGVSR_Phospho_1	12267_y10_2_EHYPVSSPS(UniMod_21)SPSPPAQPGGVSR_3	11.024	11.041	10.6195	10.69	10.2811	10.4441	10.6506	10.4337	10.48	10.9214	10.7117	9.95941	10.4166	10.4202	10.5249	9.91459	10.5478	10.6014	10.1217	10.2676	9.62695	10.0553	9.78091	9.81591	10.2128	9.3592	8.77579	9.30671	9.61743	9.37699	11.1535	11.0733	10.182	10.557	10.7039	10.3515	11.1469	10.3246	NA	10.8691	10.8572
O75179_EHYPVSSPSSPSPPAQPGGVSR_Phospho_1	EHYPVSSPSSPSPPAQPGGVSR_Phospho_1	12284_y10_2_EHYPVSSPSS(UniMod_21)PSPPAQPGGVSR_3	11.08	11.041	10.6195	10.69	10.1876	10.4441	10.6506	10.4337	10.48	10.9901	10.7117	10.0945	10.4166	10.3382	10.6937	9.69886	10.5478	10.6686	10.1697	10.2676	9.62695	10.0553	9.78091	9.81591	10.0377	9.3592	8.77579	9.30671	9.52432	9.37699	11.1535	11.091	9.39777	10.557	10.7039	10.3515	11.1469	10.3246	NA	10.8691	10.8572
O75179_EHYPVSSPSSPSPPAQPGGVSR_Phospho_1	EHYPVSSPSSPSPPAQPGGVSR_Phospho_1	12285_y6_1_EHYPVSSPSS(UniMod_21)PSPPAQPGGVSR_3	11.5087	11.4036	10.7524	10.6591	10.9579	10.4767	11.2324	10.8022	10.6611	11.2801	10.9572	10.8238	10.663	10.5714	10.8707	9.83212	10.6167	11.0343	10.5281	10.2206	9.62333	9.98655	10.1446	10.1622	10.1037	9.3592	8.77579	NA	9.86536	9.51449	11.2599	11.175	10.0858	10.9487	11.1189	10.6908	11.1817	10.4514	10.763	11.0326	10.9778
O75179_NSPLDC(UniMod_4)GSASPNK_Phospho_1	NSPLDC(UniMod_4)GSASPNK_Phospho_1	37537_y3_1_NSPLDC(UniMod_4)GS(UniMod_21)ASPNK_2	10.7432	11.576	11.0792	11.2985	10.4546	10.2975	11.1704	10.4994	10.8462	11.0047	11.0208	10.7617	10.9787	10.4607	10.7618	11.3389	10.8281	10.4566	10.2176	10.3288	9.99373	10.1193	9.76108	9.29508	10.1444	10.0962	7.77579	8.7762	9.42479	9.30299	10.9518	10.6642	10.474	9.67079	10.2657	9.83696	10.6976	10.1417	9.76296	9.68464	9.89985
O75179_NSPLDC(UniMod_4)GSASPNK_Phospho_1	NSPLDC(UniMod_4)GSASPNK_Phospho_1	37538_y11_2_NSPLDC(UniMod_4)GS(UniMod_21)ASPNK_2	11.9561	12.5493	11.811	12.2253	11.4975	11.5079	12.284	11.7732	11.6525	11.9691	11.5566	11.7325	12.0184	11.5395	11.6816	12.3047	11.884	11.63	10.9177	11.2068	10.883	10.9663	10.6926	10.7694	11.099	11.1666	9.51276	9.8542	10.1995	10.3012	11.8311	11.4994	11.413	10.7538	11.2855	10.4446	11.5276	11.215	11.4241	11.2696	10.5879
O75179_NSPLDC(UniMod_4)GSASPNK_Phospho_1	NSPLDC(UniMod_4)GSASPNK_Phospho_1	37540_y7_1_NSPLDC(UniMod_4)GS(UniMod_21)ASPNK_2	9.51029	9.81861	9.33196	9.92676	8.96431	9.00074	10.1722	8.7781	9.15026	9.14779	8.93699	9.49406	9.48784	9.24265	8.80774	9.78906	9.32333	9.21232	8.78062	8.3686	8.18638	8.21396	8.35698	8.35648	8.72185	8.3592	NA	7.19124	7.93936	NA	9.12866	9.54175	8.92828	NA	8.63346	8.61456	9.43298	9.25421	9.17799	8.22521	8.05185
O75179_NSPLDC(UniMod_4)GSASPNK_Phospho_1	NSPLDC(UniMod_4)GSASPNK_Phospho_1	37542_y9_1_NSPLDC(UniMod_4)GS(UniMod_21)ASPNK_2	10.0411	10.4536	9.83764	10.3211	9.77043	9.65949	10.0784	9.82842	9.53388	10.1918	9.6131	9.77865	9.69378	9.30017	9.44608	9.83212	9.65134	9.15092	9.17041	8.78746	8.90259	8.79893	8.65654	8.93762	8.78129	9.23367	7.19083	7.60627	7.93936	8.64002	9.82054	9.43729	8.68727	8.08791	8.48146	NA	9.74607	9.39171	8.98535	8.22521	8.31488
O75179_NSPLDC(UniMod_4)GSASPNK_Phospho_1	NSPLDC(UniMod_4)GSASPNK_Phospho_1	37543_y10_1_NSPLDC(UniMod_4)GS(UniMod_21)ASPNK_2	8.78237	8.97062	8.40596	8.41701	7.96431	7.746	8.77823	7.66615	8.15518	8.32836	8.06878	8.37579	8.31791	7.82761	8.22532	9.13698	8.34291	7.43471	7.35178	7.2025	7.83846	6.629	6.97847	7.7629	7.89085	7.3592	NA	5.60627	6.61743	6.64002	NA	7.73685	NA	7.21344	NA	7.44464	8.1138	7.73963	7.17799	NA	6.72992
O75351_GNDS(UniMod_21)DGEGESDDPEK	GNDS(UniMod_21)DGEGESDDPEK	56738_y3_1_GNDS(UniMod_21)DGEGESDDPEK_2	11.2731	9.45604	11.2554	11.4088	11.0533	11.2455	11.1977	11.0862	10.9328	10.8337	10.8177	10.9547	11.9248	11.0144	11.1261	11.266	11.6842	10.6444	10.8217	7.52443	NA	8.21396	8.51215	9.09001	9.81012	NA	NA	6.60627	NA	7.37699	NA	NA	NA	NA	NA	NA	NA	NA	NA	NA	NA
O75351_GNDS(UniMod_21)DGEGESDDPEK	GNDS(UniMod_21)DGEGESDDPEK	56740_y4_1_GNDS(UniMod_21)DGEGESDDPEK_2	8.63798	7.97062	8.98633	9.00197	8.71919	8.66152	9.00095	9.0168	8.86989	8.2409	7.94325	8.37579	9.58095	9.01189	8.22532	9.06659	9.28979	7.43471	8.73475	5.78746	4.37902	NA	7.4639	7.77152	7.66846	7.77424	7.77579	NA	7.61743	5.05506	NA	NA	NA	NA	NA	5.44464	NA	NA	NA	NA	NA
O75351_GNDS(UniMod_21)DGEGESDDPEK	GNDS(UniMod_21)DGEGESDDPEK	56744_y6_1_GNDS(UniMod_21)DGEGESDDPEK_2	9.3659	8.81861	9.75106	9.76481	9.63404	9.54789	9.67853	9.30112	9.60835	9.19288	9.28871	9.37377	10.1204	9.48333	9.18468	9.8301	10.0671	9.26846	9.16891	6.52443	NA	NA	7.90447	8.09345	8.0835	NA	7.77579	6.60627	NA	7.64002	NA	NA	5.22784	NA	NA	NA	4.79187	4.93228	NA	NA	NA
O75351_GNDS(UniMod_21)DGEGESDDPEK	GNDS(UniMod_21)DGEGESDDPEK	56748_y8_1_GNDS(UniMod_21)DGEGESDDPEK_2	9.73101	8.23365	10.1222	9.70698	9.54353	9.69748	9.70531	9.60076	9.43225	9.04826	9.3418	9.90164	10.3282	9.82092	9.57597	9.78697	9.88723	9.08679	9.20153	5.78746	5.96399	6.629	7.65654	8.23095	8.33142	NA	NA	5.60627	7.2024	7.05506	NA	NA	NA	NA	NA	NA	NA	NA	NA	NA	NA
O75351_GNDS(UniMod_21)DGEGESDDPEK	GNDS(UniMod_21)DGEGESDDPEK	56750_y10_1_GNDS(UniMod_21)DGEGESDDPEK_2	7.95229	6.64869	8.40252	7.89752	7.96431	8.43168	8.73161	8.35183	7.93279	7.56283	7.48382	7.74776	8.75087	8.30155	7.86275	8.65155	8.76192	8.21232	8.10764	5.2025	4.37902	4.629	6.97847	5.77152	6.0835	6.77424	NA	NA	6.61743	5.05506	NA	NA	NA	NA	NA	NA	4.79187	4.93228	6.17799	NA	NA
O75351_GNDS(UniMod_21)DGEGESDDPEKK	GNDS(UniMod_21)DGEGESDDPEKK	56756_b9_2_GNDS(UniMod_21)DGEGESDDPEKK_2	7.1043	NA	7.08403	8.1785	7.41748	7.27651	7.33306	7.40311	7.04826	7.04826	6.06878	6.87329	7.31791	7.82761	8.14286	7.06659	8.15026	6.62736	7.65134	4.2025	4.37902	4.629	5.97847	5.77152	5.0835	5.77424	NA	5.60627	6.61743	NA	NA	NA	NA	4.62848	NA	NA	4.79187	NA	NA	NA	NA
O75351_GNDS(UniMod_21)DGEGESDDPEKK	GNDS(UniMod_21)DGEGESDDPEKK	56757_y4_1_GNDS(UniMod_21)DGEGESDDPEKK_2	10.8068	10.8167	10.9456	10.8544	10.8247	10.6468	10.8547	11.0085	10.7955	10.427	10.2838	10.8502	11.2193	10.6119	10.4753	10.0666	11.4576	10.3238	10.5883	8.3686	6.70095	NA	9.04559	9.35362	9.28923	7.3592	NA	NA	NA	8.22498	NA	NA	NA	NA	NA	NA	NA	NA	NA	NA	NA
O75351_GNDS(UniMod_21)DGEGESDDPEKK	GNDS(UniMod_21)DGEGESDDPEKK	56760_y5_1_GNDS(UniMod_21)DGEGESDDPEKK_2	7.68926	8.64869	7.89138	7.79552	7.86661	8.38343	7.68098	8.30112	8.25242	7.2409	7.65374	7.87329	8.57521	8.41258	8.30332	8.74466	9.16534	7.79728	7.89926	6.52443	NA	5.629	7.11598	7.35648	6.66846	NA	NA	NA	7.2024	5.05506	NA	4.73685	NA	NA	5.31153	NA	NA	NA	NA	NA	NA
O75351_GNDS(UniMod_21)DGEGESDDPEKK	GNDS(UniMod_21)DGEGESDDPEKK	56763_y7_1_GNDS(UniMod_21)DGEGESDDPEKK_2	9.84332	8.81861	9.6046	9.34301	9.54927	9.65543	9.42236	9.44709	9.83432	9.63158	9.12767	10.0407	9.66571	10.0784	10.0746	9.06659	10.0231	9.21232	9.57756	7.37242	5.37902	6.629	8.11598	8.23095	9.12372	6.77424	6.19083	7.60627	8.2024	6.64002	5.42822	NA	5.22784	NA	NA	NA	NA	NA	NA	NA	5.72992
O75351_GNDS(UniMod_21)DGEGESDDPEKK	GNDS(UniMod_21)DGEGESDDPEKK	56765_y9_1_GNDS(UniMod_21)DGEGESDDPEKK_2	7.58481	7.23365	8.6046	8.89998	8.48488	8.57393	8.51473	8.74415	8.25013	8.56283	7.94325	8.37579	8.94574	7.97962	8.37388	7.91459	9.03352	8.21232	8.04038	5.2025	4.37902	5.629	6.65654	6.35648	7.99039	5.77424	NA	NA	6.61743	6.64002	NA	NA	NA	NA	NA	NA	NA	NA	NA	NA	NA
O75362_AGAES(UniMod_21)PTMSVDGR	AGAES(UniMod_21)PTMSVDGR	5050_y4_1_AGAES(UniMod_21)PTMSVDGR_2	8.17468	NA	7.89138	7.55451	7.8712	7.66354	8.19556	7.88854	8.47711	8.76446	8.18426	7.87329	7.90288	7.74515	7.96229	7.91459	8.23272	7.43471	7.35178	9.2025	8.54895	7.21396	8.61074	NA	8.66846	7.77424	NA	8.19124	7.2024	8.51449	9.59815	9.64374	9.3153	9.0208	9.11889	9.44464	8.69876	9.51724	NA	10.1321	9.18935
O75362_AGAES(UniMod_21)PTMSVDGR	AGAES(UniMod_21)PTMSVDGR	5052_y5_1_AGAES(UniMod_21)PTMSVDGR_2	8.68926	7.97062	9.28976	8.09508	8.21223	9.27387	9.00291	9.42471	9.0189	9.59845	9.39071	8.92943	8.3883	8.94309	9.18468	8.20409	9.24885	8.79728	8.82126	10.539	9.42342	8.629	10.351	7.94144	9.43937	8.3592	8.77579	8.60627	8.42479	9.30299	11.1818	11.2079	11.1776	11.1491	10.8321	11.252	11.245	11.5844	11.036	11.5828	10.4848
O75362_AGAES(UniMod_21)PTMSVDGR	AGAES(UniMod_21)PTMSVDGR	5054_y6_1_AGAES(UniMod_21)PTMSVDGR_2	8.36733	NA	8.54346	7.79552	7.8712	8.43168	8.04355	8.62551	8.55542	8.2409	8.29117	8.45443	7.90288	7.46504	8.44771	7.55202	8.42035	7.94928	8.35178	8.72606	8.8322	8.08843	9.51215	8.09345	9.03547	7.3592	8.19083	7.19124	NA	8.05506	10.1831	10.3218	10.5498	9.98435	10.0639	10.5321	9.79187	10.1417	10.4259	9.81017	10.0484
O75362_AGAES(UniMod_21)PTMSVDGR	AGAES(UniMod_21)PTMSVDGR	5056_y8_1_AGAES(UniMod_21)PTMSVDGR_2	8.58972	7.23365	8.98633	7.68004	NA	8.6163	8.62597	8.40311	8.55356	8.99579	8.73174	7.98877	7.69643	7.90562	9.3408	7.91459	8.613	7.43471	8.04365	9.48614	8.70095	8.53589	9.53686	7.09345	8.99039	8.09617	7.19083	7.60627	7.61743	8.64002	11.0429	10.3218	10.4373	10.5816	10.4815	10.0296	10.5185	10.8843	9.98535	10.9801	9.97785
O75362_AGAES(UniMod_21)PTMSVDGR	AGAES(UniMod_21)PTMSVDGR	5058_y9_1_AGAES(UniMod_21)PTMSVDGR_2	NA	NA	6.08403	5.09508	6.28624	5.57607	5.45859	5.81815	6.80726	NA	6.48382	6.28833	6.31791	6.24265	6.64036	6.74466	6.64776	4.62736	5.65134	7.2025	NA	6.629	7.4639	5.77152	7.0835	5.77424	NA	5.60627	NA	6.64002	8.75015	7.90678	8.22784	7.43583	8.31153	8.61456	7.1138	8.93228	8.49992	8.81017	8.89985
O75376_AQLS(UniMod_21)PGIYDDTSAR	AQLS(UniMod_21)PGIYDDTSAR	10650_y4_1_AQLS(UniMod_21)PGIYDDTSAR_2	10.2696	8.97062	9.83892	9.79023	10.513	10.0316	10.4391	10.2713	10.3092	10.408	10.2639	10.2157	9.92334	10.0975	10.0543	9.99078	10.3314	9.91276	10.203	10.4639	10.0781	9.53589	10.801	10.5226	10.5042	9.47468	8.77579	9.30671	10.5197	9.57862	10.0132	10.0223	9.8128	9.83793	9.21843	8.90407	8.9618	10.3246	8.17799	9.39513	8.72992
O75376_AQLS(UniMod_21)PGIYDDTSAR	AQLS(UniMod_21)PGIYDDTSAR	10653_y5_1_AQLS(UniMod_21)PGIYDDTSAR_2	9.91067	8.81861	9.66899	9.34301	10.0056	9.73931	9.45573	10.0324	9.25013	9.70033	9.97414	9.67901	9.20544	9.35681	9.69512	9.55202	9.70322	9.27121	9.37796	9.98136	10.1852	9.9144	10.4076	10.602	9.91397	8.77424	8.99818	9.51316	10.3179	10.3387	9.33511	9.49174	9.54977	9.32892	9.11889	9.44464	9.59923	9.83917	9.17799	NA	NA
O75376_AQLS(UniMod_21)PGIYDDTSAR	AQLS(UniMod_21)PGIYDDTSAR	10657_y7_1_AQLS(UniMod_21)PGIYDDTSAR_2	10.583	7.97062	10.5364	10.154	10.7519	10.4709	10.3776	10.1039	10.2123	10.2083	10.503	10.495	9.80089	10.5783	10.0294	10.0649	10.3376	10.1177	10.3136	10.689	10.3288	10.0553	10.9883	10.7907	10.8705	9.47468	8.51276	8.7762	9.86536	10.1824	9.42822	9.59483	9.47577	9.48409	8.8965	8.61456	8.87934	9.51724	NA	NA	8.05185
O75376_AQLS(UniMod_21)PGIYDDTSAR	AQLS(UniMod_21)PGIYDDTSAR	10660_y9_1_AQLS(UniMod_21)PGIYDDTSAR_2	9.03029	NA	8.60759	8.4874	9.04975	9.2158	8.45859	8.95566	8.73687	8.94134	8.57128	9.14394	8.58095	8.97273	8.75584	7.91459	8.86647	8.94928	8.81744	9.24689	9.37902	8.71242	9.78386	9.16384	9.77864	7.3592	8.19083	8.19124	9.2024	9.22498	8.23558	8.98478	8.68727	8.32892	6.8965	8.25199	8.25131	8.63272	8.17799	7.22521	8.05185
O75376_AQLS(UniMod_21)PGIYDDTSAR	AQLS(UniMod_21)PGIYDDTSAR	10663_y10_1_AQLS(UniMod_21)PGIYDDTSAR_2	9.94751	7.23365	9.50869	9.48576	10.0273	9.97736	9.93355	9.72046	9.36384	9.99197	9.60917	9.67737	8.69378	9.96928	9.41127	8.99259	9.80939	9.98155	9.39985	10.0318	10.1541	8.79893	10.4416	10.6008	10.0792	7.77424	NA	NA	10.2613	9.63715	8.42822	8.98478	8.68727	9.15204	NA	8.44464	8.59923	9.25421	8.17799	NA	NA
O75376_MPIEDSS(UniMod_21)PEK	MPIEDSS(UniMod_21)PEK	94434_y3_1_MPIEDSS(UniMod_21)PEK_2	10.7421	10.1723	10.2299	11.0653	10.2095	10.5	10.8683	10.9213	11.5263	11.0659	10.8547	11.0634	10.0569	10.9688	10.9571	10.647	11.2232	10.1192	10.8626	9.28794	9.87088	9.43636	9.21113	8.77152	8.89085	8.58159	9.19083	7.9282	9.52432	9.05506	9.75015	9.78125	9.8717	NA	10.1189	10.3026	9.79187	8.83917	9.76296	9.68464	10.0519
O75376_MPIEDSS(UniMod_21)PEK	MPIEDSS(UniMod_21)PEK	94436_y9_2_MPIEDSS(UniMod_21)PEK_2	9.56248	8.97062	9.78182	9.92556	8.91629	9.6965	9.77823	10.1339	10.7912	10.2377	9.97414	10.1686	8.69643	10.3227	9.88587	9.60027	10.1108	8.71482	9.89292	8.59482	8.62695	8.71646	8.35698	8.23095	7.78394	7.77424	7.19083	NA	9.31787	8.64002	8.75015	9.54421	8.39777	NA	8.8965	8.90407	8.79187	NA	NA	9.68464	9.18935
O75376_MPIEDSS(UniMod_21)PEK	MPIEDSS(UniMod_21)PEK	94441_y7_1_MPIEDSS(UniMod_21)PEK_2	9.13824	NA	8.98863	9.41357	8.13423	9.00234	8.39719	8.85378	9.73029	9.32634	9.12767	9.7114	7.45542	9.38042	9.48166	8.99259	9.26667	8.43471	9.23487	6.52443	7.18638	6.95093	7.4639	6.77152	6.0835	NA	NA	5.60627	NA	NA	6.42822	6.32181	NA	5.62848	NA	NA	NA	4.93228	7.17799	NA	NA
O75376_MPIEDSS(UniMod_21)PEK	MPIEDSS(UniMod_21)PEK	94442_y8_1_MPIEDSS(UniMod_21)PEK_2	9.10258	NA	9.03601	9.34301	8.42374	8.77621	9.32993	9.07832	9.86165	9.76147	9.18161	9.14631	8.0794	9.60745	9.09979	8.82402	9.48266	6.62736	9.14166	6.52443	7.18638	6.95093	7.74401	NA	NA	5.77424	NA	NA	NA	NA	7.42822	NA	NA	6.21344	NA	NA	6.37684	4.93228	NA	NA	6.72992
O75376_MPIEDSS(UniMod_21)PEK	MPIEDSS(UniMod_21)PEK	94443_y9_1_MPIEDSS(UniMod_21)PEK_2	8.94847	NA	8.6046	9.30081	8.54927	8.89456	8.91176	8.8869	9.76688	9.84858	9.28871	9.67737	8.51955	9.4589	8.64036	9.44246	9.26574	7.43471	9.37536	7.37242	7.83846	7.21396	6.65654	5.77152	5.0835	NA	NA	5.60627	NA	NA	7.42822	6.32181	6.8128	NA	5.31153	NA	NA	4.93228	6.17799	7.22521	NA
O75376_QQQLEEEAAKPPEPEKPVS(UniMod_21)PPPVEQK	QQQLEEEAAKPPEPEKPVS(UniMod_21)PPPVEQK	108827_y5_1_QQQLEEEAAKPPEPEKPVS(UniMod_21)PPPVEQK_4	8.82676	NA	8.99092	7.90243	9.60816	9.00234	8.62852	8.8521	9.30202	8.82586	9.18426	8.74776	8.80334	9.43655	8.44771	8.99259	8.73523	9.62736	9.69469	8.84635	8.28591	9.71646	7.97847	9.72571	8.54293	NA	7.77579	8.19124	9.42479	9.51449	9.75015	8.54421	10.3153	9.95041	9.11889	9.76313	9.64985	10.0596	10.4259	9.54714	9.31488
O75376_QQQLEEEAAKPPEPEKPVS(UniMod_21)PPPVEQK	QQQLEEEAAKPPEPEKPVS(UniMod_21)PPPVEQK	108829_y6_1_QQQLEEEAAKPPEPEKPVS(UniMod_21)PPPVEQK_4	9.51029	9.10812	9.03822	9.18052	9.9174	9.40776	9.29829	8.95566	9.47514	9.19288	9.80574	9.37579	8.90288	9.538	9.75584	8.55202	8.94311	10.7537	10.0047	9.00985	9.13391	10.2423	9.4354	10.5529	9.36714	8.94416	8.51276	8.9282	9.31787	9.96195	10.5981	8.90678	10.6873	10.2696	10.1695	9.90407	10.2497	10.6301	9.98535	10.3951	11.1894
O75376_QQQLEEEAAKPPEPEKPVS(UniMod_21)PPPVEQK	QQQLEEEAAKPPEPEKPVS(UniMod_21)PPPVEQK	108831_y7_1_QQQLEEEAAKPPEPEKPVS(UniMod_21)PPPVEQK_4	9.92824	10.3491	9.69734	9.73756	10.687	10.1845	9.54605	9.22285	10.0719	10.259	10.5062	10.2414	9.24391	10.6641	10.0316	8.91459	10.0488	11.0695	11.0122	9.66037	9.70095	10.6041	9.81882	11.3392	10.0792	9.94416	9.65026	9.99859	9.7049	10.6096	11.0415	10.1631	11.3532	11.4186	10.9526	10.5739	10.9985	11.3705	11.1322	11.1772	11.4264
O75376_QQQLEEEAAKPPEPEKPVS(UniMod_21)PPPVEQK	QQQLEEEAAKPPEPEKPVS(UniMod_21)PPPVEQK	108833_y15_2_QQQLEEEAAKPPEPEKPVS(UniMod_21)PPPVEQK_4	8.48016	8.23365	8.60759	7.68004	9.28452	8.70143	8.12156	8.13733	8.43529	7.56283	8.48382	7.61026	8.99599	9.17976	8.44771	8.32962	8.31073	9.21232	8.82126	7.52443	7.54895	9.53589	8.56114	9.6295	8.47254	9.09617	8.51276	8.60627	8.61743	9.14252	9.42822	8.73255	8.8128	9.7984	9.8351	9.25199	9.87731	10.2882	9.87843	NA	9.43036
O75376_QQQLEEEAAKPPEPEKPVS(UniMod_21)PPPVEQK	QQQLEEEAAKPPEPEKPVS(UniMod_21)PPPVEQK	108834_y16_2_QQQLEEEAAKPPEPEKPVS(UniMod_21)PPPVEQK_4	7.68926	7.64869	7.40596	7.55451	8.35662	7.66354	7.33306	7.30358	7.66975	7.82586	8.39071	7.61026	7.45542	8.11712	8.22532	NA	7.6449	8.87528	8.40622	7.78172	7.54895	8.43636	7.24151	9.01945	7.99039	8.58159	6.19083	7.60627	8.78736	8.7555	9.01319	7.32181	8.54977	9.38337	8.30292	8.76657	8.69876	8.93228	8.76296	8.54714	8.89985
O75376_SHVSSEPYEPIS(UniMod_21)PPQVPVVHEK	SHVSSEPYEPIS(UniMod_21)PPQVPVVHEK	127002_y3_1_SHVSSEPYEPIS(UniMod_21)PPQVPVVHEK_4	7.58972	NA	8.25395	9.04928	8.54927	8.82219	8.26595	8.40082	9.41186	NA	9.87613	9.33272	7.80334	9.17676	9.18468	8.91459	8.99241	8.43471	9.29519	9.37242	10.6828	10.4351	11.0112	8.35074	9.60556	9.76994	9.77579	9.60627	9.86536	8.22498	9.82054	10.0571	10.8426	11.3687	9.399	7.76657	10.0773	11.2704	9.34792	9.68464	9.18935
O75376_SHVSSEPYEPIS(UniMod_21)PPQVPVVHEK	SHVSSEPYEPIS(UniMod_21)PPQVPVVHEK	127006_b9_2_SHVSSEPYEPIS(UniMod_21)PPQVPVVHEK_4	6.1043	5.64869	6.08403	7.68004	6.77166	NA	5.87363	6.49622	7.43529	5.82586	7.65374	6.87329	5.58095	NA	NA	7.74466	7.52223	NA	6.82126	8.28591	8.62695	8.53589	9.41143	6.35648	7.25342	8.3592	8.19083	6.60627	8.2024	6.64002	8.23558	7.90678	9.31126	10.0175	7.8965	6.44464	NA	9.25421	7.76296	NA	NA
O75376_SHVSSEPYEPIS(UniMod_21)PPQVPVVHEK	SHVSSEPYEPIS(UniMod_21)PPQVPVVHEK	127010_b6_1_SHVSSEPYEPIS(UniMod_21)PPQVPVVHEK_4	9.33403	7.97062	9.25204	11.0576	10.0056	10.5141	9.19384	9.32791	10.2593	9.823	10.6307	10.0419	8.45542	10.3395	10.4104	10.137	10.1134	9.7128	10.5176	10.3676	11.7495	11.3142	12.2875	9.62713	10.4897	11.2005	10.3608	10.1912	11.1093	8.96195	NA	11.2701	11.9929	12.4462	10.3538	NA	11.0746	12.4115	10.0803	10.4731	10.0519
O75376_SHVSSEPYEPIS(UniMod_21)PPQVPVVHEK	SHVSSEPYEPIS(UniMod_21)PPQVPVVHEK	127012_y6_1_SHVSSEPYEPIS(UniMod_21)PPQVPVVHEK_4	8.91165	NA	9.36767	10.4493	9.5145	10.0959	8.57142	8.98349	10.0957	8.9387	9.52821	10.0137	8.51656	9.902	10.2032	9.99259	9.55236	9.87347	10.1061	10.2665	10.9618	10.8724	11.8669	8.85898	9.66559	10.6298	9.65026	9.41363	10.2613	NA	NA	10.903	11.4937	11.9174	10.2161	NA	10.5955	11.8942	NA	NA	NA
O75376_SHVSSEPYEPIS(UniMod_21)PPQVPVVHEK	SHVSSEPYEPIS(UniMod_21)PPQVPVVHEK	127021_b9_1_SHVSSEPYEPIS(UniMod_21)PPQVPVVHEK_4	6.58972	5.64869	7.08403	8.34301	7.54927	7.824	6.68098	7.66615	7.8684	7.2409	7.48382	8.28833	6.99599	7.97962	7.86275	8.20409	7.70666	NA	7.89926	8.28996	9.13391	8.95093	10.0456	7.09345	7.0835	9.23367	7.77579	6.60627	8.93936	7.05506	8.23558	7.90678	9.92564	10.6047	8.8965	6.44464	8.79187	9.73963	8.49992	8.54714	NA
O75376_VS(UniMod_21)PENLVDK	VS(UniMod_21)PENLVDK	160230_y3_1_VS(UniMod_21)PENLVDK_2	9.7131	10.6029	9.81065	9.76481	9.48638	9.45755	9.54201	9.51753	9.75317	9.99452	10.1816	9.45252	8.69643	9.82188	9.37732	9.91459	9.53699	10.3265	9.60332	10.5227	10.1864	10.3569	10.0963	10.4412	10.2506	9.58159	9.19083	8.9282	10.5716	9.57862	10.4282	10.5685	10.5481	10.8174	11.2844	10.9365	10.6734	10.8138	10.2655	10.1321	11.1894
[truncated: 10,706 more rows]

## Sheet: B_peptide_level
Protein	Peptide	L01-HEK_C01-FBS_T01-0h_1	L01-HEK_C01-FBS_T02-3h_1	L01-HEK_C01-FBS_T03-24h_1	L01-HEK_C01-FBS_T04-48h_1	L01-HEK_C01-FBS_T04-48h_2	L01-HEK_C01-FBS_T04-48h_3	L01-HEK_C02-LPDS1statin_T02-3h_1	L01-HEK_C02-LPDS1statin_T03-24h_1	L02-Hela_C01-FBS_T01-0h_1	L02-Hela_C01-FBS_T02-3h_1	L02-Hela_C01-FBS_T03-24h_1	L02-Hela_C01-FBS_T04-48h_1	L02-Hela_C01-FBS_T04-48h_2	L02-Hela_C01-FBS_T04-48h_3	L02-Hela_C02-LPDS1statin_T02-3h_1	L02-Hela_C02-LPDS1statin_T03-24h_1	L02-Hela_C02-LPDS1statin_T04-48h_1	L02-Hela_C02-LPDS1statin_T04-48h_2	L02-Hela_C02-LPDS1statin_T04-48h_3	L03-Huh7_C01-FBS_T01-0h_1	L03-Huh7_C01-FBS_T02-3h_1	L03-Huh7_C01-FBS_T03-24h_1	L03-Huh7_C01-FBS_T04-48h_1	L03-Huh7_C01-FBS_T04-48h_2	L03-Huh7_C01-FBS_T04-48h_3	L03-Huh7_C02-LPDS1statin_T02-3h_1	L03-Huh7_C02-LPDS1statin_T03-24h_1	L03-Huh7_C02-LPDS1statin_T04-48h_1	L03-Huh7_C02-LPDS1statin_T04-48h_2	L03-Huh7_C02-LPDS1statin_T04-48h_3	L04-HepG2_C01-FBS_T01-0h_1	L04-HepG2_C01-FBS_T02-3h_1	L04-HepG2_C01-FBS_T03-24h_1	L04-HepG2_C01-FBS_T04-48h_1	L04-HepG2_C01-FBS_T04-48h_2	L04-HepG2_C01-FBS_T04-48h_3	L04-HepG2_C02-LPDS1statin_T02-3h_1	L04-HepG2_C02-LPDS1statin_T03-24h_1	L04-HepG2_C02-LPDS1statin_T04-48h_1	L04-HepG2_C02-LPDS1statin_T04-48h_2	L04-HepG2_C02-LPDS1statin_T04-48h_3	nFragment
[truncated: 2,335 more rows]

[truncated: 1 more sheets: C_Statistics_output]
