# Supplementary material for: Systems Pharmacology Dissection of Cholesterol Regulation Reveals Determinants of Large Pharmacodynamic Variability between Cell Lines
Source: Cell Syst. 2017 Dec 27;5(6):604–619.e7. doi: 10.1016/j.cels.2017.11.002 (PMC5747350; doi:10.1016/j.cels.2017.11.002)
Supplement: Table S4. Sequence of siRNAs, Related to the STAR Methods — Sequence for Silencer Select siRNAs from Life Technologies used in this project. [file mmc5.xlsx]

## Sheet: A_siRNA sequences
Gene	siRNA ID	sense strand (5' -> 3')	antisense strand (5' -> 3')
LDLR	s224006	CAGCGAAGAUGCGAAGAUAtt	UAUCUUCGCAUCUUCGCUGgg
LDLR	s224007	GCUGGUGACUGAAAACAUUtt	AAUGUUUUCAGUCACCAGCga
NPC1	custom	CCAAUUGUGAUAGCAAUAUtt	AUAUUGCUAUCACAAUUGGtc
NPC1	s9669	CAGAUUACCUGUUUCGUGAtt	UCACGAAACAGGUAAUCUGca
SREBF1	s129	CCACUCCAUUGAAGAUGUAtt	UACAUCUUCAAUGGAGUGGgt
SREBF1	s130	GGAGAGAGACGUGUACAUAtt	UAUGUACACGUCUCUCUCCca
SREBF2	s27	GCGCUCUCAUUUUACCAAAtt	UUUGGUAAAAUGAGAGCGCac
SREBF2	s28	GGAUGAUGCAAAGGUCAAAtt	UUUGACCUUUGCAUCAUCCaa
HMGCS1	s6663	CACCUACUUUGAUAGAGAUtt	AUCUCUAUCAAAGUAGGUGtc
HMGCS1	s6662	CAGAGACAAUCAUCGACAAtt	UUGUCGAUGAUUGUCUCUGtt
sNeg9	custom	UACGACCGGUCUAUCGUAGtt	CUACGAUAGACCGGUCGUAtt
