# Supplementary material for: Systems Pharmacology Dissection of Cholesterol Regulation Reveals Determinants of Large Pharmacodynamic Variability between Cell Lines
Source: Cell Syst. 2017 Dec 27;5(6):604–619.e7. doi: 10.1016/j.cels.2017.11.002 (PMC5747350; doi:10.1016/j.cels.2017.11.002)
Supplement: Table S6. Model Parameters, Related to Figure 6 — Estimated parameters contains the estimated parameters for the different edges. Each row represents one parameter set for a model. In total 100 models for each cell line have been trained from the bootstrapped data. Table comparison of parameters) Results of statistical comparison of the parameters for the models between cell lines. Displayed are the mean values for both cell lines, the p value from a t test and Kruskal-Wallis test, the Cohens D effect size and the Benjamini and Hochberg adjusted p values for both statistical tests. [file mmc7.xlsx]

## Sheet: Estimated Parameters
Cellline	CholMedia_k_CholER	LDLR_n_CholER	LDLR_k_CholER	NPC1_n_CholER	NPC1_k_CholER	Mevalonate_n_CholER	Mevalonate_k_CholER	HC_k_SREBP	CholER_k_SREBP	SREBP1_n_SREBP	SREBP1_k_SREBP	tau_SREBP	SREBP2_k_LDLR	tau_LDLR	Input05_k_NPC1	tau_NPC1	statin_n_atorvastatin	statin_k_atorvastatin	SREBP2_n_P04035	SREBP2_k_P04035	SREBP2_n_Q9BWD1	SREBP2_k_Q9BWD1	tau_Q9BWD1	Q9BWD1_n_ACAT2act	Q9BWD1_k_ACAT2act	tau_ACAT2act	Input05_k_Acetyl_CoA	ACAT2act_n_Acetoacetyl_CoA	ACAT2act_k_Acetoacetyl_CoA	Acetyl_CoA_k_Acetoacetyl_CoA	SREBP2_n_Q01581	SREBP2_k_Q01581	tau_Q01581	Q01581_n_HMGCS1act	Q01581_k_HMGCS1act	tau_HMGCS1act	Acetyl_CoA_n_HMG_CoA	Acetoacetyl_CoA_n_HMG_CoA	Acetoacetyl_CoA_k_HMG_CoA	HMGCS1act_n_HMG_CoA	atorvastatin_k_Mevalonate	HMG_CoA_k_Mevalonate	T09_n_T090137	T09_k_T090137	GW_n_GW3965	GW_k_GW3965	T090137_n_LXR	T090137_k_LXR	GW3965_n_LXR
HEK293	0.0470175	3.9568	0.0239948	2.51197	9.02631	3.97857	0.0115125	0.798526	0.522554	3.34042	0.303223	470.676	0.608756	2	0.503193	0.5	2	0.677192	4	0.1	0.91264	1.2057	0.5	3.72649	0.848414	100	314125	2.63865	259777	0.0288172	1.89011	0.808408	0.5	0.5	0.294184	25.9018	1.72884	3.75443	0.0187523	3.15762	0.01	0.0312488	2	0.32868	2.02486	0.534152	0.5	0.1	0.507344
HEK293	0.024143	3.30325	0.00954709	2.00276	0.766264	1.97563	0.00381751	0.170913	0.265386	0.501491	0.1	100.128	0.349362	4.99576	0.499159	0.5	2	0.672659	4	0.1	1.08801	0.654093	0.5	1.07825	0.998667	94.6572	159153	4	138699	1e-05	2.49719	0.438681	0.5	3.09025	0.612154	89.9524	4	2.05993	0.0223053	4	0.0001	0.0510424	2.00002	0.324624	2.74141	0.40841	0.5	0.1	0.5
HEK293	0.011737	1.88451	0.00701614	2.19541	0.21552	1.53659	0.00401519	1.12779	0.503326	4	0.186788	108.301	0.477413	3.07502	0.502963	0.5	2.0486	0.706573	4	0.1	0.713698	1.12274	4.84289	0.5	0.9873	20.1803	294118	4	245947	0.00466168	2.58336	0.579579	0.5	2.18463	0.638284	59.8192	3.99506	1.24262	0.0144039	1.66932	0.00307085	0.0147981	2.00663	0.307751	2.38255	0.484074	0.5	0.1	0.670326
HEK293	0.0396722	2.00793	0.0121197	1.99471	0.755686	2.00039	0.00333988	0.370744	0.277638	0.78087	0.200032	568.197	0.397746	2.02573	0.502015	0.5	2	0.662692	4	0.1	0.873983	0.895663	0.5	3.87913	0.650535	76.1588	112361	3.99999	101068	0.00341174	2.48196	0.508727	0.5	4	0.1	33.7102	2.61352	1.99793	0.0129314	2.84279	0.000178015	0.1	2	0.320021	2.14873	0.449085	0.5	0.5	0.614071
HEK293	0.0966063	0.53336	0.0225553	1.06745	0.432463	1.49181	0.00241857	0.645606	0.21394	0.573928	0.365666	119.859	0.475574	5	0.501248	0.5	2	0.681822	4	0.100062	0.88247	1.11721	0.5	3.44402	0.965196	58.4424	140439	1.44794	111793	1e-05	2.47836	0.620571	0.5	1.28451	0.386488	35.2763	3.98595	0.580668	0.0205754	0.578997	0.000116568	0.1	2	0.326296	2.07842	0.545481	0.5	0.5	0.506452
HEK293	0.024509	2.03584	0.00999579	2.01846	0.526887	1.92616	0.00402873	10	0.283995	0.683973	0.206876	985.141	0.42112	4.97851	0.502546	0.5	2	0.667287	4	0.1	0.959431	0.797066	0.5	3.73824	1	99.6871	129324	2.0024	110332	1e-05	2.04729	0.576688	5	0.735341	0.185869	87.1914	4	2.03683	0.0223939	2.81817	0.00567748	0.0118741	2	0.333872	2.24078	0.441338	0.5	0.1	0.5
HEK293	0.0676538	0.640729	0.0223844	3.2925	1.039	1.80653	0.00794622	0.231467	0.347664	0.984164	0.29875	104.164	0.506161	4.94723	0.506477	0.5	2	0.658133	0.5	0.1	0.619232	1.46667	0.5	1.92944	0.702876	100	871459	3.99969	721868	0.0114035	2.65724	0.613349	0.5	0.956613	0.999866	20	1.31077	0.553486	0.0384456	1.34765	0.000765219	0.1	2	0.33145	2.16071	0.479371	0.5	0.487066	0.5
HEK293	0.0798878	3.27689	0.0230507	0.921618	3.80486	1.73978	0.00667025	1.30011	0.453551	3.09502	0.324334	752.441	0.522456	4.98543	0.505085	0.5	2	0.719825	0.5	0.433911	0.844435	1.22374	0.5	3.82423	0.805291	58.8879	679090	2.75323	611972	1.7025e-05	2.21157	0.694828	0.5	0.5	0.332941	97.1223	3.98824	1.21092	0.018945	1.34456	0.000929407	0.1	2	0.301484	2.24209	0.460414	0.5	0.104116	2
HEK293	0.00656698	1.11438	0.00552411	0.982241	2.74194	1.02547	0.00357417	0.627514	0.40778	0.904016	0.11501	112.828	0.452512	3.70782	0.506556	0.5	2.98813	0.593403	4	0.1	0.904206	0.850183	4.98975	4	0.63777	20.6378	459559	0.78586	387392	1e-05	2.22283	0.548932	0.5	0.5	0.1	21.4635	3.9926	1.31489	0.00895051	3.8913	0.01	0.0031539	2.10442	0.347742	2.71015	0.435765	0.5	0.1	0.637444
HEK293	0.0914827	3.64179	0.0247949	2.18926	6.9143	3.54402	0.00735545	0.618351	0.409489	1.19911	0.243094	1000	0.517868	4.80878	0.509667	0.5	2	0.687476	0.5	0.175324	0.80901	1.26471	0.5	3.51182	0.847621	97.3433	728904	3.146	655030	1e-05	2.53703	0.647417	0.5	0.5	0.1	88.9609	3.99048	3.93124	0.0107605	1.72087	0.00998164	0.0228823	2	0.34308	2	0.53116	0.5	0.1	0.5
HEK293	0.0591173	1.23039	0.0322793	1.12124	6.25505	2.16039	0.018652	0.81167	0.523442	1.97387	0.225111	100	0.581293	2	0.499498	0.5	2	0.687045	4	0.1	1.07152	1.17585	4.99456	4	0.420003	100	277804	1.28686	245098	0.0609014	2.08009	0.74278	0.5	0.5	0.1	21.184	1.29849	1.47554	0.04166	3.98078	0.00170416	0.1	2	0.301318	2.14792	0.503878	0.5	0.1	1.06562
HEK293	0.0213131	1.96151	0.00945871	2.03678	0.541951	2.15293	0.00396851	0.262203	0.329708	0.856407	0.251736	111.557	0.481499	2	0.501214	0.5	2	0.609329	4	0.100497	0.720704	1.23522	5	4	0.582854	94.5265	123878	2.05707	100000	0.0389115	2.67236	0.581932	0.5	0.5	0.1	99.0052	3.84718	1.99464	0.0202069	2.00078	0.000160496	0.1	2.05561	0.333353	2.70285	0.445875	0.5	0.1	0.5
HEK293	0.00538122	0.954301	0.00418541	2.89621	1.34349	3.14749	0.00259154	0.484657	0.461077	1.12718	0.175388	409.97	0.555759	5	0.499525	0.5	2	0.594979	4	0.1	0.918384	0.99036	0.5	0.525911	0.971437	35.8379	992120	3.99781	823363	1e-05	1.76439	0.729997	0.5	3.25441	0.864519	20	4	2.58098	0.0667807	2.29572	0.000792511	0.0333476	2	0.329618	2	0.494285	0.5	0.1	0.5
HEK293	0.0659567	1.50787	0.02682	3.09372	0.608129	2.53894	0.0118092	0.883067	0.467027	3.30888	0.250833	122.038	0.476004	2.00051	0.507841	0.5	2	0.663248	0.5	0.1	0.733891	1.22972	5	4	0.448943	94.2126	168979	0.931309	148646	0.0295381	2.88488	0.59358	0.5	0.5	0.1	21.1948	4	1.63066	0.017703	2.15198	0.00987279	0.0427574	2	0.350465	2	0.528764	0.5	0.5	0.741559
HEK293	0.0379223	1.21152	0.00980859	1.83196	0.546786	1.31118	0.00220163	0.289206	0.302079	0.679249	0.270348	477.764	0.477327	4.96759	0.502554	0.5	2.07125	0.679512	4	0.1	0.788979	1.18046	0.5	3.66928	0.964583	22.3555	119910	0.553131	101955	1e-05	3.10858	0.575067	0.5	2.15995	0.604249	20.4585	4	1.84817	0.0408458	3.89421	0.000133348	0.1	2	0.298421	2.26813	0.465569	0.5	0.1	0.5
HEK293	0.0385968	1.65067	0.0175079	2.60899	6.83541	1.72097	0.00842016	0.515118	0.46116	2.34512	0.282491	246.795	0.537641	4.9909	0.506808	0.5	2	0.715995	0.5	0.327047	0.819988	1.26948	0.5	4	0.1	32.3283	706208	0.807892	623129	0.00172347	2.63255	0.668053	0.5	4	0.371463	91.2991	3.94803	1.31884	0.0163063	3.98409	0.00282712	0.0457816	2	0.316788	2.38326	0.441909	0.5	0.1	0.623377
HEK293	0.0297456	2.67553	0.020254	1.17863	0.353238	0.881982	0.0113245	0.81473	0.510664	4	0.256883	116.24	0.560807	2.56291	0.500496	0.5	2	0.707037	4	0.1	0.589899	1.8654	0.5	3.22785	0.992878	92.9656	186574	0.933667	153791	1e-05	2.06599	0.725408	0.5	0.70016	0.933576	20.701	3.95828	0.91465	0.0342192	3.99931	0.00230267	0.0473504	2	0.328479	2.26141	0.465778	0.5	0.1	0.5
HEK293	0.0305213	3.04031	0.0168316	3.98595	1.74549	0.827614	0.00847507	0.718473	0.433021	1.91078	0.192182	178.527	0.476952	2	0.501262	0.5	2.00017	0.711947	4	0.100039	0.879864	0.972534	3.14592	4	0.268045	34.7853	997077	3.48713	866992	0.00584579	2.38203	0.605971	0.5	4	0.1	96.6564	0.504679	2.16261	0.0157215	3.32395	0.000680875	0.1	2	0.335994	2	0.557742	0.5	0.150442	0.647832
HEK293	0.0684129	1.02538	0.0298618	1.14847	0.63934	2.69628	0.0127521	0.946858	0.479147	1.64883	0.172778	141.493	0.549923	2.01104	0.504633	0.5	2	0.696595	0.5	0.67453	1.09063	1.00563	0.5	0.542038	0.497109	36.4592	730404	3.42745	597379	0.00676041	3.00031	0.634238	0.5	4	0.1	98.577	4	0.837475	0.0133809	3.99374	0.01	0.0815248	2	0.337908	2	0.531789	0.5	0.1	0.5
HEK293	0.0302839	3.95512	0.0140462	2.07893	3.55805	1.52065	0.00668986	0.700724	0.471498	1.30663	0.171199	181.95	0.550656	3.84078	0.502941	0.5	2	0.694225	4	0.1	0.874345	1.10497	0.5	3.9999	0.1	20.2353	944248	3.13116	833249	0.00574831	2.49372	0.657278	0.5	3.86621	0.579068	98.3553	0.710218	1.52707	0.0270133	3.98822	0.00927493	0.0115007	2	0.318753	2.09216	0.468514	0.5	0.1	0.577238
HEK293	0.0985537	3.98132	0.0225552	0.571398	0.218671	2.2206	0.00335572	0.762151	0.329634	1.21702	0.408941	624.052	0.534549	4.98321	0.498263	0.5	2	0.636225	0.5	0.336926	0.868974	1.163	0.5	2.62178	0.988346	55.9276	324180	4	269425	1e-05	2.49814	0.693203	0.5	3.28923	0.444272	20	4	1.14308	0.0215762	2.02063	0.00036942	0.0971309	2	0.348506	3.33497	0.663457	0.5	0.1	0.5
HEK293	0.073752	0.516008	0.0167098	0.874009	5.65435	0.529171	0.00143268	0.188812	0.188398	0.5	0.145938	387.662	0.352399	5	0.499479	0.5	2.01762	0.703543	2.23774	0.147787	0.838323	0.722329	0.5	2.7975	1	20	225800	0.519172	207131	1e-05	3.01001	0.44546	0.5	3.61731	0.546232	23.8366	4	0.650434	0.0490381	1.72242	0.000176231	0.1	2	0.337237	2.16909	0.462246	0.5	0.353772	2
HEK293	0.0602036	0.864002	0.0223018	2.62406	1.33821	1.3461	0.00890345	0.360282	0.367075	1.06433	0.291401	128.267	0.515174	4.6637	0.503625	0.5	2	0.693097	0.5	0.1	0.929664	1.1196	0.5	1.31632	0.7866	98.028	130669	3.52821	112091	3.40443e-05	2.65576	0.627178	0.5	0.873259	0.460851	29.6178	3.62359	0.986429	0.0210332	1.20757	0.00139079	0.0679551	2.18338	0.330672	2	0.708034	0.5	0.5	0.505895
HEK293	0.0622572	2.33726	0.0191314	1.34166	1.47315	1.34064	0.00521713	0.246393	0.268644	0.5	0.257582	704.136	0.476011	4.99725	0.50263	0.5	2	0.620939	0.5	0.105691	0.765538	1.07208	0.5	0.5	1	49.4989	243912	1.35341	190586	0.00551243	2.24035	0.61061	0.5	4	0.491126	99.1643	3.99781	1.16772	0.0209537	4	0.01	0.0172467	2	0.338957	2.52588	0.420938	0.5	0.1	0.5
HEK293	0.0163491	2.00441	0.00982339	1.99268	0.822872	1.91828	0.0053997	0.176264	0.346362	0.558225	0.135603	181.013	0.459006	4.838	0.491551	0.5	2.48299	0.644765	4	0.1	0.963633	0.844054	5	2.48194	1	96.2443	119905	1.99401	100000	1e-05	2.22245	0.554377	0.5	0.5	0.1	73.7151	3.97436	1.99918	0.00448818	1.98516	0.01	0.00580614	2.0026	0.315926	2.47776	0.490604	0.5	0.162924	2
HEK293	0.0578467	1.06731	0.0303724	1.21868	0.778697	1.51186	0.014884	0.829705	0.471459	4	0.263891	100.352	0.488081	2	0.502424	0.5	2.47827	0.637868	4	0.1	0.960688	0.99494	4.95648	4	0.3685	73.5949	326553	1.58918	276961	0.00884249	2.17054	0.668454	0.5	0.5	0.1	20.0681	2.16595	2.00086	0.020693	1.43985	0.01	0.0297235	2	0.351814	2.04526	0.457915	2	0.5	0.80536
HEK293	0.001	0.92963	0.0175325	0.532688	3.77521	0.678863	0.0129473	0.355335	9.94841	3.76587	0.367214	112.729	0.883554	2	0.500899	4.84692	2	0.625133	4	0.1	1.06347	1.36924	5	4	0.548058	100	235378	1.13901	191670	0.1	1.67133	0.87865	0.5	0.5	0.1	22.2316	4	3.32284	0.0382821	1.94719	0.00157739	0.1	2.13948	0.348662	2.58838	0.450648	0.5	0.5	0.743918
HEK293	0.0220632	3.77893	0.00877501	2.0313	0.574312	1.97998	0.00315834	0.202012	0.276444	0.634395	0.253059	122.534	0.460433	4.80699	0.496193	0.5	2	0.717865	4	0.1	0.957431	0.910584	0.5	4	0.528442	95.2783	137412	4	116563	0.0121999	2.53752	0.565609	0.5	0.5	0.1	20.1291	2.17943	1.99253	0.0170232	3.99964	0.000186291	0.1	2	0.325185	2.026	0.545637	0.5	0.1	0.5
HEK293	0.0291568	2.01984	0.00984356	2.00359	0.60936	2.00529	0.00301246	0.238837	0.306923	1.13711	0.327759	900.387	0.47534	4.88117	0.498265	0.5	2.05484	0.647698	4	0.1	0.99336	0.911559	0.5	3.97318	0.992578	98.403	115382	1.99279	104060	1e-05	2.46509	0.60014	0.5	0.959223	1	20	3.99815	2.12578	0.0298009	2.57558	0.000152373	0.1	2	0.300111	2.14995	0.500463	0.5	0.216415	2
HEK293	0.1	3.46851	0.0231108	0.983369	0.945062	1.12	0.00313993	0.277346	0.2902	0.79278	0.402907	821.627	0.517105	2.78149	0.500945	0.5	2.31055	0.661437	0.5	0.435074	0.862925	1.06948	0.5	3.1821	0.997765	20.6607	333172	1.84755	286807	1e-05	3.29376	0.622701	0.5	0.5	0.115033	20.3577	2.36696	0.543372	0.0110322	1.23385	0.01	0.0205021	2.15674	0.342651	2.59158	0.422464	0.5	0.1	0.514439
HEK293	0.0302274	2.01209	0.0102164	2.16399	0.557497	1.94066	0.0034334	0.332934	0.282445	0.617303	0.237136	102.077	0.456254	5	0.503751	0.5	2	0.686817	4	0.1	0.924904	1.05337	0.5	4	1	62.1321	160423	1.88042	122623	1e-05	2.88807	0.548288	0.5	3.06934	0.505495	20	4	2.67917	0.0236523	2.48209	0.0001	0.0967933	4	0.547102	2.21911	0.427662	2	0.5	0.5
HEK293	0.0740437	1.88645	0.0265074	0.924923	2.02469	1.48777	0.00949878	0.31067	0.407721	1.11869	0.307005	246.164	0.566534	4.97624	0.505149	0.5	2.02211	0.508982	3.99468	0.1	0.858681	1.16803	0.5	1.10614	0.1	98.8093	116164	0.894605	102677	0.0162594	2.69203	0.668377	0.5	0.5	0.207217	93.0084	4	0.892026	0.028364	1.08039	0.00133824	0.1	2	0.321487	2	0.513562	0.5	0.492254	0.5
HEK293	0.0987642	0.655362	0.0210244	3.99124	4.72637	0.938241	0.001	0.301869	0.208532	0.647814	0.582401	915.042	0.540495	4.96419	0.50313	0.5	2.00019	0.708851	3.99768	0.1	0.848937	1.35013	0.5	1.31219	0.100527	57.7243	876032	0.681269	763916	1e-05	2.74852	0.670763	0.5	2.27841	0.991715	20	1.47613	0.954488	0.0824	3.99973	0.0001	0.1	2	0.320868	2.48027	0.472918	0.738373	0.1	0.5
HEK293	0.0834361	4	0.0200594	0.667755	0.240036	0.644098	0.00333045	0.431211	0.346795	2.28947	0.38727	896.263	0.495373	5	0.503409	0.5	2	0.663202	3.99775	0.1	0.976675	0.998487	0.5	2.3864	1	97.3283	268037	1.16415	240367	1e-05	2.10896	0.693656	5	2.90689	0.652159	20.5926	4	1.23667	0.0626024	2.56546	0.000129303	0.1	2.06889	0.338769	2.34093	0.502355	0.5	0.105737	2
HEK293	0.0430916	2.03003	0.0233999	2.18801	8.089	2.5502	0.0127796	1.03749	0.505495	2.48896	0.16297	956.509	0.543668	2.01509	0.50798	0.5	2	0.709076	0.5	0.1	0.637763	1.72464	0.5	0.934535	0.1	36.7037	1e+06	1.70349	865045	0.0099774	2.66251	0.64629	0.5	0.5	0.100203	21.9365	4	1.38432	0.016746	2.92407	0.01	0.039223	2	0.309584	2.3959	0.428847	0.5	0.1	0.5
HEK293	0.0199997	2.67255	0.0121789	1.84762	2.60765	2.62678	0.00690269	0.725645	0.462348	1.65899	0.159698	428.711	0.50169	2.83057	0.503596	5	2	0.64543	0.5	0.1	1.0326	0.896896	0.5	2.49133	0.875623	74.3029	139019	1.14908	123359	1e-05	2.50621	0.616177	0.5	2.0307	0.584693	73.3813	3.9201	3.08143	0.0206969	1.7543	0.00347417	0.0280127	2	0.31829	2.20433	0.455513	0.5	0.1	0.5
HEK293	0.0351262	2.02865	0.0202041	1.72988	1.39066	0.509187	0.011406	0.884129	0.500014	3.9603	0.276083	154.855	0.52699	4.58417	0.500961	0.5	2	0.722503	1.11509	0.1	0.894486	1.07619	4.9638	0.717203	0.79647	37.7439	928396	3.99936	841484	1e-05	2.59987	0.682525	0.5	4	0.1	36.6991	4	1.63822	0.0112846	3.89427	0.01	0.0255246	2	0.294219	2.28628	0.444153	0.5	0.100116	0.730319
HEK293	0.001	1.30485	0.0276123	3.63648	4.16863	3.9993	0.0211178	0.369581	10	3.14792	0.351121	119.934	0.883943	2	0.500756	3.69339	2	0.667671	0.5	0.1	1.07461	1.30221	5	4	0.449484	100	155011	0.774467	128795	0.0456175	1.92271	0.804635	0.5	4	0.1	93.8778	1.26874	1.56863	0.0264104	3.99819	0.01	0.0798732	3.9558	0.101525	2.64088	0.497131	0.5	0.130466	2
HEK293	0.0412382	3.97793	0.0224721	0.94211	1.11774	0.517688	0.0114335	0.498771	0.453596	1.85999	0.233687	100	0.529926	2.0523	0.501155	0.5	2.06398	1.02632	3.99933	0.1	0.848217	1.15577	0.5	4	0.1	20.8866	121625	1.41299	101999	0.00876639	2.09406	0.682539	0.5	0.5	0.135782	57.6936	1.18883	0.815773	0.0151316	2.66958	0.01	0.0270075	2	0.294206	2.65399	0.447636	0.5	0.298629	0.518692
HEK293	0.0658905	2.23904	0.0170352	0.504499	0.594686	1.10226	0.00345275	0.13776	0.275351	0.5	0.248487	297.879	0.468391	4.9922	0.506984	0.5	2.08995	0.712934	4	0.1	0.999022	0.893972	0.5	0.707285	0.822048	94.0844	225523	1.51911	193924	1e-05	2.78374	0.560173	5	3.72186	0.597534	20	3.99996	0.797293	0.0439999	3.97136	0.0001	0.0828635	2	0.344729	2.07445	0.492407	0.5	0.5	0.5
HEK293	0.0737121	3.70068	0.0168071	1.00765	5.95368	0.576567	0.00139159	0.288447	0.22843	0.833047	0.525212	100	0.529769	4.98331	0.495744	0.5	2.3216	0.635422	4	0.1	0.718916	1.32986	0.5	3.37692	0.974919	95.9689	793238	3.44851	647183	1e-05	3.18888	0.643334	0.5	4	0.1	99.9905	0.5	3.95898	0.0120543	0.887759	0.01	0.00748797	2.14108	0.342003	2	0.531701	0.5	0.5	0.602004
HEK293	0.0519303	2.9959	0.0182284	0.666986	0.556851	0.564409	0.00677434	0.767485	0.468786	3.49345	0.293112	836.966	0.497896	5	0.497481	0.5	2.79291	0.630854	0.5	0.1	0.822121	1.18678	0.5	3.4607	1	26.9435	133157	3.65134	123580	1e-05	2.18246	0.680188	0.5	2.83164	0.471413	75.0909	3.91133	2.4402	0.0334772	1.31808	0.01	0.0181789	2	0.345352	2.66783	0.42653	0.5	0.351311	2
HEK293	0.0384967	3.17222	0.0160031	2.08263	5.87121	1.27556	0.00696254	0.253734	0.357067	0.602505	0.2498	866.792	0.542539	4.56521	0.502693	0.5	2	0.715015	3.99435	0.1	0.950473	1.07449	0.5	0.772763	0.813985	89.1694	921460	3.25006	766638	1e-05	2.52165	0.644607	0.5	1.49661	0.476174	20	4	0.779747	0.0243318	1.91636	0.000376012	0.0723668	2	0.352539	2.28556	0.532111	0.5	0.1	2
HEK293	0.0392487	0.537655	0.0232759	3.88227	1.44124	2.19195	0.0130073	0.926453	0.497044	4	0.232596	100	0.495147	2	0.506438	0.5	2	0.55806	3.97421	0.1	1.15416	0.920919	5	4	0.543884	100	122586	1.15511	103436	0.099086	2.10075	0.65721	0.5	0.5	0.1	76.3375	1.25397	3.28321	0.0363228	1.09689	0.00133876	0.1	2	0.327155	2.32345	0.474614	0.5	0.1	0.5
HEK293	0.0641186	0.659085	0.0272854	0.806194	1.71045	2.10051	0.0125787	0.371074	0.462084	2.68814	0.355392	197.479	0.55822	2	0.502778	0.5	2	0.71138	0.500093	0.1	0.919365	1.11937	5	4	0.656024	99.6401	271450	1.16497	246221	0.0444261	2.17644	0.722832	0.5	4	0.1	94.4991	3.84207	1.44626	0.0145386	3.99977	0.01	0.0408035	2	0.348746	2.34405	0.448202	0.5	0.1	0.5
HEK293	0.05355	0.87421	0.0162162	0.621316	1.33701	1.96127	0.00415783	0.175587	0.219695	0.5	0.107725	871.817	0.338166	5	0.502278	0.5	2.15315	0.679196	4	0.1	1.14007	0.591703	0.5	0.5	0.100047	40.4636	151966	0.769479	120205	0.00822856	2.37076	0.443665	5	4	0.63865	97.1529	4	1.32179	0.0549177	2.07122	0.0001	0.0569291	2	0.307725	2.76454	0.416417	0.5	0.1	0.5
HEK293	0.0190363	2.51063	0.00989049	2.2053	0.844358	2.32958	0.00442525	0.192582	0.292155	0.607699	0.123119	808.942	0.392333	2	0.499865	0.5	2	0.604601	4	0.1	1.37891	0.685495	5	4	0.379549	100	134363	2.55547	100000	0.0348832	2.37013	0.483582	0.5	4	0.1	92.5589	3.99771	2.00441	0.0161522	3.92772	0.000216418	0.1	2	0.323512	2.46782	0.446231	0.5	0.5	0.5
HEK293	0.0124609	1.401	0.00551691	0.881822	0.45087	0.925361	0.00240747	0.306459	0.409949	1.95589	0.348865	127.822	0.538131	5	0.502559	0.5	2	0.682386	4	0.1	0.899481	1.08243	0.5	0.5	0.991219	100	211436	0.886613	184170	1e-05	2.50229	0.670325	5	3.84873	0.580824	20	3.99467	1.44417	0.0542897	2.84266	0.0001	0.0847283	2.08125	0.347724	2.53061	0.465059	0.5	0.1	0.5
HEK293	0.0320511	1.02765	0.0125574	0.553699	1.12725	1.48159	0.00471202	0.21844	0.260283	0.692907	0.1	106.577	0.303643	5	0.495049	0.5	2	0.668779	4	0.1	0.812158	0.773424	0.5	3.99951	0.999014	20.6316	255753	0.641542	214821	1e-05	2.76223	0.389878	0.5	0.5	0.312305	70.5505	4	1.04095	0.0214178	3.52442	0.000168158	0.1	2.01641	0.336863	2	0.522209	0.5	0.45361	2
HEK293	0.0320559	1.04204	0.0108903	0.825581	1.28311	1.36545	0.00370437	0.130337	0.290972	0.5	0.164949	191.095	0.428805	5	0.501339	0.5	2.03417	0.718071	4	0.1	0.932327	0.844454	0.5	0.504677	0.972353	99.741	192022	2.61539	170799	1e-05	2.30001	0.549247	0.5	3.04038	0.791578	20.1505	1.06365	0.596894	0.0609383	4	0.00104713	0.0302322	2	0.322754	2.50531	0.416836	0.5	0.1	0.5
HEK293	0.0368893	1.19908	0.0192931	1.30241	1.76935	2.05733	0.00987794	0.976139	0.492359	4	0.250277	139.702	0.496334	2	0.504445	0.5	2	0.616899	0.5	0.285963	0.877755	1.01208	5	2.81494	1	100	902829	3.9999	786673	1e-05	2.37694	0.653848	0.5	0.50038	0.107889	71.0042	1.55447	3.36752	0.0105767	3.99995	0.00880872	0.049037	2	0.306585	2.30361	0.466765	0.5	0.5	2
HEK293	0.0932349	2.78828	0.0217388	2.01943	8.59389	3.75081	0.00317397	0.633035	0.288069	0.931744	0.311041	101.622	0.45829	5	0.496363	0.5	2	0.697267	4	0.100132	1.00916	1.02347	0.5	2.45999	1	41.0276	678640	3.98466	619170	1e-05	2.80651	0.595677	0.5	3.3843	0.451614	20	3.37667	3.10523	0.0298038	2.41094	0.000111228	0.1	2	0.340413	2.66755	0.458459	0.5	0.1	2
HEK293	0.0931564	0.5	0.0252891	3.5985	0.790975	0.807388	0.00510413	0.152409	0.215067	0.5	0.154162	100.434	0.366879	4.98419	0.498458	0.5	2	0.715808	4	0.1	0.894624	0.749937	0.5	3.98968	0.998725	65.4177	370127	1.06898	301221	1e-05	2.30328	0.483725	0.5	3.34886	0.627131	20.2443	1.48812	1.332	0.052215	1.46892	0.01	0.00722457	2	0.29406	2.32286	0.424852	0.5	0.1	0.5
HEK293	0.0490002	2.33309	0.0126486	1.99792	0.530421	2.22411	0.00224619	0.204392	0.22038	0.576925	0.141012	105.017	0.34305	4.94539	0.500563	0.5	2.97916	0.601017	4	1	1.05412	0.733842	0.5	4	0.102245	21.7962	119897	2.1048	100000	0.00272127	3.01019	0.43236	5	4	0.999964	88.8684	3.95524	2.01241	0.0626466	3.96836	0.0001	0.001	2	0.327316	2.57384	0.429207	0.5	0.5	0.695323
HEK293	0.0318299	2.24865	0.0106631	1.9913	0.780136	2.00001	0.00378331	0.1	0.28731	0.649719	0.145001	299.678	0.369688	5	0.512055	0.5	2.35786	0.663364	4	0.1	0.560544	1.29219	0.5	3.18231	0.999774	85.4449	138131	2.40046	108452	1e-05	2.3754	0.478583	4.99282	4	0.45599	99.6406	3.09925	2.03332	0.0215036	2.02153	0.0001	0.0524509	2.09212	0.348128	2.43586	0.44869	0.5	0.408858	0.5
HEK293	0.0906319	2.81121	0.034947	3.96708	2.77805	1.75786	0.0151906	1.73244	0.481577	2.1141	0.199653	115.368	0.530065	4.99593	0.505889	0.5	2	0.702957	0.5	0.856274	0.989069	1.09138	0.5	0.502656	0.871034	44.1134	384180	1.9982	355317	0.0105263	3.4637	0.630881	0.5	0.873506	0.912698	97.9499	3.92452	0.834185	0.0393979	0.972379	0.01	0.0757996	2	0.336601	2	0.530574	0.5	0.46111	0.623845
HEK293	0.086785	3.99138	0.0686548	3.98982	3.85645	2.36264	0.0416122	0.842842	0.56181	1.80025	0.151411	333.578	0.651977	2	0.503661	0.5	2	0.714815	4	0.1	1.14241	1.17561	5	4	0.404241	99.969	998730	0.502893	836842	0.1	1.8439	0.820237	0.5	4	0.1	99.1702	3.99991	3.94882	0.0413646	3.75254	0.01	0.1	2.05221	0.340282	2.66005	0.458118	0.5	0.100219	2
HEK293	0.0976862	0.826602	0.0209641	0.502693	1.38316	0.947462	0.001	0.829343	0.196944	0.5	0.146342	233.047	0.354185	5	0.497934	0.5	2	0.647703	4	0.100021	0.5	1.37321	0.5	3.83987	0.996874	36.8084	119729	1.06881	101946	1e-05	2.37115	0.478642	0.5	3.486	0.525306	87.2245	3.98685	0.783138	0.0341565	2.37275	0.0001	0.0949109	2	0.294074	2.23387	0.4501	0.5	0.1	0.505419
HEK293	0.0431314	2.01394	0.0100308	2.00478	0.556182	2.0196	0.001	0.202836	0.213495	0.5	0.264143	107.03	0.432267	4.99971	0.500157	0.5	2.1601	0.689233	4	0.1	1.09817	0.791961	0.5	3.92505	0.991762	89.544	114076	2.02351	102394	1e-05	2.92908	0.547165	0.5	3.51108	0.510463	20	3.99528	2.00825	0.0394779	1.91851	0.0001	0.0634511	2	0.324815	2.52346	0.441956	0.5	0.5	2
HEK293	0.0346832	2.51858	0.0121601	2.37093	0.592108	1.96117	0.00397143	0.191227	0.295681	1.06458	0.292205	120.656	0.449789	5	0.498421	0.5	2	0.697049	3.97284	0.1	0.981609	0.808556	0.5	1.36991	0.613707	93.689	122072	2.73615	102463	1e-05	1.97397	0.6215	3.5637	3.29509	0.48658	20	3.64631	2.02489	0.0334751	3.98828	0.000167742	0.0992402	2.10422	0.337077	2.60015	0.423341	0.5	0.1	0.5
HEK293	0.0220334	1.7779	0.0113905	0.587935	0.113987	1.3067	0.00559261	0.426361	0.41025	1.41435	0.258359	489.003	0.517016	2.21723	0.502128	0.5	2.1623	0.648871	4	0.1	0.672791	1.30215	0.5	0.5	0.269877	34.4363	940310	3.8663	752568	0.00214216	2.38545	0.636293	0.5	4	0.1	93.0033	0.550953	0.705279	0.0109869	3.59035	0.000325883	0.0896172	2	0.318106	2.5361	0.498411	0.5	0.5	0.5
HEK293	0.0188287	2.3696	0.0149653	0.544044	1.55108	1.73849	0.00854834	0.258718	0.315016	0.553959	0.1	423.443	0.394983	2	0.500522	0.5	2	0.679451	4	0.1	0.633503	1.11081	0.5	3.98396	0.999036	54.3563	127046	2.21332	104752	1e-05	2.14305	0.507269	0.5	0.5	0.1	75.8144	2.49159	1.23206	0.010681	1.90004	0.01	0.0171146	2	0.343447	2.75517	0.414067	0.5	0.1	0.5
HEK293	0.0402023	1.01291	0.017659	0.764333	1.02962	2.49116	0.00810142	0.478784	0.407391	1.21472	0.235909	113.056	0.511201	2	0.501439	0.5	2	0.599781	4	0.1	1.01362	0.93803	4.93567	4	0.33971	100	160202	2.26975	143326	0.014034	2.07743	0.665453	0.5	4	0.1	96.7329	1.00497	0.559036	0.0182291	4	0.000775173	0.1	2	0.332996	2.44115	0.485033	0.5	0.1	0.5
HEK293	0.0467898	1.59415	0.021541	1.68071	2.5634	1.73971	0.0100275	0.782845	0.488177	2.7934	0.264203	103.421	0.551517	2.10109	0.505124	0.5	2.36816	0.663149	4	0.1	0.963907	1.08193	0.5	3.19148	0.755333	99.7746	231868	1.7241	188654	0.0561021	2.26109	0.697447	0.5	0.5	0.1	20.0203	2.55743	1.00467	0.0138763	3.99957	0.01	0.0212601	2	0.329167	3.36903	0.620247	0.5	0.110854	0.5
HEK293	0.0710913	3.01563	0.0209779	1.03505	9.8809	1.80041	0.00566375	0.466214	0.449351	3.98903	0.417344	665.278	0.564423	4.05279	0.502912	0.5	2	0.691874	3.99998	0.452232	0.773136	1.38583	0.5	3.96906	0.493861	32.718	170328	4	149313	0.00184306	2.40467	0.694835	4.98978	2.45878	0.8949	20	0.537746	3.99543	0.077923	3.61889	0.00103458	0.0878111	2.00988	0.33726	2	0.546282	0.5	0.5	0.672243
HEK293	0.0384411	2.05227	0.0106867	1.92551	0.262005	1.93279	0.00220358	0.266787	0.264281	1.39175	0.314333	102.573	0.420456	5	0.498151	0.5	2	0.663489	4	0.1	1.07245	0.890865	0.5	2.94483	0.997588	26.2563	117419	1.96777	102376	1e-05	2.07379	0.587116	0.5	2.80291	0.580808	20	4	1.74439	0.0447682	3.71734	0.0001	0.0941306	2	0.333577	2.81567	0.473012	0.5	0.5	2
HEK293	0.0532758	1.73206	0.0244065	1.70294	6.52923	1.06793	0.0106015	0.574884	0.429133	1.60582	0.26129	644.458	0.536403	2	0.504549	0.5	2	0.6941	4	0.1	0.905913	1.20028	4.99803	4	0.499188	99.7029	283687	3.98721	232702	0.0999891	2.13607	0.698319	0.5	4	0.1	30.5641	3.99999	1.83862	0.0225489	3.99997	0.00068291	0.1	2	0.315697	2.10913	0.439822	0.5	0.1	0.5
HEK293	0.0494474	1.86657	0.011991	2.00449	0.584083	2.00094	0.00156102	1.32589	0.258235	1.39377	0.409002	494.416	0.48127	5	0.503943	0.5	2	0.576803	4	0.1	1.07134	0.977551	0.5	1.92933	0.858147	99.8654	130973	3.54552	104526	1e-05	2.22267	0.638518	5	3.93209	0.410858	21.6764	4	1.92013	0.0253144	3.19181	0.000171971	0.1	2	0.328496	2.54839	0.454987	0.5	0.5	2
HEK293	0.0457584	2.98179	0.0185706	1.39217	6.64859	0.933255	0.00818628	0.640368	0.42045	1.44356	0.21109	412.283	0.486732	5	0.504037	0.5	2	0.723885	4	0.10012	0.829921	1.05377	0.5	3.47123	1	20.3004	418923	1.42111	352420	1e-05	2.40052	0.622954	5	3.48069	0.481661	94.7868	3.99811	1.08324	0.0218925	0.595205	0.0030182	0.0225944	2.04897	0.346656	2.22758	0.457242	0.5	0.5	0.719679
HEK293	0.0914002	0.621537	0.0240566	3.15453	5.51003	2.2473	0.00511338	0.384456	0.294502	0.675345	0.349445	182.895	0.506096	4.55186	0.505576	0.5	2	0.622558	4	0.1	0.643392	1.38781	0.5	1.86519	0.1	45.0568	130612	2.00988	110373	0.00550161	3.0771	0.64393	0.5	4	0.402488	99.2334	4	1.54044	0.0336207	1.87611	0.000293332	0.1	2	0.318505	2.53038	0.444871	0.5	0.242473	0.5
HEK293	0.0182968	2.03748	0.0097294	3.4926	5.3944	1.63721	0.00495898	0.504715	0.417213	1.93413	0.257411	578.611	0.49583	3.30594	0.500645	0.5	2	0.713918	0.5	0.1	0.753839	1.12335	0.5	0.539879	0.847227	99.9774	509219	2.56724	434254	1e-05	2.07091	0.64862	4.89179	1.36253	0.625743	20.8373	4	1.18607	0.0295739	1.84776	0.000433624	0.0938119	2.04751	0.316	3.18497	0.460008	0.5	0.5	0.5
HEK293	0.0450979	2.23044	0.0182705	1.19009	0.498604	0.79785	0.00794227	0.73412	0.425461	1.43738	0.216359	565.604	0.507457	5	0.504307	0.5	2	0.728363	0.5	0.117846	0.967347	0.969729	5	3.99553	1	100	494925	3.97667	375908	0.0312633	2.23623	0.660777	0.5	0.5	0.589041	26.5087	3.80914	2.08821	0.0149217	3.81239	0.01	0.0282407	2	0.354197	2.25095	0.489572	0.5	0.1	0.5
HEK293	0.0988061	3.47447	0.0215784	1.85147	2.56866	0.862119	0.00147949	0.291102	0.193381	0.5	0.248747	782.469	0.423394	4.85696	0.50108	0.5	2	0.684732	3.9988	0.1	0.926643	0.8755	0.500862	0.511801	0.928074	48.4913	185580	4	156740	1e-05	2.63955	0.550024	0.5	3.01221	0.593677	20	4	0.796923	0.0454324	3.09954	0.000133326	0.1	2	0.320327	2.3197	0.457751	0.5	0.292618	0.5
HEK293	0.0869132	2.4063	0.0385839	1.32439	9.73678	0.965953	0.0185452	0.702586	0.527572	2.4601	0.25629	1000	0.601702	2	0.505866	0.5	3.14739	0.608728	0.5	0.101426	0.917394	1.18758	4.85467	3.97149	0.606767	98.9842	915942	0.98758	818852	0.0911608	2.08008	0.761085	0.5	4	0.1	94.5537	3.99397	0.602927	0.0206289	3.96379	0.01	0.0495728	2.0075	0.342706	2	0.357981	0.5	0.1	0.559025
HEK293	0.0821671	1.22963	0.0222612	0.591172	1.17568	1.34558	0.00571746	0.759277	0.381777	1.22134	0.278996	112.205	0.507258	5	0.504176	0.5	2	0.665442	0.5	0.100088	0.99171	1.04495	0.5	2.82509	0.957687	34.3892	692017	1.77721	613215	1e-05	2.87009	0.628753	0.5	3.00737	0.605321	20	4	0.879428	0.0318517	0.944203	0.00957574	0.0245711	2	0.346505	2.48423	0.459136	0.5	0.1	0.5
HEK293	0.0423545	0.923178	0.0125891	1.19516	4.6099	1.488	0.00386444	0.60831	0.415066	2.63884	0.321909	100	0.488539	4.99566	0.505254	0.5	2	0.658319	4	0.1	0.799985	1.43904	0.5	3.86836	0.938462	38.7292	190911	2.70709	175850	1.03593e-05	2.32335	0.667068	0.5	4	0.285115	83.5817	3.94849	0.772854	0.0136437	3.98272	0.000153629	0.1	2	0.297018	2.23389	0.451984	0.5	0.5	0.5
HEK293	0.0232866	2.11144	0.0132081	1.04751	1.19444	1.54776	0.00703434	0.616834	0.47264	3.94917	0.311328	105.844	0.524191	5	0.505875	0.5	2	0.669162	0.5	0.476445	0.654853	1.41683	0.5	0.5	0.140159	64.1943	181787	3.93865	141028	0.00472991	1.91015	0.742079	5	4	0.4422	88.4375	3.80445	0.556851	0.0181033	3.00886	0.01	0.0238747	2.03218	0.349668	2.14205	0.472334	0.5	0.1	2
HEK293	0.0248126	1.40976	0.0125203	1.20756	2.23195	1.17233	0.00627193	1.23013	0.451623	3.72998	0.207682	100.176	0.436307	2.00117	0.498605	5	2	0.617993	4	0.1	0.987466	0.883247	0.5	1.30918	0.992156	71.8649	199389	0.69685	164072	3.18344e-05	2.23406	0.606898	0.5	2.82287	0.541297	22.1729	3.15534	1.21686	0.0324628	2.2674	0.00103163	0.0435349	2	0.306044	2.16669	0.446791	0.5	0.5	2
HEK293	0.0751906	1.91063	0.0339137	1.79491	4.75894	2.23648	0.0170456	1.00676	0.576871	3.81379	0.293057	100.491	0.632108	5	0.516262	0.5	2	1.39356	0.5	0.463892	0.534518	2.40281	0.5	3.42615	0.38387	61.5678	276049	1.81642	236416	0.0189867	2.87243	0.759174	0.5	4	0.1	99.476	4	2.93262	0.0119831	3.99981	0.01	0.0649456	2.11844	0.321468	2.07238	0.543074	0.5	0.5	0.660385
HEK293	0.0333625	1.36082	0.0109146	0.501037	3.05774	0.987481	0.00344894	0.1	0.230446	1.20658	0.125018	115.369	0.240785	4.99242	0.501527	0.5	2.28424	0.676171	4	0.1	0.72356	0.706379	0.5	0.55593	0.283257	100	145426	0.780291	121473	1e-05	2.73173	0.310821	0.5	3.97663	0.495259	20.2188	4	1.5188	0.0352145	1.53873	0.000105371	0.0773445	2	0.344739	2.84621	0.422098	0.5	0.1	0.5
HEK293	0.0515905	0.558423	0.0288192	1.21119	2.00588	1.89419	0.0159896	0.862943	0.513917	3.84664	0.267377	110.224	0.568531	4.99298	0.498551	0.5	2	0.698422	0.5	0.238587	0.926245	1.13281	0.5	3.20976	0.51673	90.8407	432579	0.86652	378019	0.0259479	2.38607	0.698703	0.5	0.5	0.229531	32.1334	3.54647	1.15643	0.0243685	3.99909	0.01	0.0612758	2	0.317501	2	0.559763	0.5	0.5	1.05828
HEK293	0.0534641	1.52797	0.0260665	1.58786	1.99137	0.571685	0.0128372	0.653239	0.462925	1.60257	0.272437	137.44	0.584301	2	0.501701	0.5	2	0.610612	0.577737	0.101333	0.806344	1.3366	4.99667	4	0.428272	89.8127	381103	0.925373	321652	0.0356591	2.49406	0.689913	0.5	0.5	0.1	20.0262	1.25694	1.19504	0.0270728	1.18891	0.0019549	0.1	2.25912	0.354225	2	0.475038	2	0.5	0.5
HEK293	0.0217546	0.712643	0.0125499	1.19275	0.534191	0.997611	0.00689695	0.466429	0.441728	2.15863	0.294763	110.864	0.546837	4.95171	0.504182	0.5	3.44989	0.575964	0.5	0.100058	0.804031	1.11927	0.5	2.80043	0.813744	39.7591	236141	2.34488	191008	1e-05	1.86336	0.759306	4.9873	4	0.616417	20.082	4	0.971178	0.0618986	4	0.01	0.0132355	2	0.352053	2	0.409724	0.5	0.5	0.66568
HEK293	0.028955	0.988657	0.0169918	2.89925	0.377515	1.42165	0.00817992	0.333089	0.379303	2.1761	0.355327	125.912	0.52713	2.02845	0.509024	0.5	2	0.642029	0.754908	0.1	0.779488	1.07166	0.5	4	1	38.2993	916999	3.74046	702977	1e-05	1.99985	0.696644	5	2.68078	0.92851	20	2.34629	1.03516	0.071134	3.49874	0.01	0.0255495	2.04628	0.346675	2.47056	0.439079	0.5	0.5	0.54459
HEK293	0.0259347	1.09719	0.0176005	1.42035	0.138814	0.781633	0.0101321	0.763589	0.500151	3.44459	0.246175	187.756	0.538265	4.96712	0.498203	5	2.0898	0.673475	0.5	0.1	0.67555	1.44378	0.5	0.500316	0.438702	20	231142	0.814029	194155	0.00999324	1.81827	0.742645	0.5	3.87952	0.462105	20.5229	4	2.2695	0.0205185	2.67322	0.01	0.03062	2.00003	0.3104	2.05666	0.441037	0.5	0.5	0.5
HEK293	0.0279401	2.06934	0.0131968	1.85342	0.739976	1.65113	0.00583179	0.470837	0.39845	1.55348	0.276113	603.176	0.508579	2	0.50361	5	3.78705	0.567279	0.744121	0.141177	1.20714	0.943136	0.5	2.25381	0.726314	88.0606	123449	1.88284	100598	1e-05	2.16272	0.664014	4.99886	3.37937	0.528053	20	3.97842	2.1415	0.0360871	3.99483	0.00542075	0.0150517	2	0.316163	2.52602	0.477864	0.5	0.5	0.610389
HEK293	0.0243281	1.03487	0.00949908	1.25405	0.616846	1.00098	0.00359622	0.283874	0.287538	1.12557	0.251032	993.119	0.410296	5	0.503887	0.5	2	0.677929	4	0.1	0.925432	0.869624	0.5	3.32253	0.765928	88.9015	168370	0.793967	136680	6.97244e-05	2.52911	0.537187	5	3.68517	0.462025	20.0346	3.72535	1.36438	0.031735	1.086	0.000107213	0.1	2.68508	0.317126	2.36663	0.441409	2	0.5	0.61822
HEK293	0.1	3.78613	0.0438966	3.73451	1.53835	3.94753	0.0172931	0.488561	0.465308	2.34591	0.261883	916.878	0.554964	2.68484	0.487478	0.5	2.24032	0.75506	1.04159	0.815761	0.864388	1.11915	0.5	1.43031	1	98.0427	288203	3.99995	235510	0.0295161	2.01474	0.747406	5	1.59915	0.672196	20.2961	4	3.71172	0.0500473	1.77561	0.01	0.0971021	2	0.321202	2.5844	0.455406	0.5	0.158229	0.5
HEK293	0.035541	0.957515	0.0105971	1.3254	2.83941	3.74851	0.00313725	0.328012	0.318109	0.683851	0.331877	107.314	0.525629	5	0.49768	0.5	2	0.612984	3.9995	0.1	0.917675	1.00205	0.5	0.501978	0.33669	83.6562	119619	3.98815	100239	1.42306e-05	3.24992	0.615998	0.5	3.5082	0.959941	94.9052	3.62286	2.7829	0.0374759	3.98547	0.0001	0.0491575	2	0.345683	2.70788	0.420348	0.5	0.5	2
HEK293	0.0695824	1.74041	0.0189492	1.74743	0.550035	2.49926	0.00398411	0.188348	0.239582	0.525437	0.218578	767.21	0.425751	4.99801	0.502327	0.5	2	0.618839	4	0.1	0.877046	0.937048	0.5	3.39413	1	79.9437	172700	1.7839	146062	0.000113138	3.04303	0.529967	5	4	0.422003	87.7227	2.07294	2.70736	0.0268334	2.86624	0.0001	0.0769528	2	0.322373	2.99979	0.45601	0.5	0.1	0.5
HEK293	0.0269457	1.16822	0.00700203	1.06231	0.997078	1.06124	0.00111962	0.344977	0.196611	0.5	0.110733	197.143	0.325886	4.99853	0.501772	0.5	2	0.678118	4	0.1	1.05908	0.692995	0.5	0.5	0.819442	20.8431	175445	0.564617	142027	1e-05	2.62741	0.419088	0.5	3.31845	0.533049	20	4	1.23774	0.0400931	1.10662	0.0001	0.1	2.015	0.330963	2	0.528555	2	0.5	0.5
HEK293	0.0417549	0.82404	0.0146439	0.549635	1.80593	0.797455	0.00534947	0.44395	0.331329	0.75558	0.275051	928.877	0.50427	2.02038	0.503456	0.5	2	0.554813	4	0.1	0.864056	1.05698	5	4	0.425361	57.1727	126477	1.83707	106721	0.0106199	2.72159	0.615661	0.5	0.5	0.1	20.3332	1.1959	0.839653	0.0173168	0.57385	0.000288657	0.1	2	0.333127	2.09982	0.41737	0.5	0.1	0.5
HEK293	0.0373104	2.78538	0.0215342	3.639	9.99994	1.93452	0.0117204	0.874786	0.525567	2.74615	0.193727	102.359	0.574217	2	0.505182	0.5	2	0.651355	4	0.1	1.10003	1.0097	5	4	0.332111	99.0587	961105	2.70687	847786	0.0229859	2.07429	0.709253	0.5	4	0.1	57.6421	3.98363	0.511902	0.0218604	4	0.000937591	0.1	2	0.300163	2.7343	0.409135	0.5	0.1	0.5
HEK293	0.0164369	2.01106	0.0100769	2.02447	0.609838	2.00197	0.00580657	0.895005	0.446738	1.47819	0.130938	100	0.453959	4.94818	0.502359	0.5	2	0.556661	3.99962	0.1	0.773261	1.04219	4.92493	3.2084	0.944513	27.7202	126527	2.08409	106148	0.000976345	2.58242	0.563935	0.5	4	0.1	21.4213	4	2.05876	0.00959948	1.9952	0.00034501	0.1	2.01232	0.330503	2.56229	0.417883	0.5	0.1	0.712981
HEK293	0.0656292	3.11185	0.0239145	2.24326	4.77644	1.56039	0.0105539	1.12316	0.485412	2.39716	0.197901	254.106	0.50232	4.67552	0.514368	0.5	2	0.719432	4	0.1	0.854788	1.13426	0.503509	1.58604	0.814205	98.2282	532952	2.38681	454992	6.54544e-05	3.38628	0.592555	0.5	0.696296	0.693018	20	2.83956	0.569662	0.024379	1.35476	0.00788752	0.0209307	2.00798	0.347357	2.19742	0.479952	0.5	0.5	1.0431
HEK293	0.0194316	2.14786	0.00696368	2.2286	0.524124	1.99799	0.00218696	0.280392	0.231622	0.627086	0.1	100.875	0.299363	5	0.500525	0.5	2	0.58376	4	0.1	0.57157	1.08308	0.5	3.15185	1	92.7573	971435	2.0127	860788	1e-05	2.36106	0.393892	0.5	2.62554	0.612779	20.2147	3.99522	2.01158	0.0401328	3.96101	0.0001	0.0951449	2	0.353645	2.12786	0.474824	0.5	0.5	0.542087
HEK293	0.0917789	1.13309	0.0237607	2.12397	1.79657	0.787328	0.00384479	0.180632	0.20014	0.516094	0.127049	823.697	0.334479	5	0.497517	0.5	2	0.648394	4	0.1	0.847602	0.697991	0.5	1.74371	0.948047	86.6352	146094	0.716224	123518	1e-05	2.03736	0.477624	0.5	2.73903	0.540686	23.4158	4	1.30584	0.0298402	3.59794	0.000705919	0.0498826	2	0.32414	2.3695	0.463068	0.5	0.5	2
HEK293	0.0764275	3.76034	0.0264404	0.58343	3.39042	3.54411	0.00934698	0.59303	0.420522	1.67479	0.27138	386.135	0.509691	2.03463	0.504012	5	2	0.690622	0.512668	0.122771	0.867635	1.09674	0.5	3.95027	1	74.3529	983733	3.95444	840502	1e-05	2.23629	0.680132	0.5	2.42296	0.680301	20	3.5648	3.98412	0.059548	3.95659	0.00138784	0.095719	2.53405	0.306215	2	0.523171	0.5	0.5	0.5
HEK293	0.033851	0.667894	0.0111827	0.641652	1.7735	0.585695	0.00404993	0.796628	0.317381	0.752888	0.168655	125.339	0.413857	5	0.50303	0.5	2	0.629004	4	0.1	1.13089	0.714616	0.5	3.97121	1	66.4631	260404	1.55244	228355	1e-05	2.67133	0.523271	0.5	3.80289	0.370611	21.1525	4	0.659859	0.0220787	1.27297	0.000105748	0.1	2	0.341967	2.8701	0.421482	0.5	0.133095	0.5
HEK293	0.0202886	0.654341	0.0139344	0.552715	1.67562	2.29448	0.00824358	0.55952	0.437586	1.15545	0.164087	103.492	0.506541	2	0.501295	0.5	2	0.730201	4	0.1	0.91295	1.01143	4.93378	4	0.341339	98.6192	320064	0.511536	281710	0.010582	2.05711	0.64704	0.5	4	0.1	93.9742	3.01435	0.730872	0.0150079	3.98972	0.000617441	0.084581	2	0.306179	2	0.467554	0.5	0.1	0.5
Hela Kyoto	0.00846653	0.551449	0.0072121	2.05123	1.40996	1.41846	0.00246143	1.24618	0.355908	4	0.1	316.113	0.361289	2	0.551981	0.5	2.33488	1.35951	4	0.703915	1.64805	0.933495	5	4	0.254502	96.1275	164241	1.04899	121027	0.1	2.22174	0.694076	5	2.45167	0.348778	20	3.98398	1.68788	0.0463301	1.26853	0.000197277	0.1	2	0.403588	2	1.4438	0.5	0.313304	0.5
Hela Kyoto	0.0312043	2.43155	0.0222855	3.17968	0.179357	3.19132	0.00857586	1.24396	0.365301	2.58293	0.1	985.378	0.36015	2	0.504525	0.5	2.32428	1.36676	4	0.274273	2.50223	0.676097	5	3.4092	0.238838	100	155477	1.21453	130856	0.1	1.59787	0.897719	5	3.61843	0.236359	98.8694	1.46287	0.600692	0.0459999	2.23852	0.000114282	0.0743734	2	0.40329	2	1.38458	0.55447	0.5	0.603656
Hela Kyoto	0.0321674	4	0.0167295	0.819087	2.59097	1.76624	0.00923586	1.43976	0.516871	4	0.1	798.152	0.326777	2	0.518612	0.5	2.05194	1.46957	2.92951	0.299269	1.48949	0.946001	5	4	0.229227	99.3621	255252	1.72142	296513	0.1	1.84501	0.726666	5	3.6042	0.219956	100	4	1.36826	0.0377911	3.31707	0.00723903	0.0319105	2	0.410922	2	1.43244	0.5	0.385042	0.5
Hela Kyoto	0.0573527	2.35308	0.0241116	3.9968	3.78988	1.63282	0.00991109	1.42975	0.462587	3.62634	0.110313	232.969	0.408231	2	0.541613	0.5	2.01942	1.60659	4	0.367646	2.44361	0.751821	5	4	0.22777	95.8975	206391	2.10831	213521	0.1	1.49658	0.927597	5	3.72478	0.251193	92.3712	3.31477	2.82745	0.0513387	2.33948	0.00670293	0.0356994	2	0.407118	2	1.35804	0.5	0.254172	0.5
Hela Kyoto	0.0222232	0.745833	0.0131778	1.62589	3.00259	0.913545	0.00697431	1.24154	0.495635	4	0.1	100	0.294997	2.08619	0.505497	0.5	2.18992	1.49669	4	0.272544	1.81995	0.759219	5	4	0.225818	99.3643	177291	0.82435	214062	0.1	2.30026	0.588444	5	2.60383	0.188278	100	3.96511	0.974346	0.0324638	0.778418	0.00225139	0.0214078	2	0.415663	2	1.2841	0.5	0.5	0.521242
Hela Kyoto	0.0259562	1.79796	0.0170716	0.521886	2.14629	2.03283	0.00716306	1.54582	0.417157	4	0.108006	431.207	0.328197	4.95826	0.50007	0.5	2.18817	1.60186	4	0.301943	1.53475	0.86031	5	4	0.220812	94.4262	150045	1.46582	144372	0.1	2.08535	0.674288	5	4	0.190191	100	3.99934	1.8307	0.03232	3.90805	0.000182326	0.0530212	2	0.409589	2	1.4323	0.5	0.140238	0.5
Hela Kyoto	0.0249615	3.95917	0.0137594	2.60606	7.4134	2.02133	0.00739129	1.54855	0.541101	4	0.109592	916.167	0.370625	2	0.508187	0.5	2	1.58839	4	0.327063	2.13912	0.800249	5	4	0.234275	97.6776	502200	3.93516	607435	0.1	2.67989	0.656865	5	2.13119	0.266741	95.7346	3.92908	0.892493	0.0410086	1.21225	0.000569934	0.0408251	2	0.466137	2	1.4348	0.5	0.5	0.5
Hela Kyoto	0.0409539	3.78459	0.0248396	2.10403	1.41192	2.0868	0.00873991	1.02282	0.319619	2.07213	0.1	527.283	0.300769	4.98293	0.521273	0.5	2	1.70835	4	0.260844	1.30314	1.04578	5	4	0.215244	95.5026	118723	2.85785	100926	0.1	2.11509	0.592696	4.96067	1.80896	0.371101	71.1226	3.99892	1.6305	0.0629254	2.48357	0.000539144	0.0579846	2	0.390972	2	1.45836	0.5	0.106033	0.5
Hela Kyoto	0.0260275	2.45164	0.0466467	3.01524	2.12808	0.704497	0.0064508	1.04066	0.12934	1.07464	0.1	100	0.382819	2	0.523374	4.93452	2.06061	1.44385	3.67425	0.389456	1.787	1.1486	5	4	0.165114	90.9255	992297	2.89934	341095	0.1	2.90041	0.705029	5	3.51218	0.104675	93.1933	4	2.27779	0.0262044	2.59617	0.000201989	0.0713697	2	0.401436	2	1.44046	0.5	0.437265	0.5
Hela Kyoto	0.0185288	1.05308	0.0171564	1.80843	1.71155	2.77438	0.0062355	1.53274	0.339683	4	0.1	638.023	0.314239	2	0.50216	0.5	2.1057	1.49163	4	0.321203	2.00399	0.714592	5	4	0.237804	99.0708	344057	1.32568	283528	0.1	1.94997	0.645252	4.8813	2.49321	0.266601	100	3.9798	1.47024	0.0434416	0.72137	0.000189549	0.0891047	2	0.383739	2	1.28226	0.5	0.474534	0.600385
Hela Kyoto	0.0255481	1.02712	0.0332754	3.80175	7.22275	3.50196	0.00698926	1.26338	0.209751	3.53938	0.1	949.423	0.289408	2	0.502054	0.5	2.03979	1.47173	4	0.170995	1.56009	0.826628	5	4	0.240661	20	387778	1.64272	196311	0.1	1.56344	0.792801	5	3.34904	0.195286	99.9265	1.44995	1.62231	0.039569	1.77468	0.000210726	0.0621172	2	0.386335	2.00294	1.45191	0.5	0.12471	0.51362
Hela Kyoto	0.035164	2.20629	0.016705	2.19981	5.73387	1.94761	0.00830626	1.08684	0.481114	4	0.1	985.489	0.322803	2	0.532977	0.5	2.42165	1.42743	2.24716	0.278704	1.33219	1.04088	5	4	0.223285	100	107924	2.86676	113131	0.1	1.47036	0.873351	5	3.28019	0.214961	96.043	3.98037	1.87921	0.0331182	3.75602	0.000207989	0.0483146	2	0.414402	2	1.44474	0.5	0.235333	0.5
Hela Kyoto	0.0251572	1.87992	0.0222965	1.26856	3.00535	1.41634	0.00697985	1.12838	0.299348	4	0.1	736.848	0.286213	2	0.522671	0.5	2	1.72287	4	0.146506	1.44507	0.898944	5	4	0.220154	24.1891	292239	0.714749	200516	0.1	1.48765	0.788405	4.97083	2.43165	0.260939	89.5942	3.99994	0.959267	0.0447556	1.50765	0.000185311	0.0544845	2	0.371321	2	1.29474	0.5	0.5	0.511534
Hela Kyoto	0.0226604	3.89693	0.0239689	2.78969	7.36745	1.97068	0.00673777	1.43213	0.268969	4	0.1	100	0.278835	2.00221	0.49735	0.5	2.55182	1.36241	4	0.250783	1.90824	0.628363	5	4	0.272943	20.0137	160581	2.01441	103266	0.1	1.58363	0.748324	4.99867	4	0.29085	97.832	3.90841	2.01734	0.0477472	3.89957	0.000241606	0.0273033	2	0.395462	2	1.37429	0.5	0.496141	0.5
Hela Kyoto	0.0231477	3.17285	0.0148569	1.1897	7.42243	1.94975	0.00688968	1.20278	0.45373	3.39702	0.107157	711.78	0.372979	2	0.503916	0.5	2	1.75215	4	0.28401	1.47055	1.02273	5	4	0.25161	91.7203	775453	1.78333	840190	0.1	2.45928	0.689627	5	1.978	0.473627	20	2.37539	1.92294	0.0991693	2.39558	0.000190472	0.0615207	2	0.332432	2	1.33591	0.5	0.5	0.5
Hela Kyoto	0.0210135	4	0.0194919	2	0.54	2	0.00472838	3.83467	0.233993	1.59234	0.1	883.817	0.298816	2	0.511474	0.5	2.47689	1.37597	3.8251	0.462985	3.14072	0.54	0.5	4	0.163938	100	202354	2	136536	0.1	2.53778	0.572893	5	4	0.191985	98.1118	4	2	0.0374493	2	0.0001	0.0649898	2	0.391927	2	1.30853	0.5	0.113995	0.5
Hela Kyoto	0.0238573	2.10887	0.0202348	0.854102	3.78495	1.01896	0.00684129	1.01345	0.315927	4	0.1	102.416	0.270533	2.3537	0.506177	0.500009	2	1.59817	2.23597	0.208538	1.23224	0.889709	5	4	0.266582	100	645435	3.31656	436012	0.1	1.86448	0.618172	4.18089	2.04166	0.32769	93.178	3.90989	2.62012	0.0444423	1.11834	0.00129418	0.0287372	2	0.412481	2	1.43835	2	0.5	0.517818
Hela Kyoto	0.0131341	4	0.00840578	1.06819	8.81277	1.56135	0.00466137	1.81463	0.547465	4	0.1	786.033	0.317857	2	0.510237	0.5	2.09938	1.4436	4	0.338992	2.65438	0.61546	5	4	0.245116	100	219950	0.9714	287608	0.1	3.03965	0.541088	5	4	0.174524	99.8134	4	1.03416	0.0311384	0.627963	0.000358528	0.0438992	2	0.416249	2	1.34729	0.5	0.1	0.5
Hela Kyoto	0.0330448	1.90742	0.0171998	1.94038	1.42645	0.827498	0.0073697	1.22056	0.462206	3.99622	0.104464	919.77	0.352963	2	0.513477	0.5	2.00285	1.46682	2.08706	0.372769	1.58396	0.996542	5	4	0.281948	99.0278	107552	0.85929	109290	0.1	1.80323	0.869585	5	2.62401	0.260228	85.3395	3.99554	2.24343	0.0497321	2.86553	0.000457712	0.0603381	2	0.412744	2	1.33037	0.879177	0.5	0.504526
Hela Kyoto	0.0171213	0.686248	0.015084	1.09515	0.102927	0.764563	0.00621331	1.26359	0.388716	3.81692	0.102133	679.869	0.318273	2.07033	0.50623	0.5	2	1.53061	4	0.288846	1.87181	0.78433	5	4	0.220439	96.5873	269027	0.96589	258512	0.1	2.231	0.641955	5	2.51456	0.269465	89.8904	3.89407	0.508045	0.0500672	0.548651	0.000283817	0.0605534	2	0.377903	2	1.3546	0.5	0.113398	0.5
Hela Kyoto	0.025943	3.58861	0.0177545	1.36374	7.32377	2.04456	0.00843216	1.34053	0.444316	4	0.1	972.308	0.296312	2.00026	0.506274	0.5	2.47957	1.354	4	0.239093	1.20059	1.1023	5	4	0.223575	100	447844	1.93526	443567	0.1	1.50794	0.758275	5	3.57764	0.218185	91.0537	2.1238	2.08948	0.0380255	3.39397	0.00714976	0.0218918	2	0.423639	2	1.26768	0.5	0.447721	0.5
Hela Kyoto	0.0499738	0.896115	0.0226142	1.6857	0.941072	3.07962	0.00912311	1.0523	0.454791	3.74332	0.107722	955.758	0.36512	2	0.507952	0.5	2.01229	1.51022	1.26148	0.308533	2.38001	0.784459	5	4	0.207685	96.6382	194806	1.92059	205723	0.1	2.01223	0.739355	4.98929	1.8249	0.406155	20	4	1.28014	0.0695275	4	0.000477204	0.0648745	2	0.380835	2	1.38099	0.5	0.474318	0.835566
Hela Kyoto	0.0110795	1.74688	0.00760014	1.71849	3.48229	1.24195	0.00467272	1.34627	0.568815	4	0.1	998.324	0.353071	2	0.509755	0.5	2.1873	1.55042	4	0.339765	2.84912	0.601216	5	3.80572	0.254996	96.2829	100000	2.74296	136401	0.1	1.49185	0.908579	5	4	0.26684	99.9349	2.33319	1.76636	0.0460333	2.08274	0.00040327	0.0301973	2	0.416324	2	1.35009	2	0.5	0.5
Hela Kyoto	0.0211416	1.87158	0.0128982	1.11605	0.876705	1.29231	0.00647547	1.11775	0.471824	4	0.1	860.244	0.317129	2	0.511915	0.5	2.21254	1.17472	3.72321	0.381968	1.516	0.841254	5	4	0.257714	100	837855	2.42825	877291	0.1	1.46613	0.808416	4.96795	3.88044	0.24877	99.586	4	0.516607	0.0349989	0.68423	0.000674132	0.0443724	2	0.449	2	1.45524	0.5	0.184982	0.520045
Hela Kyoto	0.0296938	2.11045	0.0149166	0.7401	3.72598	1.75064	0.00717694	1.13202	0.476685	4	0.1	985.925	0.352401	2	0.505839	4.98951	2.03795	1.48965	1.3792	0.495742	1.69096	0.911901	5	4	0.258166	100	495993	3.59975	530445	0.1	1.8497	0.767763	5	1.82826	0.397567	91.3906	3.5177	3.97424	0.0680129	3.90814	0.000254337	0.1	2	0.395946	2	1.42406	0.5	0.499793	0.5
Hela Kyoto	0.0586904	2.4609	0.0281208	1.9623	0.990911	1.60117	0.0114528	1.09223	0.43981	3.98527	0.110583	994.34	0.38072	2	0.529518	0.5	2.06101	1.62591	1.13753	0.151781	1.34804	1.28189	5	4	0.195078	98.8381	236408	2.6923	206672	0.1	1.37793	1.06304	5	3.43179	0.198075	93.8065	4	2.07041	0.0372762	2.01969	0.01	0.0301585	2	0.378973	2	1.46128	0.5	0.1	0.504594
Hela Kyoto	0.0295878	3.17068	0.0236312	1.67532	0.82982	0.94269	0.00792911	1.08516	0.324919	3.95302	0.1	635.607	0.285488	2	0.509979	0.5	2	1.66756	4	0.151013	1.34416	1.0031	5	4	0.220487	99.4296	344236	1.09484	277597	0.1	1.06566	1.12014	5	2.27218	0.263508	39.8873	3.75726	0.535157	0.0593434	1.37258	0.000165727	0.0724407	2	0.393195	2	1.4226	0.5	0.1	0.661159
Hela Kyoto	0.0242773	2.56228	0.0149456	1.75123	1.69194	1.90975	0.00589877	1.36163	0.386437	4	0.114739	982.316	0.347043	2	0.51979	0.5	2.19504	1.46963	4	0.523392	1.99441	0.74267	5	4	0.236191	100	796401	3.03157	751170	0.1	2.13542	0.714703	5	2.29314	0.358885	20	2.55214	3.70145	0.068534	1.70635	0.000426184	0.0634431	2.02206	0.339532	2	1.4095	0.5	0.22419	0.5
Hela Kyoto	0.00920788	3.98208	0.0122965	4	5.26609	0.670428	0.00382293	1.11187	0.293452	4	0.1	971.879	0.294658	2.00162	0.490965	0.5	2.33879	1.4122	3.66756	0.234924	2.15362	0.673337	5	4	0.241595	100	151648	2.29754	108306	0.1	2.36387	0.596538	5	2.01006	0.329982	20	1.40986	2.23593	0.0453418	0.887416	0.000154281	0.0215706	2	0.391626	2	1.27629	0.5	0.1	0.5
Hela Kyoto	0.0197618	1.42997	0.0327629	2.18463	3.52019	3.80708	0.0064418	1.05328	0.183671	3.75898	0.1	882.278	0.289078	4.9475	0.514696	0.5	2.75205	1.30304	3.01952	0.288066	0.966841	1.36871	5	4	0.209403	100	356382	2.31539	169466	0.1	2.00199	0.658511	5	1.6013	0.341134	20	2.43308	0.528933	0.0615386	4	0.000104273	0.0361991	2.10641	0.335408	2	1.38272	0.5	0.496804	0.535989
Hela Kyoto	0.0235802	1.57537	0.0143118	0.742359	0.586824	2.06592	0.00722229	1.31616	0.496208	4	0.1	889.339	0.333205	4.98751	0.510458	0.5	2	1.79551	4	0.250206	1.48779	0.893142	5	4	0.253786	96.59	494716	0.945088	518808	0.1	1.77062	0.748393	4.99215	4	0.236702	84.3185	1.77596	0.852891	0.0372519	3.98867	0.000384255	0.041273	2	0.410665	2	1.42292	0.5	0.499257	0.5
Hela Kyoto	0.0320002	0.52228	0.0172391	1.66617	5.97438	1.98059	0.00798298	1.60113	0.4637	4	0.10768	394.674	0.342928	2	0.511731	0.5	2.53895	1.35523	2.12997	0.476943	1.50719	1.07459	5	4	0.207756	99.828	144624	0.860099	149242	0.1	2.79433	0.600485	5	1.18702	0.624711	91.9257	3.72075	3.86922	0.0667814	3.9227	0.000236659	0.0638077	2	0.397277	2	1.45522	0.5	0.5	0.5
Hela Kyoto	0.0216982	3.67494	0.0303011	2.88474	4.80168	2.19588	0.00678104	1.30766	0.212198	4	0.1	1000	0.356618	2	0.502881	0.5	2.45168	1.32033	3.28182	0.464626	2.09902	0.814512	5	4	0.243555	20	985820	4	430843	0.1	1.75122	0.78618	4.94605	3.81867	0.268187	20	3.92361	1.02391	0.0340514	0.699073	0.000214637	0.0578393	2	0.445935	2	1.43516	0.5	0.232469	0.5
Hela Kyoto	0.0268924	1.96996	0.0159717	1.95514	0.347	2.06418	0.00641148	1.02266	0.423494	4	0.102007	860.904	0.349277	2	0.496773	0.5	2.5985	1.33192	3.47826	0.571826	2.40818	0.718133	5	4	0.219188	99.2182	286774	2.99368	258327	0.1	2.52219	0.647673	5	1.51447	0.392815	20.0977	3.53579	1.94251	0.0458909	2.24593	0.000122963	0.0892745	2	0.402244	2	1.36473	0.5	0.5	0.5
Hela Kyoto	0.026212	0.922722	0.0159656	0.695289	1.73956	0.585921	0.00768987	1.18631	0.487683	4	0.114992	999.863	0.352344	4.99623	0.511083	0.501371	2.30553	1.60641	4	0.297534	1.38159	1.06791	5	4	0.244804	100	104622	0.811537	114738	0.1	2.05039	0.738027	5	1.6173	0.264356	85.1889	2.71851	1.68234	0.043109	0.780019	0.000224705	0.0456228	2	0.372174	2	1.34024	0.5	0.100087	0.505403
Hela Kyoto	0.0275871	3.87932	0.0273401	1.99804	0.546071	1.94651	0.00643158	0.932892	0.219607	1.53008	0.1	226.529	0.31773	2	0.53624	0.5	2.92915	1.29321	4	0.352627	2.91227	0.569629	5	4	0.231146	79.916	203881	1.96491	120825	0.1	2.41049	0.62344	4.96408	3.43442	0.238161	98.5132	3.9684	1.93789	0.0436651	2.03224	0.000959806	0.0255903	2	0.430379	2	1.29078	0.5	0.5	0.662566
Hela Kyoto	0.0385769	1.39118	0.0201978	0.600599	6.28825	0.861914	0.00928027	1.1583	0.455141	3.03888	0.1	770.064	0.337752	2	0.528355	0.5	2	1.53677	1.10638	0.181243	1.77361	0.782916	5	4	0.235709	99.0364	601369	2.70136	670364	0.1	1.2212	1.08993	5	3.82293	0.282913	100	3.99753	1.03269	0.0712308	2.74183	0.00727765	0.0344049	2	0.396805	2	1.41701	0.5	0.398656	0.5
Hela Kyoto	0.0533211	2.22057	0.0365644	1.957	8.67965	3.82394	0.0105339	0.888399	0.292128	1.93313	0.1	936.372	0.336205	2	0.527886	0.5	2.07631	1.45274	2.92323	0.264472	1.37202	1.07921	5	4	0.207405	79.3291	419915	1.06897	277748	0.1	2.11139	0.695111	4.9741	2.68108	0.192537	98.8821	3.93295	3.92603	0.0368908	3.89957	0.000751904	0.0565648	2	0.407091	2	1.26438	0.5	0.471419	0.5
Hela Kyoto	0.0273416	1.34091	0.029143	2.16652	0.649174	1.10669	0.00621986	1.03361	0.215471	2.9008	0.1	400.108	0.34516	2	0.550294	0.5	2.3541	1.64387	3.88193	0.365188	1.46745	1.01308	5	4	0.211738	99.9295	471593	3.73014	246010	0.1	1.07914	1.33151	5	3.8678	0.205689	21.4939	3.99761	1.64157	0.0378684	0.746424	0.0001	0.042413	2	0.40122	2	1.39701	0.5	0.101715	0.5
Hela Kyoto	0.0509215	3.957	0.0243224	1.72833	0.201161	0.78226	0.0100053	0.969507	0.417883	3.47895	0.114944	923.579	0.31273	2	0.510729	0.5	2.25163	1.39455	2.03461	0.392226	1.64059	0.887467	5	4	0.199707	99.5983	272375	1.93673	277510	0.1	1.24621	1.02175	4.99104	3.91834	0.21169	99.2874	1.83498	0.933699	0.043847	0.513356	0.000331428	0.0791166	2	0.38172	2	1.3966	0.718076	0.5	0.832275
Hela Kyoto	0.0241893	0.583631	0.0345091	0.688132	1.01947	0.506565	0.00705754	0.761665	0.193595	4	0.1	516.781	0.238978	2	0.486662	0.5	2	1.46715	1.20841	0.422421	1.30246	0.807701	5	4	0.24397	20.1455	255672	3.40361	117254	0.1	2.19821	0.522083	4.99608	1.72733	0.301647	95.1128	2.09285	0.910244	0.0477185	2.2241	0.000540341	0.0705372	2	0.419912	2	1.40709	0.5	0.494716	0.5
Hela Kyoto	0.0291428	1.29208	0.0311667	1.46817	0.931906	1.07468	0.00711719	0.970306	0.218564	1.72759	0.1	102.05	0.372406	2	0.513836	0.5	2.00477	1.54053	2.62628	0.289155	2.08319	0.852775	5	4	0.215838	71.3758	492170	4	243991	0.1	1.95159	0.784744	4.95272	1.92066	0.265725	20	3.93783	1.62846	0.0513675	1.33673	0.000184677	0.09841	2	0.398414	2	1.45147	0.5	0.158134	0.610383
Hela Kyoto	0.0273245	1.23298	0.0143794	0.627077	2.03881	1.02128	0.00778847	1.27261	0.522656	4	0.1	998.844	0.352048	2	0.518729	0.5	2.5161	1.33588	4	0.350539	1.85584	0.821636	5	4	0.230031	99.6204	848755	3.94061	962936	0.1	1.36792	1.02097	5	3.95049	0.207995	97.4017	3.82622	0.961604	0.0395048	3.98907	0.00340296	0.025704	2	0.404856	2	1.41406	0.5	0.477031	0.5
Hela Kyoto	0.0406418	3.76836	0.0201465	1.87313	0.466235	2.01356	0.00892461	1.22807	0.468871	4	0.113067	834.941	0.370965	2	0.521446	0.5	2.09186	2.77639	4	0.342929	1.89606	0.80473	5	4	0.266948	100	306753	2.15092	307545	0.1	2.3384	0.687446	5	2.0675	0.289517	24.159	4	2.53639	0.0512432	2.19622	0.000136349	0.0650165	2	0.389562	2	1.44741	0.5	0.1	0.5
Hela Kyoto	0.019862	1.55612	0.0139964	2.45303	5.16272	2.25701	0.00632531	1.24567	0.437579	4	0.110463	100	0.358763	5	0.521378	0.5	2.42806	1.374	3.71726	0.343465	1.77232	0.872106	5	4	0.257301	100	190395	1.49983	192160	0.1	2.1903	0.686371	5	2.27741	0.292717	99.6936	4	0.608723	0.0460699	1.89178	0.000255992	0.0318382	2	0.40274	2	1.43124	0.5	0.5	0.5
Hela Kyoto	0.0197086	1.13299	0.0148422	1.97032	0.897985	1.18056	0.00592737	1.11722	0.375557	4	0.1	699.905	0.342191	2	0.513158	0.5	2.04122	1.54045	4	0.268102	1.55385	0.969197	4.99744	4	0.230665	100	165370	2.10623	135947	0.1	2.29631	0.684798	5	1.71073	0.286007	100	3.9465	1.79199	0.0439253	3.08461	0.000181079	0.0575607	2	0.389495	2	1.45394	0.5	0.268478	0.5
Hela Kyoto	0.0123642	2.37887	0.0116473	2.61065	0.474407	2.2191	0.0031714	1.6807	0.28658	4	0.1	970.204	0.331142	2	0.547313	0.5	2.32032	1.08341	4	0.553385	1.83427	0.794844	5	4	0.227323	25.118	149907	1.77236	100438	0.1	1.97949	0.730098	5	3.74891	0.261347	46.8373	3.97132	2.24139	0.0429972	1.67987	0.000250508	0.0858206	2	0.389538	2	1.42187	0.5	0.153846	0.569706
Hela Kyoto	0.0378266	1.633	0.0205895	1.62931	1.2898	3.20975	0.0109299	0.967057	0.494181	3.9125	0.1	499.91	0.335475	5	0.528418	0.5	2	1.57171	4	0.250349	0.54962	4.48398	5	4	0.212444	99.4998	716612	3.99965	746254	0.1	1.83465	0.700053	5	0.991138	0.112652	42.9135	4	2.64715	0.0353008	3.98236	0.00989657	0.0281945	2	0.395343	2	1.3612	0.5	0.5	0.501757
Hela Kyoto	0.0255209	1.91548	0.0448695	0.994156	1.19084	1.32029	0.00583363	0.770204	0.124541	1.20802	0.1	972.112	0.376966	2	0.501706	0.5	3.10698	1.32808	4	0.279968	1.74895	0.95309	5	4	0.255221	100	778127	1.64594	227525	0.1	2.1932	0.709896	4.92684	1.75603	0.297018	100	4	2.22241	0.0342013	2.59494	0.000104742	0.0222291	2	0.382906	2	1.30753	0.5	0.5	0.5
Hela Kyoto	0.0196324	2.38816	0.0138842	0.5	0.874343	0.815494	0.00629347	1.25482	0.446254	4	0.1	145.471	0.347667	2	0.501876	0.5	2.51812	1.40796	4	0.371693	2.79781	0.609166	5	4	0.3575	100	615931	0.669596	580664	0.1	1.47477	0.861829	5	4	0.325899	91.6978	3.44391	0.50907	0.0536955	1.01532	0.00346549	0.0214766	2	0.400366	2	1.38921	0.5	0.1	0.5
Hela Kyoto	0.0235392	1.24663	0.0132851	4	0.13104	0.782537	0.00695387	1.2373	0.509989	3.95396	0.1	995.706	0.366575	2	0.511375	0.5	2.10082	1.48319	3.83072	0.311298	1.54617	1.07073	5	4	0.228583	100	690538	2.28761	742819	0.1	1.39752	1.0594	5	4	0.208117	99.0217	3.19751	3.72281	0.0378527	2.67536	0.000297692	0.0569231	2	0.403696	2	1.42649	0.5	0.3308	0.5
Hela Kyoto	0.0234932	1.65461	0.0137966	0.828836	1.85619	1.02489	0.00620989	1.01292	0.443745	4	0.126163	598.728	0.348509	2.00066	0.52718	0.5	2	1.55904	4	0.317178	2.22532	0.765548	5	4	0.216396	99.6152	667425	2.12008	649001	0.1	2.32324	0.709695	0.510822	2.02559	0.193307	88.3262	4	1.603	0.0344009	1.69294	0.000279714	0.0615695	2	0.332053	2	1.28265	0.5	0.416884	0.511219
Hela Kyoto	0.0247934	1.04369	0.0325321	1.29249	3.23596	1.40099	0.00624083	1.14172	0.183186	4	0.1	100.079	0.327173	2	0.568858	0.50628	2.25998	1.46771	3.90923	0.466868	1.8134	0.885177	5	4	0.195607	20	577133	2.37788	230390	0.1	2.28246	0.628608	5	3.85912	0.199356	92.0304	1.21838	1.78598	0.0280886	1.56063	0.000372141	0.0562572	2	0.44577	2	1.36132	0.5	0.107448	0.5
Hela Kyoto	0.0347345	3.98316	0.0252792	2.75664	0.513303	2.04152	0.00748391	0.755212	0.289643	1.71512	0.1	115.486	0.322151	2	0.51546	0.5	2.33334	2.46882	4	0.357074	2.2444	0.60755	5	4	0.268356	20.0442	173956	2.08705	120241	0.1	2.38668	0.567282	5	4	0.262224	99.5581	3.94255	1.94465	0.0397204	2.85845	0.000123563	0.0576136	2	0.39869	2	1.39226	0.5	0.211362	0.553954
Hela Kyoto	0.0199569	1.99886	0.0134876	0.660637	2.3023	1.43368	0.00724974	1.30818	0.505253	3.61949	0.112784	999.191	0.362453	5	0.465743	0.5	2	1.65518	3.86508	0.294887	1.57412	0.962924	5	4	0.26131	84.2702	408139	3.24276	475249	0.1	2.28751	0.703935	5	1.23817	0.485165	20	0.897134	3.37869	0.0778429	3.99849	0.00024949	0.066725	2	0.409676	2	1.32843	0.5	0.484241	0.5
Hela Kyoto	0.029971	1.38025	0.0159657	2.44673	3.26696	2.50674	0.00749026	1.05764	0.446999	3.76041	0.104976	1000	0.331839	2	0.523963	0.5	2.26199	1.41831	4	0.372257	1.48611	0.895001	5	4	0.243649	97.663	821574	1.87817	785173	0.1	2.01068	0.699037	5	1.58339	0.485028	86.9376	2.77669	0.605577	0.0731795	1.70052	0.000195432	0.0877491	2	0.39531	2	1.46228	0.5	0.1	0.5
Hela Kyoto	0.020727	3.87538	0.0117958	1.85841	2.64728	1.89715	0.00616328	1.37759	0.491305	4	0.1	840.808	0.322865	2	0.504162	0.5	2.46175	1.38645	3.64813	0.401093	1.77013	0.767808	5	4	0.237955	100	121300	2.4486	126793	0.1	1.321	1.04729	0.5	4	0.198673	99.4766	3.73574	0.533731	0.0328981	3.56316	0.000318273	0.0435268	2	0.387685	2	1.44669	0.5	0.1	0.506871
Hela Kyoto	0.0196742	1.11672	0.0136093	0.779705	1.4043	1.15754	0.00580359	1.4203	0.409986	4	0.1	699.089	0.316535	2	0.501021	0.5	2.26158	1.38929	3.71254	0.264999	1.79085	0.809478	5	4	0.229729	100	139893	0.754329	138317	0.1	2.18268	0.652973	5	1.46772	0.337346	100	1.55093	0.817758	0.0478475	2.8561	0.00025167	0.035586	2	0.417242	2	1.2885	0.5	0.49994	0.5
Hela Kyoto	0.0183002	0.504935	0.0108541	1.29998	2.65167	0.980453	0.00563035	1.24267	0.497399	4	0.1	520.105	0.317502	4.99657	0.497574	0.5	2.56451	1.33243	2.9969	0.359343	1.53117	0.877295	5	4	0.261812	97.8112	106851	1.32618	127124	0.1	2.1674	0.666629	0.5	2.62924	0.270468	99.521	0.500256	0.623865	0.0369995	1.51993	0.000116345	0.0474453	2	0.398351	2	1.45556	0.5	0.453264	0.5
Hela Kyoto	0.0266106	3.86796	0.012256	3.77882	5.2213	3.05987	0.00684298	1.34335	0.563375	3.93158	0.1	982.127	0.36936	2	0.550271	5	2.07122	1.47455	3.89588	0.305326	2.09361	0.788776	5	4	0.243745	100	393723	1.48736	513230	0.1	2.80729	0.659783	5	1.9897	0.258478	100	4	3.91535	0.0438275	2.17477	0.00035632	0.042847	2	0.39523	2.00268	1.38299	0.894477	0.5	0.624953
Hela Kyoto	0.021216	2.60066	0.0153159	1.74209	4.77069	0.59865	0.0056258	0.889353	0.36526	4	0.1	454.485	0.295511	2	0.516033	0.5	2.48677	1.36975	3.21375	0.35869	1.29136	0.945435	5	4	0.233126	97.6036	312699	1.5243	261493	0.1	1.53475	0.78534	5	4	0.200137	81.9684	3.96662	0.7688	0.0317647	1.22901	0.0001	0.0558216	2	0.385842	2	1.44222	0.5	0.113901	0.514416
Hela Kyoto	0.0376188	1.86687	0.020922	0.649783	1.39443	0.965524	0.00860109	1.01868	0.415966	2.99148	0.10242	898.898	0.361963	2	0.515994	0.5	2.15309	1.1536	1.06794	0.163284	1.44069	1.15786	5	4	0.202561	99.8496	158246	1.78725	155549	0.1	2.26611	0.74753	4.95489	1.0714	0.25864	93.1838	3.55477	1.17311	0.0538289	1.57035	0.000219573	0.0975446	2	0.398543	2	1.31631	0.5	0.5	0.557904
Hela Kyoto	0.036179	3.99737	0.0192852	3.57541	1.89301	2.88511	0.00961723	1.20102	0.490966	3.44181	0.102909	984.901	0.350522	2	0.532323	0.5	2	1.46356	2.38104	0.292901	2.09567	0.775303	5	4	0.25356	97.7093	868307	3.81234	985837	0.1	1.61622	0.863095	5	4	0.223123	100	3.94301	2.63668	0.0445765	3.79534	0.0090544	0.0322438	2	0.388973	2	1.34722	0.5	0.5	0.5
Hela Kyoto	0.0336093	1.9847	0.0148572	3.18898	1.38422	1.87743	0.00669202	1.26705	0.474079	4	0.116114	955.803	0.412726	2.00165	0.515826	5	2.34704	1.38633	3.92426	0.489374	1.67121	0.928076	5	4	0.248281	99.8683	179979	1.15283	164297	0.1	2.74965	0.68514	5	3.38315	0.204287	100	3.25356	1.07424	0.0299052	1.92047	0.000190147	0.0647863	2	0.404475	2	1.36062	0.5	0.378274	0.5
Hela Kyoto	0.0290537	2.69282	0.0307768	0.785332	0.574067	0.815795	0.00743874	1.11202	0.258543	3.17314	0.1	959.984	0.341714	2	0.495333	0.5	2.147	1.4729	3.76073	0.35783	1.71841	0.885943	5	4	0.23516	20	189181	0.856157	106858	0.1	2.80552	0.642834	5	1.44892	0.225126	20	3.97979	0.744105	0.041613	3.93	0.000211246	0.0618422	2	0.394651	2.01127	0.651094	0.504228	0.104509	0.900729
Hela Kyoto	0.0285143	1.92573	0.0513673	3.97259	1.09764	2.08965	0.00600011	0.836991	0.109778	1.41895	0.1	100	0.341463	2.2898	0.533462	0.5	2.36262	1.32735	4	0.263992	1.32138	1.23707	5	4	0.20448	20	395059	1.30039	100000	0.1	2.66297	0.618452	4.432	1.57995	0.21182	61.6636	4	1.8951	0.0356567	1.01318	0.000138809	0.0562884	2	0.410856	2	1.4052	0.5	0.122622	0.573634
Hela Kyoto	0.0437254	1.10056	0.0196295	1.43775	1.92848	0.952332	0.00895207	1.0738	0.470978	3.90245	0.1	100	0.304253	2	0.518278	0.5	2.36782	1.44501	2.22872	0.327994	1.88314	0.680915	5	3.60609	0.250056	86.6241	427345	2.11453	459214	0.1	2.41479	0.629134	5	1.48033	0.416527	69.8356	3.74244	1.33106	0.0617328	2.20792	0.000276987	0.0658254	2	0.376979	2	1.44142	0.5	0.132743	0.5
Hela Kyoto	0.0386452	0.956512	0.0205454	0.517967	3.64425	0.85933	0.00915492	1.2086	0.447425	4	0.1	889.286	0.289272	2	0.515374	0.5	2	1.46925	0.771738	0.107888	1.28741	0.921043	5	4	0.233656	100	633031	1.43693	625455	0.1	1.94284	0.639501	4.0419	3.60923	0.172625	97.1636	3.71347	1.40486	0.0314861	1.77	0.0018059	0.0354262	2	0.390107	2	0.595785	0.5	0.1	0.694965
Hela Kyoto	0.0261718	1.43452	0.0129971	2.74201	0.693538	2.97314	0.00643529	1.21069	0.546177	4	0.109276	999.14	0.408987	2	0.522786	0.5	2.11264	1.49616	3.98365	0.394558	1.50853	1.11484	5	4	0.247275	93.6298	174218	2.85041	190802	0.1	2.40498	0.794439	5	2.03684	0.244763	82.1186	3.93299	2.43272	0.0366636	2.81621	0.000344007	0.0364786	2	0.385908	2	1.31863	0.5	0.1	0.507193
Hela Kyoto	0.024967	2.3257	0.0299791	2.13631	0.584448	1.98946	0.00678968	1.10106	0.220683	4	0.1	699.552	0.264205	2	0.511115	0.5	2	1.80191	2.68467	0.170703	1.83813	0.654678	0.5	4	0.230949	100	170364	2.13072	100790	0.1	2.19481	0.612103	5	2.37492	0.260541	20	3.98167	2.09923	0.0554034	3.94475	0.000291052	0.0375679	2	0.381552	2	1.45754	0.512659	0.40483	0.5
Hela Kyoto	0.0249558	2.56653	0.0150935	1.0115	0.282236	1.67046	0.00633239	1.16408	0.418603	3.76007	0.103511	654.176	0.371009	2	0.525189	0.5	2.17251	1.4267	4	0.365371	2.41922	0.741073	5	4	0.247801	90.2325	167615	3.47764	146217	0.1	1.68076	0.858113	5	4	0.229483	100	4	0.847894	0.0303913	0.75636	0.000238719	0.0527249	2	0.406937	2	1.3628	0.5	0.117373	0.5
Hela Kyoto	0.0325477	1.91127	0.0528731	1.00313	0.88301	1.71637	0.0071032	1.01611	0.136584	1.63428	0.1	406.455	0.347598	2	0.538453	0.5	2	1.49584	1.21135	0.19418	1.75219	0.831449	5	4	0.229562	20	731415	2.24578	253370	0.1	2.70627	0.696539	5	2.86128	0.136286	97.9932	3.21225	1.11339	0.0321159	3.73192	0.000478031	0.0483617	2	0.383093	2	1.34236	0.5	0.476357	0.5
Hela Kyoto	0.0338309	1.77593	0.0168471	3.70782	3.12758	1.08655	0.00802563	1.47391	0.499968	2.94166	0.116886	1000	0.385537	5	0.519838	0.5	2.29388	1.43994	4	0.331587	2.48607	0.717295	5	4	0.254846	97.4622	142215	2.15133	179606	0.1	1.61203	0.943355	5	3.56442	0.216384	100	3.16349	2.11773	0.0467305	3.86205	0.000201669	0.0589749	2	0.405427	2	1.36108	0.5	0.495188	0.525873
Hela Kyoto	0.0212288	2.06605	0.0132177	1.41876	3.33978	1.95562	0.00703436	1.17143	0.51058	4	0.1	702.524	0.354454	2	0.506935	0.5	2.00635	1.97681	4	0.239158	1.85099	0.889081	5	4	0.221146	100	161696	1.05387	176261	0.1	2.38232	0.664632	5	1.78372	0.345204	100	3.54647	0.814747	0.0525895	0.690034	0.000158799	0.0562555	2	0.383919	2	1.32898	0.5	0.466876	0.5
Hela Kyoto	0.0201925	2.05161	0.0565648	3.49793	7.23257	1.66598	0.00597222	1.28037	0.107988	3.74443	0.1	419.727	0.368268	2	0.508853	0.5	2	1.49297	3.42226	0.390675	2.75518	0.66185	5	4	0.302471	20	423277	2.08928	100000	0.1	2.74984	0.666164	4.98643	2.7819	0.341315	20	4	1.35207	0.048878	1.2571	0.000438268	0.0528302	2	0.389527	2	1.278	0.5	0.1	0.5
Hela Kyoto	0.0247633	3.99685	0.014093	2.55417	1.5562	0.90659	0.00620182	1.22544	0.442183	3.73938	0.106527	553.963	0.352366	2	0.500912	0.5	2.0005	1.52634	4	0.438921	2.81652	0.641723	5	4	0.249917	99.6741	331024	0.801985	332421	0.1	2.3733	0.675041	5	2.22156	0.312619	82.948	3.23823	1.60753	0.0552887	1.0269	0.000338096	0.0946995	2	0.372731	2	1.28387	0.5	0.48397	0.507264
Hela Kyoto	0.0242438	3.99934	0.0129242	0.548274	1.54642	0.571608	0.00641011	1.13278	0.480569	4	0.10742	871.931	0.355322	4.92823	0.519854	0.5	2.72511	1.30345	4	0.467195	1.70209	0.922819	4.99299	4	0.212637	88.3522	203153	2.38815	210838	0.1	2.40816	0.684027	5	2.76315	0.225758	80.4656	3.9998	0.907575	0.0367253	0.876365	0.000170699	0.0489574	2	0.387533	2	1.44024	0.5	0.161507	0.5
Hela Kyoto	0.0170445	0.743986	0.010596	1.09534	4.07803	1.42648	0.00615016	1.0301	0.530933	4	0.109424	904.253	0.345217	2	0.507818	0.5	2.1775	1.44851	4	0.402378	2.25671	0.733803	5	4	0.255158	95.5882	391725	0.580532	460537	0.1	2.16735	0.6596	4.97022	3.76481	0.251494	89.8036	3.75592	2.21473	0.0375158	0.990346	0.00210992	0.0279865	2	0.41388	2	1.35257	0.5	0.5	0.5
Hela Kyoto	0.0249719	2.88568	0.0417677	2.74997	3.92758	2.32934	0.00634627	1.11453	0.155725	3.68938	0.1	512.273	0.392142	2	0.52074	0.5	2	1.59992	4	0.397161	1.72956	0.933196	5	4	0.237284	20	326633	3.85014	102137	0.1	2.05716	0.769553	4.98224	1.91734	0.421791	94.6075	3.88549	2.91572	0.0633978	1.33006	0.00057774	0.0372809	2	0.393457	2	1.40208	0.5	0.5	0.5
Hela Kyoto	0.0141939	3.10863	0.0112132	2.353	3.51043	1.93273	0.00467418	1.08568	0.402636	4	0.1	830.683	0.342061	2	0.503034	0.5	2.45212	1.3925	4	0.549739	2.1263	0.767695	5	4	0.231794	90.6558	240847	2.0448	229554	0.1	2.71347	0.632362	5	1.89181	0.268551	20.4102	4	2.59453	0.0372933	2.03373	0.000154857	0.0557053	2	0.475852	2	1.37504	0.5	0.5	0.5
Hela Kyoto	0.0184743	1.40618	0.0130226	1.29688	3.81505	1.23094	0.0056324	1.27672	0.415346	3.99553	0.1	511.316	0.346623	2	0.517719	0.5	2.15511	1.56091	2.11218	0.333048	2.08623	0.714231	5	4	0.279176	100	238163	2.12272	236755	0.1	0.915612	1.50642	5	3.05582	0.367361	20	0.939735	3.90294	0.097993	0.941759	0.000120739	0.0924814	2	0.40675	2	1.40484	0.5	0.156555	0.5
Hela Kyoto	0.0207236	1.76219	0.0279049	1.83684	3.11647	0.708812	0.00639851	1.63902	0.232936	3.57134	0.1	758.249	0.351862	2	0.506781	0.5	2	1.54759	2.39969	0.31115	1.92825	0.834516	5	4	0.270623	100	318376	3.47667	169066	0.1	2.45664	0.70812	4.92209	1.46981	0.225862	20	1.63554	0.849332	0.0465576	1.65377	0.000167051	0.0804319	2	0.40743	2	1.40355	0.5	0.269036	0.5
Hela Kyoto	0.0232865	3.53073	0.0190454	0.892305	0.64703	1.12502	0.00613663	1.29616	0.317648	4	0.1	943.864	0.295667	2	0.497075	0.502126	2.19493	1.45707	4	0.28135	1.51845	0.872467	4.99575	4	0.211048	100	302450	1.90136	221148	0.1	1.79767	0.676051	0.5	4	0.196609	96.0224	4	1.11432	0.031139	1.73878	0.000169211	0.0539817	2	0.392892	2	1.42621	0.5	0.385403	0.5
Hela Kyoto	0.0341916	3.83545	0.0211796	4	2.05044	0.629549	0.00724096	0.908482	0.348818	3.97613	0.1	958.161	0.28549	2	0.505404	0.5	2.59082	1.32238	3.93354	0.332144	1.40871	0.858998	5	4	0.247578	100	243893	0.507129	195199	0.1	1.28493	0.936246	4.98664	1.7546	0.474081	20	3.81546	3.99798	0.0805056	3.9941	0.000121007	0.0533241	2	0.417797	2	1.35541	0.5	0.5	0.5
Hela Kyoto	0.0225895	0.895116	0.0327228	2.04401	5.46308	3.11089	0.00600311	1.28608	0.179642	3.30757	0.1	297.191	0.334404	2	0.530324	0.5	2.51196	2.15757	3.4447	0.366684	1.22945	1.26518	5	4	0.22737	98.5629	875709	3.09719	339918	0.1	2.07411	0.706983	5	3.06915	0.24694	21.6874	4	2.67938	0.0368208	3.48375	0.0001	0.0322249	2	0.439992	2.00005	0.661622	0.5	0.499585	0.56184
Hela Kyoto	0.0176156	3.79648	0.0193087	2.94897	2.46826	2.2827	0.00555052	1.26363	0.277336	3.1721	0.1	584.483	0.351563	2	0.523125	0.5	2.18566	1.47218	4	0.407639	2.42014	0.682492	5	4	0.213634	83.7461	218894	2.03772	139767	0.1	2.51368	0.651489	4.99754	2.61094	0.242408	99.4074	2.55832	1.98699	0.0383287	2.15431	0.000249183	0.0550823	2	0.40148	2	1.3964	0.5	0.5	0.5
Hela Kyoto	0.0401084	4	0.0229167	2.06707	0.547527	1.83877	0.00729499	1.16564	0.375953	1.92115	0.1	526.159	0.395808	2	0.510054	4.96398	2.19509	1.4719	4	0.382591	1.88692	0.912689	5	4	0.241252	22.4752	369405	3.09927	288668	0.1	2.29474	0.810563	4.97887	3.68056	0.227413	97.1528	4	1.97663	0.0384493	1.33725	0.000486596	0.0538674	3.95718	0.670691	2	1.31949	0.5	0.5	0.5
Hela Kyoto	0.0207788	2.98235	0.0126695	2.098	1.29259	2.49374	0.00645297	1.56676	0.515205	4	0.106773	964.677	0.360236	2	0.501201	0.5	2.2916	1.43884	4	0.341258	2.05512	0.757584	5	4	0.218774	98.2454	149420	3.34678	174817	0.1	2.15302	0.784106	5	1.82411	0.27393	89.4319	4	2.73026	0.0518115	2.07846	0.000185943	0.0512057	2	0.404438	2	1.35336	0.5	0.487451	0.551785
Hela Kyoto	0.0321171	1.7353	0.0343066	1.70145	1.11876	3.13876	0.00771507	1.11595	0.223864	3.99859	0.1	100	0.301672	2	0.521341	0.5	2.00005	1.49677	0.744605	0.186581	1.4211	0.875214	5	4	0.238681	20	489740	1.68094	245132	0.1	1.98846	0.699226	5	3.98022	0.182254	89.7177	1.32803	0.686372	0.0338823	0.993663	0.00504019	0.0228784	2	0.384561	2	1.38773	0.5	0.5	0.507001
Hela Kyoto	0.0258946	1.88504	0.0128642	2.70802	1.07354	1.93719	0.005927	0.973898	0.495072	3.90553	0.117557	369.97	0.408643	2	0.533106	0.5	2.00876	1.52014	1.37847	0.81644	2.31211	0.834599	5	4	0.258226	85.5164	258262	0.9507	263236	0.1	2.74266	0.744624	5	1.50663	0.545422	20	3.61858	0.533324	0.0709463	2.82953	0.000512583	0.0644366	2	0.409609	2	1.38334	0.5	0.10298	0.5
Hela Kyoto	0.0464316	2.3901	0.0211964	2.41112	7.22974	2.97062	0.00989664	1.31847	0.484633	3.74116	0.117363	903.919	0.379092	2	0.506303	0.5	2.24123	1.39301	2.41612	0.412013	1.41086	1.13636	5	4	0.21858	100	783335	3.57549	851635	0.1	2.1999	0.770303	5	1.50262	0.345485	100	3.99685	3.45595	0.0607263	1.79669	0.000211719	0.0863417	2	0.394486	2	1.4122	0.5	0.5	0.5
Hela Kyoto	0.0337662	2.61103	0.0175222	1.94571	3.70284	1.10367	0.00871156	0.974405	0.474184	4	0.107608	892.375	0.328863	2	0.527397	0.5	2.83571	1.31367	2.68022	0.360898	1.26186	1.10827	5	4	0.218573	99.8909	219972	4	230676	0.1	1.38329	0.961232	4.94423	1.59954	0.330584	99.3617	4	2.12011	0.0494581	2.41167	0.0001	0.0553888	2	0.396678	2	1.36917	0.5	0.1	0.5
Hela Kyoto	0.0136588	3.62626	0.0108217	2.01614	0.756458	2.01276	0.00421486	1.75316	0.388903	4	0.1	689.69	0.332728	2	0.509635	0.501614	2.43609	1.38259	2.99743	0.593041	2.40928	0.677957	5	4	0.238004	94.2616	130072	3.02931	126711	0.1	3.15159	0.579719	5	1.88054	0.288015	89.914	2.00581	1.96824	0.048178	3.9786	0.000121927	0.0820473	2	0.39753	2	1.40626	0.5	0.5	0.5
Hela Kyoto	0.018912	1.90877	0.0263895	1.11019	1.35673	1.09747	0.00573986	1.20659	0.212414	2.77173	0.1	863.136	0.334582	2	0.549881	0.506368	2.11516	1.46102	4	0.299047	1.7438	0.85587	5	4	0.217442	20	780382	1.70489	378572	0.1	1.20553	1.06286	5	4	0.237475	60.8272	2.41038	0.901552	0.0416528	2.453	0.000159271	0.0740043	2	0.369366	2	1.43945	0.5	0.5	0.532202
Hela Kyoto	0.02264	2.05516	0.0117192	1.67151	3.27583	2.09602	0.00576641	1.08874	0.492909	4	0.1	997.722	0.356799	2	0.50988	0.5	2.00025	1.87422	1.74077	0.461514	1.83778	0.811475	5	4	0.252469	90.9161	122484	2.78542	137100	0.1	2.05623	0.746605	5	1.69467	0.350773	82.7556	4	1.43902	0.0566917	1.46339	0.000258709	0.0673876	2	0.406295	2	1.33587	0.5	0.5	0.5
Hela Kyoto	0.0285106	1.03436	0.0146101	1.56246	1.60355	0.599128	0.0069617	1.14513	0.494923	4	0.1	962.73	0.375061	2.00048	0.521318	4.65222	2.45032	1.36404	3.50714	0.447912	2.30767	0.753014	5	4	0.26418	100	114158	1.90856	131767	0.1	1.97254	0.789853	5	3.92759	0.245291	93.0003	4	0.924198	0.0312612	0.903908	0.000226578	0.0451743	2	0.410823	2	1.41254	0.5	0.495898	0.5
Hela Kyoto	0.0329397	2.04362	0.0203157	2.31316	2.87698	2.1357	0.00999576	1.12952	0.45741	4	0.1	969.784	0.303572	2	0.512634	0.5	2	1.56608	1.07026	0.139056	1.31407	1.0448	5	4	0.20167	100	609456	3.92214	602545	0.1	1.80018	0.727873	5	1.90303	0.192765	93.275	3.98388	0.675914	0.0391522	3.60879	0.01	0.0306833	2	0.412129	2	1.44502	0.5	0.115173	0.5
Hela Kyoto	0.0470928	2.03883	0.0192782	1.43152	5.42116	3.49343	0.00919794	1.55646	0.525386	3.79601	0.127382	874.812	0.433751	2	0.512721	0.5	2.58254	1.35154	4	0.183497	1.81579	1.04054	5	4	0.243236	98.4675	151513	2.71384	189362	0.1	2.14752	0.858614	5	2.04838	0.266204	99.4555	4	1.91504	0.0586196	4	0.000140784	0.0375212	2	0.399362	2	1.34995	0.5	0.43101	0.682139
Hela Kyoto	0.0245748	1.49524	0.0135777	1.14913	1.32378	0.666534	0.00647159	1.24247	0.47906	4	0.114163	688.658	0.376178	4.97142	0.518506	0.5	2.44563	1.38153	4	0.345871	1.80235	1.03342	5	4	0.176208	100	780236	3.97969	856684	0.1	1.64728	0.855647	5	3.46832	0.223697	85.9484	2.56519	0.878475	0.0355471	1.70721	0.000160621	0.0387621	2	0.393062	2	1.36906	0.5	0.153689	0.5
Hela Kyoto	0.0194229	3.8937	0.0108212	1.28027	1.76566	0.991005	0.00619812	1.19441	0.548289	4	0.107049	941.297	0.36551	2	0.492349	0.5	2.05595	1.5225	3.88298	0.362086	1.58302	0.894341	5	4	0.262308	100	306581	1.91066	356959	0.1	2.62631	0.724374	5	2.52064	0.182467	97.0606	3.57229	0.865178	0.0354687	1.74442	0.000132734	0.0842848	2	0.395504	2	1.38512	0.5	0.5	0.5
HepG2	0.00771558	2.10561	0.015718	2.0002	0.252868	2.00514	0.00836269	0.824882	0.260369	1.49558	0.1	715.897	0.329845	2.0116	0.501018	5	2	0.770101	1.69922	0.276655	2.77775	0.325042	5	4	0.96261	100	241538	2.07113	100000	0.0440867	3.10481	0.560989	5	2.61045	0.446251	20	4	1.99965	0.084431	3.9555	0.00161313	0.0720106	2	0.510131	2.0331	1.19447	0.584223	0.116098	0.549864
HepG2	0.00679702	2.00699	0.0135065	1.98384	0.330597	2.01223	0.00801265	1.04005	0.285322	1.55862	0.1	629.443	0.354078	4.65069	0.500312	5	2	0.692711	2.78159	0.304678	3.20459	0.336817	5	4	0.936303	96.4575	236126	3.95227	100000	0.047039	3.35795	0.523007	4.98987	4	0.372818	20	2.31525	2.01596	0.0498615	3.97	0.00117807	0.0865806	2.06316	0.397444	2	1.26195	0.830289	0.126787	0.5
HepG2	0.011374	2.11923	0.0154375	1.93061	0.53906	2.00399	0.00977938	0.654463	0.282578	0.944325	0.1	309.595	0.371301	4.94025	0.498309	5	2	0.711598	2.13553	0.203992	3.8481	0.370036	5	4	1	99.9763	215001	3.67926	101401	0.0789463	3.17664	0.523434	5	2.50319	0.490416	20	2.28209	1.82518	0.0737655	2.37575	0.000754456	0.0793629	2	0.4925	2	1.16776	0.728267	0.1	0.5
HepG2	0.0106388	2.60535	0.0234396	2.00362	0.54382	2.00212	0.0110316	0.707287	0.202609	1.35945	0.1	920.504	0.340211	4.99159	0.495488	4.97478	2	0.742843	1.33187	0.120802	2.84142	0.32687	4.94331	4	0.832373	100	325270	1.99755	100000	0.026505	4	0.47448	4.99944	4	0.332982	20.465	4	2.03571	0.0361035	3.63826	0.00199303	0.0555104	2	0.557715	2	1.26386	0.750239	0.109035	0.5
HepG2	0.0180206	3.197	0.0151318	3.9438	3.28257	1.22104	0.0127726	1.10391	0.450046	4	0.1	737.48	0.342899	2.00354	0.508483	5	2	0.704671	3.4631	0.422873	3.4223	0.371559	5	4	1	97.7916	421167	1.2969	262504	0.0859021	2.25989	0.627352	4.99999	2.81925	0.481576	20	4	0.873077	0.0855164	3.99388	0.01	0.0735634	2	0.416529	2	1.07951	0.512858	0.1	0.5
HepG2	0.00441222	0.645142	0.0107377	1.27811	0.22162	0.555792	0.00626208	1.35238	0.289962	4	0.1	943.209	0.356454	4.85755	0.500893	4.99824	2	0.72194	3.6092	0.294706	2.96146	0.366488	5	4	1	99.8589	333417	0.844996	140424	0.0677794	4	0.476066	4.96837	2.34028	0.669786	20.0039	3.56123	0.883294	0.0699718	2.9514	0.000931091	0.0654493	2	0.469335	2	1.25584	1.33611	0.1	0.536416
HepG2	0.0123144	0.570051	0.0173527	1.1969	1.01074	1.23278	0.011566	1.32244	0.342418	4	0.1	449.985	0.363558	3.43258	0.506228	5	2	0.816862	0.765819	0.126347	2.94835	0.35374	5	4	1	99.5379	326082	0.582221	154225	0.0674728	2.80884	0.561288	5	3.02731	0.401366	20	1.28687	0.641072	0.0531254	3.95335	0.00402665	0.0379114	2	0.548415	2	1.24133	1.28418	0.104124	0.5
HepG2	0.0129988	0.753711	0.0108891	2.33293	0.230632	0.519887	0.0104811	1.40454	0.496078	4	0.1	975.354	0.342342	4.99699	0.501688	5	2.36954	1.11743	4	0.1	2.88127	0.342394	4.98312	4	1	100	238756	3.97721	172358	0.0684383	4	0.490195	5	4	0.2329	28.4746	2.09782	1.21074	0.0331544	0.582776	0.000230214	0.0372952	2	0.565775	2.00053	1.43136	1.02008	0.1	0.5
HepG2	0.00415527	3.50656	0.00537159	0.630254	0.10102	0.857571	0.00536025	1.23542	0.475275	4	0.1	531.877	0.245076	5	0.500915	5	2	0.818834	1.13124	0.169933	2.65963	0.247088	5	4	1	97.7919	599050	0.743383	444429	0.0538555	1.93781	0.386029	0.5	3.54182	0.530976	20	1.13559	0.907948	0.0622967	2.61531	0.000645195	0.0601101	2	0.504545	2	1.30539	1.16918	0.102145	0.5
HepG2	0.00859723	0.957804	0.00961366	0.58098	2.1939	0.774281	0.00951191	1.38845	0.524066	4	0.1	115.176	0.381456	2	0.496349	5	2	0.723535	4	0.41273	3.60889	0.398191	5	4	1	99.8107	138050	2.20146	101581	0.0714164	3.48522	0.581993	5	2.24575	0.447209	20	0.682549	0.631455	0.0596192	3.16084	0.01	0.0391769	2.08351	0.37491	2	1.17204	0.824846	0.223561	0.5
HepG2	0.0132966	1.15706	0.0112243	0.939442	1.2903	0.836827	0.0112737	1.29728	0.537056	4	0.1	968.636	0.385786	5	0.509173	5	2	0.754395	2.20529	0.117362	2.90877	0.377125	5	4	1	99.7618	172638	0.77175	129267	0.0601201	2.35916	0.602773	0.5	3.92209	0.356725	20	1.16869	0.668054	0.0455025	3.93524	0.00983745	0.0183527	2	0.5695	2.0017	1.16574	1.18102	0.1	0.5
HepG2	0.0199893	2.5728	0.0475696	0.501066	1.02962	0.661869	0.0141201	0.38805	0.115099	0.579083	0.1	529.507	0.34982	2.01544	0.498618	4.99228	2	0.73474	4	0.147369	2.80304	0.352647	5	4	0.47565	95.9631	426998	0.926474	100000	0.0179422	2.30511	0.508567	2.46842	1.6301	0.6798	20	1.889	0.551136	0.0874225	3.99807	0.000815054	0.1	2	0.578027	2	1.25616	0.956783	0.100506	0.61539
HepG2	0.00459271	1.09903	0.00965123	0.801294	1.11328	0.560221	0.00655698	1.64812	0.338133	4	0.1	611.564	0.318245	4.97951	0.489094	4.97881	2	0.681758	1.0635	0.323781	2.89293	0.318219	5	4	1	97.4182	226914	3.37466	112048	0.0501638	2.6382	0.542591	5	4	0.284638	20	1.2714	0.80729	0.0391921	2.10497	0.00112156	0.0734397	2	0.537094	2	1.36006	1.58927	0.119214	0.5
HepG2	0.00908642	3.62019	0.00921803	1.23493	0.581764	0.896612	0.00932613	1.66912	0.506509	4	0.1	556.75	0.350107	5	0.514883	5	2	0.840499	1.73131	0.193921	2.77583	0.34692	5	4	1	84.7712	150280	0.680757	109405	0.0532332	1.70015	0.608787	5	4	0.448183	20	3.72284	1.29096	0.0500264	3.86775	0.00725207	0.0206864	2	0.560103	2.20809	1.3913	0.740998	0.173582	0.537385
HepG2	0.0127621	0.859791	0.0127151	0.794017	1.36197	0.510617	0.0114063	1.1006	0.480849	4	0.1	196.079	0.436987	5	0.506937	5	2	0.721914	4	0.442511	3.58636	0.420947	5	4	1	99.8613	216544	1.25562	131798	0.058173	2.20561	0.708819	5	3.83574	0.367619	20	3.99439	0.617779	0.0510766	3.99792	0.01	0.0338246	2	0.555164	2	1.41602	0.896818	0.101548	0.5
HepG2	0.021435	1.49769	0.0192338	0.502536	0.70209	0.613479	0.0142068	1.46387	0.406266	4	0.1	899.022	0.405193	2	0.515756	5	2	0.768264	4	0.382242	3.34756	0.397261	5	4	1	91.8858	884130	3.85294	487975	0.0774573	4	0.571496	0.5	1.76446	0.603272	20	3.50533	3.97939	0.082462	3.42057	0.00878467	0.0446699	2	0.528823	2.18903	1.2998	0.968846	0.111843	0.542303
HepG2	0.00564764	1.04702	0.0105754	0.582442	4.03318	0.81703	0.00823635	1.36435	0.382788	3.99997	0.1	597.31	0.240194	2.00001	0.483277	5	2	0.675774	1.90494	0.1	2.55714	0.249028	5	4	0.749691	96.5163	167317	1.34858	100000	0.0314362	1.66732	0.505569	5	4	0.467639	20.0015	3.92588	1.87195	0.0793338	3.07413	0.00891244	0.0237127	2	0.517309	2.00544	1.3655	1.6375	0.1	0.541707
HepG2	0.00843871	0.7923	0.0392751	0.81274	0.112061	1.27164	0.0101416	0.871534	0.117567	2.10997	0.1	1000	0.295897	2.01197	0.487734	4.80977	2	0.686287	4	0.1	2.40728	0.301481	5	4	1	100	888444	0.847165	161104	0.0729993	1.81328	0.656079	4.97614	4	0.312689	20.0339	3.64977	0.553911	0.044263	1.58255	0.0060621	0.0237672	2	0.518685	2.20933	1.24363	1.29553	0.191781	0.502983
HepG2	0.0182623	2.53948	0.0165081	1.76146	1.9328	0.592511	0.0124514	1.59661	0.435523	4	0.1	879.71	0.406697	4.18815	0.50876	4.99709	2	0.807705	4	0.377787	3.33448	0.387008	5	4	1	99.9567	193201	2.00974	119907	0.064288	3.52323	0.621963	5	2.91962	0.264252	20	1.73204	0.609256	0.0401841	3.90358	0.00727925	0.038891	2	0.543872	2	1.31543	2	0.142538	0.5
HepG2	0.0136845	0.562894	0.016387	0.908757	0.117844	0.626699	0.0106476	1.39727	0.351055	4	0.1	176.737	0.3696	4.79158	0.499986	5	2	0.669636	4	0.337226	3.3552	0.369223	5	4	1	99.9386	189237	1.32212	100000	0.0639353	2.51097	0.601229	4.99465	4	0.291373	20	3.87355	0.787098	0.0362555	3.99319	0.00924099	0.0300855	2	0.574288	2	1.3324	2	0.102409	0.5
HepG2	0.00562302	2.03608	0.0121579	1.97867	0.690061	1.88824	0.00699691	1.36525	0.287494	4	0.1	105.429	0.313726	2	0.503674	4.99019	2	0.776677	4	0.361258	3.01388	0.324633	5	4	1	93.1791	248267	3.75356	107122	0.0276121	2.07	0.609108	5	3.83057	0.387967	20	2.09044	1.86293	0.0713854	2.06519	0.00371886	0.046954	2	0.524657	2	1.25574	0.591986	0.110406	0.5
HepG2	0.0119009	0.562118	0.0134204	3.18112	1.14459	0.762544	0.0106266	0.8865	0.381625	4	0.1	950.699	0.25949	5	0.495773	4.99401	2	0.530497	0.586974	0.1	2.47341	0.265164	5	4	1	98.3229	288630	0.824679	164487	0.0592585	1.71112	0.463573	5	2.86333	0.584321	20	3.84037	1.50723	0.0849838	1.467	0.00393611	0.0502815	2.18299	0.352068	2.06817	1.2837	0.715762	0.273859	0.5
HepG2	0.0151138	1.50865	0.0134202	1.77486	0.216749	1.5152	0.0121325	1.3277	0.517041	4	0.1	327.4	0.455944	4.98318	0.512035	5	2	0.720899	4	0.420233	3.1847	0.43508	5	4	0.968074	94.2782	175093	2.28973	114274	0.0777239	2.52776	0.764927	5	3.98342	0.321484	20	2.8074	0.767403	0.0494628	1.82574	0.00995568	0.0375769	2	0.52811	2	1.30289	1.08507	0.144986	0.5
HepG2	0.00679007	1.82818	0.00817997	0.818041	1.08421	0.801091	0.00776621	1.21067	0.470925	4	0.1	937.922	0.330218	5	0.49958	5	2	0.735629	2.09587	0.271902	2.80823	0.314401	4.98814	4	1	98.7737	155163	1.20528	105881	0.0527021	2.76633	0.51322	5	4	0.323356	20	3.96423	1.40427	0.0366506	3.98741	0.00327849	0.0316345	2	0.537262	2	1.27065	0.83761	0.142295	0.5
HepG2	0.00510291	0.718284	0.00797923	0.983728	0.889233	0.515186	0.00750059	1.30225	0.468066	4	0.1	956.443	0.315241	4.99425	0.501049	5	2.029	0.549641	0.976647	0.234084	2.72425	0.310702	5	4	1	97.2725	141490	0.874963	100043	0.0508316	2.44574	0.581333	5	4	0.270302	22.4263	4	1.31283	0.0377958	2.26313	0.01	0.0278588	2	0.558328	2	1.17605	2	0.128496	0.5
HepG2	0.00532968	0.860956	0.0082278	0.525031	0.46385	1.27305	0.00823333	1.50196	0.489677	4	0.1	993.16	0.294617	4.54829	0.490006	5	2	0.686884	1.28223	0.100047	2.48663	0.275817	5	4	1	96.7414	139594	1.12064	101547	0.0372653	3.06999	0.435174	5	1.48648	1	20.0081	3.68856	0.582796	0.0846728	3.75271	0.01	0.0182775	2	0.548546	2	1.22491	1.09065	0.1	0.523282
HepG2	0.0143856	0.63917	0.0248758	0.993724	0.47969	0.970338	0.0144042	0.483392	0.239254	0.531949	0.1	935.89	0.413424	2	0.507284	5	2.26143	0.900935	4	0.242352	2.75296	0.42096	5	4	0.796205	95.0469	233857	0.523394	101933	0.0566846	3.91521	0.574124	5	0.973617	0.75302	20	4	0.84842	0.0769821	1.38019	0.000287558	0.1	2	0.581886	2	1.25391	1.81859	0.107548	0.569941
HepG2	0.0236418	1.13499	0.022857	1.7111	0.359196	0.874795	0.0182471	0.733872	0.373754	3.71044	0.1	198.17	0.219316	2	0.512766	4.85122	2.00048	0.669701	0.5	0.10656	2.03692	0.219162	4.82782	4	0.901929	100	161400	0.805561	100000	0.0594876	2.05855	0.457013	0.50242	1.6646	0.509972	20.3441	4	1.17201	0.0819914	3.94556	0.01	0.0562225	2	0.512077	2.08097	1.2816	0.923123	0.179897	0.519618
HepG2	0.00908524	1.12696	0.013964	1.70829	1.0662	0.612509	0.00934618	1.37497	0.330161	4	0.1	999.054	0.3244	4.7955	0.498962	4.95047	2	0.697077	1.52603	0.1	2.81073	0.312539	5	4	1	99.5748	235051	3.97896	113519	0.0626054	2.35754	0.569294	5	4	0.318563	20	3.9123	0.638557	0.0506204	3.98341	0.01	0.0173991	2	0.491412	2	1.19114	0.790262	0.18243	0.536802
HepG2	0.0134444	2.30724	0.0237062	1.99493	0.610444	1.95625	0.0112344	1.34515	0.257147	4	0.1	368.778	0.322515	2	0.494569	4.99571	2	0.877298	2.68627	0.302734	2.97765	0.337667	5	4	1	100	269521	3.70211	100393	0.0677178	2.54147	0.551042	4.99697	2.28317	0.365809	20	3.09379	2.00104	0.0517754	3.99082	0.00782147	0.0344894	2	0.536283	3.2107	1.1194	0.5	0.101248	0.5
HepG2	0.00894567	3.49219	0.0123062	2.04817	0.554968	1.99836	0.00910791	1.61526	0.371885	4	0.1	100	0.331756	2.08997	0.496662	5	2	0.730331	2.26477	0.304716	2.96088	0.351676	5	4	1	91.516	184326	2.71706	100000	0.0735009	1.95861	0.613686	5	3.87841	0.393168	20	4	2.00042	0.0573923	2.74026	0.00132627	0.0748798	2	0.57566	2	1.32604	1.33116	0.111012	0.5
HepG2	0.0105971	0.650141	0.0256966	1.31024	0.380479	0.944525	0.0106538	1.04444	0.19044	1.10954	0.1	403.911	0.349318	2.00093	0.494334	5	2	0.841635	3.984	0.317625	3.32475	0.361798	5	4	1	73.2364	485898	1.69088	152518	0.0889721	4	0.512375	5	1.4509	0.838383	20	0.922768	0.731297	0.0996708	0.649507	0.0010294	0.1	2	0.54493	2.00003	1.2375	1.48878	0.1	0.585701
HepG2	0.0131418	1.64427	0.0135543	0.602323	3.71905	0.53257	0.0111586	1.52301	0.435171	4	0.1	840.815	0.402557	5	0.505035	5	2	0.717578	1.36193	0.110054	3.12348	0.387003	5	4	1	100	630892	2.00531	371544	0.0684836	4	0.600922	1.4656	4	0.197091	20	1.89002	2.06306	0.0345995	2.95118	0.00147874	0.0538844	2	0.51744	2.12949	1.25879	0.537595	0.339868	0.5
HepG2	0.0105218	2.00988	0.0159513	2.00463	0.541184	2.00383	0.00944912	1.10686	0.296433	1.66092	0.1	152.333	0.35351	2	0.505285	5	2	0.725239	4	0.352184	3.48971	0.363771	5	4	0.880076	88.1461	218172	3.37222	100000	0.0693099	3.14783	0.571717	4.92884	3.60836	0.302461	20	3.84013	2.00169	0.0620963	1.99072	0.00124452	0.1	2	0.486031	2	1.23665	1.20888	0.152567	0.516526
HepG2	0.00846057	0.507923	0.0270261	2.99282	1.30171	0.905036	0.00815383	1.04682	0.150541	1.85956	0.1	625.153	0.345126	2.02217	0.502281	5	2	0.773703	4	0.389009	3.34899	0.358533	4.91079	4	0.928169	100	449371	0.825157	105073	0.0656985	2.41877	0.555857	5	3.56932	0.457365	20	3.96372	2.66608	0.0834341	3.75364	0.00138909	0.0854037	2	0.477437	2.07397	1.16698	1.17938	0.260406	0.511867
HepG2	0.0293463	1.17882	0.0160211	0.676101	0.365995	1.08258	0.0136487	1.02727	0.516956	4	0.1	966.686	0.453996	5	0.532949	5	2	0.808217	4	0.523202	3.80019	0.42459	5	4	1	99.8596	310042	1.70908	207231	0.0632465	2.68325	0.644778	4.96224	3.74885	0.354376	20	3.99966	1.17084	0.051086	3.3006	0.00236425	0.1	2	0.524887	2	1.38856	1.84076	0.1	0.5
HepG2	0.00764012	0.729504	0.00805137	0.569864	2.53406	0.512048	0.00840304	1.36124	0.554654	4	0.1	693.861	0.428133	4.96982	0.505628	5	2	0.587744	4	0.415601	3.87561	0.423106	5	4	1	98.4632	136797	0.564971	100000	0.0317452	2.8671	0.571012	4.92384	4	0.398257	20.2996	4	0.757604	0.0292182	2.55503	0.01	0.0271065	2	0.545376	2.43531	0.508634	2	0.1	0.5
HepG2	0.0159208	1.91886	0.0138222	0.608852	0.15631	1.33962	0.0118712	1.34131	0.465458	4	0.1	840.28	0.354194	4.99636	0.507512	4.99999	2	0.707118	1.02651	0.104265	2.9148	0.348803	4.97867	4	1	100	166698	0.500255	109119	0.0535169	1.83215	0.723799	5	3.92814	0.380792	20	4	0.576407	0.0689841	0.778495	0.01	0.0281434	2.21635	0.3585	2	1.33838	1.07553	0.234979	0.50006
HepG2	0.00795868	0.821742	0.011039	0.962535	1.04275	0.779201	0.00864896	1.2575	0.411335	4	0.1	158.198	0.397791	5	0.49737	5	2	0.682833	4	0.384198	3.24592	0.401145	5	4	1	95.2928	203872	0.998376	109343	0.0611308	2.56421	0.692544	5	3.94513	0.327503	20	3.98186	0.642363	0.0444615	3.89323	0.00411749	0.042025	2	0.577623	2	1.28191	1.20038	0.1	0.5094
HepG2	0.00972064	2.01328	0.0108196	1.85649	0.590047	1.9847	0.0100359	1.41326	0.462355	4	0.1	992.283	0.336697	2	0.498748	5	2	0.663258	1.14098	0.164836	3.25723	0.333471	5	4	1	99.9196	161723	2.15454	108920	0.0780324	3.87578	0.447136	4.98117	3.63412	0.396352	20	2.01518	1.99854	0.0505089	3.81904	0.01	0.0270444	2.00133	0.51697	2	1.33753	0.5	0.1	0.5
HepG2	0.0265498	1.327	0.0218139	2.50715	1.09063	1.20689	0.015519	0.999452	0.387679	1.45319	0.1	775.395	0.421253	4.7963	0.517205	5	2.451	0.545975	4	0.487808	3.61648	0.430711	5	4	0.929664	97.7078	306058	1.11846	161266	0.0594823	2.09157	0.762647	5	3.72348	0.321792	20	1.97571	0.789483	0.0475871	3.25867	0.00865929	0.0681975	2	0.52779	2.00252	1.14827	1.28869	0.1	0.5
HepG2	0.0114232	0.884455	0.0128987	1.1408	1.75711	0.694193	0.00995865	1.14415	0.429165	4	0.1	986.292	0.41821	2.34399	0.504857	4.9992	2	0.857031	4	0.423216	3.65559	0.42036	5	4	0.9909	100	174088	0.56171	100496	0.0729601	2.17293	0.698536	5	4	0.371015	20.0709	1.10265	0.690859	0.0516426	3.99483	0.00370742	0.0447783	2	0.56126	2.00739	1.25957	1.78498	0.112749	0.551614
HepG2	0.0133754	0.770622	0.0337004	1.14922	0.310015	0.831299	0.0110384	1.16611	0.169306	1.49842	0.1	759.232	0.419672	2	0.520068	4.69476	2	0.783275	4	0.460457	3.5112	0.42257	5	4	0.911413	94.4446	394056	1.19325	100000	0.068501	2.25728	0.743483	4.98186	3.8009	0.359011	20	0.881907	0.880174	0.0644007	3.97967	0.00227234	0.0793535	2	0.551164	2.45416	1.35086	0.881635	0.1	0.5
HepG2	0.0110257	0.772872	0.0097093	0.543148	1.04821	0.888257	0.00937453	1.12402	0.517552	4	0.1	964.026	0.402443	5	0.519529	5	2.62653	0.563038	4	0.514528	3.63517	0.409034	5	4	1	89.3049	149514	0.672698	106144	0.0672574	2.79981	0.620965	5	3.50626	0.360508	20	4	0.77491	0.0488271	0.52669	0.0022819	0.0695645	2	0.549171	2	1.35114	1.52015	0.111507	0.5
HepG2	0.00889223	0.627685	0.0240692	0.783822	0.762135	1.02396	0.00859379	0.563165	0.173766	1.60137	0.1	421.228	0.294763	2	0.490841	5	2	0.728132	2.88408	0.296428	3.00257	0.30159	5	4	0.963747	100	344952	1.58938	100000	0.0627793	2.07555	0.530282	4.98716	4	0.441116	20	0.565996	3.96913	0.0818226	3.97135	0.00243027	0.0773698	2	0.547323	2	1.26822	0.58446	0.1	0.522693
HepG2	0.00811458	1.2844	0.0139958	1.13414	3.22649	1.08514	0.00808538	1.29386	0.288007	4	0.1	885.737	0.342612	2.08819	0.503794	5	2	0.730781	4	0.3658	3.18982	0.362208	4.98538	4	1	99.6808	308150	2.86757	129810	0.077038	3.83653	0.482847	4.96986	1.77128	0.672905	20	0.5	0.859788	0.0779673	2.74201	0.000983732	0.1	2	0.530014	2.6545	1.09342	0.93321	0.203561	0.605929
HepG2	0.0106356	0.724356	0.0174037	2.28909	0.553746	0.633702	0.0107488	1.49264	0.325227	4	0.1	965.413	0.371594	4.99391	0.497724	5	2	0.661575	2.68696	0.273166	3.1445	0.376291	5	4	1	100	230360	0.538068	100000	0.0668359	2.59081	0.615351	4.97393	4	0.291985	20	3.9471	0.706212	0.0413915	3.92631	0.00960319	0.027607	2	0.558697	2	1.74204	1.1997	0.24279	0.5
HepG2	0.00453746	0.726955	0.0289298	1.0221	0.18988	0.580695	0.00715333	1.56983	0.120832	4	0.1	114.924	0.31157	3.5075	0.489707	4.03552	2	0.709024	1.14311	0.203592	2.48633	0.329271	4.9996	4	0.955375	100	567262	3.99653	100000	0.0573874	2.38124	0.555253	5	3.26846	0.408176	20	3.92274	0.945288	0.0539893	0.909648	0.000883169	0.0947482	2	0.587256	2	1.14657	1.48904	0.117943	0.508214
HepG2	0.00787038	0.619015	0.0141631	1.88071	0.976921	1.0372	0.00840243	1.03327	0.310711	2.44604	0.1	123.439	0.364899	4.86468	0.491728	2.97102	2	0.667768	4	0.374713	3.34056	0.371526	5	4	0.950218	99.5309	224596	2.24604	100000	0.0595649	4	0.507743	4.99067	4	0.297723	20.3317	2.43772	1.12358	0.0384427	2.11299	0.00157229	0.0861109	2	0.487106	2	1.19331	0.69871	0.125137	0.506401
HepG2	0.0120524	1.9682	0.0113657	1.5044	0.633938	1.99241	0.0110675	1.19857	0.497403	4	0.1	100	0.326516	5	0.505335	4.99916	2	0.671616	4	0.1	2.42868	0.318442	4.99981	4	1	89.856	139614	3.25234	105688	0.0785333	3.89537	0.397326	2.22137	2.40707	0.561047	20	3.90601	2.00705	0.0585018	3.99337	0.00577419	0.0208351	2	0.521115	2	1.27458	0.90836	0.131698	0.517992
HepG2	0.0159918	1.11046	0.013198	1.06485	2.08655	0.501389	0.0121437	1.26265	0.489761	4	0.1	211.735	0.380958	2	0.49679	5	2	0.604767	4	0.384489	3.40442	0.390487	5	4	1	98.79	229234	0.717559	150394	0.0743353	2.40235	0.633064	5	3.78603	0.343811	20	3.89883	0.597945	0.0494077	0.855836	0.01	0.0495421	2	0.476693	2.65155	0.605556	1.44303	0.141981	0.5
HepG2	0.0183894	0.613208	0.0214264	0.701269	2.24593	0.946562	0.0126014	1.22046	0.339094	4	0.1	979.147	0.364327	2	0.500797	4.99429	2	0.860845	2.32438	0.278678	3.27302	0.359165	4.99049	4	1	100	385796	1.36425	190294	0.0711156	2.75131	0.591754	5	2.96616	0.344274	20	1.23335	1.50769	0.0497077	0.705028	0.00626156	0.0399338	2	0.482816	2	1.29239	2	0.190701	0.5
HepG2	0.00853777	2.76157	0.0157838	2.12669	0.707157	1.88951	0.0077485	1.49111	0.255443	4	0.1	375.99	0.334755	5	0.490527	4.90058	2	0.806486	1.54227	0.126042	2.58011	0.317776	5	4	0.792825	98.7742	272353	3.83653	101146	0.0425776	2.63773	0.504278	4.21634	4	0.373781	20	2.05306	2.00083	0.0382369	2.00729	0.000697397	0.0497075	2	0.582066	2	1.22656	1.28227	0.125631	0.5
HepG2	0.00495951	1.99123	0.00791977	0.60387	2.08248	0.516971	0.00615722	1.20037	0.378984	4	0.1	989.13	0.26906	5	0.480693	5	2	0.670575	2.65669	0.22455	2.79449	0.268725	5	4	0.987557	81.2129	174204	0.85553	102358	0.0633562	4	0.387619	5	1.79902	0.406455	20	3.74102	0.983339	0.0564236	3.74142	0.000528053	0.1	2	0.485843	2.10834	1.39734	0.748976	0.268486	0.586432
HepG2	0.0116632	1.22007	0.0095889	1.18834	1.12739	1.21651	0.00951149	1.18993	0.549505	4	0.1	924.518	0.439264	4.91855	0.521257	5	2	0.711714	4	0.421163	3.35361	0.427266	5	4	1	100	177550	1.35119	131776	0.0643019	3.39197	0.610671	5	2.66259	0.398679	20	1.15557	0.587913	0.047155	1.17057	0.00647916	0.029064	2	0.542576	2	0.653359	1.44522	0.1	0.625788
HepG2	0.0121457	0.846421	0.0146967	2.05348	0.308379	1.12387	0.00981335	0.764501	0.323906	1.39271	0.1	322.967	0.334155	2.00122	0.50401	5	2	0.656223	2.24081	0.220863	3.04133	0.335781	5	4	0.974107	87.4336	186281	2.3408	100000	0.0990253	2.87173	0.558137	5	4	0.338923	20	3.99942	1.45338	0.0657825	3.99652	0.00126919	0.1	2.00126	0.595021	2	1.14432	0.83909	0.1	0.5
HepG2	0.00368704	1.27566	0.00618592	1.19409	1.50492	0.643642	0.00542812	1.42268	0.446315	4	0.1	936.336	0.33883	4.7394	0.503378	4.99999	2	0.751376	4	0.319563	3.44288	0.348447	5	4	1	100	209784	1.23003	131424	0.0491838	4	0.472426	5	3.02301	0.394573	20	3.70657	1.04217	0.0392788	2.90991	0.00105252	0.0580347	2	0.513987	2	1.23696	0.847188	0.138965	0.5
HepG2	0.00695581	1.16732	0.0267382	0.977974	1.82179	0.575164	0.00810235	1.01877	0.141138	4	0.1	101.807	0.233656	5	0.472598	4.82883	2	0.746684	3.13092	0.1	2.35695	0.234316	5	4	0.708696	95.4354	478470	1.39198	103681	0.0179991	2.27785	0.435384	5	1.09764	0.725422	20	3.94029	1.05543	0.0521477	2.25529	0.000819457	0.055755	2	0.522009	2.00261	1.18164	0.750853	0.162762	0.5
HepG2	0.00477298	1.93378	0.0117164	0.62405	2.19262	0.592438	0.00559541	1.51575	0.258081	4	0.1	347.684	0.414321	2.09558	0.509745	4.97941	2	0.685749	4	0.469417	3.82443	0.426678	5	4	1	95.0584	408114	1.33879	140095	0.0679343	3.41566	0.627329	4.87074	2.89065	0.413248	20	0.751878	0.986289	0.0613282	1.22468	0.00097132	0.1	2	0.547313	2	1.32737	1.17743	0.10864	0.5
HepG2	0.00379633	0.901585	0.00476095	1.08484	1.68909	0.751709	0.00548194	1.40282	0.5899	4	0.1	401.377	0.412487	5	0.50873	5	2	0.694775	4	0.559164	3.77192	0.416221	5	4	1	96.3506	121695	0.505339	100354	0.0694618	2.92688	0.594837	5	3.33139	0.530693	20	3.19017	0.760262	0.069561	2.11613	0.00130132	0.1	2	0.54466	2.00264	1.31691	1.43197	0.117219	0.5
HepG2	0.0114352	1.248	0.0140473	1.05985	0.868344	1.02616	0.00978937	1.26711	0.364675	4	0.1	593.665	0.381768	2	0.500671	4.99796	2	0.719919	4	0.422214	2.85641	0.383718	5	4	0.954944	100	198823	1.06238	100815	0.0765636	2.15293	0.616721	5	4	0.436671	20	0.839309	0.644761	0.0552341	3.58338	0.0049232	0.0515669	2	0.52047	2.11497	1.15303	1.25012	0.1	0.5
HepG2	0.00661019	0.834478	0.00661541	1.03277	0.373855	1.02146	0.00708155	1.24075	0.570418	4	0.1	794.397	0.417155	5	0.516588	5	2.86678	0.541502	4	0.44278	3.8441	0.4186	5	4	1	100	253813	1.02902	202068	0.0540507	2.41881	0.642819	5	3.56144	0.518696	20	3.99987	0.933062	0.081238	3.99742	0.00586036	0.0234579	2	0.526371	2	1.30374	1.29964	0.14174	0.5
HepG2	0.010222	0.509427	0.00962561	0.503362	0.189421	1.21907	0.00918865	1.25862	0.514924	4	0.1	740.624	0.423645	4.99732	0.504133	5	2.00015	0.659327	4	0.292747	2.77598	0.43638	5	4	1	98.5632	274871	0.702607	187854	0.0899498	3.49775	0.532938	5	2.20465	0.5596	20.221	0.626616	0.944257	0.0550556	1.88536	0.00079507	0.0713929	2	0.551769	2	1.24366	1.49355	0.1	0.5
HepG2	0.0269163	1.01662	0.0219065	1.35608	0.464865	0.948971	0.0159981	0.595741	0.328961	1.03484	0.1	570.431	0.343364	2	0.51048	5	2	0.724338	1.49766	0.213156	3.089	0.337102	5	4	1	95.0265	175469	3.95964	100000	0.0907924	1.91638	0.586252	5	4	0.453908	20	0.527849	0.645706	0.0771721	1.17908	0.01	0.0438576	2	0.537395	2	1.22378	0.977743	0.101366	0.537795
HepG2	0.0149822	0.506146	0.0149796	2.74804	0.270451	0.605727	0.0123011	1.34763	0.415446	4	0.1	593.599	0.362361	4.83702	0.508278	5	2	0.768696	1.1829	0.1	2.71892	0.349963	4.98336	4	1	100	226323	2.43512	129941	0.0589179	3.07481	0.575173	0.5	4	0.244089	20	3.72565	3.45248	0.0342772	2.45364	0.00189126	0.0471333	2	0.529963	2.00032	1.1538	1.9536	0.13981	0.505706
HepG2	0.00578929	3.80044	0.0108077	1.02393	1.07859	0.848447	0.00669126	1.38094	0.331924	4	0.1	297.099	0.390125	2.30913	0.5084	5	2	0.685755	4	0.443436	3.46159	0.392757	5	4	0.981443	96.7213	229501	1.30676	100000	0.0553976	3.29359	0.551499	5	4	0.423978	20.0068	3.98888	1.18636	0.0402251	3.9234	0.00131365	0.1	2	0.584244	2.00512	1.29998	2	0.134049	0.506935
HepG2	0.00801033	2.20536	0.0147439	2.12416	0.518484	2.0084	0.00839088	1.30863	0.297906	4	0.1	317.134	0.316653	2.01966	0.495441	4.88524	2	0.720221	1.56339	0.197535	3.07149	0.315706	5	4	0.973565	100	221106	2.38435	100581	0.059897	2.3643	0.601329	4.99999	4	0.298932	20	4	2.13574	0.0458231	1.30895	0.00355312	0.0365572	2	0.54491	2	1.2499	0.602707	0.1	0.5
HepG2	0.0170753	1.79279	0.0154721	2.24815	1.2066	1.87657	0.0126191	1.2698	0.441071	4	0.1	554.003	0.360348	2.00058	0.513447	5	2	0.835378	3.45023	0.265205	3.51109	0.356569	5	4	1	92.485	387715	3.89276	236958	0.0874636	2.54852	0.596005	5	3.09707	0.463437	20.1237	4	0.719626	0.0667704	0.764861	0.00683462	0.0355372	3.06867	0.1	2	1.26173	1.34577	0.186831	0.5
HepG2	0.0110785	2.01865	0.0101175	2.00849	0.444026	1.98936	0.00929767	1.17316	0.461019	4	0.1	829.878	0.313415	4.99875	0.502898	5	2	1.05371	1.03516	0.1	2.68239	0.312702	5	4	0.970137	99.2198	142780	3.94111	100000	0.0581393	3.8702	0.475869	5	4	0.206609	98.5939	3.9999	2.00667	0.0282771	2.40854	0.0008574	0.0409164	2	0.521139	2.0386	1.28347	1.16772	0.1	0.589349
HepG2	0.0129564	0.976301	0.0133322	0.550637	1.28768	0.683262	0.0121567	1.04872	0.475453	4	0.1	899.761	0.34316	2	0.51172	5	2	0.764577	3.97507	0.397811	3.06779	0.355225	5	4	1	97.4412	235479	1.04686	162763	0.0782687	2.31695	0.528722	5	3.37053	0.592056	20	0.64158	0.790553	0.0839686	1.14527	0.01	0.0613976	2	0.575131	2.02203	1.37563	0.873329	0.155054	0.52723
HepG2	0.013926	0.579452	0.0136762	0.833531	1.45455	0.677082	0.0116167	1.27403	0.471497	4	0.1	328.137	0.40751	4.99766	0.502044	5	2	0.721433	1.83342	0.146809	3.02068	0.41329	5	4	1	98.6079	224821	0.602748	149280	0.0751978	2.01696	0.625907	0.5	3.84089	0.388023	20	1.32302	0.949843	0.0466074	1.21203	0.01	0.0209776	2	0.566597	2.00031	1.27425	1.07425	0.1	0.5
HepG2	0.015692	3.68785	0.0143245	1.32979	0.104863	0.741201	0.0109249	1.18887	0.414215	4	0.1	852.768	0.431578	5	0.513942	5	2.24097	0.544262	4	0.424467	3.37726	0.423797	5	4	1	100	268578	1.73898	139271	0.0608363	3.75828	0.591085	4.98714	3.93297	0.296106	20	2.01158	2.0055	0.0345525	1.75801	0.00999809	0.0320242	2	0.541305	2.05335	1.27847	2	0.162011	0.512217
HepG2	0.0184358	0.662633	0.0166453	0.953115	0.440343	1.20946	0.0133152	0.134713	0.422355	2.79854	0.1	684.873	0.242402	4.7243	0.538876	5	2	0.679112	0.682097	0.1	2.15652	0.256565	5	4	1	98.6933	228193	1.66984	147254	0.0982176	1.68617	0.448268	5	4	0.406386	20	4	0.652152	0.0493179	2.99761	0.0097222	0.0449834	2	0.543131	2.00437	1.21807	2	0.163444	0.5
HepG2	0.0174588	1.22725	0.013135	1.02273	1.45454	1.23173	0.0121541	1.20553	0.558903	4	0.1	302.265	0.454428	5	0.521179	5	2	0.853917	4	0.493319	3.28448	0.469352	5	4	0.963174	100	349554	1.00592	270306	0.1	3.31318	0.69778	5	2.91644	0.417554	20	4	1.53912	0.078212	1.82702	0.00474646	0.0657286	2.06062	0.436224	2	1.26896	0.766147	0.116064	0.506955
HepG2	0.0119383	1.12978	0.0153671	0.682597	1.53533	0.923589	0.0101724	1.15185	0.31857	1.84968	0.1	485.407	0.319386	2.42189	0.500777	3.78054	2	0.752933	2.14543	0.22368	2.71181	0.332265	5	4	0.877146	99.513	201066	0.796319	100000	0.0596395	1.69299	0.681253	5	4	0.348736	20	3.98547	1.49305	0.0583771	2.55454	0.00117861	0.0744048	2	0.516629	2.00012	1.11457	1.41608	0.103929	0.595211
HepG2	0.0135872	0.571432	0.0148588	0.587923	1.94235	1.0683	0.0111191	1.25979	0.373998	4	0.1	997.871	0.306971	4.23831	0.481205	5	2	0.750105	2.09777	0.460037	2.79535	0.325949	5	4	1	99.9019	325551	0.734574	185294	0.0934826	2.47001	0.519888	4.95887	3.22253	0.361799	20	3.75	0.616161	0.0556973	1.06053	0.00797273	0.0589409	2	0.48543	2.00051	1.2837	0.798247	0.297717	0.53299
HepG2	0.00505946	1.8315	0.00757074	2.03593	1.24315	1.98556	0.0077288	1.83449	0.518537	4	0.1	840.274	0.357775	4.70003	0.506774	5	2	0.667441	2.06759	0.18878	2.97051	0.369961	5	4	1	95.6016	138378	4	100000	0.0546089	3.04297	0.528847	5	2.13791	0.537377	20	2.31318	1.49798	0.0549536	3.84179	0.00902788	0.0199336	2	0.494091	2	1.22122	0.608289	0.134633	0.624416
HepG2	0.0199783	3.35683	0.0154563	0.965347	0.529842	0.959591	0.0127364	1.29452	0.452347	4	0.1	323.244	0.405789	4.9787	0.515063	5	2	0.557881	1.94936	0.293617	2.9763	0.412955	5	4	1	89.1908	187681	0.68987	116114	0.0862377	2.4169	0.665336	5	3.8276	0.324102	20	0.852833	2.96249	0.0453982	2.8892	0.00596864	0.0434526	2	0.502581	2	1.265	1.19812	0.103277	0.55083
HepG2	0.0078681	0.87311	0.0076831	1.0602	0.50955	0.870005	0.00807073	1.30377	0.589143	4	0.1	272.824	0.435286	5	0.50965	5	2	0.632591	4	0.35343	3.26649	0.430556	5	4	1	97.7981	242144	0.822343	188046	0.0515957	2.83168	0.599212	0.5	3.78731	0.386096	20	1.2733	0.581769	0.0343881	1.49532	0.0035329	0.0294261	2.00071	0.51355	2	1.34366	0.724624	0.1	0.5
HepG2	0.00888052	2.69247	0.0143871	2.01124	0.530057	2.09319	0.00893191	0.758787	0.274713	0.8786	0.1	1000	0.380045	3.56383	0.498865	5	2	0.729496	4	0.394568	4	0.386112	5	4	0.856043	93.8595	217581	1.98707	100000	0.047245	3.67296	0.52912	5	4	0.403989	20	3.99997	2.04121	0.0524682	3.99784	0.00208373	0.0743615	2	0.51617	2.76585	0.489693	1.20615	0.1	0.5
HepG2	0.0274343	1.65131	0.0159995	4	3.74049	1.66706	0.0146284	1.29482	0.545199	4	0.1	992.813	0.464363	4.90116	0.556172	5	2	0.695481	4	0.504981	3.74874	0.469402	5	4	1	100	372458	1.0727	264842	0.0949823	2.46639	0.730442	5	3.95589	0.371204	20	2.49221	0.976369	0.0602262	3.99949	0.00555055	0.0810113	2	0.507621	2.08397	1.29261	0.813779	0.1	0.625869
HepG2	0.0127709	1.45184	0.0128353	0.512778	2.29187	0.786797	0.012525	1.27015	0.514008	4	0.1	872.873	0.398223	4.96855	0.509801	5	2	0.855283	1.43744	0.182921	2.83568	0.386344	5	4	1	98.2093	490855	3.98106	339092	0.0458937	3.14753	0.654952	3.02575	4	0.189254	20.2475	4	1.26708	0.0259726	2.71387	0.01	0.024688	2	0.503329	2	1.36936	0.992193	0.148694	0.5
HepG2	0.010522	1.95424	0.0114475	1.99746	0.879414	1.65795	0.0090919	1.28669	0.424522	4	0.1	105.306	0.3899	4.99982	0.501273	5	2	0.737767	3.50558	0.181558	3.1048	0.388636	5	4	1	100	184936	1.75764	105352	0.0532054	4	0.513778	0.5	4	0.291436	20.7149	4	2.00898	0.0297657	3.18174	0.00523282	0.0176129	2	0.528345	2	1.33305	0.793955	0.1	0.5
HepG2	0.0161979	1.04106	0.0140038	0.836297	1.27156	0.851402	0.0134278	1.27821	0.484428	4	0.1	903.091	0.323093	4.57436	0.519534	5	2	0.688676	0.896395	0.206902	2.94008	0.315812	5	4	1	97.095	359210	1.10059	260869	0.0695579	2.56909	0.561137	5	4	0.267105	20.1988	0.943121	0.999497	0.0392475	3.99784	0.01	0.0366486	2	0.540399	2.18436	1.42107	2	0.101926	0.5
HepG2	0.0162174	1.14974	0.0175191	0.719843	1.38958	0.834538	0.0119457	1.22899	0.366392	4	0.1	968.284	0.416942	3.64743	0.504155	5	2	0.712421	4	0.381937	3.43442	0.41288	5	4	1	99.997	210035	1.12558	105111	0.0726584	1.88946	0.716122	5	4	0.392562	20	3.99997	1.0602	0.0561458	2.84785	0.00984028	0.0296113	2	0.57402	2	1.13093	1.1818	0.109089	0.5
HepG2	0.00964543	1.99045	0.0104396	2.02497	0.556013	1.97088	0.00987622	1.42432	0.506187	4	0.1	690.532	0.385495	4.37937	0.502901	5	2	0.674242	0.949144	0.101197	3.01641	0.367204	4.97605	4	1	96.8447	143122	2.07813	100338	0.0524792	2.02978	0.566068	1.14785	4	0.470837	20	3.92038	2.03037	0.0516503	3.68725	0.00301638	0.0334593	2	0.51217	2	1.17336	0.5	0.1	0.580386
HepG2	0.00486834	0.873703	0.00789027	0.856657	1.31986	0.941249	0.00610209	1.35242	0.38079	4	0.1	255.159	0.301069	4.14354	0.498766	5	2	0.669518	4	0.263919	3.15171	0.300284	5	4	1	100	425995	3.25955	245985	0.0555583	3.13978	0.504907	5	4	0.254295	20.0769	4	1.1325	0.0325385	3.32935	0.00095339	0.0725659	2	0.509083	2.16737	0.975512	0.632767	0.132775	0.533651
HepG2	0.00765808	1.66558	0.010613	2.31436	0.3294	1.26712	0.00679937	1.34069	0.347519	4	0.1	808.626	0.376391	4.76128	0.496159	5	2	0.792324	4	0.476739	3.22072	0.385596	5	4	1	99.9178	206356	1.68636	100666	0.0593753	3.73542	0.525765	5	2.19181	0.439595	20	3.99789	1.81831	0.0544595	3.70228	0.000811876	0.1	2.03014	0.395069	2	1.3054	0.946918	0.107626	0.540928
HepG2	0.00788774	2.08124	0.010274	1.99428	0.539394	1.98328	0.00935074	1.34069	0.477481	4	0.1	484.898	0.346808	2	0.492209	5	2	0.659237	3.97004	0.1	2.55147	0.339284	5	4	1	99.4516	147137	1.98531	100280	0.0618483	3.4451	0.502352	5	4	0.313935	100	4	1.99381	0.0346541	2.88858	0.00463317	0.0253399	2	0.512993	2	1.27957	0.758229	0.1	0.5
HepG2	0.0233283	0.767872	0.0480691	0.635471	0.826511	0.617414	0.0146895	0.545318	0.133175	0.611142	0.1	618.357	0.37928	3.26316	0.491867	4.83887	2	0.741431	4	0.373477	3.74124	0.383738	5	4	1	99.6515	447623	0.973237	118586	0.1	2.88736	0.643923	5	2.35887	0.434577	20	3.93892	0.600237	0.1	4	0.00215329	0.1	2	0.555866	2	1.2747	0.957376	0.1	0.5
HepG2	0.00357437	0.802876	0.0141326	0.577213	0.904447	1.17794	0.00478437	1.34671	0.16926	4	0.1	712.853	0.305909	2	0.499634	4.71352	2	0.723054	4	0.336656	3.72657	0.306291	4.99619	4	1	99.8377	537244	2.29126	139222	0.0712297	3.94282	0.433385	4.96434	3.23578	0.42142	20	1.84284	2.34073	0.0586471	3.16679	0.000644165	0.1	2	0.462036	2	1.2142	1.13321	0.1	0.5
HepG2	0.00625606	0.936808	0.0109961	0.942535	1.4139	1.22024	0.00690147	1.32109	0.331502	4	0.1	102.925	0.383373	4.83788	0.511622	4.99722	2	0.740318	3.91027	0.275806	3.24115	0.384743	5	4	1	99.785	368769	1.2939	156098	0.0645801	2.7459	0.532056	5	3.85076	0.428178	20	3.81699	0.779334	0.046392	1.65906	0.000406069	0.0998398	2.33456	0.362563	2	1.1502	0.955649	0.194912	0.503128
HepG2	0.00780772	1.91533	0.0137117	2.05923	0.604964	2.05023	0.0086771	0.993366	0.292809	1.74893	0.1	501.038	0.310323	2.00648	0.495824	5	2	0.678289	1.17967	0.143392	2.88396	0.309786	5	4	0.899984	96.0672	211249	3.92721	100000	0.0397679	2.07383	0.558695	5	3.95335	0.429547	20	1.85749	1.98226	0.0769416	3.93979	0.00168598	0.0607498	2	0.523448	2.23912	1.3198	0.642434	0.1	0.61473
HepG2	0.0170292	1.1291	0.0270287	0.608695	1.49925	1.01826	0.013935	1.01269	0.241684	3.1138	0.1	815.621	0.22257	2	0.512715	4.99454	2	0.841131	2.47243	0.1	2.68983	0.25123	5	4	0.934272	100	252466	0.939991	100000	0.0742679	1.40276	0.513124	5	3.86426	0.42888	20	0.50748	1.35609	0.0746378	1.22669	0.0050863	0.0348098	2	0.57455	2.0006	1.26567	1.01919	0.125111	0.676203
HepG2	0.00712494	0.563822	0.008011	0.548903	1.48532	1.14097	0.00801548	1.35655	0.521989	4	0.1	995.353	0.391678	5	0.497508	5	2	0.83189	1.96838	0.258324	3.34876	0.382061	5	4	1	99.6269	309308	1.51632	227672	0.0673288	2.97966	0.639307	5	4	0.290623	65.7725	3.98045	1.10913	0.0406286	4	0.00465407	0.0220958	2	0.51002	2.05867	1.17073	1.19659	0.164007	0.5
HepG2	0.0080549	1.75366	0.0123885	1.50769	0.534369	2.21089	0.00736022	1.07934	0.299047	1.46212	0.1	250.626	0.404187	4.6184	0.486833	5	2	0.68603	4	0.449841	3.33003	0.398816	4.98023	4	1	100	233607	1.73326	100000	0.0725068	2.43444	0.566876	5	3.53703	0.518814	20	2.48337	1.9415	0.0635923	2.58984	0.00106417	0.1	2	0.556832	2	1.28347	0.682016	0.111988	0.514817
HepG2	0.0146519	1.14335	0.0121705	0.984325	0.984365	1.53812	0.0114495	1.29342	0.524705	4	0.1	764.358	0.427509	3.76201	0.516891	5	2	0.84241	4	0.423617	3.27626	0.428489	5	4	1	99.9457	191288	1.14316	136357	0.0689688	2.30014	0.758078	4.93222	4	0.297267	20	3.64803	0.739247	0.0400689	1.17246	0.00546952	0.0430861	2	0.560397	2	1.23003	2	0.134573	0.527642
HepG2	0.00599801	2.03718	0.0136844	1.99446	0.532163	2.00354	0.00743372	1.07684	0.255469	2.70584	0.1	288.527	0.305391	4.9657	0.502183	5	2	0.653386	1.28296	0.140468	3.01294	0.2891	5	4	0.935541	87.9871	254827	2.09001	100000	0.0482434	3.05261	0.520107	5	2.96941	0.330089	20	4	2.15123	0.0498684	4	0.000786026	0.0950057	2	0.472373	2	1.31801	0.635344	0.1	0.5
HepG2	0.0148072	0.615779	0.0140935	1.30191	0.695383	0.842543	0.0118013	1.25015	0.425703	4	0.1	788.054	0.284179	4.52478	0.485632	5	2	0.65796	0.5	0.131825	2.48711	0.276556	4.97655	4	1	99.8102	218779	0.60068	150295	0.0758649	2.37237	0.491332	5	4	0.320514	20.8749	3.80812	0.800199	0.04661	3.89867	0.00867407	0.0371831	2	0.579326	2	1.2999	1.68614	0.14275	0.5
HepG2	0.0100357	0.50436	0.00990803	0.95216	1.43033	0.956181	0.00908733	1.26269	0.469171	4	0.1	269.115	0.309076	5	0.500583	5	2	0.780665	2.0943	0.271861	2.80545	0.311695	5	4	1	100	143185	1.09379	100000	0.066701	2.37022	0.554555	5	4	0.301376	20	2.37109	0.636865	0.0430603	3.09521	0.00994707	0.0274276	2	0.514564	2.01741	1.46986	1.28373	0.105105	0.518933
Huh7	0.0159288	2.05252	0.0182897	2.36055	0.512663	1.64048	0.0119413	0.44785	0.292441	2.99518	0.258207	629.88	0.391413	2.00029	0.49753	4.64838	4	0.630541	4	0.348039	1.74522	0.689884	5	4	0.416271	100	179477	3.01326	111717	0.1	1.8885	0.575875	5	4	0.43738	99.6505	0.952653	1.95051	0.1	3.93092	0.00156876	0.0203	2	0.331976	2.00384	0.54347	0.886387	0.1	0.616637
Huh7	0.0125734	1.99181	0.0172294	1.80723	0.697732	1.96579	0.00907137	0.547233	0.239887	2.92835	0.266574	798.456	0.399265	2.00036	0.504517	4.26627	2.18191	0.665354	4	0.280162	1.49143	0.741272	5	4	0.369398	100	296518	2.28611	150868	0.1	1.9269	0.570536	4.99073	4	0.428735	20	3.99995	3.98258	0.0998738	3.96991	0.000289963	0.1	2.02489	0.345029	2.16642	0.59983	0.553731	0.205088	0.587147
Huh7	0.0329556	3.67623	0.0227257	2.11833	0.541188	2.03884	0.0153399	0.258092	0.279587	1.06579	0.225639	976.8	0.415669	2	0.501321	5	3.19427	0.604483	3.63771	0.277851	1.78613	0.709727	4.99891	4	0.400088	99.8879	153122	2.13156	106432	0.1	2.33841	0.527062	4.99291	3.48948	0.476223	22.1741	3.08784	1.98005	0.0858384	2.14261	0.000122703	0.049369	2	0.352261	2.08262	0.558932	0.872432	0.418617	0.609636
Huh7	0.0108437	2.05098	0.0127562	1.96179	0.54192	2.13391	0.00961383	0.557134	0.333389	2.36148	0.224691	993.025	0.393611	3.68415	0.492437	4.32947	3.79751	0.585075	3.90896	0.279793	1.22906	0.891075	5	4	0.366715	99.9483	134582	2.019	100000	0.1	2.16652	0.497287	5	4	0.440835	21.0427	3.99449	3.14426	0.0833735	3.84416	0.0017673	0.0124091	2	0.305547	2	0.579615	0.694864	0.314291	0.619979
Huh7	0.0374109	2.03077	0.024259	2.02648	1.20108	2.05474	0.0132854	0.790951	0.240169	1.09954	0.194839	707.137	0.375515	2	0.500785	5	2.99996	0.604814	3.87174	0.237243	1.37221	0.832835	5	4	0.350109	99.1275	166462	3.63495	103762	0.1	2.00797	0.534956	0.5	4	0.445649	20	4	1.98756	0.0918808	1.99433	0.0001	0.0637377	2	0.345262	2.35643	0.620204	0.607735	0.17448	0.695457
Huh7	0.027072	1.59818	0.041619	2.91558	2.63008	0.76006	0.0171233	0.38218	0.151428	0.967091	0.129097	916.582	0.315375	2	0.494162	0.535174	3.66549	0.613577	2.35962	0.114616	1.42009	0.616745	5	4	0.393278	20.0601	442587	1.73056	168115	0.1	1.94123	0.424473	4.99649	2.54584	0.476466	44.0379	1.7604	1.12647	0.0878523	1.32712	0.00500407	0.0195378	2.0347	0.418114	2.21347	0.593665	0.917376	0.176161	0.789322
Huh7	0.0142412	2.58383	0.0195499	1.89935	0.582086	2.25232	0.0129313	0.392868	0.275638	1.98262	0.18229	579.174	0.35338	2	0.500136	0.5	4	0.625753	1.66142	0.186332	1.59922	0.66736	5	4	0.401596	21.6359	201168	2.54913	113372	0.1	1.98979	0.456903	4.99982	4	0.578357	20	3.99592	2.02213	0.1	3.34079	0.000822582	0.0181279	2.09882	0.307763	2.11092	0.59775	0.685867	0.350737	0.627229
Huh7	0.0114361	2.56909	0.0144124	2.00802	0.54739	2.01022	0.00831264	0.468095	0.236762	1.10221	0.11869	837.054	0.318606	2.05542	0.490644	4.51536	2.36257	0.476556	4	0.210693	1.82682	0.595216	5	4	0.375971	99.7782	168285	1.98372	102870	0.1	1.84851	0.435713	5	3.61369	0.471004	99.5501	3.96423	1.94205	0.1	3.81091	0.000453181	0.0864708	2.00059	0.328188	2	0.577567	0.5	0.1	0.5
Huh7	0.0214207	2.84766	0.0209054	1.94091	0.523356	2.02036	0.0135851	0.48939	0.309951	3.5332	0.277544	221.599	0.417671	2	0.502521	5	4	0.612289	4	0.307824	1.60447	0.81091	5	4	0.348952	100	175674	2.61278	104328	0.1	2.41449	0.564232	5	4	0.416225	96.8112	2.12868	2.01169	0.0834247	2.00438	0.00287676	0.0184444	3.23654	0.289568	2.03962	0.567961	0.516924	0.1	1.14069
Huh7	0.0233873	2.30145	0.0214058	1.88669	1.11248	1.91121	0.0128033	0.323634	0.237669	1.46655	0.253598	983.652	0.406156	5	0.492171	4.75567	2.89295	0.587036	4	0.171411	1.28988	1.13193	2.76972	4	0.279219	91.1103	170168	2.15229	100000	0.1	1.95188	0.570488	5	4	0.428582	20.1297	1.98809	3.88074	0.1	3.88186	0.0001	0.0655002	2	0.335435	2.08998	0.606415	0.834709	0.277842	0.590843
Huh7	0.0170167	2.00039	0.0154751	1.97293	0.547211	2.00775	0.00982568	0.41327	0.257928	0.793979	0.11236	822.815	0.342689	2	0.493579	5	2.60827	0.574638	4	0.215772	1.2293	0.670926	5	4	0.394406	100	147961	2.88906	104312	0.1	1.51446	0.510771	5	3.15351	0.48287	20	2.57594	2.06167	0.0931873	4	0.000134539	0.1	2	0.358997	2.10348	0.586403	0.5	0.1	0.673532
Huh7	0.0076215	0.733192	0.0118763	2.16666	0.806361	1.95852	0.006373	0.473114	0.240145	0.995378	0.140071	945.267	0.386556	2	0.497189	0.5	2.67437	0.595535	4	0.299128	1.14993	0.879508	5	4	0.376056	61.7158	195641	2.0594	110528	0.1	2.42579	0.494645	5	3.8373	0.457891	20.0357	1.78932	3.66788	0.1	1.8729	0.0001	0.1	2.14736	0.341303	2.03761	0.561479	0.519579	0.214305	0.805236
Huh7	0.00829592	1.8623	0.0105565	1.59092	1.70103	1.62626	0.00694989	0.396886	0.298223	3.13271	0.256483	632.35	0.384239	2	0.493989	4.92968	4	0.63605	4	0.369104	1.46982	0.736916	5	4	0.376614	99.6792	313930	3.9641	200829	0.1	2.14651	0.521347	5	3.62065	0.441783	24.7798	3.99702	3.91619	0.0817337	2.04217	0.000515417	0.0163116	2	0.347049	2.39729	0.613619	0.560125	0.317337	0.947049
Huh7	0.0218928	1.98256	0.019702	1.98778	4.55221	2.01159	0.0116286	0.425659	0.288994	2.7579	0.274753	1000	0.418448	2	0.496747	4.92563	2.92493	0.609852	4	0.342739	1.47693	0.78841	4.99492	4	0.370919	97.9411	176046	2.00796	101981	0.1	2.27976	0.577729	3.87678	4	0.365381	64.1121	4	3.99348	0.0844091	3.77737	0.0001	0.0834405	2.00002	0.298164	2	0.583355	0.916483	0.1	0.961243
Huh7	0.0220973	1.99493	0.0211324	2.15571	0.382514	1.98909	0.012544	0.352981	0.26971	3.11626	0.267268	322.192	0.393339	4.44407	0.49765	5	3.21082	0.604246	4	0.318211	1.36349	0.823962	4.94026	4	0.343277	42.8639	168572	1.99449	100000	0.1	2.13305	0.522073	5	3.69856	0.41811	20.8015	4	4	0.0805308	3.99168	0.000116339	0.0453347	2	0.315539	2.03651	0.561259	0.798563	0.467776	0.507761
Huh7	0.0290053	1.80971	0.0220582	0.679229	0.703754	2.03849	0.0121584	0.39564	0.28702	4	0.261945	655.943	0.379679	2.00812	0.508384	5	2.70092	0.596116	4	0.232313	1.15892	1.12645	0.996531	4	0.258063	100	164725	2.25471	100692	0.1	1.8355	0.579543	0.512916	2.76836	0.325728	74.2029	4	4	0.0833345	2.35715	0.0001	0.1	2	0.340421	2.03397	0.579069	0.833776	0.1	1.01639
Huh7	0.020043	2.49286	0.0244368	1.96735	0.507866	1.96395	0.015249	0.306891	0.269769	1.91305	0.258272	754.454	0.429926	2	0.502596	5	3.48654	0.598689	4	0.265928	1.38468	0.794968	5	4	0.425906	56.224	175441	2.03578	101947	0.1	2.31128	0.56639	5	3.89968	0.514718	20	2.09716	1.98572	0.0954319	3.99989	0.000104402	0.037001	2	0.336027	2.02716	0.518811	0.918409	0.368664	0.874909
Huh7	0.0126544	1.33565	0.0165389	0.836855	0.879992	0.842141	0.0111056	0.438575	0.281082	1.77005	0.1	492.195	0.251857	4.97939	0.491419	3.61856	4	0.655302	1.81036	0.1	1.35418	0.511395	5	4	0.421411	99.0112	916588	4	572857	0.1	0.99214	0.622876	5	4	0.400794	20.4459	4	1.49052	0.1	1.29548	0.00600254	0.0158358	2	0.317899	2.36046	0.627644	1.46639	0.148125	0.628937
Huh7	0.0268265	2.16405	0.0178525	2.35874	1.21431	1.9382	0.0122558	0.211734	0.258058	0.903078	0.151399	188.716	0.337505	2	0.499301	5	3.07433	0.57419	2.80906	0.311573	1.2575	0.666098	5	4	0.406142	98.3108	171740	2.75205	131911	0.1	1.74886	0.502371	5	4	0.408604	43.7535	4	3.05286	0.1	3.50029	0.0001	0.0953116	2.30603	0.277199	2	0.57965	0.5	0.119755	2
Huh7	0.0299877	2.41744	0.0234929	3.93862	0.496231	1.974	0.0119272	0.319046	0.252235	2.96558	0.27292	805.815	0.401075	2	0.520048	4.2841	2.99934	0.591305	4	0.289171	1.32255	0.839822	5	4	0.343539	57.1036	177998	2.19191	102929	0.1	1.63593	0.671841	4.95243	4	0.373259	31.9973	2.18042	3.94838	0.1	3.91974	0.0001	0.0678465	2	0.362152	2.00008	0.578903	0.751639	0.149389	0.5
Huh7	0.00378208	1.13984	0.0204358	3.8983	0.857271	1.03434	0.00500556	0.427654	0.107918	3.98506	0.10362	784.725	0.205172	2	0.494174	0.505782	3.64075	0.664272	0.5	0.1	1.13068	0.415674	5	4	0.457838	20	825408	0.616691	207907	0.1	1.11764	0.398211	4.89868	4	0.455811	20	3.99295	1.09053	0.0917753	3.52405	0.00153943	0.0127039	2	0.338136	2.19086	0.786748	0.978322	0.378149	0.625287
Huh7	0.00555378	1.82329	0.00748071	2.02592	0.66415	2.42693	0.00647628	0.147381	0.36294	3.80478	0.1	100	0.183757	2.0002	0.497925	4.98725	3.97185	0.607881	0.744426	1	0.95379	0.395917	5	4	0.423246	99.103	132767	2.31332	113252	0.1	1.26858	0.33128	4.9812	4	0.429402	21.2971	4	4	0.0852073	2.18283	0.0001	0.0457105	2	0.297674	2	0.553398	1.02107	0.40428	2
Huh7	0.0165515	3.30412	0.0180793	2.47813	0.512109	1.98617	0.01268	0.55913	0.271424	1.2344	0.182087	448.68	0.360233	2	0.495543	4.9884	2.76126	0.631481	4	0.209894	2.44148	0.461931	5	4	0.448207	22.0751	151388	2.01658	102496	0.1	1.84047	0.545078	4.97359	3.32419	0.369174	23.3377	3.9926	3.98981	0.0923753	3.97059	0.0001	0.0989697	2	0.326657	2.1523	0.588778	0.630212	0.1	0.5
Huh7	0.0158256	2.44235	0.0167147	1.93942	0.727376	2.00604	0.0117557	0.361804	0.346697	3.63201	0.291791	1000	0.4331	2.07587	0.494638	5	2.56117	0.557308	4	0.291586	1.58317	0.716599	5	4	0.421055	92.9627	149961	3.26385	105604	0.1	2.02529	0.589313	5	2.76676	0.523739	20	4	1.65252	0.0997535	2.35239	0.000217101	0.0867466	2	0.357566	2.277	0.604171	0.62358	0.1	0.5
Huh7	0.0155661	0.739426	0.0146262	1.38862	0.810282	0.702748	0.0141245	0.301481	0.418834	2.23743	0.198549	957.339	0.386635	4.01657	0.498379	5	4	0.659914	4	0.17506	1.06305	0.9067	5	4	0.413001	100	134262	1.60066	111758	0.1	1.47884	0.6346	5	4	0.451679	97.5456	3.98879	0.921701	0.1	1.56356	0.00128955	0.0134272	2	0.337649	2.11856	0.579801	1.80235	0.112641	0.66638
Huh7	0.00901948	3.32111	0.00953173	0.823029	0.177266	0.608397	0.00995542	0.926466	0.484569	4	0.219273	234.478	0.395032	2	0.507291	5	4	0.616618	4	0.266291	1.69276	0.681453	5	4	0.416382	96.9141	147964	0.561831	139316	0.1	2.22045	0.542942	5	4	0.515763	20.6055	3.84966	0.644987	0.0906937	3.9831	0.00360648	0.0123505	2	0.382019	2.16414	0.576955	0.877586	0.1	0.900916
Huh7	0.0303954	0.997069	0.0310836	2.06331	0.804703	0.573546	0.0126454	0.3639	0.157747	0.92519	0.1	104.601	0.271644	2.00055	0.496989	5	2.05828	1.54768	4	0.141751	2.07692	0.43034	5	4	0.398783	20	328727	2.06302	146747	0.1	2.19746	0.373916	5	4	0.401734	34.9869	4	1.18891	0.1	2.09388	0.0001	0.0793529	2	0.291496	2	0.596789	1.72041	0.340762	0.5
Huh7	0.0132747	2.66781	0.0171035	2.94686	0.717191	2.01341	0.0110294	0.457657	0.301282	4	0.278979	990.455	0.404314	2.37835	0.492488	0.5	4	0.646901	4	0.272163	1.28843	0.738279	5	4	0.427182	96.2164	163951	4	100786	0.1	1.95387	0.606906	5	4	0.415819	100	3.90877	1.93679	0.0870786	3.8642	0.000789093	0.0128371	2	0.326221	2	0.553451	0.509422	0.498108	1.10821
Huh7	0.00994985	1.41338	0.0113063	0.647183	0.862977	0.722825	0.00873899	0.783226	0.349189	2.46141	0.107054	981.444	0.275005	2.01505	0.497814	0.5	4	0.63932	0.5	0.392428	0.846659	0.978578	5	4	0.348392	71.1259	297460	4	219703	0.1	1.34831	0.465174	4.99752	4	0.465525	20.473	3.44849	2.02068	0.1	2.32974	0.00276356	0.0188783	2	0.328735	2.39934	0.605671	1.86963	0.142938	0.77562
Huh7	0.00999747	1.60744	0.0181581	1.1896	0.176556	0.556267	0.00909635	0.33394	0.19425	1.52527	0.108162	106.483	0.254435	2	0.490964	0.5	4	0.617335	4	0.131621	1.04656	0.585605	4.98564	4	0.386209	20.1469	261749	0.66686	124212	0.1	2.17018	0.351709	2.17	2.40157	0.461217	20	2.52899	3.88856	0.0869439	3.89559	0.00211259	0.0110542	2	0.360402	2.12409	0.715559	1.6683	0.482308	0.665519
Huh7	0.00608484	2.41212	0.00758497	1.98491	0.464392	1.96428	0.00475666	0.494886	0.278643	1.20148	0.123318	493.739	0.331294	4.3906	0.498983	0.5	2.58325	0.563472	4	0.188185	1.52402	0.539339	5	4	0.440673	95.8465	152306	2.38368	103535	0.1	2.04466	0.432618	5	3.14826	0.506351	89.4025	4	2.09375	0.096089	3.98498	0.0001	0.1	2.00001	0.353715	2	0.562634	0.5	0.10001	2
Huh7	0.0113078	0.870617	0.0153735	2.01446	0.557652	1.98555	0.0108124	0.639569	0.294506	0.96125	0.139676	836.827	0.410684	2	0.506078	4.93641	3.86172	0.634891	3.92972	0.276641	1.4712	0.849226	5	4	0.344977	77.0415	158128	2.17357	100000	0.1	2.29702	0.511123	5	4	0.517499	20	2.6058	3.97053	0.0973245	2.06138	0.000667235	0.0145724	2	0.374822	2.49011	0.619786	0.503961	0.365441	0.796313
Huh7	0.0205958	2.65793	0.0205616	1.62314	0.421315	2.11459	0.0136283	0.323129	0.262432	1.6518	0.286567	774.289	0.429839	2	0.486432	0.5	2.87044	0.589638	4	0.23675	1.55513	0.656006	5	4	0.448239	77.0091	200321	1.87624	127047	0.1	1.84441	0.616503	4.98735	2.90833	0.414444	23.5075	4	2.4619	0.0899408	4	0.0001	0.0849852	2	0.330909	2.15593	0.595418	0.551999	0.348439	0.534916
Huh7	0.0220408	1.58358	0.0318527	1.02534	1.67623	0.955297	0.0116118	0.267361	0.148386	1.86443	0.172651	100	0.297507	2.00367	0.498338	0.5	3.31421	0.610548	4	0.181264	1.30816	0.744943	4.87361	4	0.303347	96.9557	313728	0.523117	118586	0.1	1.78503	0.400814	5	4	0.38423	45.0095	3.36486	3.53135	0.084763	1.05474	0.01	0.0134602	2	0.355206	2	0.61091	0.897121	0.207451	0.875858
Huh7	0.0156439	2.10634	0.0280487	1.82009	0.365243	1.86952	0.0097307	0.30069	0.12577	0.535069	0.1	491.397	0.343836	2	0.496838	4.9732	2.75833	0.584604	4	0.177008	1.29062	0.690043	5	4	0.373385	20	281530	3.82559	102747	0.1	1.55486	0.559748	5	4	0.330263	70.8828	3.98167	1.53036	0.0651401	2.0124	0.0001	0.1	2	0.336732	2.02881	0.569366	1.39611	0.195053	0.861085
Huh7	0.00681773	1.75941	0.0104002	0.901678	0.221807	0.506332	0.00701492	0.45053	0.279075	2.11813	0.1	599.615	0.238066	2	0.497179	4.46963	3.64332	0.616678	0.700098	0.1	2.02269	0.327253	5	4	0.525535	100	245613	3.85504	162984	0.1	1.38785	0.422885	4.98916	4	0.485359	100	3.31779	0.755837	0.1	3.94971	0.00124168	0.0138786	2.1846	0.327679	2.19093	0.573707	0.759338	0.1	0.821569
Huh7	0.0166051	2.59237	0.0163668	1.94936	0.53022	1.99665	0.0105033	0.467185	0.283172	2.38569	0.27995	773.565	0.415542	2.02031	0.499534	0.5	2.64253	0.613507	4	0.270618	1.37928	0.813602	5	4	0.350247	58.7064	157250	1.95003	100000	0.1	1.59039	0.661611	5	3.92488	0.395459	20	1.94326	3.65052	0.0968288	3.77582	0.0001	0.0947732	2.00097	0.354463	2.03363	0.60519	0.555679	0.23214	0.677802
Huh7	0.00733189	2.50187	0.0131498	1.99875	0.741921	2.02436	0.00599176	0.37745	0.198409	1.23199	0.192401	764.715	0.4108	2.02401	0.502243	0.502251	2.60225	0.598539	4	0.26289	1.48563	0.780141	5	4	0.387068	91.1764	231586	2.83988	100000	0.1	2.19677	0.487632	5	3.23377	0.553998	20.05	2.68013	3.99978	0.0949674	4	0.0001	0.0955377	2	0.342948	2.80214	0.430847	0.753773	0.215668	0.60626
Huh7	0.0150533	2.23762	0.0192932	1.94551	0.530023	2.03107	0.0117098	0.337256	0.253657	1.49451	0.167097	509.713	0.338443	2.00131	0.483498	4.40314	4	0.606999	4	0.216506	1.06682	0.976605	5	4	0.316917	79.6817	171656	2.60662	107966	0.1	1.97104	0.473451	4.98111	4	0.418599	91.3278	3.99326	1.99547	0.079932	1.86568	0.00262989	0.0161526	2.24097	0.317807	2	0.590613	0.5	0.118404	0.565591
Huh7	0.0163393	2.65874	0.0144895	2.37321	0.466221	2.09736	0.00987123	0.444813	0.312464	3.71337	0.224071	100	0.331428	2	0.495561	4.97891	2.38453	0.570603	4	0.143339	1.18924	0.616884	5	4	0.408198	97.9914	145467	2.5271	100540	0.1	1.61344	0.544492	5	2.58907	0.38051	20.985	2.48373	3.93404	0.0911103	3.09794	0.000170104	0.1	2	0.368012	2.37692	0.613233	0.8285	0.467717	0.681392
Huh7	0.0342103	1.98417	0.0319679	2.00227	0.625726	1.91321	0.0166191	0.316841	0.203137	0.749036	0.13886	535.696	0.36372	2	0.505057	5	3.28709	0.605352	4	0.211556	1.84387	0.599729	5	4	0.422872	53.419	193149	2.67222	101555	0.1	1.56124	0.532181	5	4	0.479268	20.0289	4	2.72798	0.0999906	3.78989	0.0001	0.0478432	2	0.324281	2.16543	0.590562	0.551732	0.118324	1.02546
Huh7	0.0229774	1.81758	0.0200881	1.83246	1.0821	1.75499	0.0145321	0.487746	0.332881	1.71441	0.2136	325.497	0.407501	2.01951	0.498003	0.5	2.81986	0.56264	4	0.184183	1.25342	0.706883	5	4	0.426594	95.0171	193650	1.66098	137482	0.1	1.22322	0.641649	5	3.14986	0.433798	100	4	1.93818	0.0906552	1.66365	0.000114689	0.0991415	2	0.325625	2.20563	0.581115	0.697242	0.107592	0.703432
Huh7	0.0265164	2.22947	0.0201616	2.07352	0.489379	1.43602	0.0138084	0.627433	0.283225	1.3114	0.172519	110.173	0.357923	2	0.506137	4.89902	2.81222	0.56171	4	0.214514	1.2242	0.607685	5	4	0.43598	81.4838	215903	2.28939	153750	0.1	2.25129	0.476281	0.5	3.87138	0.426736	100	3.68378	1.96957	0.1	3.5445	0.000119392	0.1	2	0.359962	2.17411	0.595248	0.680112	0.1	1.05415
Huh7	0.0165017	2.11283	0.0166534	1.9666	0.869582	1.93288	0.0106081	0.573063	0.283076	1.94436	0.220098	662.83	0.396097	2	0.496635	0.5	3.45815	0.603142	4	0.342459	2.28041	0.569377	5	4	0.43094	99.5009	157039	2.02644	100000	0.1	2.39156	0.541403	5	4	0.471302	35.523	4	3.91594	0.1	3.418	0.0001	0.0307239	2	0.334602	2.05253	0.558601	0.801102	0.323044	0.519337
Huh7	0.0115053	2.09327	0.0145016	1.95958	0.671926	1.9671	0.0101988	0.630844	0.292519	1.1491	0.141294	960.165	0.354333	2	0.501392	4.9681	2.5524	0.614143	4	0.228777	1.59718	0.621438	5	4	0.409502	88.3625	144956	2.76495	100000	0.1	2.3942	0.442446	5	3.67992	0.509779	20	3.24858	1.98721	0.0882825	3.9052	0.000237626	0.0825946	2.18217	0.31738	2.00192	0.577867	0.636005	0.323389	0.986882
Huh7	0.0194612	2.26	0.0201069	2.09424	0.508518	1.93451	0.0120297	0.42049	0.252644	1.16309	0.189674	690.456	0.407585	2	0.498845	5	3.33382	0.654785	4	0.317727	1.78763	0.698981	4.98559	4	0.403711	100	180066	2.72125	100747	0.1	2.14245	0.534955	5	4	0.493238	54.4378	2.55268	3.88331	0.1	3.45667	0.0001	0.0340998	2	0.352952	2	0.555767	0.69666	0.29914	0.765895
Huh7	0.0144381	2.31054	0.0172811	2.20443	0.44893	2.00091	0.0114787	0.467498	0.33231	4	0.301658	944.078	0.448778	2.00979	0.504361	4.94612	2.65117	0.574507	4	0.36138	1.62437	0.734853	5	4	0.434248	98.9269	166200	2.08432	104279	0.1	2.39613	0.571068	5	3.54606	0.428008	20.7144	2.08767	2.00447	0.0745507	3.40429	0.000202023	0.094846	2	0.315743	2.28574	0.599808	0.513181	0.195875	0.5
Huh7	0.0125969	2.06379	0.011163	2.04036	0.548268	2.0222	0.00815012	0.439746	0.375929	4	0.271826	812.511	0.410354	2.00035	0.500045	4.99156	3.26667	0.575074	4	0.365217	2.09866	0.671259	5	4	0.393846	98.1012	148193	2.64708	106740	0.1	1.98576	0.562207	5	4	0.48841	98.0825	3.83459	3.53873	0.0987963	3.99275	0.00313637	0.0137058	2.10169	0.315236	3.26709	0.394852	0.624206	0.113167	0.693125
Huh7	0.0129344	1.73271	0.0174147	2.25894	0.415617	2.00899	0.0105755	0.523808	0.2467	0.993828	0.1	815.567	0.317855	2	0.494125	4.76571	3.91188	0.604606	1.49935	0.171598	1.26025	0.729107	5	4	0.382481	98.4233	177234	1.94445	100927	0.1	1.85394	0.442895	5	3.86759	0.490249	20.0021	3.99825	3.34601	0.097806	3.94904	0.00682745	0.0167444	2	0.303877	2.21922	0.592962	0.725856	0.372217	0.560858
Huh7	0.0154644	1.31491	0.0123324	1.29374	1.59101	1.16774	0.0126551	0.488349	0.491662	4	0.269526	423.347	0.420377	2	0.498478	0.5	3.93271	0.666513	3.79433	0.287193	1.71981	0.789664	5	4	0.355133	98.3659	236042	2.0015	209650	0.1	2.23538	0.585413	5	4	0.465151	20	1.76376	3.62883	0.1	1.00622	0.01	0.0143959	2	0.36208	2.09497	0.579839	0.86911	0.5	1.18134
Huh7	0.0285511	2.0898	0.0255908	2.00164	0.543354	1.99361	0.0139943	0.300531	0.220975	1.03616	0.223319	526.227	0.408032	2	0.495926	3.72381	4	0.615608	4	0.305401	1.49475	0.710339	5	4	0.421675	20	177049	2.17998	100000	0.1	2.49202	0.532867	4.97151	4	0.443988	80.0468	3.98865	3.11228	0.1	3.06764	0.00503524	0.0168714	2	0.305337	2	0.588476	0.699143	0.370471	0.965927
Huh7	0.00800914	1.18807	0.0128685	0.673392	0.315056	0.523628	0.00832675	0.121633	0.251362	3.9205	0.1	100	0.162894	2.04259	0.503679	0.500014	4	0.622057	0.5	0.140467	0.58507	1.4224	4.38636	4	0.303554	100	301805	0.822217	180377	0.1	1.66783	0.246605	4.99422	4	0.437503	81.1793	3.99592	1.99882	0.1	2.8618	0.000601074	0.0192957	2	0.353035	2.8229	0.642841	1.15098	0.373592	0.510193
Huh7	0.0102466	1.29073	0.0189958	0.989659	0.320489	0.648848	0.0104337	0.390619	0.232595	4	0.1	133.003	0.180765	2.06728	0.491528	0.5	4	0.63312	0.5	0.121039	0.560972	0.967926	5	4	0.382065	48.5639	196263	1.03945	100000	0.1	1.38769	0.299884	5	3.71791	0.417211	20.1507	3.97428	0.833284	0.0797072	3.98226	0.00428624	0.0201164	2	0.354508	2.3248	0.587327	1.34117	0.481376	0.7205
Huh7	0.0194613	1.99367	0.0166148	1.77964	0.542679	1.98638	0.0095379	0.419569	0.247083	2.06072	0.230441	821.727	0.355565	2.00143	0.496536	5	2.80037	0.596683	4	0.282227	1.47058	0.654181	5	4	0.383968	40.4487	151624	3.94384	100000	0.1	2.05581	0.540674	0.5	4	0.359783	66.4607	2.41341	1.97913	0.0750934	3.9387	0.0001	0.1	2	0.330576	2	0.589941	0.5	0.1	0.742071
Huh7	0.0196338	1.9298	0.0190538	2.01443	0.537267	1.74027	0.0115931	0.413582	0.212677	0.565147	0.11745	204.064	0.363539	2	0.5	4.99668	2.61908	0.701331	4	0.207125	1.87933	0.602788	4.98605	4	0.36748	44.11	166857	2.33433	101527	0.1	1.62938	0.560295	5	4	0.407635	99.7915	3.87544	3.95211	0.1	3.99413	0.0001	0.1	2.11585	0.314185	2.03614	0.563575	0.593493	0.442678	0.606612
Huh7	0.00901495	3.40662	0.0108013	2.24793	0.551152	1.9005	0.00707188	0.588509	0.339973	3.99319	0.22863	347.708	0.405345	2	0.510636	0.5	3.31724	0.583948	3.8075	0.403948	1.40026	0.716374	5	4	0.438906	91.514	152849	1.97193	100000	0.1	2.19064	0.537705	5	4	0.50735	20	4	3.97701	0.1	3.8681	0.00591926	0.0149374	2	0.28776	2	0.564936	0.754465	0.115553	0.901359
Huh7	0.00798051	1.97115	0.0137254	2.08806	0.889931	1.98596	0.0111515	0.557537	0.350891	1.6934	0.185832	742.491	0.420063	2	0.497525	5	4	0.608865	4	0.306496	2.30678	0.558531	5	4	0.483161	100	171898	2.74739	126761	0.1	2.06732	0.555896	5	4	0.494379	50.879	1.92679	1.83278	0.0902744	3.61613	0.01	0.0159237	2	0.343658	2.13091	0.576432	1.20323	0.190571	0.825277
Huh7	0.0164756	1.80417	0.0220208	1.92374	2.27571	1.95122	0.0179533	0.353255	0.360024	2.7349	0.32504	537.28	0.492402	2	0.498563	5	4	0.630755	4	0.33855	1.38771	0.966248	5	4	0.398194	100	138244	1.88765	100000	0.1	2.31784	0.648006	5	2.4585	0.396921	93.8817	4	1.30203	0.0796306	2.31488	0.0001	0.0259446	2	0.314947	2.02314	0.585857	1.07694	0.318312	2
Huh7	0.0293538	2.00307	0.0246432	2.00555	0.548785	1.99951	0.0120387	0.237961	0.208877	1.56728	0.232493	965.361	0.36614	2	0.48849	0.5	4	0.630075	4	0.389337	1.78462	0.625976	5	4	0.401671	23.4392	188070	2.33851	100745	0.1	2.33275	0.498134	4.99572	4	0.455945	20.1912	4	1.99547	0.1	3.99999	0.00126661	0.0276493	2	0.327935	2.07703	0.608029	0.688815	0.109876	0.667845
Huh7	0.0142494	2.51516	0.0203348	1.48843	0.509317	1.99714	0.0126548	0.331959	0.263249	1.7337	0.200841	984.439	0.375588	2.00349	0.507816	4.97523	4	0.634816	4	0.212081	1.89939	0.579621	5	4	0.422817	57.5184	169547	3.11528	101029	0.1	2.30951	0.483758	5	4	0.507399	20.1886	3.88319	3.9282	0.0999999	3.92572	0.000627248	0.0161421	2	0.327606	2.52485	0.645872	0.788504	0.317826	0.574999
Huh7	0.00678469	2.11564	0.0125089	1.94016	1.09398	2.10951	0.00836383	0.654134	0.26665	1.12474	0.121876	460.465	0.357345	2.00088	0.493009	4.93717	3.89324	0.615331	4	0.273827	1.88505	0.579521	5	4	0.415061	20	181679	2.17064	111950	0.1	2.59928	0.463477	5	4	0.487418	20	4	1.22623	0.1	3.56725	0.01	0.0125715	2	0.325871	2.21135	0.578794	1.02933	0.1	0.920055
Huh7	0.0132675	2.40513	0.0146342	1.87296	0.541003	1.729	0.0114762	0.382539	0.371344	3.34625	0.272328	288.154	0.430182	2	0.493005	4.82337	4	0.616397	3.99993	0.34959	1.80343	0.709811	5	4	0.39278	97.9014	136193	2.8563	100000	0.1	2.15073	0.570363	5	4	0.455058	67.8083	4	3.99575	0.0862512	3.94097	0.00120268	0.0169696	2.08354	0.3548	2	0.571075	2	0.5	0.529512
Huh7	0.0229305	2.8091	0.016562	1.93258	0.306213	2.02532	0.00982066	0.278265	0.251832	0.983038	0.1	338.433	0.280627	2.72633	0.496279	0.5	2.7363	0.573513	4	0.100487	1.01092	0.709751	5	4	0.365706	42.1995	147425	3.46476	101875	0.1	1.44591	0.501779	0.5	3.31201	0.370481	20.1574	3.05146	3.99893	0.095709	3.9988	0.0001	0.0836701	2	0.358162	2.15217	0.593473	0.502284	0.325715	0.559648
Huh7	0.0131218	2.41177	0.016231	2.35367	0.58028	2.00492	0.010637	0.876431	0.291044	1.52231	0.1	162.742	0.307457	2	0.503403	0.5	2.36401	0.707636	4	0.105645	1.54003	0.526889	5	4	0.443183	95.2281	167111	2.10767	100524	0.1	1.33511	0.473998	4.96704	2.59119	0.417006	54.6581	4	2.00427	0.0801793	3.92586	0.000158448	0.0881369	2	0.321364	2	0.569263	0.519888	0.209235	0.63252
Huh7	0.00897855	0.808399	0.0159753	1.05455	0.926446	0.997176	0.0124194	0.338525	0.30398	2.70066	0.274409	978.251	0.410357	4.37077	0.497299	4.93439	2.88425	0.504425	4	0.181029	1.14029	0.89871	5	4	0.324299	76.0835	140377	0.588251	100000	0.070523	2.21162	0.548099	5	1.36291	0.291601	84.5561	2.27293	0.753303	0.0779449	3.92965	0.0001	0.1	2	0.357847	2.57147	0.61829	0.795693	0.418282	0.93207
Huh7	0.01787	1.82708	0.0195474	1.93986	0.596406	1.74399	0.0116469	0.316513	0.245822	1.75568	0.220607	896.405	0.370464	4.96813	0.499785	0.5	2.96139	0.606451	4	0.175934	0.906087	1.24441	4.99332	4	0.328788	100	165591	1.80749	100000	0.1	1.66619	0.55873	5	4	0.461933	20	4	2.08238	0.1	2.21247	0.0001	0.0656731	2	0.340852	2.16832	0.570048	0.655033	0.27296	0.565633
Huh7	0.0149844	2.09393	0.0156334	2.12768	0.624893	2.06771	0.0111625	0.401446	0.357166	3.89232	0.256824	567.275	0.418792	2.00016	0.501999	5	4	0.612438	3.57759	0.342954	1.18476	1.15918	5	4	0.328986	100	149378	1.68923	100572	0.1	1.97452	0.610521	4.98601	4	0.496105	97.1847	3.76322	2.71467	0.1	1.97961	0.0001	0.0226595	2	0.334109	2.24251	0.598272	1.10559	0.181039	0.52389
Huh7	0.0190196	1.99343	0.0192802	1.99632	0.604523	1.99548	0.010068	0.280104	0.215262	0.831565	0.118866	596.429	0.360111	5	0.500691	3.55827	2.73536	0.618596	4	0.131254	0.729158	1.30858	5	4	0.302143	100	193531	1.99646	100000	0.0698999	1.47827	0.540838	5	4	0.430274	20.6514	3.99997	3.91718	0.1	3.80794	0.0001	0.0569997	2	0.31679	2.02101	0.559924	0.632248	0.218321	0.651143
Huh7	0.0165835	2.23734	0.019868	1.95936	0.116487	1.92869	0.0129665	0.312741	0.25725	0.980998	0.182417	973.74	0.403717	2	0.495211	5	4	0.625001	4	0.280669	2.56058	0.522521	5	4	0.496561	68.7392	169711	1.99458	103201	0.1	1.96587	0.546787	4.99424	4	0.476917	20	2.52541	1.97325	0.0938099	1.96452	0.0041544	0.0169584	2	0.33905	2.28711	0.586847	0.741111	0.1	0.581947
Huh7	0.0209861	1.1509	0.0150618	1.11916	0.29468	0.710983	0.0124098	0.482181	0.355711	1.78926	0.125179	980.785	0.282699	2.00258	0.495761	4.94088	4	0.642429	0.725781	0.18642	1.50953	0.495406	5	4	0.418433	86.8139	194375	0.823149	168149	0.1	1.78659	0.410956	4.97589	3.87677	0.438573	98.2994	2.62269	3.546	0.086584	3.99608	0.00620634	0.0192897	2	0.335087	2	0.573139	2	0.358264	0.730165
Huh7	0.0156814	2.58993	0.0175524	2.19324	0.132295	1.82759	0.0115229	0.369465	0.294047	2.74185	0.272203	1000	0.403834	2	0.487406	4.19835	2.80479	0.585134	4	0.264393	1.1473	0.98052	4.99661	4	0.320631	93.8461	152404	2.35104	100000	0.1	2.06851	0.529157	5	3.39122	0.453975	20	3.91202	3.93633	0.0993189	2.29518	0.0001	0.1	2	0.316736	2.08855	0.563089	0.5487	0.488973	0.818234
Huh7	0.015037	0.997649	0.0147132	1.27924	0.363859	0.722982	0.0131672	0.716516	0.433348	2.34086	0.161386	348.37	0.389711	2.00027	0.493707	4.96165	4	0.632731	3.96497	0.271628	2.09641	0.587782	5	4	0.479582	97.8026	132605	1.17811	108990	0.1	1.58789	0.657804	5	4	0.438812	99.9887	4	3.32376	0.1	3.96503	0.00412692	0.0159497	2	0.329086	2	0.571564	0.898258	0.1	2
Huh7	0.016855	2.75309	0.0199069	2.05962	0.502978	2.01435	0.011498	0.570037	0.217233	0.860338	0.1	394.475	0.30925	2.00777	0.502206	4.99417	2.85228	0.589189	4	0.16558	1.00769	0.660442	5	4	0.429519	21.6047	176612	2.49406	100946	0.1	1.53129	0.489368	5	4	0.415136	22.0084	4	3.39043	0.1	2.48707	0.0001	0.0852951	2	0.325946	2	0.564096	0.786749	0.349076	0.5
Huh7	0.00901188	0.593671	0.00755348	1.50422	1.76605	1.08068	0.00785935	1.02243	0.493956	2.89564	0.165131	241.491	0.383768	2	0.502684	5	2.22918	0.646777	4	0.237849	0.994153	1.18102	5	4	0.337623	99.8577	146636	1.45553	148914	0.1	1.77628	0.539381	5	4	0.523669	65.7014	0.55795	1.22899	0.1	3.8729	0.000380243	0.0470261	2	0.345757	2	0.545207	0.751089	0.137565	2
Huh7	0.00729157	0.510644	0.010046	1.1403	1.59246	0.814881	0.0064088	0.412135	0.290955	2.02071	0.155868	803.89	0.331247	2	0.496524	4.97384	3.72961	0.646629	4	0.215564	1.03414	0.917213	5	4	0.356016	100	408233	1.3051	265034	0.1	1.57843	0.550647	5	3.81502	0.460864	100	4	1.19111	0.0908307	2.95155	0.00144087	0.00905496	2	0.308872	2.41588	0.60243	2	0.5	0.636999
Huh7	0.0204664	0.721052	0.0177754	1.1649	1.55769	0.608979	0.013685	0.430073	0.368842	2.97639	0.214729	445.56	0.395552	4.96652	0.504296	4.97515	3.00596	0.631676	1.24348	0.338913	1.03098	0.945773	5	4	0.389438	97.5337	345157	0.76037	245284	0.1	1.5723	0.587396	5	3.95892	0.469251	20.2813	1.7043	3.99952	0.0982353	3.94941	0.0001	0.0871477	2.00003	0.318517	2.03364	0.595702	1.08738	0.269839	2
Huh7	0.00625466	1.4632	0.00982123	1.89669	0.801611	0.963485	0.00776966	1.02985	0.375017	1.72687	0.141236	987.685	0.403759	2	0.495193	5	2.09158	0.851533	4	0.220524	2.04136	0.56998	5	4	0.454062	86.1042	124102	1.70623	100000	0.1	2.71783	0.499872	5	3.47901	0.458539	99.0588	1.55048	3.54615	0.1	4	0.000165093	0.1	2	0.31159	2	0.940002	1.22354	0.5	0.589835
Huh7	0.0153392	3.64685	0.0123245	0.898368	1.30278	0.601141	0.0114803	0.632291	0.453147	3.25531	0.152969	548.013	0.326817	2	0.506996	5	3.75584	0.677166	1.67095	0.103468	0.963418	1.00746	5	4	0.38448	99.8292	190984	0.839588	161230	0.1	1.98059	0.456783	4.98564	4	0.525751	22.0556	1.27755	3.30006	0.1	3.79588	0.00119402	0.0137926	2	0.326775	2	0.562183	0.5	0.111638	2
Huh7	0.0130276	1.18277	0.00975827	1.66677	0.66609	1.31867	0.010137	0.981493	0.542142	4	0.252396	387.335	0.471339	4.39747	0.486724	2.86857	3.71099	0.644127	4	0.453022	1.07374	1.22432	4.96023	4	0.356969	88.0281	216593	0.838915	215463	0.1	2.5169	0.665293	5	4	0.428918	57.4546	1.5734	3.75656	0.1	1.16876	0.00191974	0.0164606	2	0.340664	2.05731	0.589484	0.717137	0.179204	1.69815
Huh7	0.0117724	1.99981	0.0123356	1.91411	0.560471	1.94804	0.00825688	0.266348	0.290654	1.88228	0.232526	995.999	0.393233	2	0.473771	5	2.85872	0.607061	4	0.365099	1.35524	0.76607	5	4	0.373947	89.716	207152	3.96377	136206	0.1	2.01656	0.554311	4.95387	4	0.433581	20.7065	2.9916	1.73124	0.0946633	3.93163	0.0001	0.0886498	2.00093	0.318347	2	0.562331	0.907615	0.104973	2
Huh7	0.0152312	0.626227	0.0213202	2.1671	0.201485	1.04234	0.0112081	0.650053	0.229753	1.16707	0.101582	176.272	0.333305	2	0.489998	0.548346	3.95849	0.682736	2.06368	0.109669	1.66381	0.564504	5	4	0.460833	85.6653	218501	1.88083	100000	0.1	2.10239	0.459846	4.99823	4	0.50689	20.0857	3.99961	3.50956	0.0986578	2.3247	0.00516765	0.0133751	4	0.102589	2	0.560566	0.644322	0.4549	2
Huh7	0.0132221	1.98847	0.0175452	1.96914	0.665348	1.95648	0.0118326	0.421479	0.275263	1.37599	0.150059	392.649	0.345074	2	0.504197	4.92319	2.93042	0.568676	4	0.191996	1.44519	0.669209	5	4	0.359828	82.9483	150999	1.86998	100000	0.1	2.42658	0.440544	0.5	2.4115	0.46712	66.2113	4	1.99836	0.0771508	3.64012	0.000114803	0.072682	2	0.346401	2.3575	0.596337	0.635954	0.228853	1.00715
Huh7	0.0150007	1.32717	0.0179488	1.42044	1.80702	1.5958	0.0118123	0.545627	0.323351	3.91666	0.254981	988.682	0.41827	2	0.492996	0.5	4	0.595248	3.87404	0.378408	1.19361	0.927648	5	4	0.401001	71.5695	600154	0.827507	368743	0.1	2.86503	0.529558	5	3.3836	0.424581	20	1.5268	1.32067	0.0685195	0.564164	0.000402949	0.0226224	2	0.349212	2	0.576172	0.667029	0.1	0.609707
Huh7	0.0133736	2.52408	0.0149631	0.817277	0.309318	3.26359	0.0115688	0.237279	0.345533	3.14326	0.226706	967.915	0.36508	5	0.498526	4.22686	2.78049	0.547052	3.36732	0.1	0.983055	0.732779	5	4	0.396564	96.8774	235134	1.71246	173418	0.1	1.92411	0.516396	5	2.7162	0.37104	100	3.99363	3.98406	0.0824667	3.95567	0.0001	0.095336	2	0.35982	2.66539	0.615728	0.874204	0.149627	0.5
Huh7	0.0144611	2.07828	0.0207626	1.99572	0.542512	2.00638	0.00995322	0.295604	0.18748	0.938672	0.121159	786.811	0.331684	2.0355	0.497493	2.81771	2.77999	0.593299	4	0.179703	0.981182	1.04128	5	4	0.316279	100	205749	2.98403	100000	0.1	1.91978	0.43777	4.91983	3.12708	0.479789	20	4	3.99907	0.0899184	3.99967	0.0001	0.0841873	2	0.309436	2.13042	0.588777	0.530705	0.198305	0.637234
Huh7	0.0188051	0.88631	0.0196831	0.780241	1.31707	0.553684	0.0121662	0.407241	0.257243	1.5981	0.1902	900.269	0.353018	2	0.490829	4.9659	4	0.618624	4	0.200871	1.68105	0.588471	5	4	0.429365	39.5121	170150	0.723057	103036	0.1	2.10579	0.498927	4.98802	4	0.393587	99.1664	1.29079	3.9214	0.1	0.810441	0.00442276	0.0156705	2	0.339426	2	0.574352	2	0.420674	0.962852
Huh7	0.0149712	1.95692	0.0163742	2.01139	0.490106	2.03643	0.0108195	0.368186	0.269437	0.974193	0.135665	995.648	0.372744	2.01588	0.496819	4.81969	2.56448	0.57528	4	0.11654	1.48079	0.69645	5	4	0.3817	95.5578	173176	2.85812	102180	0.1	1.686	0.510001	5	3.47819	0.474276	20	1.94722	3.86469	0.0989578	3.99124	0.000122806	0.1	2	0.347526	2	0.566263	0.532339	0.13492	0.598083
Huh7	0.00986467	0.778709	0.0121534	0.612855	0.47995	0.895256	0.0108939	1.25105	0.399607	1.98444	0.106924	302.359	0.326673	2.00009	0.503861	0.5	4	0.624013	2.65512	0.155978	2.21135	0.469255	5	4	0.495212	97.2608	126846	1.86697	102574	0.1	1.78208	0.430346	5	4	0.57959	98.1867	3.97285	1.07154	0.0899506	1.03162	0.00658057	0.0130189	2.22421	0.332152	2.37846	0.595794	2	0.347029	0.50196
Huh7	0.00118831	1.65795	0.00200479	0.505958	0.506023	0.569244	0.00124466	0.666756	0.308117	3.46014	0.1	104.84	0.261331	4.88943	0.50732	0.5	3.88954	0.641798	0.5	0.117209	0.933476	0.86447	5	4	0.341602	65.6536	148679	4	101070	0.1	1.30308	0.448672	5	3.79414	0.43017	100	0.603117	3.99722	0.0936691	3.99288	0.000541914	0.00765399	2	0.335758	2.36079	0.606788	0.912297	0.104219	0.5
Huh7	0.0132286	2.49661	0.0165789	1.975	0.586443	1.98844	0.0114744	0.482813	0.294123	1.40695	0.208969	492.442	0.431494	2	0.498715	5	3.37397	0.61808	4	0.297851	2.54204	0.563309	5	4	0.476258	59.8504	160574	3.60958	100007	0.1	2.13511	0.605288	5	4	0.433321	66.3394	2.43381	3.88127	0.1	3.96268	0.00455838	0.0135496	4	0.104275	2	0.56074	0.939131	0.40475	2
Huh7	0.00432045	1.01689	0.00696786	0.585607	2.09114	1.25354	0.00669442	0.1586	0.416583	4	0.117377	983.814	0.221794	2	0.497481	4.99869	4	0.621076	0.5	0.54707	1.17613	0.432642	4.99413	4	0.455376	80.1829	129306	1.03492	118196	0.1	1.35907	0.405161	5	4	0.453277	88.8339	1.00925	3.38393	0.0999959	3.06238	0.00132805	0.0190862	2	0.324601	2.39668	0.614302	1.23771	0.102088	0.765661
Huh7	0.0106355	1.65378	0.0133763	2.00817	0.910764	1.95107	0.00950605	0.42376	0.297643	1.64013	0.201775	997.743	0.400853	3.36034	0.497662	5	3.77553	0.594539	4	0.315439	1.87004	0.662995	5	4	0.381193	100	162440	4	100758	0.1	2.21983	0.520493	4.96534	3.58501	0.474139	20.9186	4	3.72084	0.0917033	4	0.00281025	0.0127625	2.17885	0.319402	2.03053	0.566342	1.05285	0.278661	0.5
Huh7	0.0184884	1.47694	0.01409	1.72998	0.873576	0.599529	0.0122443	0.338108	0.435487	4	0.33411	897.392	0.488271	4.96864	0.500587	5	4	0.623922	4	0.359798	1.32285	0.980197	5	4	0.374189	90.7965	130808	1.11915	108551	0.1	1.92134	0.65763	5	4	0.455449	100	4	1.51569	0.0964495	4	0.000715223	0.0147365	2	0.262403	2	0.5498	0.561667	0.32143	2
Huh7	0.0156705	1.76045	0.0116388	1.19394	1.3755	1.13772	0.0101862	0.414117	0.426459	4	0.210795	634.274	0.363024	2	0.508528	5	4	0.655696	2.26065	0.157359	1.11979	0.902517	5	4	0.366114	100	163126	0.564715	133048	0.1	1.66918	0.527508	5	3.29213	0.515635	21.0689	1.25678	3.95258	0.094261	3.84466	0.000920472	0.0110627	2	0.317228	2	0.569869	0.701745	0.1	2
Huh7	0.0367099	3.98242	0.0266096	2.04808	0.648126	2.02533	0.0148462	0.267541	0.247369	1.14408	0.118141	825.149	0.29482	4.87023	0.507749	4.57755	2.57264	0.59192	4	0.129497	1.03192	0.75129	5	4	0.345232	99.0538	190300	1.93711	122004	0.1	1.25363	0.555742	5	3.08495	0.335682	56.5158	3.98079	2.16379	0.0892581	3.76944	0.000202728	0.1	2	0.351	2.01778	0.552097	0.5	0.1	0.563448
Huh7	0.0111174	1.75001	0.012754	2.04922	2.17729	1.99767	0.00982967	1.19993	0.357736	1.94255	0.159743	982.654	0.376759	2	0.500369	0.5	2.91026	0.632845	3.99066	0.222305	1.6445	0.613997	5	4	0.452319	98.959	144970	2.22623	110362	0.1	2.22914	0.511997	5	4	0.444129	91.3783	3.83926	3.64543	0.0894562	3.54641	0.01	0.0108338	2	0.329116	2.31302	0.592911	0.910937	0.331786	0.544232
Huh7	0.0203352	2.47739	0.0186208	2.4284	0.703951	1.41197	0.0106756	0.533583	0.279864	4	0.249037	937.118	0.367762	2	0.490925	0.5	2.73467	0.587441	4	0.307999	1.36975	0.759697	5	4	0.354885	92.0615	195234	3.31286	106835	0.1	1.71982	0.576639	4.82311	2.94076	0.391515	20.2759	2.36543	3.51273	0.0816934	1.71419	0.000139566	0.0972294	2	0.33469	2.11843	0.589216	1.01256	0.18576	0.568365
Huh7	0.0133682	2.61214	0.01587	2.01202	0.674074	1.95562	0.011598	0.458175	0.312107	1.63277	0.193802	415.691	0.39555	2	0.503121	4.85718	3.8769	0.606433	3.94446	0.215378	1.82356	0.62832	5	4	0.439102	96.2849	157226	3.61847	103889	0.1	1.59439	0.649063	4.97807	4	0.418974	21.3889	2.67431	2.00066	0.0874203	2.01032	0.000905294	0.0130033	2	0.333281	2.07623	0.563262	0.592139	0.1	0.638569
Huh7	0.0111424	2.55446	0.0115666	1.56335	0.874329	1.95224	0.00860595	0.44526	0.329445	1.42118	0.134897	537.467	0.349923	2	0.50582	4.99905	2.03373	0.773386	4	0.138092	0.954937	0.873149	5	4	0.389879	96.0148	430843	1.51054	310083	0.1	1.60704	0.553259	5	4	0.399066	34.0423	3.17722	2.41185	0.1	2.25469	0.000238429	0.1	2	0.303905	2.14288	0.587079	0.704864	0.137577	2
[truncated: 94 more columns]

## Sheet: Comparison of parameters
variable	comparison1	comparison2	mean1	mean2	p.val	k.val	effect.size	p.adj	k.adj
CholMedia_k_CholER	Hek	Hela	0.0484072	0.0273459	2.62615e-11	1.79193e-09	1.03557	5.8884e-11	3.41521e-09
CholMedia_k_CholER	Hek	Huh7	0.0484072	0.0159235	5.38136e-21	1.61292e-22	1.6373	1.66848e-20	5.22585e-22
CholMedia_k_CholER	Hek	HepG2	0.0484072	0.0115204	1.34874e-24	4.2679e-27	1.88947	4.77588e-24	1.68634e-26
CholMedia_k_CholER	Hela	Huh7	0.0273459	0.0159235	4.61862e-17	5.87241e-17	1.3151	1.26281e-16	1.49228e-16
CholMedia_k_CholER	Hela	HepG2	0.0273459	0.0115204	2.82052e-29	1.776e-26	1.96973	1.15677e-28	6.80974e-26
CholMedia_k_CholER	Huh7	HepG2	0.0159235	0.0115204	4.20318e-06	2.7022e-06	0.673321	7.07445e-06	4.35578e-06
LDLR_n_CholER	Hek	Hela	1.9539	2.26759	0.0366711	0.0386084	0.297507	0.0472423	0.0498371
LDLR_n_CholER	Hek	Huh7	1.9539	1.97333	0.876616	0.443897	0.0220048	0.894563	0.491701
LDLR_n_CholER	Hek	HepG2	1.9539	1.42982	0.000103759	0.000131355	0.560795	0.000160085	0.000199808
LDLR_n_CholER	Hela	Huh7	2.26759	1.97333	0.0241268	0.228653	0.321943	0.0315205	0.266487
LDLR_n_CholER	Hela	HepG2	2.26759	1.42982	4.68144e-09	1.11229e-08	0.869503	9.50964e-09	2.04183e-08
LDLR_n_CholER	Huh7	HepG2	1.97333	1.42982	1.4697e-06	1.08055e-07	0.704159	2.51948e-06	1.89755e-07
LDLR_k_CholER	Hek	Hela	0.018434	0.0205936	0.112347	0.12432	0.225548	0.136331	0.150297
LDLR_k_CholER	Hek	Huh7	0.018434	0.0170924	0.221482	0.472231	0.173613	0.256745	0.519534
LDLR_k_CholER	Hek	HepG2	0.018434	0.0151267	0.00613795	0.0027391	0.391894	0.00842668	0.00390955
LDLR_k_CholER	Hela	Huh7	0.0205936	0.0170924	0.00287471	0.0603297	0.428151	0.00404081	0.0756164
LDLR_k_CholER	Hela	HepG2	0.0205936	0.0151267	2.08882e-05	7.31722e-07	0.617639	3.36705e-05	1.21268e-06
LDLR_k_CholER	Huh7	HepG2	0.0170924	0.0151267	0.0427545	0.000186186	0.288872	0.0548612	0.000279279
NPC1_n_CholER	Hek	Hela	1.74068	1.88217	0.29563	0.252829	0.148298	0.333162	0.292037
NPC1_n_CholER	Hek	Huh7	1.74068	1.80245	0.588572	0.171069	0.0766677	0.627294	0.203399
NPC1_n_CholER	Hek	HepG2	1.74068	1.35103	0.00165995	0.0042203	0.451382	0.00239565	0.00598414
NPC1_n_CholER	Hela	Huh7	1.88217	1.80245	0.477793	0.794128	0.100653	0.516878	0.822037
NPC1_n_CholER	Hela	HepG2	1.88217	1.35103	1.6947e-05	4.00248e-05	0.624484	2.7592e-05	6.20479e-05
NPC1_n_CholER	Huh7	HepG2	1.80245	1.35103	5.16006e-06	1.85543e-06	0.664602	8.66248e-06	3.01334e-06
NPC1_k_CholER	Hek	Hela	2.41146	2.65596	0.463185	0.083209	0.103954	0.503598	0.102508
NPC1_k_CholER	Hek	Huh7	2.41146	0.802186	8.19947e-09	1.22167e-08	0.880628	1.6199e-08	2.23628e-08
NPC1_k_CholER	Hek	HepG2	2.41146	1.05163	1.00136e-06	4.59012e-05	0.729198	1.72575e-06	7.08191e-05
NPC1_k_CholER	Hela	Huh7	2.65596	0.802186	5.21016e-13	1.18321e-14	1.14963	1.25509e-12	2.77797e-14
NPC1_k_CholER	Hela	HepG2	2.65596	1.05163	2.84529e-10	1.24557e-09	0.968854	6.10512e-10	2.39504e-09
NPC1_k_CholER	Huh7	HepG2	0.802186	1.05163	0.0169946	0.0529905	0.341029	0.0224745	0.0669354
Mevalonate_n_CholER	Hek	Hela	1.7099	1.70089	0.938258	0.976609	0.0109683	0.948946	0.982675
Mevalonate_n_CholER	Hek	Huh7	1.7099	1.63217	0.442388	0.790333	0.108965	0.483419	0.819418
Mevalonate_n_CholER	Hek	HepG2	1.7099	1.13279	1.70049e-08	1.66115e-07	0.838822	3.26979e-08	2.88586e-07
Mevalonate_n_CholER	Hela	Huh7	1.70089	1.63217	0.493405	0.964655	0.0971415	0.532877	0.972156
Mevalonate_n_CholER	Hela	HepG2	1.70089	1.13279	2.06331e-08	2.40023e-07	0.833061	3.94402e-08	4.1306e-07
Mevalonate_n_CholER	Huh7	HepG2	1.63217	1.13279	9.31261e-10	8.23669e-08	0.91324	1.96566e-09	1.45037e-07
Mevalonate_k_CholER	Hek	Hela	0.00726459	0.00701342	0.672726	0.0500428	0.0598922	0.709978	0.0635838
Mevalonate_k_CholER	Hek	Huh7	0.00726459	0.0108736	6.32551e-08	1.47502e-11	0.807537	1.17448e-07	3.01518e-11
Mevalonate_k_CholER	Hek	HepG2	0.00726459	0.00999818	2.68934e-05	6.90269e-09	0.61417	4.31359e-05	1.28533e-08
Mevalonate_k_CholER	Hela	Huh7	0.00701342	0.0108736	4.67796e-25	6.68832e-22	1.75862	1.70299e-24	2.06382e-21
Mevalonate_k_CholER	Hela	HepG2	0.00701342	0.00999818	7.73373e-18	3.60494e-16	1.37223	2.17889e-17	8.95019e-16
Mevalonate_k_CholER	Huh7	HepG2	0.0108736	0.00999818	0.0210951	0.0057418	0.329647	0.0276713	0.00801873
HC_k_SREBP	Hek	Hela	0.635703	1.22542	1.38625e-07	6.02542e-27	0.791478	2.48835e-07	2.35209e-26
HC_k_SREBP	Hek	Huh7	0.635703	0.466327	0.0998919	0.319941	0.234218	0.122595	0.363722
HC_k_SREBP	Hek	HepG2	0.635703	1.19826	3.39507e-07	6.35127e-24	0.76587	5.94092e-07	2.20087e-23
HC_k_SREBP	Hela	Huh7	1.22542	0.466327	4.68074e-44	7.90493e-32	2.72159	3.29687e-43	4.16455e-31
HC_k_SREBP	Hela	HepG2	1.22542	1.19826	0.537355	0.144647	0.0873875	0.577456	0.172936
HC_k_SREBP	Huh7	HepG2	0.466327	1.19826	9.84255e-50	2.5729e-29	2.9372	7.97247e-49	1.11149e-28
CholER_k_SREBP	Hek	Hela	0.565279	0.386675	0.192298	0.328393	0.185631	0.224926	0.372677
CholER_k_SREBP	Hek	Huh7	0.565279	0.29476	0.0489874	2.53534e-07	0.281159	0.0622428	4.32342e-07
CholER_k_SREBP	Hek	HepG2	0.565279	0.382488	0.182089	0.51731	0.190019	0.21337	0.563389
CholER_k_SREBP	Hela	Huh7	0.386675	0.29476	3.85844e-09	2.9557e-08	0.879646	7.86248e-09	5.34998e-08
CholER_k_SREBP	Hela	HepG2	0.386675	0.382488	0.810278	0.701266	0.033996	0.837417	0.738895
CholER_k_SREBP	Huh7	HepG2	0.29476	0.382488	9.75876e-09	1.25743e-08	0.853563	1.91048e-08	2.29526e-08
SREBP1_n_SREBP	Hek	Hela	1.67623	3.58443	9.70223e-30	1.86431e-22	1.95564	4.03016e-29	6.01031e-22
SREBP1_n_SREBP	Hek	Huh7	1.67623	2.20724	0.00116574	0.000137007	0.467157	0.00169752	0.00020743
SREBP1_n_SREBP	Hek	HepG2	1.67623	3.41515	3.48878e-22	8.34427e-20	1.552	1.12474e-21	2.33064e-19
SREBP1_n_SREBP	Hela	Huh7	3.58443	2.20724	4.02217e-19	1.30737e-15	1.43398	1.18471e-18	3.14935e-15
SREBP1_n_SREBP	Hela	HepG2	3.58443	3.41515	0.205547	0.0373013	0.179686	0.239128	0.048246
SREBP1_n_SREBP	Huh7	HepG2	2.20724	3.41515	6.90998e-13	2.16841e-13	1.09037	1.65839e-12	4.79566e-13
SREBP1_k_SREBP	Hek	Hela	0.248017	0.103542	3.82689e-29	6.1177e-30	2.2503	1.55964e-28	2.77222e-29
SREBP1_k_SREBP	Hek	Huh7	0.248017	0.187898	2.53341e-07	1.51976e-06	0.75852	4.461e-07	2.48061e-06
SREBP1_k_SREBP	Hek	HepG2	0.248017	0.1	7.30343e-30	2.11073e-32	2.3107	3.09322e-29	1.18935e-31
SREBP1_k_SREBP	Hela	Huh7	0.103542	0.187898	1.56144e-22	4.15793e-22	1.8081	5.13612e-22	1.29536e-21
SREBP1_k_SREBP	Hela	HepG2	0.103542	0.1	8.03134e-08	2.40314e-07	0.81994	1.47014e-07	4.1306e-07
SREBP1_k_SREBP	Huh7	HepG2	0.187898	0.1	1.24092e-23	1.49986e-27	1.89218	4.25458e-23	6.07442e-27
tau_SREBP	Hek	Hela	349.454	699.289	4.15241e-14	7.61045e-11	1.15211	1.05008e-13	1.52209e-10
tau_SREBP	Hek	Huh7	349.454	634.065	3.29561e-10	2.50009e-09	0.938753	7.04804e-10	4.7232e-09
tau_SREBP	Hek	HepG2	349.454	614.433	4.96088e-09	4.68318e-09	0.865313	1.00458e-08	8.79623e-09
tau_SREBP	Hela	Huh7	699.289	634.065	0.128359	0.12539	0.216495	0.154604	0.151308
tau_SREBP	Hela	HepG2	699.289	614.433	0.0500572	0.0500407	0.278816	0.0634777	0.0635838
tau_SREBP	Huh7	HepG2	634.065	614.433	0.649095	0.622457	0.0646041	0.687278	0.667802
SREBP2_k_LDLR	Hek	Hela	0.491714	0.34036	8.97137e-30	4.79388e-26	2.11859	3.75061e-29	1.78531e-25
SREBP2_k_LDLR	Hek	Huh7	0.491714	0.362336	1.41529e-22	2.78083e-21	1.60001	4.67913e-22	8.42045e-21
SREBP2_k_LDLR	Hek	HepG2	0.491714	0.35702	7.28788e-25	9.23619e-23	1.73955	2.62364e-24	3.06926e-22
SREBP2_k_LDLR	Hela	Huh7	0.34036	0.362336	0.00320503	2.67055e-05	0.425753	0.00448969	4.1901e-05
SREBP2_k_LDLR	Hela	HepG2	0.34036	0.35702	0.0117928	0.00850014	0.360054	0.0157887	0.0116945
SREBP2_k_LDLR	Huh7	HepG2	0.362336	0.35702	0.530786	0.224869	0.0890957	0.571344	0.262651
tau_LDLR	Hek	Hela	3.88114	2.36576	2.15365e-16	1.62902e-13	1.28202	5.76679e-16	3.62751e-13
tau_LDLR	Hek	Huh7	3.88114	2.43256	2.92912e-15	3.37908e-11	1.22373	7.6845e-15	6.82131e-11
tau_LDLR	Hek	HepG2	3.88114	3.79762	0.662891	0.387961	0.0617418	0.70074	0.434945
tau_LDLR	Hela	Huh7	2.36576	2.43256	0.62856	0.00295898	0.0686939	0.666624	0.00420486
tau_LDLR	Hela	HepG2	2.36576	3.79762	3.15847e-15	4.47749e-14	1.22042	8.25277e-15	1.01804e-13
tau_LDLR	Huh7	HepG2	2.43256	3.79762	4.16468e-14	2.56583e-11	1.16182	1.05008e-13	5.22848e-11
Input05_k_NPC1	Hek	Hela	0.502331	0.51532	4.90286e-13	1.24768e-15	1.15598	1.18547e-12	3.01678e-15
Input05_k_NPC1	Hek	Huh7	0.502331	0.498189	1.63522e-07	2.75474e-08	0.777085	2.91908e-07	5.00021e-08
Input05_k_NPC1	Hek	HepG2	0.502331	0.503574	0.320824	0.688629	0.140972	0.359057	0.727948
Input05_k_NPC1	Hela	Huh7	0.51532	0.498189	1.29806e-18	4.88755e-21	1.45416	3.77194e-18	1.45951e-20
Input05_k_NPC1	Hela	HepG2	0.51532	0.503574	7.23568e-09	3.61661e-10	0.857733	1.43386e-08	7.05893e-10
Input05_k_NPC1	Huh7	HepG2	0.498189	0.503574	9.31214e-05	4.66379e-05	0.567606	0.000144016	7.17847e-05
tau_NPC1	Hek	Hela	0.800403	0.76558	0.820193	0.278938	0.0321875	0.843627	0.320482
tau_NPC1	Hek	Huh7	0.800403	3.56282	2.65193e-24	3.70558e-16	1.73032	9.28893e-24	9.16493e-16
tau_NPC1	Hek	HepG2	0.800403	4.94143	4.39591e-63	5.74722e-31	5.15384	6.47398e-62	2.88698e-30
tau_NPC1	Hela	Huh7	0.76558	3.56282	6.78237e-25	4.75762e-16	1.77143	2.45529e-24	1.16337e-15
tau_NPC1	Hela	HepG2	0.76558	4.94143	8.22067e-66	8.67278e-33	5.43364	1.43973e-64	5.20367e-32
tau_NPC1	Huh7	HepG2	3.56282	4.94143	4.57518e-10	1.83966e-12	0.98323	9.68862e-10	3.92138e-12
statin_n_atorvastatin	Hek	Hela	2.10957	2.23094	0.00203168	1.04642e-11	0.442542	0.00291268	2.15264e-11
statin_n_atorvastatin	Hek	Huh7	2.10957	3.31298	2.60143e-36	4.14662e-30	2.43853	1.34858e-35	1.91929e-29
statin_n_atorvastatin	Hek	HepG2	2.10957	2.02846	0.0148062	0.0115258	0.34927	0.0196607	0.0156249
statin_n_atorvastatin	Hela	Huh7	2.23094	3.31298	4.36096e-32	5.86871e-28	2.27471	1.97616e-31	2.42225e-27
statin_n_atorvastatin	Hela	HepG2	2.23094	2.02846	6.43106e-12	6.74895e-20	1.05626	1.49904e-11	1.90975e-19
statin_n_atorvastatin	Huh7	HepG2	3.31298	2.02846	1.49278e-37	8.66647e-34	2.83791	8.26772e-37	6.68556e-33
statin_k_atorvastatin	Hek	Hela	0.673325	1.50178	2.24919e-67	6.38827e-34	4.80949	4.41659e-66	5.1745e-33
statin_k_atorvastatin	Hek	Huh7	0.673325	0.625107	0.000746778	2.16223e-12	0.486003	0.0010998	4.59384e-12
statin_k_atorvastatin	Hek	HepG2	0.673325	0.726759	8.21794e-05	7.00387e-09	0.568737	0.00012801	1.30043e-08
statin_k_atorvastatin	Hela	Huh7	1.50178	0.625107	1.1565e-71	3.49251e-33	4.9978	2.99765e-70	2.15538e-32
statin_k_atorvastatin	Hela	HepG2	1.50178	0.726759	6.37008e-64	2.60092e-34	4.50111	9.59956e-63	3.67662e-33
statin_k_atorvastatin	Huh7	HepG2	0.625107	0.726759	1.06716e-11	2.8495e-20	1.02585	2.4522e-11	8.28016e-20
SREBP2_n_P04035	Hek	Hela	2.87913	3.32392	0.0199047	0.981333	0.332505	0.0262159	0.985897
SREBP2_n_P04035	Hek	Huh7	2.87913	3.46336	0.00330158	0.0965673	0.421591	0.00461083	0.118067
SREBP2_n_P04035	Hek	HepG2	2.87913	2.85511	0.906482	0.992119	0.0166363	0.923586	0.992119
SREBP2_n_P04035	Hela	Huh7	3.32392	3.46336	0.349649	0.0212199	0.133	0.386643	0.028005
SREBP2_n_P04035	Hela	HepG2	3.32392	2.85511	0.00364292	0.121281	0.416422	0.00505485	0.147449
SREBP2_n_P04035	Huh7	HepG2	3.46336	2.85511	0.000357541	0.00443065	0.514853	0.000537555	0.0062279
SREBP2_k_P04035	Hek	Hela	0.15711	0.340422	2.10542e-16	5.76169e-23	1.28316	5.66105e-16	1.93449e-22
SREBP2_k_P04035	Hek	Huh7	0.15711	0.248366	1.32271e-05	3.43607e-18	0.634166	2.16443e-05	9.08807e-18
SREBP2_k_P04035	Hek	HepG2	0.15711	0.281224	1.9948e-08	2.21535e-15	0.82907	3.82436e-08	5.31683e-15
SREBP2_k_P04035	Hela	Huh7	0.340422	0.248366	1.11911e-07	1.80719e-09	0.781157	2.02001e-07	3.43418e-09
SREBP2_k_P04035	Hela	HepG2	0.340422	0.281224	0.000975072	0.00522347	0.47356	0.00142952	0.00731061
SREBP2_k_P04035	Huh7	HepG2	0.248366	0.281224	0.0674336	0.0609843	0.260587	0.0838714	0.0761422
SREBP2_n_Q9BWD1	Hek	Hela	0.888331	1.81537	4.45282e-38	1.64622e-32	2.68117	2.57627e-37	9.52457e-32
SREBP2_n_Q9BWD1	Hek	Huh7	0.888331	1.44294	7.56875e-24	1.29602e-24	1.78255	2.62275e-23	4.66569e-24
SREBP2_n_Q9BWD1	Hek	HepG2	0.888331	3.09773	2.10124e-85	2.52394e-34	7.07731	1.13467e-83	3.67662e-33
SREBP2_n_Q9BWD1	Hela	Huh7	1.81537	1.44294	9.79062e-09	1.10411e-08	0.849216	1.91094e-08	2.03257e-08
SREBP2_n_Q9BWD1	Hela	HepG2	1.81537	3.09773	4.67954e-51	5.10459e-31	2.92266	4.15389e-50	2.5842e-30
SREBP2_n_Q9BWD1	Huh7	HepG2	1.44294	3.09773	2.54814e-71	1.05748e-33	4.01187	6.11554e-70	7.87642e-33
SREBP2_k_Q9BWD1	Hek	Hela	1.07979	0.905958	0.000344216	2.90167e-10	0.51663	0.000518726	5.6806e-10
SREBP2_k_Q9BWD1	Hek	Huh7	1.07979	0.748297	7.03036e-19	4.20784e-18	1.40249	2.06139e-18	1.10841e-17
SREBP2_k_Q9BWD1	Hek	HepG2	1.07979	0.357624	8.81525e-50	2.52394e-34	3.82895	7.23074e-49	3.67662e-33
SREBP2_k_Q9BWD1	Hela	Huh7	0.905958	0.748297	0.000595406	6.596e-07	0.495988	0.000884915	1.09595e-06
SREBP2_k_Q9BWD1	Hela	HepG2	0.905958	0.357624	7.79574e-25	2.52394e-34	1.93236	2.79096e-24	3.67662e-33
SREBP2_k_Q9BWD1	Huh7	HepG2	0.748297	0.357624	7.41603e-35	1.67567e-32	2.57533	3.6966e-34	9.60917e-32
tau_Q9BWD1	Hek	Hela	1.60042	4.90986	2.5814e-32	7.04525e-24	2.31062	1.18634e-31	2.42836e-23
tau_Q9BWD1	Hek	Huh7	1.60042	4.9279	3.15637e-32	4.45467e-24	2.37291	1.44037e-31	1.55195e-23
tau_Q9BWD1	Hek	HepG2	1.60042	4.9952	2.48402e-32	7.67066e-25	2.49509	1.14975e-31	2.77687e-24
tau_Q9BWD1	Hela	Huh7	4.90986	4.9279	0.81853	0.4004	0.0325261	0.843255	0.447344
tau_Q9BWD1	Hela	HepG2	4.90986	4.9952	0.181034	0.736748	0.190501	0.212518	0.76878
tau_Q9BWD1	Huh7	HepG2	4.9279	4.9952	0.150504	0.654821	0.20648	0.179938	0.700205
Q9BWD1_n_ACAT2act	Hek	Hela	2.74207	3.98821	7.29588e-15	4.97458e-18	1.29465	1.87608e-14	1.30507e-17
Q9BWD1_n_ACAT2act	Hek	Huh7	2.74207	4	4.6246e-15	4.83869e-19	1.30548	1.19392e-14	1.30645e-18
Q9BWD1_n_ACAT2act	Hek	HepG2	2.74207	4	4.6246e-15	7.80414e-20	1.30879	1.19392e-14	2.18921e-19
Q9BWD1_n_ACAT2act	Hela	Huh7	3.98821	4	0.109642	0.600364	0.227721	0.133299	0.647315
Q9BWD1_n_ACAT2act	Hela	HepG2	3.98821	4	0.109642	0.335374	0.228298	0.133299	0.379935
Q9BWD1_n_ACAT2act	Huh7	HepG2	4	4	0.726073	0.709339	0.0497329	0.757641	0.746188
Q9BWD1_k_ACAT2act	Hek	Hela	0.707951	0.235609	7.6234e-28	2.29654e-22	2.15307	2.97588e-27	7.29488e-22
Q9BWD1_k_ACAT2act	Hek	Huh7	0.707951	0.392634	4.59689e-17	2.72827e-13	1.42125	1.2622e-16	6.01334e-13
Q9BWD1_k_ACAT2act	Hek	HepG2	0.707951	0.969418	4.27373e-13	3.546e-14	1.16257	1.04901e-12	8.09088e-14
Q9BWD1_k_ACAT2act	Hela	Huh7	0.235609	0.392634	1.90663e-61	1.3043e-33	3.97192	2.57395e-60	9.28774e-33
Q9BWD1_k_ACAT2act	Hela	HepG2	0.235609	0.969418	7.29506e-116	1.44055e-34	13.0448	2.3636e-113	3.67662e-33
Q9BWD1_k_ACAT2act	Huh7	HepG2	0.392634	0.969418	9.52816e-122	2.51214e-34	9.08649	6.17425e-119	3.67662e-33
tau_ACAT2act	Hek	Hela	68.9725	84.6902	0.000199822	2.84046e-05	0.536028	0.00030467	4.43522e-05
tau_ACAT2act	Hek	Huh7	68.9725	80.0412	0.00667929	0.0112539	0.388499	0.00913119	0.0152884
tau_ACAT2act	Hek	HepG2	68.9725	97.2735	2.63995e-15	1.52133e-12	1.31465	6.95401e-15	3.2643e-12
tau_ACAT2act	Hela	Huh7	84.6902	80.0412	0.236928	0.0200857	0.168141	0.27367	0.0266166
tau_ACAT2act	Hela	HepG2	84.6902	97.2735	3.06609e-05	0.0975207	0.616636	4.89366e-05	0.119008
tau_ACAT2act	Huh7	HepG2	80.0412	97.2735	6.64564e-09	1.37621e-06	0.900628	1.32504e-08	2.25198e-06
Input05_k_Acetyl_CoA	Hek	Hela	366313	368923	0.946122	0.229306	0.00956959	0.952165	0.266769
Input05_k_Acetyl_CoA	Hek	Huh7	366313	208228	2.97042e-06	0.024286	0.689983	5.05206e-06	0.0319864
Input05_k_Acetyl_CoA	Hek	HepG2	366313	275060	0.00669957	0.677867	0.389195	0.00913963	0.718916
Input05_k_Acetyl_CoA	Hela	Huh7	368923	208228	2.31238e-08	4.8544e-07	0.83535	4.39419e-08	8.10734e-07
Input05_k_Acetyl_CoA	Hela	HepG2	368923	275060	0.00105445	0.0661467	0.471889	0.0015424	0.0821131
Input05_k_Acetyl_CoA	Huh7	HepG2	208228	275060	0.000460183	1.92156e-07	0.504916	0.00068868	3.32933e-07
ACAT2act_n_Acetoacetyl_CoA	Hek	Hela	2.18276	2.18206	0.996395	0.721288	0.000639868	0.996395	0.756302
ACAT2act_n_Acetoacetyl_CoA	Hek	Huh7	2.18276	2.21381	0.838374	0.470712	0.0289247	0.859598	0.518743
ACAT2act_n_Acetoacetyl_CoA	Hek	HepG2	2.18276	1.77779	0.0140408	0.00896951	0.350486	0.0186826	0.0123141
ACAT2act_n_Acetoacetyl_CoA	Hela	Huh7	2.18206	2.21381	0.816159	0.688214	0.0329973	0.842152	0.727948
ACAT2act_n_Acetoacetyl_CoA	Hela	HepG2	2.18206	1.77779	0.0072506	0.00121621	0.383768	0.00984987	0.00176309
ACAT2act_n_Acetoacetyl_CoA	Huh7	HepG2	2.21381	1.77779	0.00320791	0.000371121	0.422795	0.00448969	0.000551575
ACAT2act_k_Acetoacetyl_CoA	Hek	Hela	312468	309058	0.921216	0.254858	0.014005	0.935655	0.293858
ACAT2act_k_Acetoacetyl_CoA	Hek	Huh7	312468	129730	3.95964e-10	9.04973e-13	0.968854	8.41261e-10	1.95474e-12
ACAT2act_k_Acetoacetyl_CoA	Hek	HepG2	312468	141236	3.6618e-09	2.61763e-10	0.904352	7.50901e-09	5.1557e-10
ACAT2act_k_Acetoacetyl_CoA	Hela	Huh7	309058	129730	1.03589e-11	3.42615e-18	1.06796	2.3888e-11	9.08807e-18
ACAT2act_k_Acetoacetyl_CoA	Hela	HepG2	309058	141236	1.44546e-10	6.50206e-15	0.993933	3.1384e-10	1.54902e-14
ACAT2act_k_Acetoacetyl_CoA	Huh7	HepG2	129730	141236	0.234913	0.604342	0.168844	0.271828	0.650521
Acetyl_CoA_k_Acetoacetyl_CoA	Hek	Hela	0.0117764	0.1	7.21007e-60	1.43644e-33	5.24446	8.98486e-59	1.00087e-32
Acetyl_CoA_k_Acetoacetyl_CoA	Hek	Huh7	0.0117764	0.0993982	2.68836e-61	3.10388e-33	5.11672	3.55522e-60	1.93396e-32
Acetyl_CoA_k_Acetoacetyl_CoA	Hek	HepG2	0.0117764	0.0640787	7.40879e-42	8.12423e-27	2.54313	4.84939e-41	3.1524e-26
Acetyl_CoA_k_Acetoacetyl_CoA	Hela	Huh7	0.1	0.0993982	0.158373	0.727347	0.202544	0.188651	0.761073
Acetyl_CoA_k_Acetoacetyl_CoA	Hela	HepG2	0.1	0.0640787	4.96851e-39	1.80853e-33	3.03617	3.03735e-38	1.22076e-32
Acetyl_CoA_k_Acetoacetyl_CoA	Huh7	HepG2	0.0993982	0.0640787	1.4165e-39	1.97286e-32	2.88851	8.82586e-39	1.12141e-31
SREBP2_n_Q01581	Hek	Hela	2.4386	2.04309	1.20531e-09	4.8674e-08	0.905165	2.52763e-09	8.68892e-08
SREBP2_n_Q01581	Hek	Huh7	2.4386	1.91994	2.91286e-18	9.51559e-16	1.3667	8.24249e-18	2.3094e-15
SREBP2_n_Q01581	Hek	HepG2	2.4386	2.79783	1.85706e-05	0.00066491	0.625388	3.00093e-05	0.0009726
SREBP2_n_Q01581	Hela	Huh7	2.04309	1.91994	0.046713	0.047781	0.283512	0.0594695	0.060949
SREBP2_n_Q01581	Hela	HepG2	2.04309	2.79783	2.13646e-15	3.82032e-13	1.23349	5.65072e-15	8.39175e-13
SREBP2_n_Q01581	Huh7	HepG2	1.91994	2.79783	1.42728e-20	9.74449e-19	1.53189	4.36262e-20	2.60927e-18
SREBP2_k_Q01581	Hek	Hela	0.620504	0.760134	9.39407e-12	6.60628e-12	1.0373	2.17406e-11	1.37207e-11
SREBP2_k_Q01581	Hek	Huh7	0.620504	0.520221	4.60694e-13	6.66774e-13	1.10192	1.12229e-12	1.44505e-12
SREBP2_k_Q01581	Hek	HepG2	0.620504	0.569963	0.00015524	2.69589e-05	0.545795	0.000238378	4.21966e-05
SREBP2_k_Q01581	Hela	Huh7	0.760134	0.520221	7.40311e-27	9.1306e-30	1.87734	2.83859e-26	4.08043e-29
SREBP2_k_Q01581	Hela	HepG2	0.760134	0.569963	1.72553e-19	3.47186e-22	1.47676	5.15273e-19	1.08684e-21
SREBP2_k_Q01581	Huh7	HepG2	0.520221	0.569963	2.97819e-05	0.000167125	0.605958	4.7651e-05	0.000251853
tau_Q01581	Hek	Hela	1.33924	4.78901	5.16714e-38	6.78536e-21	2.48816	2.9631e-37	2.01693e-20
tau_Q01581	Hek	Huh7	1.33924	4.67977	6.37181e-36	5.79146e-20	2.28032	3.25113e-35	1.65325e-19
tau_Q01581	Hek	HepG2	1.33924	4.47886	1.56941e-31	1.74053e-19	2.01009	6.96559e-31	4.75892e-19
tau_Q01581	Hela	Huh7	4.78901	4.67977	0.444761	0.411718	0.108692	0.485194	0.457622
tau_Q01581	Hela	HepG2	4.78901	4.47886	0.0569536	0.511316	0.271049	0.0715231	0.557799
tau_Q01581	Huh7	HepG2	4.67977	4.47886	0.252901	0.950264	0.162432	0.28954	0.960641
Q01581_n_HMGCS1act	Hek	Hela	2.51288	2.71724	0.243222	0.728187	0.165599	0.279943	0.761073
Q01581_n_HMGCS1act	Hek	Huh7	2.51288	3.68501	5.85188e-12	3.24812e-08	1.07533	1.37392e-11	5.86291e-08
Q01581_n_HMGCS1act	Hek	HepG2	2.51288	3.39859	3.40136e-07	6.69648e-05	0.753688	5.94092e-07	0.000102102
Q01581_n_HMGCS1act	Hela	Huh7	2.71724	3.68501	3.27914e-15	4.40998e-13	1.24137	8.53368e-15	9.65427e-13
Q01581_n_HMGCS1act	Hela	HepG2	2.71724	3.39859	2.21064e-07	3.12809e-07	0.760072	3.90326e-07	5.30628e-07
Q01581_n_HMGCS1act	Huh7	HepG2	3.68501	3.39859	0.00343036	0.0250846	0.419966	0.00478037	0.0329044
Q01581_k_HMGCS1act	Hek	Hela	0.407431	0.274005	1.16367e-05	0.0130912	0.647349	1.91872e-05	0.0175998
Q01581_k_HMGCS1act	Hek	Huh7	0.407431	0.446074	0.17429	0.659292	0.193002	0.20572	0.702667
Q01581_k_HMGCS1act	Hek	HepG2	0.407431	0.409778	0.939402	0.932787	0.0107699	0.948946	0.945925
Q01581_k_HMGCS1act	Hela	Huh7	0.274005	0.446074	9.22488e-37	3.46553e-26	2.35195	4.85993e-36	1.31325e-25
Q01581_k_HMGCS1act	Hela	HepG2	0.274005	0.409778	1.18943e-14	1.66555e-16	1.19484	3.03445e-14	4.18325e-16
Q01581_k_HMGCS1act	Huh7	HepG2	0.446074	0.409778	0.0128279	4.72726e-06	0.356476	0.0171392	7.54498e-06
tau_HMGCS1act	Hek	Hela	49.8507	76.4625	2.99312e-08	9.066e-07	0.816459	5.63821e-08	1.49867e-06
tau_HMGCS1act	Hek	Huh7	49.8507	48.6816	0.805991	0.849505	0.0348636	0.834317	0.873687
tau_HMGCS1act	Hek	HepG2	49.8507	22.1929	4.04775e-12	8.22794e-16	1.08719	9.57278e-12	2.0044e-15
tau_HMGCS1act	Hela	Huh7	76.4625	48.6816	5.99807e-09	9.94571e-06	0.863033	1.20042e-08	1.57961e-05
tau_HMGCS1act	Hela	HepG2	76.4625	22.1929	8.09837e-33	6.59986e-20	2.29463	3.85864e-32	1.87575e-19
tau_HMGCS1act	Huh7	HepG2	48.6816	22.1929	1.21331e-11	1.55197e-16	1.06478	2.77818e-11	3.91314e-16
Acetyl_CoA_n_HMG_CoA	Hek	Hela	3.26617	3.38018	0.436872	0.401706	0.110185	0.478197	0.44803
Acetyl_CoA_n_HMG_CoA	Hek	Huh7	3.26617	3.18883	0.613141	0.410829	0.0717599	0.651337	0.457418
Acetyl_CoA_n_HMG_CoA	Hek	HepG2	3.26617	2.90482	0.0349294	0.0082196	0.300376	0.0450882	0.0113567
Acetyl_CoA_n_HMG_CoA	Hela	Huh7	3.38018	3.18883	0.16783	0.767391	0.196367	0.198819	0.798186
Acetyl_CoA_n_HMG_CoA	Hela	HepG2	3.38018	2.90482	0.0028632	0.0254854	0.427556	0.00403338	0.0333627
Acetyl_CoA_n_HMG_CoA	Huh7	HepG2	3.18883	2.90482	0.0834703	0.0526236	0.246439	0.10342	0.0666018
Acetoacetyl_CoA_n_HMG_CoA	Hek	Hela	1.6714	1.72544	0.684984	0.701266	0.057455	0.7194	0.738895
Acetoacetyl_CoA_n_HMG_CoA	Hek	Huh7	1.6714	2.7548	2.2821e-12	1.64899e-10	1.06457	5.43677e-12	3.26771e-10
Acetoacetyl_CoA_n_HMG_CoA	Hek	HepG2	1.6714	1.30711	0.002428	0.00291989	0.434731	0.00344277	0.00415844
Acetoacetyl_CoA_n_HMG_CoA	Hela	Huh7	1.72544	2.7548	2.54068e-11	3.90011e-10	1.00539	5.71654e-11	7.58941e-10
Acetoacetyl_CoA_n_HMG_CoA	Hela	HepG2	1.72544	1.30711	0.000584348	0.00182229	0.494838	0.000870477	0.00263581
Acetoacetyl_CoA_n_HMG_CoA	Huh7	HepG2	2.7548	1.30711	1.71966e-21	2.58861e-17	1.55677	5.43579e-21	6.65642e-17
Acetoacetyl_CoA_k_HMG_CoA	Hek	Hela	0.0294125	0.0463166	4.60105e-13	7.07111e-14	1.09843	1.12229e-12	1.60213e-13
Acetoacetyl_CoA_k_HMG_CoA	Hek	Huh7	0.0294125	0.0928145	1.33379e-71	6.36644e-34	4.83291	3.32422e-70	5.1745e-33
Acetoacetyl_CoA_k_HMG_CoA	Hek	HepG2	0.0294125	0.0556806	3.33046e-22	1.52455e-19	1.55277	1.07907e-21	4.18604e-19
Acetoacetyl_CoA_k_HMG_CoA	Hela	Huh7	0.0463166	0.0928145	2.29897e-64	2.26016e-32	4.00951	3.54698e-63	1.26257e-31
Acetoacetyl_CoA_k_HMG_CoA	Hela	HepG2	0.0463166	0.0556806	4.12599e-05	1.9456e-05	0.593711	6.50521e-05	3.06007e-05
Acetoacetyl_CoA_k_HMG_CoA	Huh7	HepG2	0.0928145	0.0556806	8.97955e-42	2.08202e-29	2.73688	5.76114e-41	9.11588e-29
HMGCS1act_n_HMG_CoA	Hek	Hela	2.74746	2.21603	0.00106974	0.000707742	0.469595	0.00156124	0.0010306
HMGCS1act_n_HMG_CoA	Hek	Huh7	2.74746	3.13618	0.0115715	0.087989	0.361172	0.0155245	0.107986
HMGCS1act_n_HMG_CoA	Hek	HepG2	2.74746	2.79947	0.746875	0.898895	0.0457092	0.778095	0.918744
HMGCS1act_n_HMG_CoA	Hela	Huh7	2.21603	3.13618	5.15392e-09	3.80288e-08	0.866584	1.04042e-08	6.82622e-08
HMGCS1act_n_HMG_CoA	Hela	HepG2	2.21603	2.79947	0.000312275	0.000363981	0.518964	0.00047279	0.000542207
HMGCS1act_n_HMG_CoA	Huh7	HepG2	3.13618	2.79947	0.0272845	0.0551375	0.315151	0.0355028	0.0693769
atorvastatin_k_Mevalonate	Hek	Hela	0.0038849	0.00109274	1.0531e-07	0.000374918	0.790355	1.90617e-07	0.000555942
atorvastatin_k_Mevalonate	Hek	Huh7	0.0038849	0.00170201	3.731e-05	0.000502369	0.599921	5.8968e-05	0.000741538
atorvastatin_k_Mevalonate	Hek	HepG2	0.0038849	0.00481042	0.109284	0.00271888	0.227533	0.133299	0.00388925
atorvastatin_k_Mevalonate	Hela	Huh7	0.00109274	0.00170201	0.0839604	0.758056	0.246429	0.103829	0.789744
atorvastatin_k_Mevalonate	Hela	HepG2	0.00109274	0.00481042	7.52095e-15	1.19775e-22	1.20907	1.92632e-14	3.91991e-22
atorvastatin_k_Mevalonate	Huh7	HepG2	0.00170201	0.00481042	9.87733e-11	9.69091e-14	0.973366	2.16966e-10	2.18045e-13
HMG_CoA_k_Mevalonate	Hek	Hela	0.0652239	0.0541115	0.0067525	0.0110926	0.388129	0.00919247	0.0151009
HMG_CoA_k_Mevalonate	Hek	Huh7	0.0652239	0.049439	0.00218424	0.000551587	0.440339	0.00312448	0.000812337
HMG_CoA_k_Mevalonate	Hek	HepG2	0.0652239	0.0554137	0.0283348	0.0456402	0.312502	0.0367954	0.058333
HMG_CoA_k_Mevalonate	Hela	Huh7	0.0541115	0.049439	0.270885	0.0516201	0.157082	0.306877	0.0654595
HMG_CoA_k_Mevalonate	Hela	HepG2	0.0541115	0.0554137	0.704421	0.849799	0.0537333	0.738616	0.873687
HMG_CoA_k_Mevalonate	Huh7	HepG2	0.049439	0.0554137	0.196019	0.0118684	0.184258	0.228866	0.0160223
T09_n_T090137	Hek	Hela	2.06985	2.02086	0.163301	5.75741e-05	0.197988	0.193807	8.84076e-05
T09_n_T090137	Hek	Huh7	2.06985	2.07235	0.953186	0.110539	0.00833663	0.957619	0.134641
T09_n_T090137	Hek	HepG2	2.06985	2.02043	0.115604	0.0202154	0.224031	0.140022	0.0267338
T09_n_T090137	Hela	Huh7	2.02086	2.07235	0.162956	0.02594	0.199123	0.193753	0.0338894
T09_n_T090137	Hela	HepG2	2.02086	2.02043	0.985142	0.0555778	0.0026377	0.986665	0.0697954
T09_n_T090137	Huh7	HepG2	2.07235	2.02043	0.119788	0.577293	0.222938	0.144549	0.624517
T09_k_T090137	Hek	Hela	0.328306	0.401516	3.15474e-33	4.55428e-31	2.06378	1.52557e-32	2.32376e-30
T09_k_T090137	Hek	Huh7	0.328306	0.327904	0.940159	0.298855	0.0106626	0.948946	0.342152
T09_k_T090137	Hek	HepG2	0.328306	0.516916	1.80027e-56	3.94391e-32	3.57362	1.97725e-55	2.12971e-31
T09_k_T090137	Hela	Huh7	0.401516	0.327904	9.14952e-31	1.18774e-30	1.96413	3.92642e-30	5.8307e-30
T09_k_T090137	Hela	HepG2	0.401516	0.516916	4.19563e-33	9.65701e-26	2.19276	2.0139e-32	3.55554e-25
T09_k_T090137	Huh7	HepG2	0.327904	0.516916	7.20332e-57	2.31536e-32	3.48617	8.04785e-56	1.28236e-31
GW_n_GW3965	Hek	Hela	2.35708	2.00017	5.84527e-20	9.48793e-23	1.6274	1.77828e-19	3.13683e-22
GW_n_GW3965	Hek	Huh7	2.35708	2.15362	2.20675e-07	2.62579e-06	0.763281	3.90326e-07	4.24318e-06
GW_n_GW3965	Hek	HepG2	2.35708	2.06287	7.59371e-14	3.53777e-14	1.15958	1.89259e-13	8.09088e-14
GW_n_GW3965	Hela	Huh7	2.00017	2.15362	1.60308e-10	2.79664e-20	1.01824	3.46266e-10	8.19448e-20
GW_n_GW3965	Hela	HepG2	2.00017	2.06287	0.000760325	4.30957e-07	0.491403	0.00111721	7.21603e-07
GW_n_GW3965	Huh7	HepG2	2.15362	2.06287	0.00143051	2.44682e-07	0.459133	0.00207841	4.18366e-07
GW_k_GW3965	Hek	Hela	0.472633	1.36038	1.07173e-94	3.11433e-34	8.43934	6.94484e-93	3.67662e-33
GW_k_GW3965	Hek	Huh7	0.472633	0.586769	1.54692e-34	5.63068e-28	2.13288	7.59396e-34	2.3389e-27
GW_k_GW3965	Hek	HepG2	0.472633	1.23755	2.04445e-74	1.23055e-33	6.12996	6.30859e-73	8.85992e-33
GW_k_GW3965	Hela	Huh7	1.36038	0.586769	4.73499e-88	1.02624e-33	7.31255	2.78934e-86	7.82355e-33
GW_k_GW3965	Hela	HepG2	1.36038	1.23755	6.56583e-08	1.08952e-18	0.795271	1.21562e-07	2.90538e-18
GW_k_GW3965	Huh7	HepG2	0.586769	1.23755	5.28216e-67	2.11945e-31	5.1904	1.00672e-65	1.09e-30
T090137_n_LXR	Hek	Hela	0.577384	0.540631	0.35261	0.788429	0.131814	0.389253	0.818754
T090137_n_LXR	Hek	Huh7	0.577384	0.866529	6.97245e-08	1.8784e-24	0.796462	1.28357e-07	6.65138e-24
T090137_n_LXR	Hek	HepG2	0.577384	1.13845	8.29944e-20	3.27608e-27	1.45055	2.5131e-19	1.31043e-26
T090137_n_LXR	Hela	Huh7	0.540631	0.866529	2.50536e-11	7.04115e-26	1.02434	5.65671e-11	2.60724e-25
T090137_n_LXR	Hela	HepG2	0.540631	1.13845	3.98784e-24	7.64198e-30	1.7316	1.38931e-23	3.43889e-29
T090137_n_LXR	Huh7	HepG2	0.866529	1.13845	7.34385e-06	3.84263e-07	0.652901	1.22021e-05	6.45085e-07
T090137_k_LXR	Hek	Hela	0.272143	0.341367	0.00742713	0.0324656	0.382569	0.0100686	0.0420754
T090137_k_LXR	Hek	Huh7	0.272143	0.244553	0.23752	0.870414	0.167756	0.273866	0.89104
T090137_k_LXR	Hek	HepG2	0.272143	0.133134	1.11754e-10	0.0658376	1.00623	2.44651e-10	0.0818863
T090137_k_LXR	Hela	Huh7	0.341367	0.244553	1.72113e-05	1.76954e-05	0.624873	2.79522e-05	2.78994e-05
T090137_k_LXR	Hela	HepG2	0.341367	0.133134	4.09417e-21	1.343e-13	1.64339	1.28165e-20	3.0113e-13
T090137_k_LXR	Huh7	HepG2	0.244553	0.133134	3.42623e-12	4.61638e-08	1.09895	8.1326e-12	8.26358e-08
GW3965_n_LXR	Hek	Hela	0.837431	0.528262	6.17042e-07	0.000902039	0.752341	1.07197e-06	0.00131059
GW3965_n_LXR	Hek	Huh7	0.837431	0.895223	0.447048	6.26386e-05	0.107934	0.486869	9.57306e-05
GW3965_n_LXR	Hek	HepG2	0.837431	0.521502	3.39648e-07	0.0144513	0.773029	5.94092e-07	0.019388
GW3965_n_LXR	Hela	Huh7	0.528262	0.895223	4.53272e-11	7.75223e-20	1.05028	1.00935e-10	2.18411e-19
GW3965_n_LXR	Hela	HepG2	0.528262	0.521502	0.402736	0.138021	0.118671	0.442327	0.165319
GW3965_n_LXR	Huh7	HepG2	0.895223	0.521502	2.01847e-11	4.288e-20	1.07785	4.57332e-11	1.23494e-19
GW3965_k_LXR	Hek	Hela	0.101506	0.100017	0.262401	0.395431	0.159404	0.298624	0.442555
GW3965_k_LXR	Hek	Huh7	0.101506	0.142932	5.32716e-06	3.36808e-07	0.684328	8.91989e-06	5.69847e-07
GW3965_k_LXR	Hek	HepG2	0.101506	0.115553	0.00628949	3.25984e-05	0.393736	0.00861647	5.06565e-05
GW3965_k_LXR	Hela	Huh7	0.100017	0.142932	2.16755e-06	3.11095e-06	0.71758	3.706e-06	5.00222e-06
GW3965_k_LXR	Hela	HepG2	0.100017	0.115553	0.00190129	0.000314372	0.451244	0.00273785	0.000470469
GW3965_k_LXR	Huh7	HepG2	0.142932	0.115553	0.00593731	0.0844253	0.396498	0.00816853	0.103809
SREBP2_n_P14324	Hek	Hela	0.542954	2.54755	2.54902e-62	2.05317e-34	5.33957	3.5908e-61	3.67662e-33
SREBP2_n_P14324	Hek	Huh7	0.542954	0.610304	5.66983e-09	3.90232e-16	0.864014	1.14101e-08	9.61484e-16
SREBP2_n_P14324	Hek	HepG2	0.542954	1.39368	1.77321e-70	2.24734e-34	5.33327	4.10372e-69	3.67662e-33
SREBP2_n_P14324	Hela	Huh7	2.54755	0.610304	7.45528e-61	3.80145e-34	5.14997	9.47259e-60	3.67662e-33
SREBP2_n_P14324	Hela	HepG2	2.54755	1.39368	2.35591e-42	1.50806e-32	2.883	1.59024e-41	8.80378e-32
SREBP2_n_P14324	Huh7	HepG2	0.610304	1.39368	3.43421e-66	5.45901e-34	4.91367	6.18158e-65	4.71659e-33
SREBP2_k_P14324	Hek	Hela	2.96205	0.464626	6.7945e-57	2.52394e-34	4.84096	7.72427e-56	3.67662e-33
SREBP2_k_P14324	Hek	Huh7	2.96205	7.90286	1.92737e-48	2.38256e-32	3.39797	1.46934e-47	1.30839e-31
SREBP2_k_P14324	Hek	HepG2	2.96205	0.77283	8.33526e-52	2.52394e-34	4.23792	8.06157e-51	3.67662e-33
SREBP2_k_P14324	Hela	Huh7	0.464626	7.90286	6.7002e-61	3.57263e-34	5.47102	8.68346e-60	3.67662e-33
SREBP2_k_P14324	Hela	HepG2	0.464626	0.77283	4.67097e-100	2.52394e-34	6.32411	3.3631e-98	3.67662e-33
SREBP2_k_P14324	Huh7	HepG2	7.90286	0.77283	3.10433e-59	3.57263e-34	5.24332	3.72519e-58	3.67662e-33
tau_P14324	Hek	Hela	1.44745	4.03804	1.08987e-19	3.32307e-17	1.43219	3.2696e-19	8.51126e-17
tau_P14324	Hek	Huh7	1.44745	2.31436	0.00254924	0.00655191	0.433974	0.00359893	0.0090913
tau_P14324	Hek	HepG2	1.44745	3.89897	1.96638e-17	1.44584e-14	1.32206	5.44535e-17	3.37016e-14
tau_P14324	Hela	Huh7	4.03804	2.31436	6.82373e-09	1.46887e-09	0.861287	1.35637e-08	2.81606e-09
tau_P14324	Hela	HepG2	4.03804	3.89897	0.597262	0.122031	0.07484	0.63551	0.148083
tau_P14324	Huh7	HepG2	2.31436	3.89897	1.39807e-07	2.1818e-07	0.775742	2.50263e-07	3.77015e-07
SREBP2_n_P53396	Hek	Hela	0.676107	2.4981	1.71268e-74	2.50693e-34	6.12344	5.54909e-73	3.67662e-33
SREBP2_n_P53396	Hek	Huh7	0.676107	0.586729	5.40634e-06	1.34343e-07	0.663728	9.02914e-06	2.34648e-07
SREBP2_n_P53396	Hek	HepG2	0.676107	1.65442	7.41894e-63	2.50693e-34	4.34986	1.06833e-61	3.67662e-33
SREBP2_n_P53396	Hela	Huh7	2.4981	0.586729	2.09917e-78	3.12164e-34	6.3363	8.50164e-77	3.67662e-33
SREBP2_n_P53396	Hela	HepG2	2.4981	1.65442	2.35606e-39	3.91437e-30	2.40484	1.45402e-38	1.82483e-29
SREBP2_n_P53396	Huh7	HepG2	0.586729	1.65442	9.25711e-69	3.63138e-34	4.64419	1.93504e-67	3.67662e-33
SREBP2_k_P53396	Hek	Hela	0.477157	0.463375	0.145604	0.061257	0.206995	0.174725	0.0763356
SREBP2_k_P53396	Hek	Huh7	0.477157	3.72797	8.28457e-42	3.68837e-34	3.3101	5.3684e-41	3.67662e-33
SREBP2_k_P53396	Hek	HepG2	0.477157	0.654324	4.70831e-37	5.13859e-28	2.26628	2.50081e-36	2.14826e-27
SREBP2_k_P53396	Hela	Huh7	0.463375	3.72797	7.00638e-42	3.68837e-34	3.32939	4.63279e-41	3.67662e-33
SREBP2_k_P53396	Hela	HepG2	0.463375	0.654324	2.29182e-54	2.43456e-33	3.43642	2.3573e-53	1.57759e-32
SREBP2_k_P53396	Huh7	HepG2	3.72797	0.654324	9.26976e-40	3.68837e-34	3.1319	5.83185e-39	3.67662e-33
tau_P53396	Hek	Hela	2.69101	4.95211	1.05781e-16	3.6039e-20	1.39465	2.86804e-16	1.04256e-19
tau_P53396	Hek	Huh7	2.69101	2.98781	0.347977	0.63294	0.133366	0.385452	0.677926
tau_P53396	Hek	HepG2	2.69101	2.38876	0.332238	0.130404	0.137462	0.368648	0.156791
tau_P53396	Hela	Huh7	4.95211	2.98781	4.71898e-14	5.29898e-18	1.23879	1.18523e-13	1.38457e-17
tau_P53396	Hela	HepG2	4.95211	2.38876	7.47361e-21	3.92582e-25	1.65171	2.29521e-20	1.43725e-24
tau_P53396	Huh7	HepG2	2.98781	2.38876	0.0535395	0.0414421	0.275397	0.0676288	0.0532826
SREBP2_n_Q13907	Hek	Hela	2.24155	3.63746	1.65779e-65	2.04742e-33	4.33313	2.82697e-64	1.35381e-32
SREBP2_n_Q13907	Hek	Huh7	2.24155	0.892781	4.61645e-107	3.68816e-34	6.507	4.98577e-105	3.67662e-33
SREBP2_n_Q13907	Hek	HepG2	2.24155	2.06641	1.16741e-05	1.68647e-05	0.639341	1.92001e-05	2.66545e-05
SREBP2_n_Q13907	Hela	Huh7	3.63746	0.892781	7.1874e-106	3.37835e-34	8.46789	6.65348e-104	3.67662e-33
SREBP2_n_Q13907	Hela	HepG2	3.63746	2.06641	5.34865e-74	1.09707e-33	4.24728	1.50692e-72	8.0784e-33
SREBP2_n_Q13907	Huh7	HepG2	0.892781	2.06641	1.45846e-69	4.98693e-34	4.25226	3.15027e-68	4.42676e-33
SREBP2_k_Q13907	Hek	Hela	0.528329	0.486107	1.63871e-05	1.24004e-07	0.631007	2.67477e-05	2.17174e-07
SREBP2_k_Q13907	Hek	Huh7	0.528329	1.69203	5.45635e-28	3.68837e-34	2.17928	2.15592e-27	3.67662e-33
SREBP2_k_Q13907	Hek	HepG2	0.528329	0.555593	0.00765125	0.0170908	0.381804	0.0103508	0.0227878
SREBP2_k_Q13907	Hela	Huh7	0.486107	1.69203	5.15446e-29	3.68837e-34	2.26958	2.08756e-28	3.67662e-33
SREBP2_k_Q13907	Hela	HepG2	0.486107	0.555593	8.53207e-20	2.14075e-17	1.44937	2.57153e-19	5.52671e-17
SREBP2_k_Q13907	Huh7	HepG2	1.69203	0.555593	3.19558e-27	3.68837e-34	2.13644	1.23996e-26	3.67662e-33
tau_Q13907	Hek	Hela	1.07747	4.36993	3.61311e-35	3.18599e-22	2.15384	1.82914e-34	1.00219e-21
tau_Q13907	Hek	Huh7	1.07747	2.69931	1.11907e-08	5.19767e-08	0.852833	2.17765e-08	9.22765e-08
tau_Q13907	Hek	HepG2	1.07747	2.67818	9.22916e-09	4.29096e-10	0.853402	1.81778e-08	8.32498e-10
tau_Q13907	Hela	Huh7	4.36993	2.69931	6.00212e-09	3.69343e-11	0.869131	1.20042e-08	7.43275e-11
tau_Q13907	Hela	HepG2	4.36993	2.67818	2.15365e-09	7.25847e-10	0.892125	4.45868e-09	1.39985e-09
tau_Q13907	Huh7	HepG2	2.69931	2.67818	0.946288	0.593254	0.00956473	0.952165	0.640715
SREBP2_n_Q15738	Hek	Hela	0.807127	2.0247	1.01611e-46	4.05161e-34	3.10321	7.56826e-46	3.80499e-33
SREBP2_n_Q15738	Hek	Huh7	0.807127	1.34958	3.97608e-37	3.91247e-27	2.26073	2.13881e-36	1.55539e-26
SREBP2_n_Q15738	Hek	HepG2	0.807127	1.4023	3.14737e-31	4.76969e-26	2.03323	1.36879e-30	1.78531e-25
SREBP2_n_Q15738	Hela	Huh7	2.0247	1.34958	2.71121e-23	1.13094e-23	1.68503	9.15034e-23	3.8369e-23
SREBP2_n_Q15738	Hela	HepG2	2.0247	1.4023	2.56842e-19	3.7112e-19	1.43498	7.63457e-19	1.00622e-18
SREBP2_n_Q15738	Huh7	HepG2	1.34958	1.4023	0.220844	0.384833	0.173909	0.256464	0.432187
SREBP2_k_Q15738	Hek	Hela	1.41416	0.412632	9.05998e-32	2.60092e-34	2.44017	4.07699e-31	3.67662e-33
SREBP2_k_Q15738	Hek	Huh7	1.41416	0.524182	4.191e-28	1.60824e-33	2.15106	1.66612e-27	1.09699e-32
SREBP2_k_Q15738	Hek	HepG2	1.41416	0.428842	2.74057e-31	2.60092e-34	2.39494	1.19992e-30	3.67662e-33
SREBP2_k_Q15738	Hela	Huh7	0.412632	0.524182	1.2953e-25	8.9092e-22	1.7884	4.82388e-25	2.73609e-21
SREBP2_k_Q15738	Hela	HepG2	0.412632	0.428842	0.032169	0.0261832	0.305299	0.0416079	0.0341382
SREBP2_k_Q15738	Huh7	HepG2	0.524182	0.428842	1.5529e-18	1.37574e-16	1.39031	4.47236e-18	3.48235e-16
tau_Q15738	Hek	Hela	1.34231	0.903006	0.0445345	0.00439262	0.286098	0.0569198	0.00618787
tau_Q15738	Hek	Huh7	1.34231	1.25668	0.724569	0.130764	0.0500173	0.757291	0.156917
tau_Q15738	Hek	HepG2	1.34231	0.620722	0.000196209	0.0104072	0.542115	0.000299867	0.0142275
tau_Q15738	Hela	Huh7	0.903006	1.25668	0.0967795	0.197064	0.236962	0.119	0.232376
tau_Q15738	Hela	HepG2	0.903006	0.620722	0.0557712	0.433795	0.272596	0.0701742	0.481334
tau_Q15738	Huh7	HepG2	1.25668	0.620722	0.000655298	0.458053	0.496801	0.000967273	0.505653
SREBP2_n_P48449	Hek	Hela	1.0052	2.10007	4.09216e-65	2.52394e-34	4.07892	6.79927e-64	3.67662e-33
SREBP2_n_P48449	Hek	Huh7	1.0052	2.88454	4.25493e-74	3.68837e-34	5.5003	1.25327e-72	3.67662e-33
SREBP2_n_P48449	Hek	HepG2	1.0052	1.95769	1.39112e-59	5.6687e-34	3.65613	1.70084e-58	4.83331e-33
SREBP2_n_P48449	Hela	Huh7	2.10007	2.88454	4.71485e-31	2.84427e-24	2.00902	2.03681e-30	1.00168e-23
SREBP2_n_P48449	Hela	HepG2	2.10007	1.95769	0.00200778	0.00428581	0.442758	0.0028848	0.00606376
SREBP2_n_P48449	Huh7	HepG2	2.88454	1.95769	7.22248e-39	7.59302e-28	2.40706	4.29373e-38	3.09451e-27
SREBP2_k_P48449	Hek	Hela	2.50966	0.711824	1.81591e-23	2.60092e-34	1.85877	6.19321e-23	3.67662e-33
SREBP2_k_P48449	Hek	Huh7	2.50966	0.41589	6.82287e-28	3.68837e-34	2.15883	2.67953e-27	3.67662e-33
SREBP2_k_P48449	Hek	HepG2	2.50966	0.542128	4.96771e-26	2.52394e-34	2.03454	1.8825e-25	3.67662e-33
SREBP2_k_P48449	Hela	Huh7	0.711824	0.41589	7.59234e-81	4.16175e-34	4.62624	3.51417e-79	3.85259e-33
SREBP2_k_P48449	Hela	HepG2	0.711824	0.542128	6.63531e-51	2.40545e-32	2.90948	5.65748e-50	1.30986e-31
SREBP2_k_P48449	Huh7	HepG2	0.41589	0.542128	2.19501e-32	5.27918e-27	2.04913	1.02329e-31	2.07328e-26
tau_P48449	Hek	Hela	3.53991	1.93151	9.97187e-08	1.01585e-05	0.782251	1.8151e-07	1.60946e-05
tau_P48449	Hek	Huh7	3.53991	4.60233	1.81774e-05	5.54227e-09	0.624771	2.94474e-05	1.03498e-08
tau_P48449	Hek	HepG2	3.53991	0.921293	4.96134e-21	5.37599e-13	1.5352	1.54565e-20	1.17294e-12
tau_P48449	Hela	Huh7	1.93151	4.60233	1.0185e-21	6.59226e-19	1.57222	3.23523e-21	1.77253e-18
tau_P48449	Hela	HepG2	1.93151	0.921293	4.50763e-05	0.0123202	0.592848	7.08967e-05	0.0165978
tau_P48449	Huh7	HepG2	4.60233	0.921293	1.50807e-51	7.10478e-28	2.94631	1.39604e-50	2.91386e-27
SREBP2_n_P53602	Hek	Hela	0.59769	1.35873	3.85795e-78	7.22583e-32	4.40284	1.47056e-76	3.83798e-31
SREBP2_n_P53602	Hek	Huh7	0.59769	0.829366	2.97014e-16	8.59739e-20	1.26994	7.92037e-16	2.39103e-19
SREBP2_n_P53602	Hek	HepG2	0.59769	2.33062	7.40751e-65	3.29653e-34	4.83951	1.20002e-63	3.67662e-33
SREBP2_n_P53602	Hela	Huh7	1.35873	0.829366	2.60824e-49	1.09023e-30	2.8479	2.03631e-48	5.3929e-30
SREBP2_n_P53602	Hela	HepG2	1.35873	2.33062	5.91777e-39	1.77064e-31	2.7009	3.58385e-38	9.23678e-31
SREBP2_n_P53602	Huh7	HepG2	0.829366	2.33062	3.97459e-59	5.29702e-34	4.11043	4.68279e-58	4.63847e-33
SREBP2_k_P53602	Hek	Hela	7.53419	0.871148	3.42626e-49	2.55936e-34	3.98183	2.64311e-48	3.67662e-33
SREBP2_k_P53602	Hek	Huh7	7.53419	1.18804	3.61452e-48	2.4045e-33	3.73652	2.7235e-47	1.57386e-32
SREBP2_k_P53602	Hek	HepG2	7.53419	0.44193	1.57356e-51	2.48359e-34	4.24229	1.43615e-50	3.67662e-33
SREBP2_k_P53602	Hela	Huh7	0.871148	1.18804	5.94008e-12	9.19644e-14	1.09237	1.38959e-11	2.07641e-13
SREBP2_k_P53602	Hela	HepG2	0.871148	0.44193	1.02028e-68	2.52394e-34	4.62474	2.06606e-67	3.67662e-33
SREBP2_k_P53602	Huh7	HepG2	1.18804	0.44193	1.14442e-34	7.15717e-34	2.65619	5.66094e-34	5.58777e-33
tau_P53602	Hek	Hela	0.688861	4.3775	1.0648e-49	4.19972e-26	3.07983	8.5184e-49	1.58222e-25
tau_P53602	Hek	Huh7	0.688861	3.44817	6.39514e-23	1.88533e-17	1.71705	2.13611e-22	4.88678e-17
tau_P53602	Hek	HepG2	0.688861	3.10405	2.73024e-18	2.77937e-11	1.4447	7.75962e-18	5.62822e-11
tau_P53602	Hela	Huh7	4.3775	3.44817	0.000401075	0.197554	0.512624	0.000601613	0.232376
tau_P53602	Hela	HepG2	4.3775	3.10405	3.19025e-06	0.00432284	0.681147	5.40552e-06	0.00610283
tau_P53602	Huh7	HepG2	3.44817	3.10405	0.2618	0.0953656	0.159518	0.298624	0.116818
SREBP2_n_P37268	Hek	Hela	1.48986	1.46797	0.772572	0.307095	0.0409383	0.802433	0.350348
SREBP2_n_P37268	Hek	Huh7	1.48986	1.73947	0.000630752	3.35275e-06	0.493788	0.000935302	5.3644e-06
SREBP2_n_P37268	Hek	HepG2	1.48986	3.87634	3.92807e-70	3.79433e-34	4.75509	8.77722e-69	3.67662e-33
SREBP2_n_P37268	Hela	Huh7	1.46797	1.73947	4.81436e-07	7.67464e-09	0.738579	8.3863e-07	1.42091e-08
SREBP2_n_P37268	Hela	HepG2	1.46797	3.87634	7.84696e-105	1.83702e-34	6.62684	6.35604e-103	3.67662e-33
SREBP2_n_P37268	Huh7	HepG2	1.73947	3.87634	1.34444e-109	1.49405e-34	6.72363	2.17799e-107	3.67662e-33
SREBP2_k_P37268	Hek	Hela	3.74549	2.78542	0.00030952	0.00616189	0.521444	0.000469717	0.00858689
SREBP2_k_P37268	Hek	Huh7	3.74549	1.03923	3.2835e-21	5.97478e-34	1.7013	1.03287e-20	4.96395e-33
SREBP2_k_P37268	Hek	HepG2	3.74549	0.618005	3.7459e-25	2.5238e-34	1.97507	1.37917e-24	3.67662e-33
SREBP2_k_P37268	Hela	Huh7	2.78542	1.03923	1.94881e-23	6.94516e-34	1.83964	6.61165e-23	5.55613e-33
SREBP2_k_P37268	Hela	HepG2	2.78542	0.618005	8.426e-30	2.52394e-34	2.30224	3.54548e-29	3.67662e-33
SREBP2_k_P37268	Huh7	HepG2	1.03923	0.618005	4.57918e-51	1.05748e-33	3.56363	4.12126e-50	7.87642e-33
LXR_n_P37268	Hek	Hela	2.12728	3.47409	7.81349e-18	4.66081e-17	1.34217	2.19184e-17	1.18906e-16
LXR_n_P37268	Hek	Huh7	2.12728	2.66141	9.28398e-05	0.000146948	0.565682	0.000143924	0.000221964
LXR_n_P37268	Hek	HepG2	2.12728	1.34736	1.42446e-10	3.82696e-07	0.985248	3.10792e-10	6.44122e-07
LXR_n_P37268	Hela	Huh7	3.47409	2.66141	1.7261e-09	2.54822e-12	0.895919	3.5965e-09	5.39623e-12
LXR_n_P37268	Hela	HepG2	3.47409	1.34736	1.65473e-42	1.82978e-26	2.84651	1.1287e-41	6.9747e-26
LXR_n_P37268	Huh7	HepG2	2.66141	1.34736	1.86747e-28	7.39264e-23	1.9797	7.51627e-28	2.46929e-22
LXR_k_P37268	Hek	Hela	4.32081	9.6182	2.25878e-37	4.8824e-25	2.54437	1.24042e-36	1.77741e-24
LXR_k_P37268	Hek	Huh7	4.32081	3.46147	0.0180831	0.029717	0.337783	0.0238652	0.0386679
LXR_k_P37268	Hek	HepG2	4.32081	2.17736	1.27896e-11	3.20116e-12	1.05893	2.91819e-11	6.71312e-12
LXR_k_P37268	Hela	Huh7	9.6182	3.46147	1.77917e-50	4.62674e-28	3.33633	1.47808e-49	1.94684e-27
LXR_k_P37268	Hela	HepG2	9.6182	2.17736	7.88383e-113	3.46156e-34	7.27588	1.70291e-110	3.67662e-33
LXR_k_P37268	Huh7	HepG2	3.46147	2.17736	1.38519e-06	4.88581e-08	0.721604	2.38091e-06	8.69781e-08
tau_P37268	Hek	Hela	2.06107	1.50723	0.046455	0.34207	0.283408	0.0592575	0.386844
tau_P37268	Hek	Huh7	2.06107	3.69559	3.61856e-08	3.76922e-08	0.812981	6.77695e-08	6.78459e-08
tau_P37268	Hek	HepG2	2.06107	3.376	1.21725e-05	2.44693e-07	0.634731	1.99691e-05	4.18366e-07
tau_P37268	Hela	Huh7	1.50723	3.69559	3.41521e-14	5.49641e-13	1.16078	8.67865e-14	1.19519e-12
tau_P37268	Hela	HepG2	1.50723	3.376	1.44812e-10	1.05466e-11	0.95789	3.1384e-10	2.16273e-11
tau_P37268	Huh7	HepG2	3.69559	3.376	0.262679	0.261981	0.15921	0.298624	0.301534
SREBP2_n_P49327	Hek	Hela	1.16821	1.38863	0.101753	2.71931e-07	0.232541	0.124643	4.62497e-07
SREBP2_n_P49327	Hek	Huh7	1.16821	3.57566	9.75605e-38	2.94046e-21	2.28287	5.44993e-37	8.86241e-21
SREBP2_n_P49327	Hek	HepG2	1.16821	1.85053	1.21865e-08	3.93895e-16	0.858617	2.35727e-08	9.66833e-16
SREBP2_n_P49327	Hela	Huh7	1.38863	3.57566	2.01163e-36	2.80737e-20	2.25093	1.05124e-35	8.19448e-20
SREBP2_n_P49327	Hela	HepG2	1.38863	1.85053	3.93499e-06	9.15801e-15	0.6779	6.64029e-06	2.16584e-14
SREBP2_n_P49327	Huh7	HepG2	3.57566	1.85053	1.48483e-29	9.76097e-20	2.0987	6.12848e-29	2.70304e-19
SREBP2_k_P49327	Hek	Hela	3.41286	6.03718	3.38377e-08	2.79203e-10	0.813304	6.3556e-08	5.48254e-10
SREBP2_k_P49327	Hek	Huh7	3.41286	9.80686	4.49036e-35	9.74854e-23	2.55834	2.25563e-34	3.20663e-22
SREBP2_k_P49327	Hek	HepG2	3.41286	0.872905	4.0212e-11	2.81598e-14	1.04897	8.98529e-11	6.49379e-14
SREBP2_k_P49327	Hela	Huh7	6.03718	9.80686	5.60067e-22	1.77699e-21	1.69106	1.7878e-21	5.40607e-21
SREBP2_k_P49327	Hela	HepG2	6.03718	0.872905	2.49636e-31	3.50443e-34	2.40985	1.10044e-30	3.67662e-33
SREBP2_k_P49327	Huh7	HepG2	9.80686	0.872905	5.59481e-109	1.72261e-34	14.1719	7.25088e-107	3.67662e-33
SREBP1_n_P49327	Hek	Hela	3.19905	1.16699	4.57412e-27	1.16444e-14	2.02137	1.7643e-26	2.74385e-14
SREBP1_n_P49327	Hek	Huh7	3.19905	3.60108	0.0207	0.241286	0.330384	0.0272081	0.280203
SREBP1_n_P49327	Hek	HepG2	3.19905	2.11103	9.60924e-09	9.10015e-09	0.8483	1.8869e-08	1.68003e-08
SREBP1_n_P49327	Hela	Huh7	1.16699	3.60108	1.84864e-44	9.23701e-24	3.15044	1.3164e-43	3.15031e-23
SREBP1_n_P49327	Hela	HepG2	1.16699	2.11103	6.85197e-12	4.64849e-09	1.07882	1.59143e-11	8.75646e-09
SREBP1_n_P49327	Huh7	HepG2	3.60108	2.11103	1.0219e-17	2.82218e-16	1.34103	2.85427e-17	7.06091e-16
SREBP1_k_P49327	Hek	Hela	8.51932	2.75367	6.2615e-39	4.03087e-24	2.47319	3.7569e-38	1.41189e-23
SREBP1_k_P49327	Hek	Huh7	8.51932	9.70745	0.000159718	0.656763	0.549569	0.000244674	0.701124
SREBP1_k_P49327	Hek	HepG2	8.51932	5.14884	4.76243e-13	6.62933e-15	1.09724	1.15583e-12	1.57356e-14
SREBP1_k_P49327	Hela	Huh7	2.75367	9.70745	9.3778e-80	1.14718e-33	4.92386	4.05121e-78	8.35252e-33
SREBP1_k_P49327	Hela	HepG2	2.75367	5.14884	1.12267e-09	9.00965e-06	0.920544	2.36198e-09	1.43446e-05
SREBP1_k_P49327	Huh7	HepG2	9.70745	5.14884	4.08039e-25	1.56465e-22	1.85859	1.49384e-24	5.09494e-22
LXR_n_P49327	Hek	Hela	1.63941	1.3183	0.0250296	0.0809794	0.320815	0.0326341	0.0999518
LXR_n_P49327	Hek	Huh7	1.63941	1.20398	0.00367924	0.962678	0.417434	0.00509433	0.971675
LXR_n_P49327	Hek	HepG2	1.63941	2.28778	3.38762e-05	2.35733e-09	0.604192	5.38034e-05	4.46652e-09
LXR_n_P49327	Hela	Huh7	1.3183	1.20398	0.149168	0.0106824	0.205654	0.17867	0.0145731
LXR_n_P49327	Hela	HepG2	1.3183	2.28778	4.15655e-22	2.03584e-20	1.58001	1.33339e-21	5.99648e-20
LXR_n_P49327	Huh7	HepG2	1.20398	2.28778	5.12775e-23	1.91121e-22	1.59873	1.72165e-22	6.10191e-22
LXR_k_P49327	Hek	Hela	2.02818	2.20741	0.517263	7.0716e-12	0.0918152	0.557715	1.46403e-11
LXR_k_P49327	Hek	Huh7	2.02818	0.833072	7.23575e-06	6.9637e-11	0.667525	1.20534e-05	1.39705e-10
LXR_k_P49327	Hek	HepG2	2.02818	0.556306	6.09613e-08	1.58944e-27	0.828534	1.13514e-07	6.39724e-27
LXR_k_P49327	Hela	Huh7	2.20741	0.833072	6.12423e-21	1.78179e-31	1.64464	1.88976e-20	9.23678e-31
LXR_k_P49327	Hela	HepG2	2.20741	0.556306	4.86884e-26	2.52394e-34	2.03012	1.85589e-25	3.67662e-33
LXR_k_P49327	Huh7	HepG2	0.833072	0.556306	1.54443e-16	8.59363e-24	1.37372	4.16997e-16	2.94639e-23
tau_P49327	Hek	Hela	0.536999	0.851679	0.0133131	0.122918	0.355434	0.0177508	0.14888
tau_P49327	Hek	Huh7	0.536999	0.636586	0.249148	0.246672	0.164591	0.285748	0.285435
tau_P49327	Hek	HepG2	0.536999	2.88248	1.66419e-17	1.78354e-14	1.45176	4.62832e-17	4.12761e-14
tau_P49327	Hela	Huh7	0.851679	0.636586	0.133518	0.669332	0.213301	0.160519	0.71154
tau_P49327	Hela	HepG2	0.851679	2.88248	3.93664e-13	8.55652e-11	1.12515	9.73642e-13	1.70604e-10
tau_P49327	Huh7	HepG2	0.636586	2.88248	3.66048e-16	3.39634e-12	1.32977	9.72126e-16	7.09945e-12
SREBP1_n_Q13085	Hek	Hela	1.26735	0.784085	0.00254424	0.364847	0.434107	0.00359893	0.410453
SREBP1_n_Q13085	Hek	Huh7	1.26735	0.890775	0.0309702	0.931436	0.307812	0.0401373	0.945925
SREBP1_n_Q13085	Hek	HepG2	1.26735	1.44874	0.257268	1.30762e-10	0.160803	0.29402	2.59919e-10
SREBP1_n_Q13085	Hela	Huh7	0.784085	0.890775	0.400315	0.197591	0.119725	0.440415	0.232376
SREBP1_n_Q13085	Hela	HepG2	0.784085	1.44874	3.13112e-09	1.12754e-20	0.877731	6.44117e-09	3.33629e-20
SREBP1_n_Q13085	Huh7	HepG2	0.890775	1.44874	2.54955e-05	5.03493e-20	0.613398	4.09953e-05	1.44364e-19
SREBP1_k_Q13085	Hek	Hela	3.42292	2.47472	0.0633893	0.0542814	0.264249	0.0791451	0.0684326
SREBP1_k_Q13085	Hek	Huh7	3.42292	5.69953	7.55297e-05	9.9577e-07	0.573077	0.000117936	1.64188e-06
SREBP1_k_Q13085	Hek	HepG2	3.42292	0.973427	1.01085e-07	0.986352	0.809737	1.83482e-07	0.989406
SREBP1_k_Q13085	Hela	Huh7	2.47472	5.69953	7.12134e-11	6.73571e-10	0.983313	1.58035e-10	1.30291e-09
SREBP1_k_Q13085	Hela	HepG2	2.47472	0.973427	8.89288e-07	4.04491e-05	0.736964	1.53669e-06	6.25561e-05
SREBP1_k_Q13085	Huh7	HepG2	5.69953	0.973427	1.65973e-22	1.13092e-19	1.7848	5.40455e-22	3.11845e-19
LXR_n_Q13085	Hek	Hela	1.44518	1.37969	0.676305	3.28318e-06	0.0591757	0.711438	5.26609e-06
LXR_n_Q13085	Hek	Huh7	1.44518	1.0569	0.0169039	0.0249133	0.341608	0.0224003	0.0327461
LXR_n_Q13085	Hek	HepG2	1.44518	1.601	0.322521	1.37793e-07	0.140426	0.359714	2.40027e-07
LXR_n_Q13085	Hela	Huh7	1.37969	1.0569	0.00063544	8.05487e-08	0.49278	0.000940104	1.42222e-07
LXR_n_Q13085	Hela	HepG2	1.37969	1.601	0.0111191	0.00987378	0.362466	0.0149485	0.0135269
LXR_n_Q13085	Huh7	HepG2	1.0569	1.601	2.52368e-08	1.20294e-14	0.824429	4.78171e-08	2.81411e-14
LXR_k_Q13085	Hek	Hela	2.39624	0.554446	2.33662e-06	0.820227	0.708816	3.98455e-06	0.846349
LXR_k_Q13085	Hek	Huh7	2.39624	0.689055	1.10285e-05	0.362323	0.652652	1.82308e-05	0.408322
LXR_k_Q13085	Hek	HepG2	2.39624	0.35029	2.12632e-07	0.0806102	0.788616	3.77495e-07	0.0996858
LXR_k_Q13085	Hela	Huh7	0.554446	0.689055	0.00488785	0.00825292	0.405899	0.00673899	0.0113785
LXR_k_Q13085	Hela	HepG2	0.554446	0.35029	3.95409e-13	3.21971e-14	1.13382	9.7424e-13	7.39849e-14
LXR_k_Q13085	Huh7	HepG2	0.689055	0.35029	1.424e-12	3.14469e-19	1.13673	3.40499e-12	8.56201e-19
tau_Q13085	Hek	Hela	0.500063	0.799555	0.00798102	0.487495	0.382935	0.0107744	0.534513
tau_Q13085	Hek	Huh7	0.500063	1.64047	5.54798e-08	1.58496e-06	0.83868	1.03605e-07	2.58053e-06
tau_Q13085	Hek	HepG2	0.500063	3.28009	1.62111e-22	3.54564e-16	1.79694	5.30543e-22	8.83683e-16
tau_Q13085	Hela	Huh7	0.799555	1.64047	0.000231995	6.05728e-05	0.535739	0.000352894	9.27923e-05
tau_Q13085	Hela	HepG2	0.799555	3.28009	1.4095e-18	1.65394e-13	1.43091	4.07749e-18	3.67038e-13
tau_Q13085	Huh7	HepG2	1.64047	3.28009	6.87889e-08	6.27987e-07	0.794909	1.26995e-07	1.04611e-06
SREBP2_n_P10515	Hek	Hela	1.36311	0.673252	8.34979e-07	1.35702e-06	0.730364	1.4467e-06	2.22621e-06
SREBP2_n_P10515	Hek	Huh7	1.36311	3.29901	9.08e-26	1.087e-21	1.7326	3.40106e-25	3.32252e-21
SREBP2_n_P10515	Hek	HepG2	1.36311	0.561183	3.67918e-09	2.1101e-10	0.908364	7.52085e-09	4.16874e-10
SREBP2_n_P10515	Hela	Huh7	0.673252	3.29901	4.89301e-51	1.11046e-32	3.26439	4.22756e-50	6.60161e-32
SREBP2_n_P10515	Hela	HepG2	0.673252	0.561183	0.0645465	0.0419908	0.263441	0.0804348	0.0538813
SREBP2_n_P10515	Huh7	HepG2	3.29901	0.561183	1.45754e-49	2.71e-34	3.7478	1.15181e-48	3.67662e-33
SREBP2_k_P10515	Hek	Hela	7.11502	3.43317	3.25877e-19	8.55571e-12	1.46101	9.64238e-19	1.76564e-11
SREBP2_k_P10515	Hek	Huh7	7.11502	0.500575	3.44401e-38	3.59406e-34	2.95211	2.01056e-37	3.67662e-33
SREBP2_k_P10515	Hek	HepG2	7.11502	2.3459	5.58297e-26	3.54354e-21	1.76619	2.10335e-25	1.06306e-20
SREBP2_k_P10515	Hela	Huh7	3.43317	0.500575	1.30168e-32	3.68753e-34	2.4975	6.11225e-32	3.67662e-33
SREBP2_k_P10515	Hela	HepG2	3.43317	2.3459	8.64563e-05	2.93561e-12	0.567691	0.000134349	6.19634e-12
SREBP2_k_P10515	Huh7	HepG2	0.500575	2.3459	1.28567e-13	3.80145e-34	1.21047	3.19201e-13	3.67662e-33
LXR_n_P10515	Hek	Hela	2.08193	3.28684	8.67906e-08	0.000673634	0.787266	1.58423e-07	0.000983142
LXR_n_P10515	Hek	Huh7	2.08193	1.32338	7.41144e-05	0.903827	0.576689	0.000116005	0.92233
LXR_n_P10515	Hek	HepG2	2.08193	2.41123	0.172093	0.915769	0.193814	0.203497	0.933047
LXR_n_P10515	Hela	Huh7	3.28684	1.32338	1.06737e-24	1.4669e-13	1.72676	3.80031e-24	3.27775e-13
LXR_n_P10515	Hela	HepG2	3.28684	2.41123	0.000108507	0.00049693	0.559218	0.000167012	0.000735185
LXR_n_P10515	Huh7	HepG2	1.32338	2.41123	7.56143e-08	0.155962	0.801978	1.38805e-07	0.186121
LXR_k_P10515	Hek	Hela	8.99393	9.48858	0.0556849	0.988097	0.27237	0.0701742	0.989624
LXR_k_P10515	Hek	Huh7	8.99393	0.523618	1.00229e-64	2.27507e-34	5.68824	1.5841e-63	3.67662e-33
LXR_k_P10515	Hek	HepG2	8.99393	7.73422	0.00228335	0.00205522	0.438411	0.00324476	0.00295951
LXR_k_P10515	Hela	Huh7	9.48858	0.523618	1.60416e-82	2.99416e-34	8.27095	7.99611e-81	3.67662e-33
LXR_k_P10515	Hela	HepG2	9.48858	7.73422	8.98573e-06	0.00258887	0.652956	1.4892e-05	0.00371147
LXR_k_P10515	Huh7	HepG2	0.523618	7.73422	8.27718e-38	2.03497e-33	2.90571	4.66401e-37	1.35381e-32
tau_P10515	Hek	Hela	2.24843	0.626458	8.39279e-11	3.23864e-05	1.00683	1.85615e-10	5.0448e-05
tau_P10515	Hek	Huh7	2.24843	4.70271	1.18813e-18	5.24512e-12	1.43506	3.46806e-18	1.09287e-11
tau_P10515	Hek	HepG2	2.24843	0.537421	4.67778e-12	0.000572603	1.10388	1.10226e-11	0.000841376
tau_P10515	Hela	Huh7	0.626458	4.70271	1.31558e-72	2.72774e-30	4.43794	3.55206e-71	1.2902e-29
tau_P10515	Hela	HepG2	0.626458	0.537421	0.276131	0.172723	0.154586	0.312274	0.20499
tau_P10515	Huh7	HepG2	4.70271	0.537421	7.7682e-67	1.21959e-30	5.16654	1.43823e-65	5.94208e-30
LXR_n_O95573	Hek	Hela	0.513854	0.5	6.14723e-05	0.0019437	0.592057	9.64505e-05	0.00280516
LXR_n_O95573	Hek	Huh7	0.513854	1.03654	8.56896e-24	1.92372e-30	1.89492	2.95355e-23	9.23384e-30
LXR_n_O95573	Hek	HepG2	0.513854	0.662426	2.05198e-09	1.53866e-14	0.929503	4.26181e-09	3.57367e-14
LXR_n_O95573	Hela	Huh7	0.5	1.03654	1.679e-24	3.57169e-33	1.95222	5.91301e-24	2.18345e-32
LXR_n_O95573	Hela	HepG2	0.5	0.662426	8.73255e-11	5.17256e-22	1.02725	1.92472e-10	1.60374e-21
LXR_n_O95573	Huh7	HepG2	1.03654	0.662426	4.76103e-14	3.15898e-15	1.17915	1.19118e-13	7.55358e-15
LXR_k_O95573	Hek	Hela	8.3403	4.622	3.45157e-46	5.3598e-30	2.69159	2.54161e-45	2.44588e-29
LXR_k_O95573	Hek	Huh7	8.3403	0.350291	1.66211e-75	3.59406e-34	7.5707	5.66866e-74	3.67662e-33
LXR_k_O95573	Hek	HepG2	8.3403	0.142072	2.76872e-76	2.42068e-34	7.80093	9.96738e-75	3.67662e-33
LXR_k_O95573	Hela	Huh7	4.622	0.350291	2.5042e-56	3.68837e-34	4.73253	2.6602e-55	3.67662e-33
LXR_k_O95573	Hela	HepG2	4.622	0.142072	5.45961e-58	2.48359e-34	4.98738	6.31755e-57	3.67662e-33
LXR_k_O95573	Huh7	HepG2	0.350291	0.142072	8.11989e-39	4.55226e-29	2.54298	4.78335e-38	1.95355e-28
tau_O95573	Hek	Hela	0.500332	0.538467	0.32052	0.554185	0.141195	0.359057	0.600522
tau_O95573	Hek	Huh7	0.500332	0.525236	0.324723	0.917941	0.141038	0.361137	0.933792
tau_O95573	Hek	HepG2	0.500332	0.533389	0.320781	0.480349	0.141118	0.359057	0.52757
tau_O95573	Hela	Huh7	0.538467	0.525236	0.772713	0.447069	0.0409318	0.802433	0.49437
tau_O95573	Hela	HepG2	0.538467	0.533389	0.920109	0.180374	0.0142026	0.935655	0.213678
tau_O95573	Huh7	HepG2	0.525236	0.533389	0.844822	0.495281	0.027751	0.864841	0.542132
SREBP2_n_Q9UBM7	Hek	Hela	0.593609	0.666276	0.000553474	1.0242e-06	0.496495	0.000826385	1.68446e-06
SREBP2_n_Q9UBM7	Hek	Huh7	0.593609	2.50553	2.22704e-53	4.28071e-34	4.16732	2.25488e-52	3.9069e-33
SREBP2_n_Q9UBM7	Hek	HepG2	0.593609	0.96454	3.99376e-37	1.7797e-28	2.25956	2.13881e-36	7.53753e-28
SREBP2_n_Q9UBM7	Hela	Huh7	0.666276	2.50553	1.29787e-51	3.68816e-34	4.01755	1.2368e-50	3.67662e-33
SREBP2_n_Q9UBM7	Hela	HepG2	0.666276	0.96454	3.0801e-28	2.73254e-22	1.84797	1.23204e-27	8.63749e-22
SREBP2_n_Q9UBM7	Huh7	HepG2	2.50553	0.96454	4.60676e-45	5.97512e-34	3.3223	3.35413e-44	4.96395e-33
SREBP2_k_Q9UBM7	Hek	Hela	8.12202	5.90378	1.37136e-09	1.76631e-09	0.900406	2.86658e-09	3.3763e-09
SREBP2_k_Q9UBM7	Hek	Huh7	8.12202	0.416794	1.93611e-56	2.77834e-34	4.79369	2.091e-55	3.67662e-33
SREBP2_k_Q9UBM7	Hek	HepG2	8.12202	1.19622	1.30714e-52	7.14624e-34	4.30109	1.28337e-51	5.58777e-33
SREBP2_k_Q9UBM7	Hela	Huh7	5.90378	0.416794	8.08656e-38	3.67664e-34	2.92437	4.59657e-37	3.67662e-33
SREBP2_k_Q9UBM7	Hela	HepG2	5.90378	1.19622	1.0894e-32	4.86622e-34	2.50736	5.15276e-32	4.3796e-33
SREBP2_k_Q9UBM7	Huh7	HepG2	0.416794	1.19622	5.95088e-62	3.68837e-34	4.79547	8.20461e-61	3.67662e-33
tau_Q9UBM7	Hek	Hela	1.08049	0.631069	0.00847723	0.244069	0.37744	0.0114205	0.282928
tau_Q9UBM7	Hek	Huh7	1.08049	1.21509	0.54736	0.202585	0.0854954	0.587234	0.237817
tau_Q9UBM7	Hek	HepG2	1.08049	1.65383	0.0215401	0.0302114	0.32781	0.0281979	0.0392325
tau_Q9UBM7	Hela	Huh7	0.631069	1.21509	0.00155758	0.00814014	0.459249	0.00225797	0.011271
tau_Q9UBM7	Hela	HepG2	0.631069	1.65383	3.19493e-06	0.000581314	0.689268	5.40552e-06	0.000852243
tau_Q9UBM7	Huh7	HepG2	1.21509	1.65383	0.0882091	0.304171	0.242741	0.108875	0.347624
SREBP2_n_Q15392	Hek	Hela	0.556899	0.614954	0.00220181	0.0118234	0.440572	0.00313577	0.0159949
SREBP2_n_Q15392	Hek	Huh7	0.556899	1.25698	1.95479e-55	2.76585e-33	3.97654	2.04308e-54	1.75713e-32
SREBP2_n_Q15392	Hek	HepG2	0.556899	1.24451	2.2158e-34	1.18078e-29	2.53523	1.07958e-33	5.20507e-29
SREBP2_n_Q15392	Hela	Huh7	0.614954	1.25698	2.51382e-53	9.32851e-31	3.17645	2.50608e-52	4.6499e-30
SREBP2_n_Q15392	Hela	HepG2	0.614954	1.24451	1.17045e-31	1.50376e-26	2.18037	5.23069e-31	5.80023e-26
SREBP2_n_Q15392	Huh7	HepG2	1.25698	1.24451	0.77784	0.548049	0.0399771	0.806464	0.594867
SREBP2_k_Q15392	Hek	Hela	4.62596	2.23121	1.05144e-30	1.77173e-24	2.0572	4.48247e-30	6.30813e-24
SREBP2_k_Q15392	Hek	Huh7	4.62596	0.422747	1.73138e-50	3.68837e-34	4.10384	1.45705e-49	3.67662e-33
SREBP2_k_Q15392	Hek	HepG2	4.62596	0.295815	1.32268e-51	2.52394e-34	4.24037	1.24217e-50	3.67662e-33
SREBP2_k_Q15392	Hela	Huh7	2.23121	0.422747	1.94431e-41	3.91796e-34	3.20051	1.23521e-40	3.73359e-33
SREBP2_k_Q15392	Hela	HepG2	2.23121	0.295815	7.20427e-44	2.52394e-34	3.43886	5.01975e-43	3.67662e-33
SREBP2_k_Q15392	Huh7	HepG2	0.422747	0.295815	1.33115e-25	1.91156e-22	1.72825	4.92906e-25	6.10191e-22
tau_Q15392	Hek	Hela	2.25437	1.38467	0.00219523	0.0792345	0.439059	0.00313327	0.098172
tau_Q15392	Hek	Huh7	2.25437	1.90542	0.24556	0.497715	0.165085	0.282133	0.543877
tau_Q15392	Hek	HepG2	2.25437	1.92132	0.269079	0.852713	0.156737	0.305364	0.874301
tau_Q15392	Hela	Huh7	1.38467	1.90542	0.0580899	0.286454	0.270485	0.072809	0.328535
tau_Q15392	Hela	HepG2	1.38467	1.92132	0.0517245	0.160582	0.276838	0.0654638	0.191281
tau_Q15392	Huh7	HepG2	1.90542	1.92132	0.956938	0.613027	0.00766482	0.959901	0.658775
atorvastatin_n_Atorvastatin_Lactone	Hek	Hela	0.542062	0.275195	2.55778e-10	1.41207e-24	0.989155	5.50645e-10	5.05538e-24
atorvastatin_n_Atorvastatin_Lactone	Hek	Huh7	0.542062	2.90295	2.03472e-43	2.11424e-29	3.05061	1.40266e-42	9.19482e-29
atorvastatin_n_Atorvastatin_Lactone	Hek	HepG2	0.542062	0.463382	0.0413769	0.000176411	0.292065	0.0531989	0.00026523
atorvastatin_n_Atorvastatin_Lactone	Hela	Huh7	0.275195	2.90295	5.32702e-45	1.46856e-33	3.60886	3.83545e-44	1.01237e-32
atorvastatin_n_Atorvastatin_Lactone	Hela	HepG2	0.275195	0.463382	4.78233e-51	1.50158e-30	2.91173	4.18777e-50	7.26139e-30
atorvastatin_n_Atorvastatin_Lactone	Huh7	HepG2	2.90295	0.463382	2.99346e-42	2.34989e-30	3.35109	1.99976e-41	1.11965e-29
atorvastatin_k_Atorvastatin_Lactone	Hek	Hela	2.41907	2.29481	0.928448	3.65237e-30	0.0127289	0.941524	1.71503e-29
atorvastatin_k_Atorvastatin_Lactone	Hek	Huh7	2.41907	0.497404	0.157519	1.03783e-29	0.200909	0.187979	4.60627e-29
atorvastatin_k_Atorvastatin_Lactone	Hek	HepG2	2.41907	2.69668	0.837908	4.33254e-30	0.0290058	0.859598	1.99113e-29
atorvastatin_k_Atorvastatin_Lactone	Hela	Huh7	2.29481	0.497404	2.11196e-08	5.11775e-23	0.858496	4.02516e-08	1.72724e-22
atorvastatin_k_Atorvastatin_Lactone	Hela	HepG2	2.29481	2.69668	0.203094	5.00428e-09	0.180936	0.2367	9.37219e-09
atorvastatin_k_Atorvastatin_Lactone	Huh7	HepG2	0.497404	2.69668	2.38551e-37	4.0523e-33	2.72059	1.299e-36	2.4541e-32
tau_Atorvastatin_Lactone	Hek	Hela	0.559623	0.50087	0.180651	0.000317172	0.190673	0.212453	0.000473566
tau_Atorvastatin_Lactone	Hek	Huh7	0.559623	0.500043	0.17464	0.00229041	0.192871	0.205757	0.00329088
tau_Atorvastatin_Lactone	Hek	HepG2	0.559623	0.536057	0.675709	0.0163154	0.0592515	0.711438	0.0217988
tau_Atorvastatin_Lactone	Hela	Huh7	0.50087	0.500043	0.00346173	0.224956	0.42229	0.00481374	0.262651
tau_Atorvastatin_Lactone	Hela	HepG2	0.50087	0.536057	0.324912	0.192716	0.139913	0.361137	0.227883
tau_Atorvastatin_Lactone	Huh7	HepG2	0.500043	0.536057	0.313715	0.942217	0.142843	0.352929	0.953995
atorvastatin_n_hydroxy_atorvastatin	Hek	Hela	0.95101	0.700613	0.0617018	0.0192433	0.265913	0.0771868	0.025605
atorvastatin_n_hydroxy_atorvastatin	Hek	Huh7	0.95101	1.06394	0.412341	0.000133679	0.116338	0.45211	0.000202867
atorvastatin_n_hydroxy_atorvastatin	Hek	HepG2	0.95101	0.474017	3.17939e-05	0.0410833	0.615915	5.06202e-05	0.0529264
atorvastatin_n_hydroxy_atorvastatin	Hela	Huh7	0.700613	1.06394	0.00164485	3.51465e-07	0.4528	0.00237916	5.93097e-07
atorvastatin_n_hydroxy_atorvastatin	Hela	HepG2	0.700613	0.474017	0.00440223	0.850766	0.41171	0.00608239	0.873687
atorvastatin_n_hydroxy_atorvastatin	Huh7	HepG2	1.06394	0.474017	3.55371e-10	1.57281e-12	0.989491	7.57502e-10	3.36363e-12
atorvastatin_k_hydroxy_atorvastatin	Hek	Hela	1.9378	14.1563	1.81064e-07	2.10972e-06	0.79299	3.22334e-07	3.41775e-06
atorvastatin_k_hydroxy_atorvastatin	Hek	Huh7	1.9378	0.742557	2.84626e-08	3.01918e-12	0.839947	5.3772e-08	6.35204e-12
atorvastatin_k_hydroxy_atorvastatin	Hek	HepG2	1.9378	1.72394	0.464554	0.130417	0.103636	0.50424	0.156791
atorvastatin_k_hydroxy_atorvastatin	Hela	Huh7	14.1563	0.742557	1.44376e-08	7.69211e-18	0.871438	2.78439e-08	2.0018e-17
atorvastatin_k_hydroxy_atorvastatin	Hela	HepG2	14.1563	1.72394	1.19903e-07	1.37887e-08	0.805903	2.15826e-07	2.50985e-08
atorvastatin_k_hydroxy_atorvastatin	Huh7	HepG2	0.742557	1.72394	3.45249e-05	2.70657e-11	0.60888	5.46996e-05	5.49798e-11
tau_hydroxy_atorvastatin	Hek	Hela	0.591748	0.624984	0.712961	0.345701	0.0521065	0.746363	0.390269
tau_hydroxy_atorvastatin	Hek	Huh7	0.591748	0.542283	0.473872	0.310959	0.101615	0.513493	0.354133
tau_hydroxy_atorvastatin	Hek	HepG2	0.591748	0.553852	0.587764	0.712051	0.0767932	0.627294	0.747827
tau_hydroxy_atorvastatin	Hela	Huh7	0.624984	0.542283	0.322042	0.0421408	0.140485	0.359714	0.0539669
tau_hydroxy_atorvastatin	Hela	HepG2	0.624984	0.553852	0.398177	0.545168	0.119799	0.438808	0.592733
tau_hydroxy_atorvastatin	Huh7	HepG2	0.542283	0.553852	0.848636	0.213693	0.0270901	0.867376	0.250404
GW3965_n_hydroxy_GW3965	Hek	Hela	0.257019	0.100118	3.93616e-36	6.79099e-35	2.79402	2.02431e-35	3.67662e-33
GW3965_n_hydroxy_GW3965	Hek	Huh7	0.257019	0.727333	1.88616e-11	4.74515e-29	1.07688	4.28853e-11	2.02293e-28
GW3965_n_hydroxy_GW3965	Hek	HepG2	0.257019	1.08815	1.81626e-18	1.34525e-33	1.5227	5.20767e-18	9.47521e-33
GW3965_n_hydroxy_GW3965	Hela	Huh7	0.100118	0.727333	5.3536e-17	9.49252e-35	1.44822	1.45762e-16	3.67662e-33
GW3965_n_hydroxy_GW3965	Hela	HepG2	0.100118	1.08815	7.39915e-23	6.58609e-35	1.81981	2.4588e-22	3.67662e-33
GW3965_n_hydroxy_GW3965	Huh7	HepG2	0.727333	1.08815	0.000323987	1.10179e-12	0.518725	0.00048938	2.37197e-12
GW3965_k_hydroxy_GW3965	Hek	Hela	22.9552	27.3551	0.294851	5.50621e-08	0.148573	0.332863	9.74869e-08
GW3965_k_hydroxy_GW3965	Hek	Huh7	22.9552	1.29472	1.13299e-08	4.66673e-32	0.867872	2.19814e-08	2.49921e-31
GW3965_k_hydroxy_GW3965	Hek	HepG2	22.9552	0.651843	2.25361e-09	3.08372e-33	0.928009	4.65077e-09	1.93396e-32
GW3965_k_hydroxy_GW3965	Hela	Huh7	27.3551	1.29472	3.60273e-17	1.36086e-32	1.37428	9.93433e-17	8.01669e-32
GW3965_k_hydroxy_GW3965	Hela	HepG2	27.3551	0.651843	2.59364e-18	2.50755e-33	1.50307	7.40387e-18	1.6088e-32
GW3965_k_hydroxy_GW3965	Huh7	HepG2	1.29472	0.651843	0.556346	0.00463788	0.0839306	0.595888	0.00650508
tau_hydroxy_GW3965	Hek	Hela	0.624154	0.502287	0.0887289	0.0609146	0.243111	0.109309	0.0761422
tau_hydroxy_GW3965	Hek	Huh7	0.624154	0.575775	0.56933	0.019648	0.0806704	0.608789	0.02609
tau_hydroxy_GW3965	Hek	HepG2	0.624154	0.500066	0.0831154	0.669814	0.24757	0.103178	0.71154
tau_hydroxy_GW3965	Hela	Huh7	0.502287	0.575775	0.11845	0.797071	0.224446	0.1432	0.823768
tau_hydroxy_GW3965	Hela	HepG2	0.502287	0.500066	0.0432526	0.0155455	0.289562	0.0553906	0.020813
tau_hydroxy_GW3965	Huh7	HepG2	0.575775	0.500066	0.107769	0.00641266	0.231293	0.131763	0.00891718
