# Supplementary material for: Systems Pharmacology Dissection of Cholesterol Regulation Reveals Determinants of Large Pharmacodynamic Variability between Cell Lines
Source: Cell Syst. 2017 Dec 27;5(6):604–619.e7. doi: 10.1016/j.cels.2017.11.002 (PMC5747350; doi:10.1016/j.cels.2017.11.002)
Supplement: Data S1. Modeling Scripts, Related to Figure 6 — Zipped file containing the scripts and code used for modeling and to produce the figures related to modeling. [file mmc8.zip]

Archive with 1,234 entries (1,229 files):
- CNOR_CholReg/1_input_data/
- CNOR_CholReg/1_input_data/network.txt
- CNOR_CholReg/1_input_data/pert_HEK_drugs_metab.csv
- CNOR_CholReg/1_input_data/pert_HEK_drugs_prot.csv
- CNOR_CholReg/1_input_data/pert_HEK_siRNA_prot.csv
- CNOR_CholReg/1_input_data/pert_Hela_drugs_metab.csv
- CNOR_CholReg/1_input_data/pert_Hela_drugs_prot.csv
- CNOR_CholReg/1_input_data/pert_Hela_siRNA_prot.csv
- CNOR_CholReg/1_input_data/pert_HepG2_drugs_metab.csv
- CNOR_CholReg/1_input_data/pert_HepG2_drugs_prot.csv
- CNOR_CholReg/1_input_data/pert_HepG2_siRNA_prot.csv
- CNOR_CholReg/1_input_data/pert_Huh7_drugs_metab.csv
- CNOR_CholReg/1_input_data/pert_Huh7_drugs_prot.csv
- CNOR_CholReg/1_input_data/pert_Huh7_siRNA_prot.csv
- CNOR_CholReg/2_cluster_files/
- CNOR_CholReg/2_cluster_files/launch_opt_bootstrap.sh
- CNOR_CholReg/2_cluster_files/Rscripts/
- CNOR_CholReg/2_cluster_files/Rscripts/run_clust_opt_pert_bootstrap_Hek.R
- CNOR_CholReg/2_cluster_files/Rscripts/run_clust_opt_pert_bootstrap_Hela.R
- CNOR_CholReg/2_cluster_files/Rscripts/run_clust_opt_pert_bootstrap_HepG2.R
- CNOR_CholReg/2_cluster_files/Rscripts/run_clust_opt_pert_bootstrap_Huh7.R
- CNOR_CholReg/2_cluster_files/Rscripts/run_opt_pert_functions.R
- CNOR_CholReg/2_cluster_files/run_peter_pert_bootstrap_Hek.sh
- CNOR_CholReg/2_cluster_files/run_peter_pert_bootstrap_Hela.sh
- CNOR_CholReg/2_cluster_files/run_peter_pert_bootstrap_HepG2.sh
- CNOR_CholReg/2_cluster_files/run_peter_pert_bootstrap_Huh7.sh
- CNOR_CholReg/3_results/
- CNOR_CholReg/3_results/opt_HEK_755268561
- CNOR_CholReg/3_results/opt_HEK_755269570
- CNOR_CholReg/3_results/opt_HEK_755271565
- CNOR_CholReg/3_results/opt_HEK_755272177
- CNOR_CholReg/3_results/opt_HEK_755273296
- CNOR_CholReg/3_results/opt_HEK_755273920
- CNOR_CholReg/3_results/opt_HEK_755273928
- CNOR_CholReg/3_results/opt_HEK_755278587
- CNOR_CholReg/3_results/opt_HEK_755279332
- CNOR_CholReg/3_results/opt_HEK_755279595
- CNOR_CholReg/3_results/opt_HEK_755280110
- CNOR_CholReg/3_results/opt_HEK_755280114
- CNOR_CholReg/3_results/opt_HEK_755283878
- CNOR_CholReg/3_results/opt_HEK_755288108
- CNOR_CholReg/3_results/opt_HEK_755288999
- CNOR_CholReg/3_results/opt_HEK_755293512
- CNOR_CholReg/3_results/opt_HEK_755294073
- CNOR_CholReg/3_results/opt_HEK_755294078
- CNOR_CholReg/3_results/opt_HEK_755295060
- CNOR_CholReg/3_results/opt_HEK_755295491
- CNOR_CholReg/3_results/opt_HEK_755296683
- CNOR_CholReg/3_results/opt_HEK_755298550
- CNOR_CholReg/3_results/opt_HEK_755300993
- CNOR_CholReg/3_results/opt_HEK_755303175
- CNOR_CholReg/3_results/opt_HEK_755303631
- CNOR_CholReg/3_results/opt_HEK_755303753
- CNOR_CholReg/3_results/opt_HEK_755304707
- CNOR_CholReg/3_results/opt_HEK_755306543
- CNOR_CholReg/3_results/opt_HEK_755308088
- CNOR_CholReg/3_results/opt_HEK_755308286
- CNOR_CholReg/3_results/opt_HEK_755314172
- CNOR_CholReg/3_results/opt_HEK_755314931
- CNOR_CholReg/3_results/opt_HEK_755315204
- CNOR_CholReg/3_results/opt_HEK_755315271
- CNOR_CholReg/3_results/opt_HEK_755315503
- CNOR_CholReg/3_results/opt_HEK_755315645
- CNOR_CholReg/3_results/opt_HEK_755316896
- CNOR_CholReg/3_results/opt_HEK_755319176
- CNOR_CholReg/3_results/opt_HEK_755319640
- CNOR_CholReg/3_results/opt_HEK_755320295
- CNOR_CholReg/3_results/opt_HEK_755320562
- CNOR_CholReg/3_results/opt_HEK_755324701
- CNOR_CholReg/3_results/opt_HEK_755325777
- CNOR_CholReg/3_results/opt_HEK_755326018
- CNOR_CholReg/3_results/opt_HEK_755327297
- CNOR_CholReg/3_results/opt_HEK_755330944
- CNOR_CholReg/3_results/opt_HEK_755331268
- CNOR_CholReg/3_results/opt_HEK_755331971
- CNOR_CholReg/3_results/opt_HEK_755351258
- CNOR_CholReg/3_results/opt_HEK_755351346
- CNOR_CholReg/3_results/opt_HEK_755353190
- CNOR_CholReg/3_results/opt_HEK_755359401
- CNOR_CholReg/3_results/opt_HEK_755363702
- CNOR_CholReg/3_results/opt_HEK_755363851
- CNOR_CholReg/3_results/opt_HEK_755374816
- CNOR_CholReg/3_results/opt_HEK_755382856
- CNOR_CholReg/3_results/opt_HEK_755389718
- CNOR_CholReg/3_results/opt_HEK_755391194
- CNOR_CholReg/3_results/opt_HEK_755393455
- CNOR_CholReg/3_results/opt_HEK_755396534
- CNOR_CholReg/3_results/opt_HEK_755397663
- CNOR_CholReg/3_results/opt_HEK_755401495
- CNOR_CholReg/3_results/opt_HEK_755404812
- CNOR_CholReg/3_results/opt_HEK_755405504
- CNOR_CholReg/3_results/opt_HEK_755406054
- CNOR_CholReg/3_results/opt_HEK_755415171
- CNOR_CholReg/3_results/opt_HEK_755420084
- CNOR_CholReg/3_results/opt_HEK_755423412
- CNOR_CholReg/3_results/opt_HEK_755424119
- CNOR_CholReg/3_results/opt_HEK_755424214
- CNOR_CholReg/3_results/opt_HEK_755424228
- CNOR_CholReg/3_results/opt_HEK_755424601
- CNOR_CholReg/3_results/opt_HEK_755424924
- CNOR_CholReg/3_results/opt_HEK_755425896
- CNOR_CholReg/3_results/opt_HEK_755426856
- CNOR_CholReg/3_results/opt_HEK_755429258
- CNOR_CholReg/3_results/opt_HEK_755436694
- CNOR_CholReg/3_results/opt_HEK_755437265
- CNOR_CholReg/3_results/opt_HEK_755440726
- CNOR_CholReg/3_results/opt_HEK_755442356
- CNOR_CholReg/3_results/opt_HEK_755443613
- CNOR_CholReg/3_results/opt_HEK_755445293
- CNOR_CholReg/3_results/opt_HEK_755446125
- CNOR_CholReg/3_results/opt_HEK_755449659
- CNOR_CholReg/3_results/opt_HEK_755449740
- CNOR_CholReg/3_results/opt_HEK_755449963
- CNOR_CholReg/3_results/opt_HEK_755450478
- CNOR_CholReg/3_results/opt_HEK_755452020
- CNOR_CholReg/3_results/opt_HEK_755457814
- CNOR_CholReg/3_results/opt_HEK_755462777
- CNOR_CholReg/3_results/opt_HEK_755463707
- CNOR_CholReg/3_results/opt_HEK_755463940
- CNOR_CholReg/3_results/opt_HEK_755472775
- CNOR_CholReg/3_results/opt_HEK_755475048
- CNOR_CholReg/3_results/opt_HEK_755482437
- CNOR_CholReg/3_results/opt_HEK_755484747
- CNOR_CholReg/3_results/opt_HEK_755503021
- CNOR_CholReg/3_results/opt_HEK_755529982
- CNOR_CholReg/3_results/opt_HEK_755543625
- CNOR_CholReg/3_results/opt_HEK_755567406
- CNOR_CholReg/3_results/opt_Hela_755264345
- CNOR_CholReg/3_results/opt_Hela_755268743
- CNOR_CholReg/3_results/opt_Hela_755271071
- CNOR_CholReg/3_results/opt_Hela_755271661
- CNOR_CholReg/3_results/opt_Hela_755272059
- CNOR_CholReg/3_results/opt_Hela_755272550
- CNOR_CholReg/3_results/opt_Hela_755272614
- CNOR_CholReg/3_results/opt_Hela_755272828
- CNOR_CholReg/3_results/opt_Hela_755275063
- CNOR_CholReg/3_results/opt_Hela_755282480
- CNOR_CholReg/3_results/opt_Hela_755282846
- CNOR_CholReg/3_results/opt_Hela_755283760
- CNOR_CholReg/3_results/opt_Hela_755284752
- CNOR_CholReg/3_results/opt_Hela_755284763
- CNOR_CholReg/3_results/opt_Hela_755287135
- CNOR_CholReg/3_results/opt_Hela_755289637
- CNOR_CholReg/3_results/opt_Hela_755290017
- CNOR_CholReg/3_results/opt_Hela_755292372
- CNOR_CholReg/3_results/opt_Hela_755292387
- CNOR_CholReg/3_results/opt_Hela_755292622
- CNOR_CholReg/3_results/opt_Hela_755293190
- CNOR_CholReg/3_results/opt_Hela_755293229
- CNOR_CholReg/3_results/opt_Hela_755293407
- CNOR_CholReg/3_results/opt_Hela_755293908
- CNOR_CholReg/3_results/opt_Hela_755298372
- CNOR_CholReg/3_results/opt_Hela_755298632
- CNOR_CholReg/3_results/opt_Hela_755301017
- CNOR_CholReg/3_results/opt_Hela_755301876
- CNOR_CholReg/3_results/opt_Hela_755302419
- CNOR_CholReg/3_results/opt_Hela_755302633
- CNOR_CholReg/3_results/opt_Hela_755302891
- CNOR_CholReg/3_results/opt_Hela_755305102
- CNOR_CholReg/3_results/opt_Hela_755306600
- CNOR_CholReg/3_results/opt_Hela_755307175
- CNOR_CholReg/3_results/opt_Hela_755308754
- CNOR_CholReg/3_results/opt_Hela_755309668
- CNOR_CholReg/3_results/opt_Hela_755311460
- CNOR_CholReg/3_results/opt_Hela_755312034
- CNOR_CholReg/3_results/opt_Hela_755312417
- CNOR_CholReg/3_results/opt_Hela_755312427
- CNOR_CholReg/3_results/opt_Hela_755312807
- CNOR_CholReg/3_results/opt_Hela_755317062
- CNOR_CholReg/3_results/opt_Hela_755317154
- CNOR_CholReg/3_results/opt_Hela_755318657
- CNOR_CholReg/3_results/opt_Hela_755319442
- CNOR_CholReg/3_results/opt_Hela_755319996
- CNOR_CholReg/3_results/opt_Hela_755321400
- CNOR_CholReg/3_results/opt_Hela_755322248
- CNOR_CholReg/3_results/opt_Hela_755322309
- CNOR_CholReg/3_results/opt_Hela_755324542
- CNOR_CholReg/3_results/opt_Hela_755325586
- CNOR_CholReg/3_results/opt_Hela_755325690
- CNOR_CholReg/3_results/opt_Hela_755326256
- CNOR_CholReg/3_results/opt_Hela_755326579
- CNOR_CholReg/3_results/opt_Hela_755338230
- CNOR_CholReg/3_results/opt_Hela_755342374
- CNOR_CholReg/3_results/opt_Hela_755351092
- CNOR_CholReg/3_results/opt_Hela_755351144
- CNOR_CholReg/3_results/opt_Hela_755354188
- CNOR_CholReg/3_results/opt_Hela_755355796
- CNOR_CholReg/3_results/opt_Hela_755363394
- CNOR_CholReg/3_results/opt_Hela_755363420
- CNOR_CholReg/3_results/opt_Hela_755367294
- CNOR_CholReg/3_results/opt_Hela_755376266
- CNOR_CholReg/3_results/opt_Hela_755386649
- CNOR_CholReg/3_results/opt_Hela_755389182
- CNOR_CholReg/3_results/opt_Hela_755395145
- CNOR_CholReg/3_results/opt_Hela_755400434
- CNOR_CholReg/3_results/opt_Hela_755400825
- CNOR_CholReg/3_results/opt_Hela_755403520
- CNOR_CholReg/3_results/opt_Hela_755404723
- CNOR_CholReg/3_results/opt_Hela_755406695
- CNOR_CholReg/3_results/opt_Hela_755409528
- CNOR_CholReg/3_results/opt_Hela_755410507
- CNOR_CholReg/3_results/opt_Hela_755412747
- CNOR_CholReg/3_results/opt_Hela_755418987
- CNOR_CholReg/3_results/opt_Hela_755428667
- CNOR_CholReg/3_results/opt_Hela_755429842
- CNOR_CholReg/3_results/opt_Hela_755432263
- CNOR_CholReg/3_results/opt_Hela_755433245
- CNOR_CholReg/3_results/opt_Hela_755433707
- CNOR_CholReg/3_results/opt_Hela_755433834
- CNOR_CholReg/3_results/opt_Hela_755438415
- CNOR_CholReg/3_results/opt_Hela_755439081
- CNOR_CholReg/3_results/opt_Hela_755440576
- CNOR_CholReg/3_results/opt_Hela_755440928
- CNOR_CholReg/3_results/opt_Hela_755443602
- CNOR_CholReg/3_results/opt_Hela_755445577
- CNOR_CholReg/3_results/opt_Hela_755445734
- CNOR_CholReg/3_results/opt_Hela_755450018
- CNOR_CholReg/3_results/opt_Hela_755450373
- CNOR_CholReg/3_results/opt_Hela_755452938
- CNOR_CholReg/3_results/opt_Hela_755463552
- CNOR_CholReg/3_results/opt_Hela_755466936
- CNOR_CholReg/3_results/opt_Hela_755472817
- CNOR_CholReg/3_results/opt_Hela_755476077
- CNOR_CholReg/3_results/opt_Hela_755484428
- CNOR_CholReg/3_results/opt_Hela_755528345
- CNOR_CholReg/3_results/opt_Hela_755551120
- CNOR_CholReg/3_results/opt_Hela_755573524
- CNOR_CholReg/3_results/opt_HepG2_755266285
- CNOR_CholReg/3_results/opt_HepG2_755267339
- CNOR_CholReg/3_results/opt_HepG2_755268629
- CNOR_CholReg/3_results/opt_HepG2_755270374
- CNOR_CholReg/3_results/opt_HepG2_755270615
- CNOR_CholReg/3_results/opt_HepG2_755272014
- CNOR_CholReg/3_results/opt_HepG2_755279763
- CNOR_CholReg/3_results/opt_HepG2_755280374
- CNOR_CholReg/3_results/opt_HepG2_755280542
- CNOR_CholReg/3_results/opt_HepG2_755284104
- CNOR_CholReg/3_results/opt_HepG2_755285704
- CNOR_CholReg/3_results/opt_HepG2_755286521
- CNOR_CholReg/3_results/opt_HepG2_755286871
- CNOR_CholReg/3_results/opt_HepG2_755290779
- CNOR_CholReg/3_results/opt_HepG2_755291155
- CNOR_CholReg/3_results/opt_HepG2_755293070
- CNOR_CholReg/3_results/opt_HepG2_755293426
- CNOR_CholReg/3_results/opt_HepG2_755293449
- CNOR_CholReg/3_results/opt_HepG2_755295119
- CNOR_CholReg/3_results/opt_HepG2_755295643
- CNOR_CholReg/3_results/opt_HepG2_755297658
- CNOR_CholReg/3_results/opt_HepG2_755298755
- CNOR_CholReg/3_results/opt_HepG2_755300302
- CNOR_CholReg/3_results/opt_HepG2_755300864
- CNOR_CholReg/3_results/opt_HepG2_755301003
- CNOR_CholReg/3_results/opt_HepG2_755301954
- CNOR_CholReg/3_results/opt_HepG2_755302498
- CNOR_CholReg/3_results/opt_HepG2_755303987
- CNOR_CholReg/3_results/opt_HepG2_755305580
- CNOR_CholReg/3_results/opt_HepG2_755307202
- CNOR_CholReg/3_results/opt_HepG2_755309183
- CNOR_CholReg/3_results/opt_HepG2_755309254
- CNOR_CholReg/3_results/opt_HepG2_755309934
- CNOR_CholReg/3_results/opt_HepG2_755312144
- CNOR_CholReg/3_results/opt_HepG2_755314407
- CNOR_CholReg/3_results/opt_HepG2_755317379
- CNOR_CholReg/3_results/opt_HepG2_755317991
- CNOR_CholReg/3_results/opt_HepG2_755318117
- CNOR_CholReg/3_results/opt_HepG2_755318871
- CNOR_CholReg/3_results/opt_HepG2_755320841
- CNOR_CholReg/3_results/opt_HepG2_755321162
- CNOR_CholReg/3_results/opt_HepG2_755321848
- CNOR_CholReg/3_results/opt_HepG2_755322358
- CNOR_CholReg/3_results/opt_HepG2_755323040
- CNOR_CholReg/3_results/opt_HepG2_755323596
- CNOR_CholReg/3_results/opt_HepG2_755324347
- CNOR_CholReg/3_results/opt_HepG2_755327039
- CNOR_CholReg/3_results/opt_HepG2_755327389
- CNOR_CholReg/3_results/opt_HepG2_755328289
- CNOR_CholReg/3_results/opt_HepG2_755328452
- CNOR_CholReg/3_results/opt_HepG2_755328834
- CNOR_CholReg/3_results/opt_HepG2_755330379
- CNOR_CholReg/3_results/opt_HepG2_755331007
- CNOR_CholReg/3_results/opt_HepG2_755345843
- CNOR_CholReg/3_results/opt_HepG2_755352035
- CNOR_CholReg/3_results/opt_HepG2_755354452
- CNOR_CholReg/3_results/opt_HepG2_755360364
- CNOR_CholReg/3_results/opt_HepG2_755366484
- CNOR_CholReg/3_results/opt_HepG2_755367329
- CNOR_CholReg/3_results/opt_HepG2_755373692
- CNOR_CholReg/3_results/opt_HepG2_755374569
- CNOR_CholReg/3_results/opt_HepG2_755387207
- CNOR_CholReg/3_results/opt_HepG2_755388510
- CNOR_CholReg/3_results/opt_HepG2_755394595
- CNOR_CholReg/3_results/opt_HepG2_755401511
- CNOR_CholReg/3_results/opt_HepG2_755406006
- CNOR_CholReg/3_results/opt_HepG2_755406232
- CNOR_CholReg/3_results/opt_HepG2_755406618
- CNOR_CholReg/3_results/opt_HepG2_755406977
- CNOR_CholReg/3_results/opt_HepG2_755408510
- CNOR_CholReg/3_results/opt_HepG2_755409577
- CNOR_CholReg/3_results/opt_HepG2_755413749
- CNOR_CholReg/3_results/opt_HepG2_755414528
[truncated: 934 more entries]
