# Supplementary material for: Systems Pharmacology Dissection of Cholesterol Regulation Reveals Determinants of Large Pharmacodynamic Variability between Cell Lines
Source: Cell Syst. 2017 Dec 27;5(6):604–619.e7. doi: 10.1016/j.cels.2017.11.002 (PMC5747350; doi:10.1016/j.cels.2017.11.002)
Supplement: Data S1. Modeling Scripts, Related to Figure 6 — Zipped file containing the scripts and code used for modeling and to produce the figures related to modeling. [file mmc8.zip › CNOR_CholReg/1_input_data/pert_HEK_drugs_metab.csv]

TR:mock:CellLine	TR:Input05	TR:statin_1uM	TR:statin_2uM	TR:statin_5uM	TR:statin_10uM	TR:LDPS	TR:05HC	TR:1HC	TR:02T09	TR:1T09	TR:02GW	TR:1GW	DA:ALL	DV:atorvastatin	DV:T090137	DV:GW3965	DV:HMG_CoA	DV:Mevalonate	DV:Acetyl_CoA	DV:Acetoacetyl_CoA	DV:hydroxy_atorvastatin	DV:Atorvastatin_Lactone	DV:hydroxy_GW3965
1	0.5	0	0	0	0	0	0	0	0	0	1	0	48	0.000845013490022316	0.000479270676410685	0.229356964158768	0.215158674998571	0.621123046062713	0.475062977137895	0.63548811843345	0.0277396798433071	0.0892221393467051	0.117826104261406
1	0.5	0	0	0	0	0	0	0	0	0	1	0	48	0.00120207536698776	0.000910668041548591	0.200406062245831	0.189907041816896	0.678964312405177	0.551934379744399	0.641671075007895	0.0472408269602307	0.0838644660727449	0.0731972611194232
1	0.5	0	0	0	0	0	0	0	0	0	1	0	48	0.00327975492234026	0.000554494508812814	0.147797420650507	0.214892886188197	0.540197455418413	0.560113791087138	0.579459239346351	0.0933237896255279	0.20867854443084	0.13418887422108
1	0.5	0	0	0	0	0	0	0	0	0	1	0	48	NA	NA	NA	NA	NA	NA	NA	NA	NA	NA
1	0.5	0	0	0	0	0	0	0	1	0	0	0	48	0.00608020751042828	0.467659204161446	0.00065190498886057	0.191992283260524	0.674728218990425	0.534326506848256	0.72393762076039	0.0408646805232619	0.155780784497079	0.0772669536519949
1	0.5	0	0	0	0	0	0	0	1	0	0	0	48	0.000823553509995523	0.362072954877384	0.000486586579481629	0.203888102442094	0.633181436711318	0.504014426711082	0.665685350574314	0.0266801009699972	0.0644648002306089	0.0503299912084091
1	0.5	0	0	0	0	0	0	0	1	0	0	0	48	0.0017697504587552	0.377478778945898	0.00028462790111797	0.266735575918467	0.554954608693385	0.572030208442157	0.665847034429392	0.104095023844345	0.22099106101475	0.0800512856767212
1	0.5	0	0	0	0	0	1	0	0	0	0	0	48	0.00106963291842242	0.000446059062623335	0.000571818887349422	0.189491980306766	0.672753246505289	0.563854190773799	0.665156477177787	0.0643085052465436	0.128648820405115	0.108249499000701
1	0.5	0	0	0	0	0	1	0	0	0	0	0	48	0.00117428903065215	0.000676477528813028	0.000271041627074266	0.229329803581604	0.670965319636612	0.621580942130453	0.661862565885685	0.0416165643614579	0.0884211782693224	0.104299467112774
1	0.5	0	0	0	0	0	1	0	0	0	0	0	48	0.00178666279239542	0.000364685172060979	0.00046541655042164	0.215514307943489	0.564451953036348	0.737065589092505	0.451602101207008	0.100882543342527	0.237517952534518	0.110573329345467
1	0.5	0	0	0	0	0	1	0	0	0	0	0	48	NA	NA	NA	NA	NA	NA	NA	NA	NA	NA
1	0.5	0	0	0	1	0	0	0	0	0	0	0	48	NA	NA	NA	NA	NA	NA	NA	NA	NA	NA
1	0.5	0	0	0	1	0	0	0	0	0	0	0	48	NA	NA	NA	NA	NA	NA	NA	NA	NA	NA
1	0.5	0	0	0	1	0	0	0	0	0	0	0	48	NA	NA	NA	NA	NA	NA	NA	NA	NA	NA
1	0.5	0	0	0	0	0	0	0	0	0	0	1	48	0.00088881664907069	0.000641742072312037	0.953358820987165	0.154006914833068	0.628865942196958	0.481291286956385	0.696400902338688	0.0604606081698679	0.100516373447249	0.418749666186446
1	0.5	0	0	0	0	0	0	0	0	0	0	1	48	0.000444921742690542	0.000698419617227645	1	0.207559506960835	0.603073341467425	0.550475972465075	0.709348434866595	0.0276169275301347	0.0383822675301424	0.463837427928532
1	0.5	0	0	0	0	0	0	0	0	0	0	1	48	0.00159745828840787	0.000330117218752946	0.822952576983078	0.262731875447813	0.55145033097715	0.570781579617537	0.612857580397411	0.0665634702408247	0.191754221534142	0.353872528153453
1	0.5	0	0	0	0	0	0	0	0	0	0	1	48	NA	NA	NA	NA	NA	NA	NA	NA	NA	NA
1	0.5	0	0	0	0	0	0	1	0	0	0	0	48	0.00133365876806343	0.000677341652422861	0.00058859428002715	0.159950598273274	0.678072619637232	0.581122500712648	0.805094485336708	0.0648652969763225	0.130842534759658	0.15637245054639
1	0.5	0	0	0	0	0	0	1	0	0	0	0	48	0.000933614227059292	0.000662650751095787	0.000238167996030977	0.165123837337431	0.6582359353499	0.692066685735072	0.660229582718621	0.0663185844029985	0.0802703055954045	0.137088182310699
1	0.5	0	0	0	0	0	0	1	0	0	0	0	48	0.00359890351000923	0.000328805308481811	0.000815173877429658	0.163626943764495	0.534579778547258	0.622310874899427	0.262518195707895	0.137822761575833	0.358035719140259	0.390714098936292
1	0.5	0	0	0	0	0	0	1	0	0	0	0	48	NA	NA	NA	NA	NA	NA	NA	NA	NA	NA
1	0.5	0	0	0	0	0	0	0	0	1	0	0	48	0.00101001389134858	0.961999593653568	0.0013465233021365	0.190440302662901	0.624886995729819	0.433024448898298	0.599808611978639	0.0318044655544748	0.105060358507	0.0794877344222267
1	0.5	0	0	0	0	0	0	0	0	1	0	0	48	0.000987266358522702	0.999388405016526	0.000365965716555731	0.150271521972062	0.631039295089559	0.51237575716692	0.4870895743459	0.0139796682552386	0.071277258659465	0.118806728877405
1	0.5	0	0	0	0	0	0	0	0	1	0	0	48	0.00124585810563678	0.980822855445748	0.000146276759803025	0.261508391258532	0.512199077108148	0.514856359945545	0.506691649540413	0.0727267681221769	0.246304251718226	0.0653652024133934
1	0.5	0	1	0	0	0	0	0	0	0	0	0	48	0.299387138952771	0.00968333604440198	0.000664813411783833	0.225390865014498	0.695763056696084	0.549061926409259	0.620498799934619	0.39294423097714	0.616858566791074	0.145051215976396
1	0.5	0	1	0	0	0	0	0	0	0	0	0	48	0.3386455555773	0.000398818341220944	0.001730051058868	0.236929202338888	0.691161900763813	0.600855337994614	0.524080785721987	0.352706759150308	0.843038858209605	0.17023023620114
1	0.5	0	1	0	0	0	0	0	0	0	0	0	48	0.314547378560515	0.000666042388576303	0.000230719388604565	0.252076676196298	0.617221719289626	0.60426703894771	0.565318058378384	0.259841925431321	0.694816308863142	0.0171346433342027
1	0.5	0	0	0	0	0	0	0	0	0	0	0	0	0.000898172830946571	0.000518096762339075	0.000506938799928911	0.182084043989296	0.666320611825092	0.512556820665892	0.679190330317538	0.0742359349139603	0.16123022519099	0.0694512871897886
1	0.5	0	0	0	0	0	0	0	0	0	0	0	0	0.00217448801733426	0.000441260269581254	0.000131481832487776	0.207661449961614	0.670068332820749	0.597498758869179	0.752570876031838	0.0353543818228543	0.0791171771414125	0.132441095040003
1	0.5	0	0	0	0	0	0	0	0	0	0	0	0	0.00169574927193936	0.000578938349263483	7.14019573847071e-05	0.194176974625262	0.58749592123533	0.629486295710349	0.584173971606882	0.0816311046387362	0.203627483914948	0.188832795939632
1	0.5	0	0	0	0	0	0	0	0	0	0	0	0	NA	NA	NA	NA	NA	NA	NA	NA	NA	NA
1	0.5	0	0	0	0	0	0	0	0	0	0	0	0	0.000854121585227189	0.000953636611842489	0.000964307522334724	0.193081500803329	0.686906873143648	0.584143127026934	0.658549120580941	0.0513446851169256	0.126922330805795	0.0972896806859477
1	0.5	0	0	0	0	0	0	0	0	0	0	0	0	0.000633263164271846	0.0017908097148388	0.000613619699318276	0.209221939371024	0.667593963673791	0.591107056410571	0.899717218435863	0.05034312359622	0.0885056007535049	0.0378062346571592
1	0.5	0	0	0	0	0	0	0	0	0	0	0	0	0.00154309484340781	0.000618940673304306	0.000395310258541947	0.268087798350688	0.57827659996385	0.661464082272989	0.729045207575265	0.0744947263548729	0.214405357630639	0.102537159502495
1	0.5	0	0	0	0	0	0	0	0	0	0	0	0	NA	NA	NA	NA	NA	NA	NA	NA	NA	NA
1	0.5	0	0	0	0	1	0	0	0	0	0	0	48	0.00171218250074173	0.000568215609278741	0.00050008175672075	0.258486143825522	0.576766123321106	0.655081406253295	0.504451942198385	0.0547107447209364	0.238933843967673	0.12414002831972
1	0.5	0	0	0	0	1	0	0	0	0	0	0	48	0.00125241695716947	0.000539658985719191	0.00198681893381853	0.273891361110698	0.5445200580852	0.66067769753907	0.612625950102194	0.0603302720076938	0.148988899828546	0.128940000032488
1	0.5	0	0	0	0	1	0	0	0	0	0	0	48	0.00332460060376342	0.000513830452639669	0.000693724153413142	0.21379361001114	0.732715757245275	0.549685150355883	0.467467128541732	0.116955983201621	0.406960926637839	0.215190321021558
1	0.5	1	0	0	0	1	0	0	0	0	0	0	48	NA	NA	NA	NA	NA	NA	NA	NA	NA	NA
1	0.5	1	0	0	0	1	0	0	0	0	0	0	48	NA	NA	NA	NA	NA	NA	NA	NA	NA	NA
1	0.5	1	0	0	0	1	0	0	0	0	0	0	48	NA	NA	NA	NA	NA	NA	NA	NA	NA	NA
1	0.5	0	0	1	0	1	0	0	0	0	0	0	48	NA	NA	NA	NA	NA	NA	NA	NA	NA	NA
1	0.5	0	0	1	0	1	0	0	0	0	0	0	48	NA	NA	NA	NA	NA	NA	NA	NA	NA	NA
1	0.5	0	0	1	0	1	0	0	0	0	0	0	48	NA	NA	NA	NA	NA	NA	NA	NA	NA	NA
1	0.5	0	0	0	0	0	0	0	0	0	0	0	0	0.00157284470837219	0.000547289005838005	0.000101455348532662	0.237107738880293	0.645510968439863	0.560986421659147	0.671925616842845	0.0444659302973981	0.0604625990886386	0.0961024953664566
1	0.5	0	0	0	0	0	0	0	0	0	0	0	0	0.00139117199514851	0.00157164787750743	0.000333806416125601	0.185681708029728	0.656660323990594	0.616481611997731	0.866098354636545	0.0525336554972778	0.0707350926500008	0.0789051176541805
1	0.5	0	0	0	0	0	0	0	0	0	0	0	0	0.00503367187871396	0.000821152781371373	1.16931186893288e-05	0.283487341322354	0.576295949168011	0.626626441814367	0.527578270025323	0.0901767034993778	0.207119991375363	0.0381300814426735
1	0.5	0	0	0	0	0	0	0	0	0	0	0	0	NA	NA	NA	NA	NA	NA	NA	NA	NA	NA
1	0.5	0	0	0	0	0	0	0	0	0	0	0	48	0.000898172830946571	0.000518096762339075	0.000506938799928911	0.182084043989296	0.666320611825092	0.512556820665892	0.679190330317538	0.0742359349139603	0.16123022519099	0.0694512871897886
1	0.5	0	0	0	0	0	0	0	0	0	0	0	48	0.00217448801733426	0.000441260269581254	0.000131481832487776	0.207661449961614	0.670068332820749	0.597498758869179	0.752570876031838	0.0353543818228543	0.0791171771414125	0.132441095040003
1	0.5	0	0	0	0	0	0	0	0	0	0	0	48	0.00169574927193936	0.000578938349263483	7.14019573847071e-05	0.194176974625262	0.58749592123533	0.629486295710349	0.584173971606882	0.0816311046387362	0.203627483914948	0.188832795939632
1	0.5	0	0	0	0	0	0	0	0	0	0	0	48	NA	NA	NA	NA	NA	NA	NA	NA	NA	NA
1	0.5	0	0	0	0	0	0	0	0	0	0	0	48	0.000854121585227189	0.000953636611842489	0.000964307522334724	0.193081500803329	0.686906873143648	0.584143127026934	0.658549120580941	0.0513446851169256	0.126922330805795	0.0972896806859477
1	0.5	0	0	0	0	0	0	0	0	0	0	0	48	0.000633263164271846	0.0017908097148388	0.000613619699318276	0.209221939371024	0.667593963673791	0.591107056410571	0.899717218435863	0.05034312359622	0.0885056007535049	0.0378062346571592
1	0.5	0	0	0	0	0	0	0	0	0	0	0	48	0.00154309484340781	0.000618940673304306	0.000395310258541947	0.268087798350688	0.57827659996385	0.661464082272989	0.729045207575265	0.0744947263548729	0.214405357630639	0.102537159502495
1	0.5	0	0	0	0	0	0	0	0	0	0	0	48	NA	NA	NA	NA	NA	NA	NA	NA	NA	NA
1	0.5	0	0	0	0	0	0	0	0	0	0	0	48	0.00157284470837219	0.000547289005838005	0.000101455348532662	0.237107738880293	0.645510968439863	0.560986421659147	0.671925616842845	0.0444659302973981	0.0604625990886386	0.0961024953664566
1	0.5	0	0	0	0	0	0	0	0	0	0	0	48	0.00139117199514851	0.00157164787750743	0.000333806416125601	0.185681708029728	0.656660323990594	0.616481611997731	0.866098354636545	0.0525336554972778	0.0707350926500008	0.0789051176541805
1	0.5	0	0	0	0	0	0	0	0	0	0	0	48	0.00503367187871396	0.000821152781371373	1.16931186893288e-05	0.283487341322354	0.576295949168011	0.626626441814367	0.527578270025323	0.0901767034993778	0.207119991375363	0.0381300814426735
1	0.5	0	0	0	0	0	0	0	0	0	0	0	48	NA	NA	NA	NA	NA	NA	NA	NA	NA	NA
