# Supplementary material for: Systems Pharmacology Dissection of Cholesterol Regulation Reveals Determinants of Large Pharmacodynamic Variability between Cell Lines
Source: Cell Syst. 2017 Dec 27;5(6):604–619.e7. doi: 10.1016/j.cels.2017.11.002 (PMC5747350; doi:10.1016/j.cels.2017.11.002)
Supplement: Data S1. Modeling Scripts, Related to Figure 6 — Zipped file containing the scripts and code used for modeling and to produce the figures related to modeling. [file mmc8.zip › CNOR_CholReg/1_input_data/pert_HEK_drugs_prot.csv]

TR:mock:CellLine	TR:Input05	TR:statin_1uM	TR:statin_2uM	TR:statin_5uM	TR:statin_10uM	TR:LDPS	TR:05HC	TR:1HC	TR:02T09	TR:1T09	TR:02GW	TR:1GW	DA:ALL	DV:P14324	DV:P49327	DV:P53396	DV:Q01581	DV:Q13907	DV:Q15738	DV:Q9BWD1	DV:P48449	DV:P37268	DV:O95573	DV:P10515	DV:P53602	DV:Q9UBM7	DV:Q15392	DV:Q13085
1	0.5	0	0	0	0	0	0	0	0	0	1	0	48	NA	NA	NA	NA	NA	NA	NA	NA	NA	NA	NA	NA	NA	NA	NA
1	0.5	0	0	0	0	0	0	0	0	0	1	0	48	0.274673768053049	0.57826556646057	0.529604923357057	0.437861646283318	0.553746774031047	0.260787539055321	0.351298633834302	0.195773055352268	0.148181304183943	0.188247043316704	0.208370211357943	0.177075183505054	0.157085244521261	0.287782553818724	0.739712463283845
1	0.5	0	0	0	0	0	0	0	0	0	1	0	48	0.32318140401839	0.667759211161422	0.524555505948473	0.378674326238508	0.484313847060009	0.328896342584084	0.375735225938492	0.222255364754766	0.119233132303053	0.185866401551106	0.235078865998706	0.166003048724494	0.214656503209318	0.314428449120453	0.813504271905791
1	0.5	0	0	0	0	0	0	0	0	0	1	0	48	0.244339681558547	0.537665203300618	0.551791545202266	0.360285336024367	0.490219404639195	0.261848005881272	0.332369603176288	0.177934356975135	0.130879004900113	0.214213672945167	0.229799399845805	0.164988031613681	0.0967567048534941	0.27276891709401	0.731616466708435
1	0.5	0	0	0	0	0	0	0	1	0	0	0	48	0.204687427439514	0.177122302158273	0.507964563034553	0.257714349198708	0.40678596616317	0.19066991361882	0.158638995545913	0.152376724230621	0.0895478703354693	0.159597918063097	0.058167850838374	0.148337588079365	0.106281991624011	0.237577340971076	0.308589216489982
1	0.5	0	0	0	0	0	0	0	1	0	0	0	48	0.253470493002967	0.427789091410578	0.548249599495759	0.35263579383963	0.424266261596051	0.312294614960485	0.349712277393415	0.179779201365164	0.130300037693178	0.184527178093777	0.15100446774212	0.140647823345394	0.152964464830449	0.262342339161672	0.586626228244347
1	0.5	0	0	0	0	0	0	0	1	0	0	0	48	0.325280754036565	0.645059415726205	0.644283950941513	0.386738170405414	0.534208833536127	0.311565888623415	0.417103380168087	0.2176701339151	0.105877308707124	0.166757837628715	0.202034525980874	0.168012268361219	0.204478273394048	0.274215557340442	0.805835310057343
1	0.5	0	0	0	0	0	1	0	0	0	0	0	48	NA	NA	NA	NA	NA	NA	NA	NA	NA	NA	NA	NA	NA	NA	NA
1	0.5	0	0	0	0	0	1	0	0	0	0	0	48	0.246054711207262	0.424940814121865	0.515348723201233	0.282634960606594	0.376426982663081	0.292008821907738	0.319293334063206	0.167772625270102	0.11356162834527	0.16549239067357	0.197423346682771	0.157540083380778	0.214966725017912	0.226366982356108	0.613614615185604
1	0.5	0	0	0	0	0	1	0	0	0	0	0	48	0.265739920797977	0.467524766129588	0.522050931883639	0.235180024626665	0.324031046802706	0.297811983091343	0.356664316922737	0.179099047229265	0.0801592536750848	0.167081734467572	0.212117507648625	0.168250411700245	0.188257365921396	0.263296468573749	0.634863489154253
1	0.5	0	0	0	0	0	1	0	0	0	0	0	48	0.208817270076336	0.378490357873446	0.419208446043543	0.220384120429948	0.307735350419667	0.226323286160632	0.289321251702261	0.173393868554404	0.0968588390501319	0.145616371185777	0.226746469896937	0.150249468921988	0.139499361090799	0.278339232283291	0.544136792418523
1	0.5	0	0	0	1	0	0	0	0	0	0	0	48	NA	NA	NA	NA	NA	NA	NA	NA	NA	NA	NA	NA	NA	NA	NA
1	0.5	0	0	0	1	0	0	0	0	0	0	0	48	NA	NA	NA	NA	NA	NA	NA	NA	NA	NA	NA	NA	NA	NA	NA
1	0.5	0	0	0	1	0	0	0	0	0	0	0	48	NA	NA	NA	NA	NA	NA	NA	NA	NA	NA	NA	NA	NA	NA	NA
1	0.5	0	0	0	0	0	0	0	0	0	0	1	48	NA	NA	NA	NA	NA	NA	NA	NA	NA	NA	NA	NA	NA	NA	NA
1	0.5	0	0	0	0	0	0	0	0	0	0	1	48	0.282139191229809	0.643859608798584	0.622615577207588	0.437558442039384	0.640845998248483	0.278525087300129	0.376326199570343	0.200979824290625	0.173400113079533	0.184822284102513	0.199415167503655	0.179097259208923	0.181415497795209	0.24089781724141	0.765892497384282
1	0.5	0	0	0	0	0	0	0	0	0	0	1	48	0.338070615665219	0.6778495414531	0.66330243103886	0.422886596983696	0.622455068936922	0.331865465907002	0.407864529628558	0.21324549020696	0.159676404070863	0.184967137966558	0.201364609158138	0.214793660122316	0.229518343710991	0.23059392569971	0.846455559815513
1	0.5	0	0	0	0	0	0	0	0	0	0	1	48	0.261025590932601	0.562281931643184	0.602109760047623	0.379354799885199	0.524075609737195	0.303312810145194	0.329448249589726	0.193047929882733	0.181724085940445	0.203981231977615	0.221121450541068	0.152333988380564	0.178082090599541	0.310861717432942	0.672915296467041
1	0.5	0	0	0	0	0	0	1	0	0	0	0	48	NA	NA	NA	NA	NA	NA	NA	NA	NA	NA	NA	NA	NA	NA	NA
1	0.5	0	0	0	0	0	0	1	0	0	0	0	48	0.253400034268566	0.399788999471349	0.517427843580114	0.207406052975105	0.299715184723051	0.252017092446241	0.311359317553928	0.150044222158249	0.0890546551074256	0.161449528325228	0.209186825295146	0.169510306280495	0.119249263223205	0.213791185997864	0.623959037914657
1	0.5	0	0	0	0	0	0	1	0	0	0	0	48	0.240858379545189	0.449969430206633	0.438294333412121	0.192481692018553	0.268273903170556	0.307617165962139	0.306925339586408	0.181312236184478	0.0613639276290991	0.138938698024679	0.2002969801584	0.164724788334037	0.159762754178762	0.191094203730019	0.593202147433999
1	0.5	0	0	0	0	0	0	1	0	0	0	0	48	0.186315312444454	0.376404256786264	0.425458063047684	0.196407145436197	0.28472266354597	0.25289009373277	0.263997640574082	0.155973112927784	0.0835414624952883	0.164788364905778	0.238373031202476	0.164520927840732	0.115055359820367	0.274875768996531	0.588413332211198
1	0.5	0	0	0	0	0	0	0	0	1	0	0	48	0.232680362350055	0.167760590249845	0.510477891290455	0.274038773110644	0.373709418666832	0.19937511486859	0.267959063066606	0.132336629473808	0.0867843950245006	0.15617540813251	0.0598338410683462	0.164708871298524	0.145655786744665	0.264277077062941	0.342650171281447
1	0.5	0	0	0	0	0	0	0	0	1	0	0	48	0.266756768442173	0.504217712092307	0.557370591170523	0.402342773555035	0.530523672605808	0.385826134901672	0.339197638786638	0.197527721223514	0.148401055408971	0.222701569550098	0.188248257156782	0.146526719192884	0.187037898764283	0.305456455157683	0.684700831522852
1	0.5	0	0	0	0	0	0	0	0	1	0	0	48	0.306111174274876	0.599158756062243	0.606870289150931	0.347161915695333	0.540087265850842	0.360855541260798	0.352709597344752	0.216543249270768	0.100534677723332	0.182575699639665	0.24176336451462	0.184812699345565	0.204674747206157	0.263565672524427	0.798540393225214
1	0.5	0	1	0	0	0	0	0	0	0	0	0	48	0.273447145540523	0.147322959523755	0.609495671052516	0.469186579393221	0.501352388185785	0.182210990626723	0.184886491728045	0.14966443185799	0.0849894459102902	0.150437035804096	0.0969695636086838	0.195826063533459	0.119532155967707	0.220959072173138	0.270781577451735
1	0.5	0	1	0	0	0	0	0	0	0	0	0	48	0.336084960423009	0.552099662123336	0.697955020966288	0.513037782489145	0.667517883299362	0.24646756111009	0.458272681266359	0.188354831660984	0.130441952506596	0.175746424763713	0.168740800868447	0.200947675806718	0.145849306063359	0.186838133401591	0.731188392967538
1	0.5	0	1	0	0	0	0	0	0	0	0	0	48	0.343933102634356	0.535357528673547	0.61476832033336	0.359864090433559	0.478958544845812	0.318132696195552	0.441811440311105	0.21938248525061	0.0869747455710516	0.169841155591944	0.1953940365993	0.200519140235205	0.187294201068049	0.237996593025411	0.726282169170171
1	0.5	0	0	0	0	0	0	0	0	0	0	0	0	0.190485188453095	0.110361091318638	0.491342980451891	0.265296769833261	0.389770675264084	0.219679286895791	0.157819005667314	0.148243773346698	0.0954623068224651	0.144659076084267	0.0691719273881883	0.167246414075557	0.134355588054983	0.235799712260695	0.283781719796644
1	0.5	0	0	0	0	0	0	0	0	0	0	0	0	0.267429329088728	0.469027972510171	0.575880452766762	0.353739827613343	0.479229797490526	0.290753537952582	0.350180364258719	0.187129097486447	0.112404070863174	0.180857696823562	0.231854789416292	0.171335255621468	0.129834474506415	0.299918797496845	0.673414023155465
1	0.5	0	0	0	0	0	0	0	0	0	0	0	0	0.291423730822013	0.465511297032661	0.549690539345712	0.279112236490052	0.385048166719626	0.335435581694541	0.370378480069442	0.212536201472685	0.0721356954391255	0.152738502786862	0.242183896242761	0.1888152215835	0.1920553672066	0.291213359577041	0.678825207724861
1	0.5	0	0	0	0	0	0	0	0	0	0	0	0	0.259816583103675	0.468770542671294	0.584936663427616	0.316235082814106	0.455158062791112	0.217094284138945	0.356478869620492	0.179737233669884	0.103827176781003	0.14644050869798	0.196187830985365	0.152090947492149	0.110934580129555	0.275068183623573	0.607145714431176
1	0.5	0	0	0	0	0	0	0	0	0	0	0	0	0.229724298174959	0.126827866780058	0.561806339785172	0.256848712654958	0.302895815734203	0.183469031428046	0.286082626827522	0.145341412403708	0.074031850735017	0.140099328363916	0.0576910852163538	0.170484918608851	0.123988270661142	0.245236855344802	0.304064310806472
1	0.5	0	0	0	0	0	0	0	0	0	0	0	0	0.2428968788382	0.444644769807157	0.518285754304873	0.341201984946256	0.440700296827894	0.312492188935857	0.342205013109784	0.17207830270154	0.121912928759894	0.178932759915967	0.207866551264937	0.169981083215486	0.116882713997651	0.269563183491178	0.619193080998409
1	0.5	0	0	0	0	0	0	0	0	0	0	0	0	0.275813918482447	0.456119704875078	0.487021911740246	0.283664929221483	0.400733157148282	0.361315934570851	0.358908676140864	0.215621347336439	0.0906547304937806	0.190465736662873	0.210696175606226	0.169447250332115	0.199528019676926	0.287985560076613	0.657697898386515
1	0.5	0	0	0	0	0	0	0	0	0	0	0	0	0.256806073542905	0.444930700806767	0.564288152953226	0.308617944136354	0.408351481426944	0.252435214115052	0.328783543897946	0.169307741132157	0.111227855258198	0.205617360870563	0.205646534932658	0.160870416965111	0.196682842518115	0.275811363054626	0.630564049494468
1	0.5	0	0	0	0	1	0	0	0	0	0	0	48	0.281290483747252	0.181151538832831	0.666762962768425	0.88335663299788	0.713223953933551	0.169034184892483	0.418531100964885	0.185890877055463	0.0933739163211459	0.143778706481985	0.0723174395159647	0.186313186039535	0.128128254559153	0.219407398254146	0.284484093216174
1	0.5	0	0	0	0	1	0	0	0	0	0	0	48	0.329151180424001	0.561624566161767	0.664384449054985	0.716295723662892	0.883992993931691	0.3165815107517	0.445089165520654	0.205663210979581	0.176863173765548	0.185354914459745	0.1990321250381	0.16659565220053	0.172328953296845	0.236092747380778	0.654335649295393
1	0.5	0	0	0	0	1	0	0	0	0	0	0	48	0.372726704981272	0.518597007378123	0.691685269322688	0.621395109847889	0.808363881547845	0.286476750597317	0.495654835650121	0.23967126461499	0.146031850735017	0.177846355935634	0.24177477429019	0.247729679761489	0.209497957706427	0.281026858610555	0.66066636119657
1	0.5	1	0	0	0	1	0	0	0	0	0	0	48	0.259246507888976	0.325724596042016	0.478185431275223	0.593518835695703	0.542265037084112	0.393187833118912	0.224554339969591	0.315754534071872	0.099680550320392	0.180976458997809	0.135810395609518	0.155756151015935	0.150820979857741	0.389155052649232	0.627939500296638
1	0.5	1	0	0	0	1	0	0	0	0	0	0	48	0.276315136297618	0.347169880708851	0.503760800483231	0.668144112282781	0.790403081430044	0.479024995405256	0.369619933574117	0.260447354821256	0.207798718431964	0.220182371914545	0.289332348832698	0.173087353915285	0.260645409086544	0.300812025031554	0.562755922119672
1	0.5	1	0	0	0	1	0	0	0	0	0	0	48	0.252138182388839	0.299999540303859	0.36497273069482	0.465161600918408	0.565767141229627	0.460760889542364	0.310813030019003	0.345230423457514	0.204800226159065	0.209523466775832	0.331049748251452	0.183722994606574	0.207459357249958	0.285050795696267	0.515598196687416
1	0.5	0	0	1	0	1	0	0	0	0	0	0	48	NA	NA	NA	NA	NA	NA	NA	NA	NA	NA	NA	NA	NA	NA	NA
1	0.5	0	0	1	0	1	0	0	0	0	0	0	48	NA	NA	NA	NA	NA	NA	NA	NA	NA	NA	NA	NA	NA	NA	NA
1	0.5	0	0	1	0	1	0	0	0	0	0	0	48	NA	NA	NA	NA	NA	NA	NA	NA	NA	NA	NA	NA	NA	NA	NA
1	0.5	0	0	0	0	0	0	0	0	0	0	0	0	0.226888334115319	0.135535431080056	0.481880575325437	0.253883791765806	0.363931535832474	0.17739294247381	0.276232693912525	0.111174505839059	0.0838897474557105	0.14368288700049	0.0517899492916974	0.128534347126057	0.121086958127442	0.191241603925964	0.317553828714397
1	0.5	0	0	0	0	0	0	0	0	0	0	0	0	0.275453618136078	0.470779414806813	0.581459498735019	0.376744003036671	0.471208469282575	0.32928873368866	0.354517149965424	0.175312243121287	0.121833584621184	0.164935917910146	0.184241795963873	0.137795000826461	0.168141697504192	0.249356999744036	0.625507168676639
1	0.5	0	0	0	0	0	0	0	0	0	0	0	0	0.285135288776724	0.487852529478015	0.470367063231522	0.284875431661004	0.392397950880021	0.321726704649881	0.348972722489284	0.202608587076031	0.0784428948360347	0.184239269792571	0.222541152615528	0.196228274777008	0.213791575262027	0.282458494046621	0.736513339380394
1	0.5	0	0	0	0	0	0	0	0	0	0	0	0	0.255352061478448	0.45359275518882	0.539000796631387	0.325627470767408	0.430923576504871	0.279435765484286	0.328293113984179	0.175748568416014	0.106520731247644	0.152415055804726	0.193345166900567	0.155175791413372	0.108028097232378	0.273356752605983	0.610966168667288
1	0.5	0	0	0	0	0	0	0	0	0	0	0	48	0.190485188453095	0.110361091318638	0.491342980451891	0.265296769833261	0.389770675264084	0.219679286895791	0.157819005667314	0.148243773346698	0.0954623068224651	0.144659076084267	0.0691719273881883	0.167246414075557	0.134355588054983	0.235799712260695	0.283781719796644
1	0.5	0	0	0	0	0	0	0	0	0	0	0	48	0.267429329088728	0.469027972510171	0.575880452766762	0.353739827613343	0.479229797490526	0.290753537952582	0.350180364258719	0.187129097486447	0.112404070863174	0.180857696823562	0.231854789416292	0.171335255621468	0.129834474506415	0.299918797496845	0.673414023155465
1	0.5	0	0	0	0	0	0	0	0	0	0	0	48	0.291423730822013	0.465511297032661	0.549690539345712	0.279112236490052	0.385048166719626	0.335435581694541	0.370378480069442	0.212536201472685	0.0721356954391255	0.152738502786862	0.242183896242761	0.1888152215835	0.1920553672066	0.291213359577041	0.678825207724861
1	0.5	0	0	0	0	0	0	0	0	0	0	0	48	0.259816583103675	0.468770542671294	0.584936663427616	0.316235082814106	0.455158062791112	0.217094284138945	0.356478869620492	0.179737233669884	0.103827176781003	0.14644050869798	0.196187830985365	0.152090947492149	0.110934580129555	0.275068183623573	0.607145714431176
1	0.5	0	0	0	0	0	0	0	0	0	0	0	48	0.229724298174959	0.126827866780058	0.561806339785172	0.256848712654958	0.302895815734203	0.183469031428046	0.286082626827522	0.145341412403708	0.074031850735017	0.140099328363916	0.0576910852163538	0.170484918608851	0.123988270661142	0.245236855344802	0.304064310806472
1	0.5	0	0	0	0	0	0	0	0	0	0	0	48	0.2428968788382	0.444644769807157	0.518285754304873	0.341201984946256	0.440700296827894	0.312492188935857	0.342205013109784	0.17207830270154	0.121912928759894	0.178932759915967	0.207866551264937	0.169981083215486	0.116882713997651	0.269563183491178	0.619193080998409
1	0.5	0	0	0	0	0	0	0	0	0	0	0	48	0.275813918482447	0.456119704875078	0.487021911740246	0.283664929221483	0.400733157148282	0.361315934570851	0.358908676140864	0.215621347336439	0.0906547304937806	0.190465736662873	0.210696175606226	0.169447250332115	0.199528019676926	0.287985560076613	0.657697898386515
1	0.5	0	0	0	0	0	0	0	0	0	0	0	48	0.256806073542905	0.444930700806767	0.564288152953226	0.308617944136354	0.408351481426944	0.252435214115052	0.328783543897946	0.169307741132157	0.111227855258198	0.205617360870563	0.205646534932658	0.160870416965111	0.196682842518115	0.275811363054626	0.630564049494468
1	0.5	0	0	0	0	0	0	0	0	0	0	0	48	0.226888334115319	0.135535431080056	0.481880575325437	0.253883791765806	0.363931535832474	0.17739294247381	0.276232693912525	0.111174505839059	0.0838897474557105	0.14368288700049	0.0517899492916974	0.128534347126057	0.121086958127442	0.191241603925964	0.317553828714397
1	0.5	0	0	0	0	0	0	0	0	0	0	0	48	0.275453618136078	0.470779414806813	0.581459498735019	0.376744003036671	0.471208469282575	0.32928873368866	0.354517149965424	0.175312243121287	0.121833584621184	0.164935917910146	0.184241795963873	0.137795000826461	0.168141697504192	0.249356999744036	0.625507168676639
1	0.5	0	0	0	0	0	0	0	0	0	0	0	48	0.285135288776724	0.487852529478015	0.470367063231522	0.284875431661004	0.392397950880021	0.321726704649881	0.348972722489284	0.202608587076031	0.0784428948360347	0.184239269792571	0.222541152615528	0.196228274777008	0.213791575262027	0.282458494046621	0.736513339380394
1	0.5	0	0	0	0	0	0	0	0	0	0	0	48	0.255352061478448	0.45359275518882	0.539000796631387	0.325627470767408	0.430923576504871	0.279435765484286	0.328293113984179	0.175748568416014	0.106520731247644	0.152415055804726	0.193345166900567	0.155175791413372	0.108028097232378	0.273356752605983	0.610966168667288
