# Supplementary material for: Systems Pharmacology Dissection of Cholesterol Regulation Reveals Determinants of Large Pharmacodynamic Variability between Cell Lines
Source: Cell Syst. 2017 Dec 27;5(6):604–619.e7. doi: 10.1016/j.cels.2017.11.002 (PMC5747350; doi:10.1016/j.cels.2017.11.002)
Supplement: Data S1. Modeling Scripts, Related to Figure 6 — Zipped file containing the scripts and code used for modeling and to produce the figures related to modeling. [file mmc8.zip › CNOR_CholReg/1_input_data/pert_HEK_siRNA_prot.csv]

TR:mock:CellLine	TR:Input05	TR:statin_1uM	TR:statin_2uM	TR:statin_5uM	TR:statin_10uM	TR:LDPS	TR:05HC	TR:1HC	TR:02T09	TR:1T09	TR:02GW	TR:1GW	TR:SREBP1_s129:inhibitor	TR:SREBP1_s130:inhibitor	TR:SREBP2_s27:inhibitor	TR:SREBP2_s28:inhibitor	TR:LDLR_s06:inhibitor	TR:LDLR_s07:inhibitor	TR:NPC1_s69:inhibitor	TR:NPC1_c:inhibitor	TR:Q01581_s62:inhibitor	TR:Q01581_s63:inhibitor	DA:ALL	DV:P14324	DV:P49327	DV:P53396	DV:Q01581	DV:Q13907	DV:Q15738	DV:Q9BWD1	DV:P48449	DV:P37268	DV:O95573	DV:P10515	DV:P53602	DV:Q9UBM7	DV:Q15392	DV:Q13085
1	0.5	0	0	0	0	0	0	0	0	0	0	0	0	0	0	0	0	0	0	0	0	0	0	0.284357040028568	0.460408669869216	0.501687808038098	0.433128419727255	0.456339949314506	0.333397353427679	0.333673320054115	0.182611500535868	0.103513192612137	0.170297760163388	0.163591732150629	0.216540860866744	0.172804626736688	0.182951004880977	0.577573299835524
1	0.5	0	0	0	0	0	0	0	0	0	0	0	0	0	0	0	0	0	0	0	0	0	0	0.265142622890441	0.452053232813111	0.462464654953559	0.388133835741994	0.441525679875379	0.320768241132145	0.344297439598361	0.187829021528387	0.107866566151527	0.171600995083066	0.203284711389727	0.182232303011381	0.145086308138891	0.168698200305392	0.647090605132105
1	0.5	0	0	0	0	0	0	0	0	0	0	0	0	0	0	0	0	0	0	0	1	0	72	0.315642319437483	0.53679637759441	0.507799984242456	0.129180978215585	0.445962598135332	0.307120933651902	0.383871447036362	0.167667532611674	0.0920216735770825	0.17273148502202	0.196173161273918	0.187753065559821	0.179240990641642	0.228981349903351	0.82691378574078
1	0.5	0	0	0	0	0	0	0	0	0	0	0	0	0	0	0	0	0	0	0	1	0	72	0.259496316129125	0.480092858620452	0.400866664915828	0.101766685491561	0.403530934426611	0.319187649329167	0.338163155642793	0.18574000145673	0.121086505842443	0.200355836666022	0.259810369530031	0.174556618731902	0.157265468619587	0.222370406983415	0.636989311663659
1	0.5	0	0	0	0	0	0	0	0	0	0	0	0	0	0	0	0	0	0	0	0	1	72	0.303910940159717	0.486519410669547	0.521656117866429	0.109050530954607	0.474913005401803	0.297999448630766	0.335770215152385	0.179899555003694	0.101196569920844	0.167932413526292	0.160829099491613	0.209626133323538	0.196108193548864	0.183431158812678	0.788986660100099
1	0.5	0	0	0	0	0	0	0	0	0	0	0	0	0	0	0	0	0	0	0	0	1	72	0.259661253621018	0.485388558163054	0.411145836069018	0.0969475896419875	0.40534832714619	0.416285609263003	0.267703235161702	0.208599215446887	0.127610629476065	0.19580283679648	0.250824356284912	0.171690327952151	0.173404388899968	0.215604120144399	0.451732088179035
1	0.5	0	0	0	0	0	0	0	0	0	0	0	0	0	0	0	1	0	0	0	0	0	72	0.309187338565428	0.617537407773462	0.526485805079182	0.334040809902512	0.57583061434849	0.314618636280096	0.49140071922273	0.226241255284981	0.109225405201658	0.180503209727702	0.208098006712208	0.199507796286433	0.148709255689246	0.189080911233307	0.788234414011726
1	0.5	0	0	0	0	0	0	0	0	0	0	0	0	0	0	0	1	0	0	0	0	0	72	0.271208479388418	0.610361551014779	0.451634845182131	0.313383574199402	0.544419558090691	0.512018011394964	0.417657487769974	0.238060884373797	0.144351488880513	0.229854741264907	0.2743105643112	0.216508414602044	0.231491945312327	0.258431379471654	0.7176438073211
1	0.5	0	0	0	0	0	0	0	0	0	0	0	0	0	0	0	0	1	0	0	0	0	72	0.313514145391598	0.445405107224125	0.407780725022104	0.337683889902141	0.580306282986259	0.352512405807756	0.404147763516706	0.188906654827846	0.120706181681116	0.138043033293896	0.161271961780512	0.210316687787348	0.133704860880291	0.202977130903731	0.742174926307937
1	0.5	0	0	0	0	0	0	0	0	0	0	0	0	0	0	0	0	1	0	0	0	0	72	0.305360148219556	0.503859149102443	0.401658043788464	0.270444298371492	0.540939774162798	0.313826502481162	0.33537586034701	0.20112168203748	0.129111383339616	0.147474729298718	0.219535491736878	0.184733114167998	0.155201016345735	0.213059480833561	0.809088462685373
1	0.5	0	0	0	0	0	0	0	0	0	0	0	0	0	0	0	0	0	0	0	0	0	0	0.281168782296923	0.498931206472522	0.525953550262188	0.270731300861933	0.381787709930172	0.313444219812534	0.310415323756358	0.180382356919641	0.0936907274783264	0.174907441979729	0.160607423851973	0.203527459947229	0.192829444481376	0.187250324368695	0.749999740246516
1	0.5	0	0	0	0	0	0	0	0	0	0	0	0	0	0	0	0	0	0	0	0	0	0	0.278565011793831	0.522982508561841	0.437392651732017	0.265532852527011	0.393211708814161	0.249518470869325	0.311295639865808	0.187780463864427	0.0883480964945345	0.167474009527965	0.21532854448753	0.166539942576233	0.138811702748418	0.190276882883042	0.51940202670058
1	0.5	0	0	0	0	0	0	0	0	0	0	0	0	0	0	0	0	0	0	1	0	0	72	0.301134225490369	0.427025536120624	0.574517425217323	0.43532954366604	0.356180685261681	0.337355265576181	0.312238516510954	0.163373647755769	0.0954683377308707	0.169688654163649	0.166713120752915	0.180589787385137	0.188337875866959	0.187816093983071	0.627584157531137
1	0.5	0	0	0	0	0	0	0	0	0	0	0	0	0	0	0	0	0	0	1	0	0	72	0.266351630719368	0.401351046957961	0.41779289334769	0.40663392369437	0.325055219288388	0.258253997426944	0.310087998096372	0.162285956083061	0.0968871089332831	0.170932507996203	0.199703671828775	0.164304823473954	0.177897434761092	0.202626724449897	0.661355227434955
1	0.5	0	0	0	0	0	0	0	0	0	0	0	0	0	0	0	0	0	1	0	0	0	72	0.334760656483244	0.507922862987565	0.550466160674423	0.464830622239916	0.618293278359464	0.287743980885867	0.384092643216148	0.186644561368216	0.101984922728986	0.153102436873856	0.168577804074594	0.167856771168127	0.184654361201592	0.195532097054644	0.829493657339438
1	0.5	0	0	0	0	0	0	0	0	0	0	0	0	0	0	0	0	0	1	0	0	0	72	0.285008783321777	0.513296710874112	0.44447391688771	0.444863118328349	0.48204307491998	0.384431170740673	0.361266984906154	0.205967736900703	0.121998680738786	0.197338647640726	0.240294763402004	0.17258535510294	0.165727876383996	0.203406974588912	0.687613187580459
1	0.5	0	0	0	0	0	0	0	0	0	0	0	1	1	1	1	0	0	0	0	0	0	72	0.227640961505511	0.348488748936953	0.354768845584824	0.18883444585374	0.197936542381288	0.279954052563867	0.257207588146119	0.108173295365865	0.0676605729362985	0.150875196249994	0.209525858626361	0.167936968539367	0.102205529334426	0.163994633573705	0.479302322923453
1	0.5	0	0	0	0	0	0	0	0	0	0	0	1	1	1	1	0	0	0	0	0	0	72	0.217108982047435	0.370943526329096	0.329602297099736	0.184073907770361	0.179612651223349	0.290504502848741	0.268039498041073	0.100201861145892	0.052344327176781	0.175094582375513	0.222795427613939	0.157710273222037	0.226965661400282	0.159193976892592	0.364093340855794
1	0.5	0	0	0	0	0	0	0	0	0	0	0	1	0	0	0	0	0	0	0	0	0	72	0.289346799492057	0.566442181717885	0.406119179557213	0.508735059668744	0.517898799513295	0.294633339459658	0.45160439845252	0.180599479045634	0.11458424425179	0.164327711623848	0.170460417043597	0.223832699712881	0.160517627246338	0.222926467602849	0.652046701598315
1	0.5	0	0	0	0	0	0	0	0	0	0	0	1	0	0	0	0	0	0	0	0	0	72	0.324171028969749	0.644870940308456	0.545229403576962	0.507938859211391	0.54226116204633	0.520263738283404	0.38360891621692	0.183129680178415	0.128151149641915	0.220345669904136	0.227246870054066	0.225149528304774	0.202917562247483	0.209280033893219	0.596889607886531
1	0.5	0	0	0	0	0	0	0	0	0	0	0	0	1	0	0	0	0	0	0	0	0	72	0.321660135889277	0.468283264761992	0.485415517679089	0.490973308768389	0.493982066325147	0.302888255835324	0.357547984489456	0.169943846530035	0.114690350546551	0.149433405460361	0.154635221325197	0.222980526119243	0.154706877322047	0.202017705676232	0.935618540580248
1	0.5	0	0	0	0	0	0	0	0	0	0	0	0	1	0	0	0	0	0	0	0	0	72	0.341686429807888	0.552435240306158	0.465764109567455	0.483115458324461	0.545748696049786	0.339629663664767	0.335638391166452	0.168568970959049	0.106740105540897	0.164516201589794	0.193731469301999	0.188838484943097	0.204308390022676	0.21753709277386	1
1	0.5	0	0	0	0	0	0	0	0	0	0	0	0	0	1	0	0	0	0	0	0	0	72	0.239196193947274	0.415412692210449	0.372307867391514	0.144006045568589	0.193291534592462	0.208163940452123	0.251488884891966	0.138418823725275	0.0650623822088202	0.160966832063988	0.208622856388415	0.148255554127104	0.140841439724641	0.207163472995755	0.624495169104713
1	0.5	0	0	0	0	0	0	0	0	0	0	0	0	0	1	0	0	0	0	0	0	0	72	0.234425817361352	0.44698554255637	0.446867312725968	0.127487894975605	0.188974742503739	0.326201984929241	0.206792733593779	0.12721622380921	0.0616443648699585	0.160714462443712	0.250658099555182	0.173960954287498	0.145640275654236	0.161514426683849	0.661048718324361
1	0.5	0	0	0	0	0	0	0	0	0	0	0	0	0	0	1	0	0	0	0	0	0	72	0.253448074314749	0.462982968257981	0.454307499715489	0.163841158008758	0.209248940177167	0.265262819334681	0.244789321810278	0.136729363859918	0.0663624199019977	0.174343771508774	0.163529793368964	0.135361530973939	0.158277382614284	0.192024501972691	0.641570324099616
1	0.5	0	0	0	0	0	0	0	0	0	0	0	0	0	0	1	0	0	0	0	0	0	72	0.267070630077232	0.474558117084607	0.438407262476911	0.162273059724292	0.189410684254171	0.292018930343687	0.205561631623457	0.132063666034261	0.0531045985676592	0.194974200717072	0.214329374141211	0.187921418820058	0.189766373433195	0.206392931851682	0.605023008963573
1	0.5	0	0	0	0	0	0	0	0	0	0	0	0	0	0	0	0	0	0	0	0	0	0	0.28326332831048	0.450305468085595	0.496559602909893	0.357345875033561	0.357653587122474	0.237062120933652	0.332084729308382	0.196123711054152	0.0957133433848473	0.153918027108366	0.157952043083313	0.190204289028877	0.149369584967538	0.21843032030857	0.786866032660364
1	0.5	0	0	0	0	0	0	0	0	0	0	0	0	0	0	0	0	0	0	0	0	0	0	0.261922338461341	0.43215022869883	0.405707732576971	0.386252117800635	0.376388619789043	0.28380169086565	0.342618359506353	0.177992973012344	0.0997576328684508	0.169002172807961	0.174607055479219	0.178548121483713	0.173365241862217	0.13819518610378	0.51748712401982
1	0.5	0	0	0	0	0	0	0	0	0	0	0	0	0	0	0	0	0	0	0	0	0	72	0.284357040028568	0.460408669869216	0.501687808038098	0.433128419727255	0.456339949314506	0.333397353427679	0.333673320054115	0.182611500535868	0.103513192612137	0.170297760163388	0.163591732150629	0.216540860866744	0.172804626736688	0.182951004880977	0.577573299835524
1	0.5	0	0	0	0	0	0	0	0	0	0	0	0	0	0	0	0	0	0	0	0	0	72	0.265142622890441	0.452053232813111	0.462464654953559	0.388133835741994	0.441525679875379	0.320768241132145	0.344297439598361	0.187829021528387	0.107866566151527	0.171600995083066	0.203284711389727	0.182232303011381	0.145086308138891	0.168698200305392	0.647090605132105
1	0.5	0	0	0	0	0	0	0	0	0	0	0	0	0	0	0	0	0	0	0	0	0	72	0.281168782296923	0.498931206472522	0.525953550262188	0.270731300861933	0.381787709930172	0.313444219812534	0.310415323756358	0.180382356919641	0.0936907274783264	0.174907441979729	0.160607423851973	0.203527459947229	0.192829444481376	0.187250324368695	0.749999740246516
1	0.5	0	0	0	0	0	0	0	0	0	0	0	0	0	0	0	0	0	0	0	0	0	72	0.278565011793831	0.522982508561841	0.437392651732017	0.265532852527011	0.393211708814161	0.249518470869325	0.311295639865808	0.187780463864427	0.0883480964945345	0.167474009527965	0.21532854448753	0.166539942576233	0.138811702748418	0.190276882883042	0.51940202670058
1	0.5	0	0	0	0	0	0	0	0	0	0	0	0	0	0	0	0	0	0	0	0	0	72	0.28326332831048	0.450305468085595	0.496559602909893	0.357345875033561	0.357653587122474	0.237062120933652	0.332084729308382	0.196123711054152	0.0957133433848473	0.153918027108366	0.157952043083313	0.190204289028877	0.149369584967538	0.21843032030857	0.786866032660364
1	0.5	0	0	0	0	0	0	0	0	0	0	0	0	0	0	0	0	0	0	0	0	0	72	0.261922338461341	0.43215022869883	0.405707732576971	0.386252117800635	0.376388619789043	0.28380169086565	0.342618359506353	0.177992973012344	0.0997576328684508	0.169002172807961	0.174607055479219	0.178548121483713	0.173365241862217	0.13819518610378	0.51748712401982
