# Supplementary material for: Systems Pharmacology Dissection of Cholesterol Regulation Reveals Determinants of Large Pharmacodynamic Variability between Cell Lines
Source: Cell Syst. 2017 Dec 27;5(6):604–619.e7. doi: 10.1016/j.cels.2017.11.002 (PMC5747350; doi:10.1016/j.cels.2017.11.002)
Supplement: Data S1. Modeling Scripts, Related to Figure 6 — Zipped file containing the scripts and code used for modeling and to produce the figures related to modeling. [file mmc8.zip › CNOR_CholReg/1_input_data/pert_Hela_drugs_metab.csv]

TR:mock:CellLine	TR:Input05	TR:statin_1uM	TR:statin_2uM	TR:statin_5uM	TR:statin_10uM	TR:LDPS	TR:05HC	TR:1HC	TR:02T09	TR:1T09	TR:02GW	TR:1GW	DA:ALL	DV:atorvastatin	DV:T090137	DV:GW3965	DV:HMG_CoA	DV:Mevalonate	DV:Acetyl_CoA	DV:Acetoacetyl_CoA	DV:hydroxy_atorvastatin	DV:Atorvastatin_Lactone	DV:hydroxy_GW3965
1	0.5	0	0	0	0	0	0	0	0	0	1	0	48	0.00835440020122486	8.31236644421238e-05	0.0865998367321116	0.213750463503504	0.885424698353315	0.411143557010196	0.601878225141471	0.0435761321135025	0.132865418348947	0.270940581156286
1	0.5	0	0	0	0	0	0	0	0	0	1	0	48	0.00122110655721819	0.00144487552624533	0.0738464523842327	0.114038765329947	0.945041314801453	0.423221537804667	0.598155546139292	0.0137369061314898	0.0937972360573151	0.130321734640921
1	0.5	0	0	0	0	0	0	0	0	0	1	0	48	0.00167048379093536	0.00257042082396807	0.0795676148523725	0.210533631330372	0.75820601253268	0.312725448725388	0.64403007866307	0.0481309566865094	0.1872061767276	0.199869961272503
1	0.5	0	0	0	0	0	0	0	0	0	1	0	48	NA	NA	NA	NA	NA	NA	NA	NA	NA	NA
1	0.5	0	0	0	0	0	0	0	1	0	0	0	48	0.000897151884565844	0.396681939394871	0.00126003446494188	0.208560097729046	0.867692026382752	0.411603335415155	0.595769634801384	0.0161884482740099	0.117348271107743	0.187302192260796
1	0.5	0	0	0	0	0	0	0	1	0	0	0	48	0.00183380879093883	0.406731130370792	0.00116278383795714	0.198058953363087	0.933568096336397	0.411034475133525	0.515261008102899	0.00733377291483494	0.0257537771643822	0.188252368642071
1	0.5	0	0	0	0	0	0	0	1	0	0	0	48	0.00406597910720583	0.36478182961849	0.00121391739893004	0.231585758538504	0.759649013221736	0.340218892115594	0.494766935228325	0.0597859883917481	0.197057563806868	0.152114359202952
1	0.5	0	0	0	0	0	1	0	0	0	0	0	48	0.000904327603406023	0.000354217291853543	0.00162258350488109	0.168542292211951	0.853738248855661	0.376662004969904	0.622379702655111	0.0322354615501098	0.0723384644460627	0.196028072280267
1	0.5	0	0	0	0	0	1	0	0	0	0	0	48	0.000748831106233589	0.00804345227468965	0.00114665461638066	0.136934644372654	0.898922619567358	0.342168514415692	0.500110730732396	0.0248510914605734	0.0816675485164233	0.216328254855693
1	0.5	0	0	0	0	0	1	0	0	0	0	0	48	0.00177870191184552	0.000301772852807465	0.00129212163318354	0.178321416716794	0.665377664756655	0.333364239524596	0.359695831300288	0.0635385225792395	0.207510554638208	0.392489070436335
1	0.5	0	0	0	0	0	1	0	0	0	0	0	48	NA	NA	NA	NA	NA	NA	NA	NA	NA	NA
1	0.5	0	0	0	1	0	0	0	0	0	0	0	48	0.229449484852462	0.000743360330773134	0.000937285221670015	0.288462358079259	0.938721877373068	0.450434466867099	0.552392683736697	0.305363641753315	0.384065729437901	0.214877599236416
1	0.5	0	0	0	1	0	0	0	0	0	0	0	48	0.244135977104753	0.000711383427347029	0.000799731521259996	0.297433772072651	0.993778127801243	0.483217469711053	0.477526412865054	0.225603026546942	0.399737895119081	0.115550135084088
1	0.5	0	0	0	1	0	0	0	0	0	0	0	48	0.249254400472439	0.000339663584849848	0.000937349321876082	0.351358148257589	0.841048854925829	0.402845800470546	0.420213994220577	0.184070798105639	0.53557913381933	0.280848823622425
1	0.5	0	0	0	0	0	0	0	0	0	0	1	48	0.000936476553675253	0.000375891671786067	0.355451241929394	0.202074389943668	0.897991931570206	0.408564032822597	0.706110984873619	0.0320619488413931	0.0880425233297806	0.228363303520868
1	0.5	0	0	0	0	0	0	0	0	0	0	1	48	0.000793512559364246	0.000142603122987907	0.300273764285907	0.216368203298946	0.895298965086816	0.40123411644292	0.611671472506545	0.0245600265616207	0.0545575321940894	0.273894170103545
1	0.5	0	0	0	0	0	0	0	0	0	0	1	48	0.00133181795540806	0.000690049969792886	0.297527873034841	0.235583528575758	0.777604855084845	0.361354585355651	0.551970986873586	0.0489979664895017	0.135942399988393	0.321934235835986
1	0.5	0	0	0	0	0	0	0	0	0	0	1	48	NA	NA	NA	NA	NA	NA	NA	NA	NA	NA
1	0.5	0	0	0	0	0	0	1	0	0	0	0	48	0.00107540989616741	0.000908960911130665	0.00165554030418156	0.140620803459487	0.81888079914353	0.323021237533153	0.409987173757623	0.0218163565114423	0.165817847002002	0.205275758154728
1	0.5	0	0	0	0	0	0	1	0	0	0	0	48	0.000803782405528693	0.00030513583734009	0.00127693551289984	0.186358814905156	0.862032457968026	0.358683892987507	0.66847239341813	0.0305205636355498	0.0395485896661285	0.203992514396213
1	0.5	0	0	0	0	0	0	1	0	0	0	0	48	0.00172629635772134	0.00049795069602238	0.00197014819664348	0.179993797763593	0.674372850580807	0.31990357780579	0.411380019962747	0.0666997436802016	0.243751350216235	0.373225733482512
1	0.5	0	0	0	0	0	0	1	0	0	0	0	48	NA	NA	NA	NA	NA	NA	NA	NA	NA	NA
1	0.5	0	0	0	0	0	0	0	0	1	0	0	48	0.00128546586066337	0.874619870361308	0.00151880021420871	0.197378484979691	0.876235053880894	0.392768117606604	0.732103522930779	0.0226764605995216	0.140332313928556	0.178047479102321
1	0.5	0	0	0	0	0	0	0	0	1	0	0	48	0.000754262982400758	0.907073881624697	0.00104226564621828	0.224000061714678	0.871266604855669	0.351886717417639	0.634707904587134	0.0261200854193981	0.0747520458597822	0.188287748395547
1	0.5	0	0	0	0	0	0	0	0	1	0	0	48	0.0016198384877012	0.846937211962879	0.0009623874332393	0.169337739931106	0.692802767545838	0.308020628208033	0.59408411652473	0.0468284401449647	0.127160797579722	0.185449362269562
1	0.5	0	1	0	0	0	0	0	0	0	0	0	48	0.0770384481552207	0.000571896960918232	0.0014669368004456	0.193453158885701	0.909701003654265	0.426222007615846	0.571483220228926	0.105282792177532	0.167424706561909	0.212950384512161
1	0.5	0	1	0	0	0	0	0	0	0	0	0	48	0.0957741611245442	0.00034528787479718	0.00121275684689875	0.224756546658096	1	0.467740849423851	0.55051506234643	0.152560526917317	0.170851118652709	0.223199224354373
1	0.5	0	1	0	0	0	0	0	0	0	0	0	48	0.0845605970654946	0.000985363405507054	0.00100747148260136	0.315390202702369	0.810894859960604	0.285454031100508	0.534884308058158	0.115748276900785	0.27049661542778	0.303964372475603
1	0.5	0	0	0	0	0	0	0	0	0	0	0	0	0.00144208420949142	0.00047774876912084	0.00149628362025147	0.17976687323792	0.919685044931607	0.447992307037932	0.518027402111865	0.0253558067111475	0.134868440779257	0.215204838891591
1	0.5	0	0	0	0	0	0	0	0	0	0	0	0	0.00101683546072781	0.000640344013777387	0.00114098289413788	0.213926665088502	0.972841956299589	0.437034758365434	0.372686736070466	0.0295235213621134	0.0875770491441194	0.224790264380868
1	0.5	0	0	0	0	0	0	0	0	0	0	0	0	0.00292434136260273	0.000202296145507342	0.000940340919108303	0.168193818469065	0.746113165409202	0.409721257341186	0.474424129368568	0.0665892625295997	0.168561559830968	0.249464897658481
1	0.5	0	0	0	0	0	0	0	0	0	0	0	0	NA	NA	NA	NA	NA	NA	NA	NA	NA	NA
1	0.5	0	0	0	0	0	0	0	0	0	0	0	0	0.00114478782308067	0.000549710232109432	0.00134241277928861	0.17944852235683	0.903084889745076	0.429491927769146	0.557596993322086	0.0257233782517489	0.115038965061737	0.282683772158495
1	0.5	0	0	0	0	0	0	0	0	0	0	0	0	0.000824575445698256	0.000268830663646346	0.00134019982788924	0.194444730493825	0.957511340126342	0.437882348370455	0.704580550818719	0.0233172522695635	0.0272167283604236	0.224337798979634
1	0.5	0	0	0	0	0	0	0	0	0	0	0	0	0.00169425948849002	0.000272984421207264	0.00120378901873486	0.183143925150539	0.755566148487981	0.428025294814301	0.498195334527888	0.0308101194629059	0.131247203966067	0.188310678682023
1	0.5	0	0	0	0	0	0	0	0	0	0	0	0	NA	NA	NA	NA	NA	NA	NA	NA	NA	NA
1	0.5	0	0	0	0	1	0	0	0	0	0	0	48	0.0010969595462957	0.00329705452926565	0.00139250488458338	0.204501646144257	0.707599751743233	0.387848252069145	0.509456103601091	0	0.109945228662873	0.367380012346416
1	0.5	0	0	0	0	1	0	0	0	0	0	0	48	0.00123667374218805	0.00206233046717374	0.00118645432881797	0.268866645691321	0.739024456006085	0.464360203150581	0.810524647851117	0.0177975698150587	0.0814372133112835	0.34531127636485
1	0.5	0	0	0	0	1	0	0	0	0	0	0	48	0.00186769606712718	0.000428165415510307	0.00117324752645913	0.271764558313482	0.781690452609286	0.572775108847945	0.784711854837662	0.0619867182719947	0.228304921032887	0.323989873381312
1	0.5	1	0	0	0	1	0	0	0	0	0	0	48	0.0996067123579374	0.00565186793014901	0.00118642121667986	0.542034169092353	0.717032330681583	0.467526919666824	0.710505138353817	0.132034782144408	0.228024317657061	0.407967387849568
1	0.5	1	0	0	0	1	0	0	0	0	0	0	48	0.0784009500399736	0.000343615322344775	0.00132959697854108	0.589415397845526	0.770723819501317	0.472517858022877	1	0.0904520132206913	0.219920401074219	0.35251203243353
1	0.5	1	0	0	0	1	0	0	0	0	0	0	48	0.0704200155983384	0.000271947137470119	0.00231146033204078	0.513873841704875	0.730619357873057	0.686943021389189	0.855773071607738	0.0940537918314583	0.322287377873798	0.324747785194838
1	0.5	0	0	1	0	1	0	0	0	0	0	0	48	0.236265825958491	0.000689575217688265	0.0015795711068681	0.604300863347863	0.702505773925241	0.37571126163985	0.776382037075122	0.271479241557246	0.347492534452133	0.444612870115874
1	0.5	0	0	1	0	1	0	0	0	0	0	0	48	0.179315089718481	0.000348762957148393	0.000828495401921267	0.599501078717388	0.775648784633097	0.377783226684373	0.923900371052831	0.161605997256619	0.269647050802821	0.415086986977888
1	0.5	0	0	1	0	1	0	0	0	0	0	0	48	0.232859775567046	0.000817639684747679	0.00120679576340871	0.622825449048152	0.74391276808688	0.530506017431986	0.703691914248844	0.158944134499783	0.495363226374543	0.362572457295523
1	0.5	0	0	0	0	0	0	0	0	0	0	0	0	0.00191371379787011	0.000694409027092005	0.00142401643830408	0.156219559291603	0.88105953964253	0.461736081898063	0.665621150748757	0.0328411392822024	0.0820525201968735	0.214592496320053
1	0.5	0	0	0	0	0	0	0	0	0	0	0	0	0.000847213774447557	0.00716641143141186	0.0013444226465393	0.191379004740987	0.98054168347882	0.456279109663078	0.45443970806605	0.0262646242039519	0.077091283589776	0.260956796816988
1	0.5	0	0	0	0	0	0	0	0	0	0	0	0	0.00265002537630643	0.000192504888811236	0.00131094193021102	0.225277150267226	0.776084760098856	0.426308314048844	0.577160117157164	0.0467108464276055	0.220902579043081	0.31495711987237
1	0.5	0	0	0	0	0	0	0	0	0	0	0	0	NA	NA	NA	NA	NA	NA	NA	NA	NA	NA
1	0.5	0	0	0	0	0	0	0	0	0	0	0	48	0.00144208420949142	0.00047774876912084	0.00149628362025147	0.17976687323792	0.919685044931607	0.447992307037932	0.518027402111865	0.0253558067111475	0.134868440779257	0.215204838891591
1	0.5	0	0	0	0	0	0	0	0	0	0	0	48	0.00101683546072781	0.000640344013777387	0.00114098289413788	0.213926665088502	0.972841956299589	0.437034758365434	0.372686736070466	0.0295235213621134	0.0875770491441194	0.224790264380868
1	0.5	0	0	0	0	0	0	0	0	0	0	0	48	0.00292434136260273	0.000202296145507342	0.000940340919108303	0.168193818469065	0.746113165409202	0.409721257341186	0.474424129368568	0.0665892625295997	0.168561559830968	0.249464897658481
1	0.5	0	0	0	0	0	0	0	0	0	0	0	48	NA	NA	NA	NA	NA	NA	NA	NA	NA	NA
1	0.5	0	0	0	0	0	0	0	0	0	0	0	48	0.00114478782308067	0.000549710232109432	0.00134241277928861	0.17944852235683	0.903084889745076	0.429491927769146	0.557596993322086	0.0257233782517489	0.115038965061737	0.282683772158495
1	0.5	0	0	0	0	0	0	0	0	0	0	0	48	0.000824575445698256	0.000268830663646346	0.00134019982788924	0.194444730493825	0.957511340126342	0.437882348370455	0.704580550818719	0.0233172522695635	0.0272167283604236	0.224337798979634
1	0.5	0	0	0	0	0	0	0	0	0	0	0	48	0.00169425948849002	0.000272984421207264	0.00120378901873486	0.183143925150539	0.755566148487981	0.428025294814301	0.498195334527888	0.0308101194629059	0.131247203966067	0.188310678682023
1	0.5	0	0	0	0	0	0	0	0	0	0	0	48	NA	NA	NA	NA	NA	NA	NA	NA	NA	NA
1	0.5	0	0	0	0	0	0	0	0	0	0	0	48	0.00191371379787011	0.000694409027092005	0.00142401643830408	0.156219559291603	0.88105953964253	0.461736081898063	0.665621150748757	0.0328411392822024	0.0820525201968735	0.214592496320053
1	0.5	0	0	0	0	0	0	0	0	0	0	0	48	0.000847213774447557	0.00716641143141186	0.0013444226465393	0.191379004740987	0.98054168347882	0.456279109663078	0.45443970806605	0.0262646242039519	0.077091283589776	0.260956796816988
1	0.5	0	0	0	0	0	0	0	0	0	0	0	48	0.00265002537630643	0.000192504888811236	0.00131094193021102	0.225277150267226	0.776084760098856	0.426308314048844	0.577160117157164	0.0467108464276055	0.220902579043081	0.31495711987237
1	0.5	0	0	0	0	0	0	0	0	0	0	0	48	NA	NA	NA	NA	NA	NA	NA	NA	NA	NA
