# Supplementary material for: Systems Pharmacology Dissection of Cholesterol Regulation Reveals Determinants of Large Pharmacodynamic Variability between Cell Lines
Source: Cell Syst. 2017 Dec 27;5(6):604–619.e7. doi: 10.1016/j.cels.2017.11.002 (PMC5747350; doi:10.1016/j.cels.2017.11.002)
Supplement: Data S1. Modeling Scripts, Related to Figure 6 — Zipped file containing the scripts and code used for modeling and to produce the figures related to modeling. [file mmc8.zip › CNOR_CholReg/1_input_data/pert_Hela_drugs_prot.csv]

TR:mock:CellLine	TR:Input05	TR:statin_1uM	TR:statin_2uM	TR:statin_5uM	TR:statin_10uM	TR:LDPS	TR:05HC	TR:1HC	TR:02T09	TR:1T09	TR:02GW	TR:1GW	DA:ALL	DV:P14324	DV:P49327	DV:P53396	DV:Q01581	DV:Q13907	DV:Q15738	DV:Q9BWD1	DV:P48449	DV:P37268	DV:O95573	DV:P10515	DV:P53602	DV:Q9UBM7	DV:Q15392	DV:Q13085
1	0.5	0	0	0	0	0	0	0	0	0	1	0	48	NA	NA	NA	NA	NA	NA	NA	NA	NA	NA	NA	NA	NA	NA	NA
1	0.5	0	0	0	0	0	0	0	0	0	1	0	48	0.319861836827179	0.341553772956076	0.380888725477322	0.143888698582578	0.272414768543993	0.352403969858482	0.164743116386057	0.157063926164604	0.0610224274406332	0.184413814200177	0.189087690645125	0.222441795686483	0.143164410172321	0.277944694034264	0.642856623350176
1	0.5	0	0	0	0	0	0	0	0	0	1	0	48	0.368873893277436	0.373773875468315	0.413773844227924	0.149183894531214	0.238317923599755	0.316655945598236	0.195976463832749	0.162703205152662	0.0523496042216359	0.189477401447639	0.18638683377098	0.252354802965466	0.128628302569671	0.278881170728263	0.746133569397299
1	0.5	0	0	0	0	0	0	0	0	0	1	0	48	0.364497445070211	0.294523180177902	0.324294631054617	0.144743919713368	0.265755516116282	0.33020033082154	0.182319275459624	0.161641179673762	0.0553914436486996	0.186924914414759	0.207930120014539	0.240459879887601	0.165196067569264	0.227305224321915	0.824533404817492
1	0.5	0	0	0	0	0	0	0	1	0	0	0	48	0.188800584166962	0.218489438481164	0.189924801498718	0.0529628378065603	0.113169703404608	0.125566991361882	0.0742842683712923	0.0933361543023825	0.0399163211458726	0.104436037122177	0.177250863475515	0.111251507526921	0.0507116636013797	0.191298092623812	0.448922594500915
1	0.5	0	0	0	0	0	0	0	1	0	0	0	48	0.312527723109985	0.249396648815133	0.35055720426154	0.164089044837196	0.259222589920252	0.360731483183238	0.16089005767858	0.158601469909856	0.0564374293252921	0.170988290229562	0.179360041987974	0.218318671294851	0.125077001484633	0.294532070575567	0.657079685095657
1	0.5	0	0	0	0	0	0	0	1	0	0	0	48	0.372345587281558	0.361895786884869	0.401272859381429	0.155647236906669	0.250030612798475	0.315723212644734	0.194136513791805	0.170684350905427	0.0637497173011685	0.177125685469178	0.193949885005762	0.253321456776066	0.129666807005104	0.24519537145732	0.712302236685296
1	0.5	0	0	0	0	0	1	0	0	0	0	0	48	NA	NA	NA	NA	NA	NA	NA	NA	NA	NA	NA	NA	NA	NA	NA
1	0.5	0	0	0	0	0	1	0	0	0	0	0	48	0.251942819534364	0.162245615648057	0.29473785574844	0.103135039300825	0.206676690097728	0.281295717698952	0.126673913262052	0.132886024757472	0.0444266867696947	0.180958464728984	0.227349558034193	0.177847159727451	0.107844918640638	0.195847198072323	0.446198299965401
1	0.5	0	0	0	0	0	1	0	0	0	0	0	48	0.283386631095681	0.197729560760337	0.341519377401931	0.137826002425634	0.166868039463385	0.282126447344238	0.160070067799981	0.15897085499641	0.0453514888805126	0.173240272973058	0.150325912089309	0.194861858497554	0.125751364606646	0.256114460224013	0.519642038919384
1	0.5	0	0	0	0	0	1	0	0	0	0	0	48	0.279189532394204	0.147490748615165	0.280967513196943	0.123802458963273	0.167700785082655	0.31249310788458	0.129503660349914	0.14622550872824	0.0532840180927252	0.181750662414021	0.231281040701929	0.202603047500107	0.12775968150561	0.227598259441998	0.602910693635312
1	0.5	0	0	0	1	0	0	0	0	0	0	0	48	0.257813313177865	0.17952467419036	0.222399348688184	0.0641763028524344	0.148041943408948	0.535201249770263	0.12666274173782	0.109229771397455	0.0314278175650207	0.0810272928072409	0.195731439962576	0.17299613705792	0.0750360078884974	0.337378747892707	0.268561204674316
1	0.5	0	0	0	1	0	0	0	0	0	0	0	48	0.387310061667406	0.251239110947664	0.440026787824671	0.225230064899595	0.392758329393712	0.416473993751149	0.255670386411852	0.171886846769355	0.0601860158311346	0.175279473487694	0.187987462286617	0.289607400197126	0.111834223374475	0.215030406806888	0.552928928329858
1	0.5	0	0	0	1	0	0	0	0	0	0	0	48	0.468669082547211	0.30593743535523	0.542559375300925	0.22905946506439	0.32154908510358	0.324175702995773	0.27118875072196	0.203564479375132	0.050983226535997	0.157702221842343	0.187860324787411	0.305857469068915	0.143564005406723	0.167385720716347	0.664361094746642
1	0.5	0	0	0	0	0	0	0	0	0	0	1	48	NA	NA	NA	NA	NA	NA	NA	NA	NA	NA	NA	NA	NA	NA	NA
1	0.5	0	0	0	0	0	0	0	0	0	0	1	48	0.329051897661891	0.368404624543177	0.369478512838021	0.152222186218326	0.282446853856825	0.347017092446242	0.169928937934363	0.151750677205992	0.0624715416509612	0.164944015331117	0.170261560955096	0.252448468597526	0.128725800852371	0.206702737053938	0.692398885761457
1	0.5	0	0	0	0	0	0	0	0	0	0	1	48	0.362114658779559	0.401650309145655	0.402558850049461	0.147018645903734	0.246737218187877	0.275101084359493	0.192101062076809	0.165590651956007	0.0483684508104033	0.188073848479259	0.195074562883348	0.230396640281119	0.130436452539756	0.244549281975692	0.75224816640016
1	0.5	0	0	0	0	0	0	0	0	0	0	1	48	0.339402926279346	0.317803112142874	0.365120676523886	0.140827492986955	0.315149460207237	0.372042823010476	0.168741404908544	0.159016291096259	0.05797568790049	0.243970345444976	0.212423941621068	0.230527649727268	0.146710540893882	0.256790559326372	0.827491477488205
1	0.5	0	0	0	0	0	0	1	0	0	0	0	48	NA	NA	NA	NA	NA	NA	NA	NA	NA	NA	NA	NA	NA	NA	NA
1	0.5	0	0	0	0	0	0	1	0	0	0	0	48	0.221519058286988	0.141832808513573	0.235385315719901	0.104798496477276	0.179159659306678	0.248041720272009	0.128136265783967	0.126964417637531	0.0445367508480965	0.173252419104515	0.243792674598091	0.152839048161276	0.110582995413149	0.233571056603441	0.383018979667536
1	0.5	0	0	0	0	0	0	1	0	0	0	0	48	0.2718265946493	0.187570276047533	0.321495916169866	0.125945256589485	0.173767156729778	0.27377412240397	0.147851771747885	0.148983930881634	0.0461997738409348	0.169587886258227	0.207965979309187	0.179635377448009	0.13131541433077	0.26500348641182	0.506584750808093
1	0.5	0	0	0	0	0	0	1	0	0	0	0	48	0.256131911561478	0.144198864550532	0.234614071486724	0.112534833770009	0.18827258565771	0.297687006065062	0.1288903436696	0.152866462955705	0.0529140595552205	0.187662229579879	0.222176039797297	0.172789215596246	0.162548102845916	0.201908258824152	0.488195243186406
1	0.5	0	0	0	0	0	0	0	0	1	0	0	48	0.196245189990376	0.229585124232882	0.199067678651154	0.0544594169220372	0.154916260433539	0.184641609998162	0.0907089784423097	0.0837248584023835	0.032203731624576	0.113582074109396	0.164196450255823	0.126330449901131	0.0522299777674371	0.224227472925144	0.52785544406936
1	0.5	0	0	0	0	0	0	0	0	1	0	0	48	0.308100032186831	0.300015629668789	0.340942476210486	0.145883365891143	0.266584774201548	0.317596949090241	0.160944798147314	0.156885997010235	0.0605388239728609	0.168079066817219	0.208640786035739	0.215318922294257	0.110421975522022	0.291125978622558	0.602352743152638
1	0.5	0	0	0	0	0	0	0	0	1	0	0	48	0.327738803066236	0.341081205323281	0.402863495898661	0.144366187403368	0.236724120560175	0.279822642896526	0.179985544047644	0.165520243343265	0.0487544289483603	0.177490519269613	0.184249945803566	0.217471395250601	0.134148773515921	0.289975021403921	0.683110101189567
1	0.5	0	1	0	0	0	0	0	0	0	0	0	48	0.206906877573145	0.153674121405751	0.212985967031716	0.0589380444946442	0.112717098991715	0.245830729645286	0.0903230022801081	0.104440945209613	0.0426681115718055	0.102765719118461	0.189485402822126	0.156694031723876	0.0839548848855503	0.286047291631729	0.22285498170816
1	0.5	0	1	0	0	0	0	0	0	0	0	0	48	0.33921877276898	0.236030523823753	0.356149381516401	0.183679510799626	0.313700971084468	0.401819518470869	0.207379238615938	0.19193110361165	0.0581592536750848	0.155408852280549	0.206148565057725	0.225620917433439	0.108488998205145	0.235674377962347	0.390388705502929
1	0.5	0	1	0	0	0	0	0	0	0	0	0	48	0.379458716786313	0.266760291447353	0.43947702462554	0.182939322118634	0.27104726771086	0.340157140231575	0.230181436725045	0.19100816115595	0.0475706747078779	0.176447301534461	0.185873393870343	0.208737840303158	0.13633140552638	0.250024272487356	0.599985869410495
1	0.5	0	0	0	0	0	0	0	0	0	0	0	0	0.182508939451927	0.192140575079872	0.258267895755093	0.0492579596900373	0.172585657710163	0.241528211725786	0.120539629306483	0.0834192919598914	0.0370425932906144	0.0952940488454427	0.163019613404204	0.18097730598052	0.0602851086145642	0.217748925390787	0.547270458444118
1	0.5	0	0	0	0	0	0	0	0	0	0	0	0	0.337726328667577	0.231518606201301	0.38051404609957	0.170331811911529	0.299859336128527	0.324943944127918	0.188080430505858	0.158955247175852	0.0492122125895213	0.18536616087776	0.20640935992789	0.258007799347402	0.130717129414198	0.269467858813561	0.554137301535351
1	0.5	0	0	0	0	0	0	0	0	0	0	0	0	0.366901048714208	0.252603489093709	0.40878920783325	0.164865108829493	0.258943199696197	0.334062672302885	0.211859019832807	0.19644523215766	0.0509070863173766	0.179586401731049	0.15241699795765	0.226805512191837	0.140961096707956	0.319622761414689	0.570511122124659
1	0.5	0	0	0	0	0	0	0	0	0	0	0	0	0.359014474465915	0.213911784310571	0.342809745165498	0.150671909862702	0.300487479752928	0.354427494945782	0.195270423501312	0.171122757242896	0.0540699208443272	0.173048634010068	0.214777615324307	0.229446515699707	0.145148352500609	0.275271189881462	0.675808950273832
1	0.5	0	0	0	0	0	0	0	0	0	0	0	0	0.172939362252374	0.163408646884409	0.191772811233378	0.0451848388619888	0.157335446520604	0.290834405440176	0.102352276142205	0.0916564059698179	0.0412316245759518	0.110877535504942	0.198272559978745	0.191913533765542	0.0757908809560741	0.26194427036903	0.38247765340781
1	0.5	0	0	0	0	0	0	0	0	0	0	0	0	0.322374331242524	0.21578044912313	0.370531642023619	0.16787979224723	0.272345017863924	0.392713655578019	0.174502559954778	0.179164946916068	0.0546609498680739	0.166356115577189	0.186166788099278	0.222525666219765	0.130042766292185	0.264398880817674	0.500014026688112
1	0.5	0	0	0	0	0	0	0	0	0	0	0	0	0.360627018682774	0.260900085043786	0.41569363832935	0.177031931341598	0.227161302322698	0.329802426024628	0.207242946020312	0.178808741766875	0.0453984168865435	0.157725614391816	0.187759266775223	0.244339963390818	0.131514104012941	0.279515785943141	0.588037209167012
1	0.5	0	0	0	0	0	0	0	0	0	0	0	0	0.378035130084438	0.224805203760314	0.371640798032058	0.161409969170378	0.278620641551255	0.392390185627642	0.187072759020168	0.192605014619325	0.0622985299660761	0.186262275465264	0.211075958135903	0.24262337233007	0.149371800837599	0.274693946000335	0.697509795303865
1	0.5	0	0	0	0	1	0	0	0	0	0	0	48	0.368215744644736	0.223381524812099	0.258258266144917	0.116975502948719	0.268515318024351	0.489168351405992	0.136312704369071	0.192340375350742	0.0670096117602714	0.133301093601688	0.179568677884106	0.196416830428474	0.0842872653947573	0.154550429402367	0.342555621013433
1	0.5	0	0	0	0	1	0	0	0	0	0	0	48	0.470899742024952	0.297021628703427	0.329367684779088	0.260373751307713	0.4694957025831	0.435175519206028	0.259049772491909	0.342923240738493	0.107179419525066	0.191079791086539	0.279792146488479	0.28313406429258	0.147065818727057	0.26878911180349	0.422023562758
1	0.5	0	0	0	0	1	0	0	0	0	0	0	48	0.604673655959608	0.323098351989335	0.566329630310511	0.334367159508578	0.482562329982717	0.45997243153832	0.366281882133716	0.411526202062313	0.106015831134565	0.194278722226971	0.244480521068151	0.341301646188788	0.153594510551235	0.267134169483746	0.505723408256628
1	0.5	1	0	0	0	1	0	0	0	0	0	0	48	0.653088414502329	0.326060633920978	0.769794539135611	0.252129373316175	0.759007525323372	0.8612084175703	0.260941111544318	0.402414703260647	0.101045797210705	0.154721471211419	0.20705319726361	0.325195442830294	0.109261598233213	0.210520137338147	0.386157840762802
1	0.5	1	0	0	0	1	0	0	0	0	0	0	48	0.844017172715175	0.356524697175167	0.742820250194781	0.605406293686871	1	0.577201801139496	0.47908858236709	0.507937443855201	0.149401055408971	0.209550908035791	0.288615162939745	0.513653143308417	0.170457281718333	0.326548805352304	0.409566824700686
1	0.5	1	0	0	0	1	0	0	0	0	0	0	48	0.901394602540678	0.33165881352426	0.763386471273122	0.613451621564071	0.836880284582775	0.600869325491638	0.557665732354857	0.635741215398329	0.182205427817565	0.206136045669454	0.282170269710795	0.488864197077387	0.203467836646059	0.428032516306698	0.437148488598381
1	0.5	0	0	1	0	1	0	0	0	0	0	0	48	0.504407674237244	0.242212517525915	0.773178909402877	0.232263708997991	0.726433957731088	0.848684065429149	0.238962254771079	0.465706149828141	0.0965278929513758	0.116852532468409	0.341683659082426	0.401464367267229	0.0780828292228944	0.23809456561074	0.305715303947941
1	0.5	0	0	1	0	1	0	0	0	0	0	0	48	0.789677475143279	0.283510699427678	0.751544677014121	0.549065853184339	0.805228975982516	0.739456901304907	0.444960692991991	0.52944848898955	0.186220882020354	0.254413769214505	0.302937691215614	0.438702271850723	0.259547076159454	0.213416948374626	0.363622667543594
1	0.5	0	0	1	0	1	0	0	0	0	0	0	48	1	0.359305858827315	1	0.660598724227639	0.953375545411568	0.599534092997611	0.63922232785519	0.547168567930438	0.163040143234075	0.20979832923214	0.257645772107663	0.525165445340288	0.174859476906941	0.374493587650158	0.459256627090626
1	0.5	0	0	0	0	0	0	0	0	0	0	0	0	0.180712241724702	0.156341738111109	0.183416935858042	0.0606612167053966	0.147843541474529	0.382083256754273	0.0942276734295351	0.12051734722545	0.04046758386732	0.100502040100228	0.259544684756051	0.150314361451389	0.0621567801930761	0.292064220588365	0.529205123169907
1	0.5	0	0	0	0	0	0	0	0	0	0	0	0	0.320731361663082	0.22525662537063	0.365611786642855	0.173521474266986	0.281664871232495	0.371009924646205	0.174599752215593	0.185840238348762	0.0562016584998115	0.184248266926984	0.193736359205814	0.211138251697307	0.133963379054119	0.301221568090947	0.548121410856241
1	0.5	0	0	0	0	0	0	0	0	0	0	0	0	0.373221517456952	0.262001057301124	0.411696474687257	0.172776656513568	0.260101060985345	0.349150891380261	0.214880917137453	0.176207091499981	0.0507625329815303	0.200732366741193	0.195931926019015	0.271730732734608	0.143097934070479	0.177355093250483	0.61118851764921
1	0.5	0	0	0	0	0	0	0	0	0	0	0	0	0.377812544537126	0.21948651941067	0.378706305643827	0.154918620906743	0.267163317342344	0.366805734240029	0.189695832909746	0.192688950009885	0.0601502073124764	0.193294885578943	0.221103520893744	0.248715923769644	0.16047700296188	0.244856439270237	0.661724077381602
1	0.5	0	0	0	0	0	0	0	0	0	0	0	48	0.182508939451927	0.192140575079872	0.258267895755093	0.0492579596900373	0.172585657710163	0.241528211725786	0.120539629306483	0.0834192919598914	0.0370425932906144	0.0952940488454427	0.163019613404204	0.18097730598052	0.0602851086145642	0.217748925390787	0.547270458444118
1	0.5	0	0	0	0	0	0	0	0	0	0	0	48	0.337726328667577	0.231518606201301	0.38051404609957	0.170331811911529	0.299859336128527	0.324943944127918	0.188080430505858	0.158955247175852	0.0492122125895213	0.18536616087776	0.20640935992789	0.258007799347402	0.130717129414198	0.269467858813561	0.554137301535351
1	0.5	0	0	0	0	0	0	0	0	0	0	0	48	0.366901048714208	0.252603489093709	0.40878920783325	0.164865108829493	0.258943199696197	0.334062672302885	0.211859019832807	0.19644523215766	0.0509070863173766	0.179586401731049	0.15241699795765	0.226805512191837	0.140961096707956	0.319622761414689	0.570511122124659
1	0.5	0	0	0	0	0	0	0	0	0	0	0	48	0.359014474465915	0.213911784310571	0.342809745165498	0.150671909862702	0.300487479752928	0.354427494945782	0.195270423501312	0.171122757242896	0.0540699208443272	0.173048634010068	0.214777615324307	0.229446515699707	0.145148352500609	0.275271189881462	0.675808950273832
1	0.5	0	0	0	0	0	0	0	0	0	0	0	48	0.172939362252374	0.163408646884409	0.191772811233378	0.0451848388619888	0.157335446520604	0.290834405440176	0.102352276142205	0.0916564059698179	0.0412316245759518	0.110877535504942	0.198272559978745	0.191913533765542	0.0757908809560741	0.26194427036903	0.38247765340781
1	0.5	0	0	0	0	0	0	0	0	0	0	0	48	0.322374331242524	0.21578044912313	0.370531642023619	0.16787979224723	0.272345017863924	0.392713655578019	0.174502559954778	0.179164946916068	0.0546609498680739	0.166356115577189	0.186166788099278	0.222525666219765	0.130042766292185	0.264398880817674	0.500014026688112
1	0.5	0	0	0	0	0	0	0	0	0	0	0	48	0.360627018682774	0.260900085043786	0.41569363832935	0.177031931341598	0.227161302322698	0.329802426024628	0.207242946020312	0.178808741766875	0.0453984168865435	0.157725614391816	0.187759266775223	0.244339963390818	0.131514104012941	0.279515785943141	0.588037209167012
1	0.5	0	0	0	0	0	0	0	0	0	0	0	48	0.378035130084438	0.224805203760314	0.371640798032058	0.161409969170378	0.278620641551255	0.392390185627642	0.187072759020168	0.192605014619325	0.0622985299660761	0.186262275465264	0.211075958135903	0.24262337233007	0.149371800837599	0.274693946000335	0.697509795303865
1	0.5	0	0	0	0	0	0	0	0	0	0	0	48	0.180712241724702	0.156341738111109	0.183416935858042	0.0606612167053966	0.147843541474529	0.382083256754273	0.0942276734295351	0.12051734722545	0.04046758386732	0.100502040100228	0.259544684756051	0.150314361451389	0.0621567801930761	0.292064220588365	0.529205123169907
1	0.5	0	0	0	0	0	0	0	0	0	0	0	48	0.320731361663082	0.22525662537063	0.365611786642855	0.173521474266986	0.281664871232495	0.371009924646205	0.174599752215593	0.185840238348762	0.0562016584998115	0.184248266926984	0.193736359205814	0.211138251697307	0.133963379054119	0.301221568090947	0.548121410856241
1	0.5	0	0	0	0	0	0	0	0	0	0	0	48	0.373221517456952	0.262001057301124	0.411696474687257	0.172776656513568	0.260101060985345	0.349150891380261	0.214880917137453	0.176207091499981	0.0507625329815303	0.200732366741193	0.195931926019015	0.271730732734608	0.143097934070479	0.177355093250483	0.61118851764921
1	0.5	0	0	0	0	0	0	0	0	0	0	0	48	0.377812544537126	0.21948651941067	0.378706305643827	0.154918620906743	0.267163317342344	0.366805734240029	0.189695832909746	0.192688950009885	0.0601502073124764	0.193294885578943	0.221103520893744	0.248715923769644	0.16047700296188	0.244856439270237	0.661724077381602
