# Supplementary material for: Systems Pharmacology Dissection of Cholesterol Regulation Reveals Determinants of Large Pharmacodynamic Variability between Cell Lines
Source: Cell Syst. 2017 Dec 27;5(6):604–619.e7. doi: 10.1016/j.cels.2017.11.002 (PMC5747350; doi:10.1016/j.cels.2017.11.002)
Supplement: Data S1. Modeling Scripts, Related to Figure 6 — Zipped file containing the scripts and code used for modeling and to produce the figures related to modeling. [file mmc8.zip › CNOR_CholReg/1_input_data/pert_Hela_siRNA_prot.csv]

TR:mock:CellLine	TR:Input05	TR:statin_1uM	TR:statin_2uM	TR:statin_5uM	TR:statin_10uM	TR:LDPS	TR:05HC	TR:1HC	TR:02T09	TR:1T09	TR:02GW	TR:1GW	TR:SREBP1_s129:inhibitor	TR:SREBP1_s130:inhibitor	TR:SREBP2_s27:inhibitor	TR:SREBP2_s28:inhibitor	TR:LDLR_s06:inhibitor	TR:LDLR_s07:inhibitor	TR:NPC1_s69:inhibitor	TR:NPC1_c:inhibitor	TR:Q01581_s62:inhibitor	TR:Q01581_s63:inhibitor	DA:ALL	DV:P14324	DV:P49327	DV:P53396	DV:Q01581	DV:Q13907	DV:Q15738	DV:Q9BWD1	DV:P48449	DV:P37268	DV:O95573	DV:P10515	DV:P53602	DV:Q9UBM7	DV:Q15392	DV:Q13085
1	0.5	0	0	0	0	0	0	0	0	0	0	0	0	0	0	0	0	0	0	0	0	0	0	0.390839403726947	0.29929252763923	0.36010540046047	0.160465869849	0.24688834466136	0.324014886969307	0.199262009109261	0.159001030116157	0.0516277798718432	0.164271479533768	0.161473588814508	0.257471517689336	0.109164838573866	0.201737027458803	0.77047350982024
1	0.5	0	0	0	0	0	0	0	0	0	0	0	0	0	0	0	0	0	0	0	0	0	0	0.442152578389345	0.351434481807525	0.427804186254169	0.162047392443502	0.268061551100123	0.397631869141702	0.182142765376765	0.17908413308962	0.0593633622314361	0.221892727166397	0.189892894806759	0.237164441342663	0.161225967042626	0.195683027794205	0.622973013691087
1	0.5	0	0	0	0	0	0	0	0	0	0	0	0	0	0	0	0	0	0	0	1	0	72	0.389133982087468	0.316264509159446	0.388946958356313	0.089696379139548	0.223365315311824	0.383018746553942	0.191792728008017	0.169961188552878	0.0503036185450433	0.180191908877023	0.172906998919331	0.240814952218284	0.123971282324005	0.199465122642259	0.858426039351614
1	0.5	0	0	0	0	0	0	0	0	0	0	0	0	0	0	0	0	0	0	0	1	0	72	0.341942643387528	0.341094996207507	0.393332808081869	0.0772358419819836	0.211825452798165	0.431160632236721	0.142564289329072	0.174855107399147	0.0546240105540897	0.200073776502184	0.238897880878683	0.20608520511549	0.155526010621404	0.220216775377989	0.58864295429066
1	0.5	0	0	0	0	0	0	0	0	0	0	0	0	0	0	0	0	0	0	0	0	1	72	0.399033434270808	0.303418300503367	0.386025684796596	0.0888680066288317	0.278059148576699	0.330353795258225	0.20976324188696	0.176649659922932	0.0512401055408971	0.162120714552415	0.165096192557892	0.240128683110189	0.127823203114036	0.216740955188575	0.839075443840777
1	0.5	0	0	0	0	0	0	0	0	0	0	0	0	0	0	0	0	0	0	0	0	1	72	0.362450939102836	0.342684625462569	0.454404671236354	0.0862789664207086	0.305014686393192	0.384591067818416	0.177794808145829	0.201801489332922	0.0603379193366001	0.210462767608517	0.216405953294899	0.25674239502409	0.161993396707217	0.260594720072023	0.667057335905932
1	0.5	0	0	0	0	0	0	0	0	0	0	0	0	0	0	0	1	0	0	0	0	0	72	0.251912394171782	0.169843933160181	0.317351682117814	0.187373279142325	0.382385240756097	0.681693622495865	0.164451539603612	0.307804950800681	0.0665872597059932	0.258973067078136	0.331022038796497	0.222144269561118	0.214367701477985	0.258697935514621	0.5022759600229
1	0.5	0	0	0	0	0	0	0	0	0	0	0	0	0	0	0	1	0	0	0	0	0	72	0.222968266346827	0.167592341462293	0.203703022822176	0.173287937563071	0.339569560803218	1	0.133884015001123	0.336599298688596	0.0762084432717678	0.373972639714251	0.435092231735802	0.190307749759714	0.356525368019086	0.359032454522185	0.430222421712898
1	0.5	0	0	0	0	0	0	0	0	0	0	0	0	0	0	0	0	1	0	0	0	0	72	0.477101711987112	0.329595237547981	0.344850347103676	0.153529667725181	0.400981159566306	0.358001286528212	0.357193847171314	0.308587076030897	0.0632926875235582	0.147772534447778	0.182496100301707	0.323999216392098	0.1542984186074	0.235130674245567	0.877512725323159
1	0.5	0	0	0	0	0	0	0	0	0	0	0	0	0	0	0	0	1	0	0	0	0	72	0.417605716124962	0.315262831268531	0.317485621241169	0.133474674344755	0.405317326843937	0.452032714574527	0.357275399298205	0.335025336695373	0.0585032039200905	0.174217361770276	0.266071076381928	0.32428939619338	0.196931758588343	0.280169819147903	0.614632848841136
1	0.5	0	0	0	0	0	0	0	0	0	0	0	0	0	0	0	0	0	0	0	0	0	0	0.375742018546661	0.304876456662146	0.410638092987018	0.129784377806375	0.246463253016717	0.332388347730197	0.186857148602498	0.161314109122945	0.0535768940821711	0.167494253080394	0.143967407161101	0.23642736015966	0.110160502854779	0.208467126225761	0.823850772662712
1	0.5	0	0	0	0	0	0	0	0	0	0	0	0	0	0	0	0	0	0	0	0	0	0	0.394134950895066	0.307991817408693	0.321881100576901	0.166003860646404	0.257846564003999	0.383357838632604	0.197906903219968	0.15519861818762	0.0505222389747456	0.21537160414408	0.198068813986429	0.213583353229628	0.133765427995302	0.175683380848566	0.520633258212626
1	0.5	0	0	0	0	0	0	0	0	0	0	0	0	0	0	0	0	0	0	1	0	0	72	0.384469293603148	0.249747396970602	0.447101049627509	0.356468665808745	0.365850454541932	0.443998345892299	0.225837948103801	0.224993670161662	0.102593856012062	0.24295951739371	0.24502493035962	0.261277525758049	0.144719212332056	0.31748236934782	0.576841834025836
1	0.5	0	0	0	0	0	0	0	0	0	0	0	0	0	0	0	0	0	0	1	0	0	72	0.332730163864598	0.341110166180155	0.543403279319974	0.402201586846028	0.368593593787539	0.732783495680941	0.211643409415137	0.24773357103466	0.158184885035809	0.348831047311431	0.325476887869616	0.262983709526346	0.249937586326604	0.485174364722808	0.408961079577038
1	0.5	0	0	0	0	0	0	0	0	0	0	0	0	0	0	0	0	0	1	0	0	0	72	0.609557727321495	0.332892178270163	0.470092181631956	0.310284410209882	0.386010726104579	0.362430619371439	0.304548039229925	0.237659589965212	0.0644743686392763	0.168297697183447	0.181589838127884	0.316322307725272	0.124679622120292	0.228222283026029	0.711123994883895
1	0.5	0	0	0	0	0	0	0	0	0	0	0	0	0	0	0	0	0	1	0	0	0	72	0.594333836686262	0.342866205438205	0.523603049960168	0.362289724385028	0.470844215731103	0.433068369784966	0.315162104402363	0.249457368105245	0.0571869581605729	0.203865168943691	0.228901287511675	0.300522813397246	0.15122574545562	0.224301614341068	0.584657296839008
1	0.5	0	0	0	0	0	0	0	0	0	0	0	1	1	1	1	0	0	0	0	0	0	72	0.170638244040232	0.0890812972625095	0.177959573145643	0.101410941275587	0.134866814951446	0.274778533357839	0.0874032127069385	0.0960741128688215	0.0465303430079156	0.155267597270269	0.230187332215175	0.133836556533025	0.11077799197855	0.184160216069269	0.326002051013506
1	0.5	0	0	0	0	0	0	0	0	0	0	0	1	1	1	1	0	0	0	0	0	0	72	0.138465344711351	0.0844916909922541	0.163464383573636	0.0973806393674835	0.119357751238075	0.449696746921522	0.0696670774063742	0.110495392224531	0.0620373162457595	0.228835365935949	0.378560053723743	0.155967357833324	0.138303529881008	0.235803242804311	0.315945435144231
1	0.5	0	0	0	0	0	0	0	0	0	0	0	1	0	0	0	0	0	0	0	0	0	72	0.278071800653024	0.181498609419174	0.344362738661134	0.181763074815069	0.305216963365393	0.377016173497519	0.251112404525361	0.234546003183995	0.0607964568413117	0.180719590810327	0.215965861951495	0.273092251464673	0.123222318243258	0.265813746171567	0.578090728774764
1	0.5	0	0	0	0	0	0	0	0	0	0	0	1	0	0	0	0	0	0	0	0	0	72	0.26731403297789	0.185954903808583	0.232255692412743	0.196794367344671	0.347755190613108	0.446439073699688	0.223144493611564	0.227611621930028	0.062623822088202	0.223534254339993	0.296905179875112	0.307066551574256	0.17509879087357	0.270208390336902	0.379560102280532
1	0.5	0	0	0	0	0	0	0	0	0	0	0	0	1	0	0	0	0	0	0	0	0	72	0.414444681086153	0.184506401268761	0.350121245546305	0.264671845055688	0.364528679154622	0.438006800220548	0.23944709892273	0.200952423894533	0.056450810403317	0.167962104069854	0.188179798503363	0.266026312084091	0.124406331479389	0.243126472898665	0.621485145737289
1	0.5	0	0	0	0	0	0	0	0	0	0	0	0	1	0	0	0	0	0	0	0	0	72	0.385814414896258	0.183970395568529	0.331989565004246	0.281475377963764	0.339314195813409	0.546594376033817	0.220280114798583	0.195847279210036	0.0586211835657746	0.240979697966198	0.219915274266555	0.214914262276014	0.133243959907524	0.229988437469659	0.398565745165208
1	0.5	0	0	0	0	0	0	0	0	0	0	0	0	0	1	0	0	0	0	0	0	0	72	0.276564944537767	0.296310938469672	0.345964755626756	0.122259589123531	0.185309731769885	0.274348465355633	0.128835603200865	0.148699868547467	0.0506807387862797	0.1747018574584	0.190282457144068	0.183960525751927	0.11816570276319	0.229147285453278	0.880826140759374
1	0.5	0	0	0	0	0	0	0	0	0	0	0	0	0	1	0	0	0	0	0	0	0	72	0.234893407144195	0.350271910267313	0.38127303446525	0.125749215372224	0.189385884012369	0.303205293144643	0.100128025667694	0.167381042394309	0.0553531850735017	0.20576401416149	0.255350777250211	0.171564216055391	0.154876022070066	0.246477841425634	0.622736118514085
1	0.5	0	0	0	0	0	0	0	0	0	0	0	0	0	0	1	0	0	0	0	0	0	72	0.305872575378836	0.216862114142552	0.336238849349126	0.122997000361068	0.16961389123544	0.279608527844146	0.115091276938734	0.142607269082295	0.0512429325292122	0.191084739510466	0.166799509053657	0.181314624694668	0.116593912266318	0.21637201338076	0.866150068938574
1	0.5	0	0	0	0	0	0	0	0	0	0	0	0	0	0	1	0	0	0	0	0	0	72	0.300447252829959	0.254374698324408	0.358422844937014	0.0961731458250396	0.189749362556285	0.302539974269436	0.0973129132765745	0.139005677778279	0.0539046362608368	0.218252486583023	0.197548854214038	0.172367414155142	0.148038585684002	0.209464504797126	0.696433376868017
1	0.5	0	0	0	0	0	0	0	0	0	0	0	0	0	0	0	0	0	0	0	0	0	0	0.374965371133377	0.259771071321856	0.399508889881031	0.168681779045115	0.265848129519263	0.360051461128469	0.193922020526559	0.177102980400046	0.0557516019600452	0.198067415528154	0.221343126180708	0.22174389489859	0.130655823675833	0.199309778723179	0.579651327703956
1	0.5	0	0	0	0	0	0	0	0	0	0	0	0	0	0	0	0	0	0	0	0	0	0	0.413227666582863	0.335241685246052	0.379821589586014	0.15833209891402	0.290132603792887	0.377784414629664	0.180840165651361	0.177765792513102	0.061885978137957	0.211784896510461	0.203439558343887	0.254807863015544	0.176691262824348	0.271609133516333	0.645193365688227
1	0.5	0	0	0	0	0	0	0	0	0	0	0	0	0	0	0	0	0	0	0	0	0	72	0.390839403726947	0.29929252763923	0.36010540046047	0.160465869849	0.24688834466136	0.324014886969307	0.199262009109261	0.159001030116157	0.0516277798718432	0.164271479533768	0.161473588814508	0.257471517689336	0.109164838573866	0.201737027458803	0.77047350982024
1	0.5	0	0	0	0	0	0	0	0	0	0	0	0	0	0	0	0	0	0	0	0	0	72	0.442152578389345	0.351434481807525	0.427804186254169	0.162047392443502	0.268061551100123	0.397631869141702	0.182142765376765	0.17908413308962	0.0593633622314361	0.221892727166397	0.189892894806759	0.237164441342663	0.161225967042626	0.195683027794205	0.622973013691087
1	0.5	0	0	0	0	0	0	0	0	0	0	0	0	0	0	0	0	0	0	0	0	0	72	0.375742018546661	0.304876456662146	0.410638092987018	0.129784377806375	0.246463253016717	0.332388347730197	0.186857148602498	0.161314109122945	0.0535768940821711	0.167494253080394	0.143967407161101	0.23642736015966	0.110160502854779	0.208467126225761	0.823850772662712
1	0.5	0	0	0	0	0	0	0	0	0	0	0	0	0	0	0	0	0	0	0	0	0	72	0.394134950895066	0.307991817408693	0.321881100576901	0.166003860646404	0.257846564003999	0.383357838632604	0.197906903219968	0.15519861818762	0.0505222389747456	0.21537160414408	0.198068813986429	0.213583353229628	0.133765427995302	0.175683380848566	0.520633258212626
1	0.5	0	0	0	0	0	0	0	0	0	0	0	0	0	0	0	0	0	0	0	0	0	72	0.374965371133377	0.259771071321856	0.399508889881031	0.168681779045115	0.265848129519263	0.360051461128469	0.193922020526559	0.177102980400046	0.0557516019600452	0.198067415528154	0.221343126180708	0.22174389489859	0.130655823675833	0.199309778723179	0.579651327703956
1	0.5	0	0	0	0	0	0	0	0	0	0	0	0	0	0	0	0	0	0	0	0	0	72	0.413227666582863	0.335241685246052	0.379821589586014	0.15833209891402	0.290132603792887	0.377784414629664	0.180840165651361	0.177765792513102	0.061885978137957	0.211784896510461	0.203439558343887	0.254807863015544	0.176691262824348	0.271609133516333	0.645193365688227
