# Supplementary material for: Systems Pharmacology Dissection of Cholesterol Regulation Reveals Determinants of Large Pharmacodynamic Variability between Cell Lines
Source: Cell Syst. 2017 Dec 27;5(6):604–619.e7. doi: 10.1016/j.cels.2017.11.002 (PMC5747350; doi:10.1016/j.cels.2017.11.002)
Supplement: Data S1. Modeling Scripts, Related to Figure 6 — Zipped file containing the scripts and code used for modeling and to produce the figures related to modeling. [file mmc8.zip › CNOR_CholReg/1_input_data/pert_HepG2_drugs_metab.csv]

TR:mock:CellLine	TR:Input05	TR:statin_1uM	TR:statin_2uM	TR:statin_5uM	TR:statin_10uM	TR:LDPS	TR:05HC	TR:1HC	TR:02T09	TR:1T09	TR:02GW	TR:1GW	DA:ALL	DV:atorvastatin	DV:T090137	DV:GW3965	DV:HMG_CoA	DV:Mevalonate	DV:Acetyl_CoA	DV:Acetoacetyl_CoA	DV:hydroxy_atorvastatin	DV:Atorvastatin_Lactone	DV:hydroxy_GW3965
1	0.5	0	0	0	0	0	0	0	0	0	1	0	48	0.000341302139787462	0.0025558808827903	0.109811029010499	0.261419574914743	0.507423908283286	0.831657884536139	0.567546367203571	0.0226243510496952	0.0367337442692415	0.208575907860613
1	0.5	0	0	0	0	0	0	0	0	0	1	0	48	0.000676440470392267	0.000636959037642712	0.0768562990674988	0.374116452563667	0.516757391907101	0.688545443894303	0.577314934178766	0.0485041199055443	0.0451605842499976	0.22838378138698
1	0.5	0	0	0	0	0	0	0	0	0	1	0	48	0.000779852879607375	0.00059898653634994	0.0818550674345859	0.280120380375084	0.440096460329521	0.751627430475033	0.503629532688273	0.0577084194498502	0.0787165464798034	0.131169078421836
1	0.5	0	0	0	0	0	0	0	0	0	1	0	48	NA	NA	NA	NA	NA	NA	NA	NA	NA	NA
1	0.5	0	0	0	0	0	0	0	1	0	0	0	48	0.000521229265194527	0.378228845008133	0.000125247064031561	0.262987141922359	0.506956926032231	0.714055250353886	0.439574590262423	0.0166372781708466	0.0451746205521253	0.0433776327884498
1	0.5	0	0	0	0	0	0	0	1	0	0	0	48	0.00195989005051529	0.314475560269599	0.000410580577561036	0.308816243917835	0.521991449820398	0.700787017376928	0.442199292759988	0.0531835120869886	0.0384064651052151	0.0195181850876222
1	0.5	0	0	0	0	0	0	0	1	0	0	0	48	0.000841851646260801	0.316816754255881	0	0.249069058390519	0.472755278584281	0.857535886088882	0.426136633674165	0.0516328242803539	0.114472878570471	0.0572078139361433
1	0.5	0	0	0	0	0	1	0	0	0	0	0	48	0.000578019022885228	0.000482266833983316	0.000373273449195457	0.243415128571578	0.475159416111597	0.876485663513291	0.44111900840641	0.0171091735045918	0.0314174808327007	0.0919056711596041
1	0.5	0	0	0	0	0	1	0	0	0	0	0	48	0.000361817268389157	0.000628257942996179	9.57545186280583e-05	0.228237641467142	0.493789261969988	0.572592358173016	0.563143048506163	0.0412435819410419	0.0629626805715451	0.070182921848299
1	0.5	0	0	0	0	0	1	0	0	0	0	0	48	0.000862300820961181	0.000339091987695832	3.367583017912e-06	0.165738468075149	0.440704010372036	0.648035668715002	0.474343631442043	0.045239277687822	0.127124102962527	0.011870456011006
1	0.5	0	0	0	0	0	1	0	0	0	0	0	48	NA	NA	NA	NA	NA	NA	NA	NA	NA	NA
1	0.5	0	0	0	1	0	0	0	0	0	0	0	48	0.416485525820356	0.000636649095952068	0.000206356666750599	0.392782002178212	0.569290095683839	0.66045703679212	0.609313063417408	0.383885721037075	0.362790697434711	0.005971167002336
1	0.5	0	0	0	1	0	0	0	0	0	0	0	48	0.297827886226587	0.0015791766882048	0.00027534673314787	0.499078115146477	0.587325194039416	0.622144029588836	0.649336050748187	0.326418172337475	0.307721705330486	0.0572602559351224
1	0.5	0	0	0	1	0	0	0	0	0	0	0	48	0.347726698929448	0.00219962858505118	0.000339998653506301	0.451167761518931	0.504101667189665	0.730577414033605	0.542185686934996	0.274002363045704	0.389374455866495	0.0375041331989796
1	0.5	0	0	0	0	0	0	0	0	0	0	1	48	0.000330810693180939	0.00103734985330511	0.407044228649137	0.254663225765225	0.489721566106914	0.846207870490666	0.492155021030061	0.0288519667932379	0.0496525527709309	0.952285576502534
1	0.5	0	0	0	0	0	0	0	0	0	0	1	48	0.0014297160126098	0.000346660816989024	0.296829742450618	0.309190325939605	0.537018147864758	0.702355003910089	0.535673194450517	0.030650132327002	0.0341562532712011	0.505879837012545
1	0.5	0	0	0	0	0	0	0	0	0	0	1	48	0.000873449698643496	0.00407790882890091	0.351343799655394	0.3360151989053	0.448825762697751	0.907748550170335	0.417138393149403	0.0388948258915065	0.0632258572079928	0.726375206171603
1	0.5	0	0	0	0	0	0	0	0	0	0	1	48	NA	NA	NA	NA	NA	NA	NA	NA	NA	NA
1	0.5	0	0	0	0	0	0	1	0	0	0	0	48	0.000541619259455935	0.000258889289146569	0.000177890824983248	0.15109578912386	0.460172398007642	0.763723145477135	0.610829170765396	0.0317111620198683	0.0169469259957011	0.0459750769198609
1	0.5	0	0	0	0	0	0	1	0	0	0	0	48	0.000348874348787864	0.000333242579524826	0.000465063038908915	0.16459111624385	0.478118822767374	0.548892757879952	0.632051977033796	0.0272839136411447	0.0417442575533393	0.0562105723849161
1	0.5	0	0	0	0	0	0	1	0	0	0	0	48	0.000978668990775647	0.000431124086916244	0.00058503092724323	0.196879912278898	0.439987864753323	0.723180007336907	0.574347977666101	0.0422261869013913	0.0930873972809272	0
1	0.5	0	0	0	0	0	0	1	0	0	0	0	48	NA	NA	NA	NA	NA	NA	NA	NA	NA	NA
1	0.5	0	0	0	0	0	0	0	0	1	0	0	48	0.000452082287313924	0.817771232280493	0.000506769902480714	0.235916260514028	0.497677455358986	0.65712087216105	0.562291809218328	0.00896161435123267	0.0363825556710978	0.0687625990820566
1	0.5	0	0	0	0	0	0	0	0	1	0	0	48	0.00114337333166955	0.739791210328129	0.000248638059704702	0.294933742251567	0.480653649441402	0.742037328825925	0.533343975587652	0.026759770164089	0.025285655801302	0.0199558801001223
1	0.5	0	0	0	0	0	0	0	0	1	0	0	48	0.00151061094688293	0.742912487298689	4.45444200562701e-05	0.235461215086368	0.411990800454036	0.763222019862101	0.416709889867195	0.0483663008063036	0.0851732567699106	0.06959312462885
1	0.5	0	1	0	0	0	0	0	0	0	0	0	48	0.292631860429447	0.000696188588718491	0.000200121714282873	0.389696538247507	0.59209015442118	0.71340078687251	0.597310644520605	0.330489018457793	0.260050759017295	0.136892928616134
1	0.5	0	1	0	0	0	0	0	0	0	0	0	48	0.220037088135373	0.00452747800143583	0.000366067323598611	0.494447441102908	0.565016249208307	0.587514425426717	0.535521836529251	0.235524580605129	0.134989616772051	0.017588792172182
1	0.5	0	1	0	0	0	0	0	0	0	0	0	48	0.206169197635122	0.000553499251908161	0.000228597231652777	0.314966031978602	0.475992837478503	0.690959390648715	0.444624376932563	0.159995731217812	0.24388939141216	0.0513100575558861
1	0.5	0	0	0	0	0	0	0	0	0	0	0	0	0.00039398109509646	0.00492036492760452	0.000481439837146658	0.227453571587238	0.49888312184653	0.886095923305959	0.600162864414222	0.0299091540767793	0.0140279509013733	0.0520810158317463
1	0.5	0	0	0	0	0	0	0	0	0	0	0	0	0.00181440167863873	0.000429922051819577	0.000412293368004956	0.24429783271423	0.562777427272617	0.581998255998953	0.436133195822988	0.0327079585734757	0.0333999682822138	NA
1	0.5	0	0	0	0	0	0	0	0	0	0	0	0	0.00101724134745148	0.000277145665596276	0.000114224710705064	0.311380923696147	0.460978385901176	1	0.62579722917562	0.0354101542474814	0.0800642860791669	0.0511376265893096
1	0.5	0	0	0	0	0	0	0	0	0	0	0	0	NA	NA	NA	NA	NA	NA	NA	NA	NA	NA
1	0.5	0	0	0	0	0	0	0	0	0	0	0	0	0.00102555476620717	0.000663927042918716	0.000264885462154551	0.198544917895051	0.509084895029807	0.688625810937432	0.71261626777897	0.02105525182157	0.039617726366335	0.0448391718357822
1	0.5	0	0	0	0	0	0	0	0	0	0	0	0	0.000448578178469318	0.000682963529832485	0.00023902619748866	0.243164818918692	0.557828534431357	0.547747904443844	0.661672691408748	0.0556924990275101	0.0627321609618103	0.0813048902140623
1	0.5	0	0	0	0	0	0	0	0	0	0	0	0	0.000703900507691697	0.000876609257669033	0.00238599071725808	0.231616603851061	0.495426220206118	0.697571501105199	0.601033775786237	0.0563574265273769	0.0735053424675331	0.00252382985356212
1	0.5	0	0	0	0	0	0	0	0	0	0	0	0	NA	NA	NA	NA	NA	NA	NA	NA	NA	NA
1	0.5	0	0	0	0	1	0	0	0	0	0	0	48	0.00082178770947455	0.00105433771611491	0.000284100329163493	0.241702612044288	0.504904504073504	0.664073083233617	0.51153747684803	0.0250292598546661	0.0411100022320194	0.0298131340409777
1	0.5	0	0	0	0	1	0	0	0	0	0	0	48	0.000500189625726441	0.000463422153552379	1.40996435824758e-06	0.312058949171591	0.54805958851282	0.63500130306486	0.427078382440773	0.0616212704717935	0.0585437075854622	0.0225503214684959
1	0.5	0	0	0	0	1	0	0	0	0	0	0	48	0.000593779255296912	0.000307043556059882	0.000249719775732773	0.271751167040255	0.479377433464301	0.953358391066183	0.560582725958654	0.0417840035536326	0.117174702952902	0.0173498364139102
1	0.5	1	0	0	0	1	0	0	0	0	0	0	48	0.450937419008125	0.00209162272546713	0.000282828937377698	0.609321081208514	0.52983189267788	0.676079336388637	0.640853258390271	0.396098968523538	0.251293937464497	0.0321462939640279
1	0.5	1	0	0	0	1	0	0	0	0	0	0	48	0.329601507940967	0.00330833766008186	0.000258896512661983	0.637746765995011	0.576579322046877	0.674735966178621	0.566771462107261	0.352109064646427	0.179664706899093	0.0560253817447536
1	0.5	1	0	0	0	1	0	0	0	0	0	0	48	0.331615187319883	0.000242877070553902	0.000283027799659061	0.63306415012923	0.444833643201773	0.662252389565471	0.474035257923302	0.216506232867247	0.243973812333294	0.00565999936372918
1	0.5	0	0	1	0	1	0	0	0	0	0	0	48	0.658748658427062	0.000439959331921348	0.000307539202163966	0.671850186877526	0.532031318889075	0.6762344031367	0.470911198802981	0.676843493749684	0.462201085110644	0.0520952001972138
1	0.5	0	0	1	0	1	0	0	0	0	0	0	48	0.649718470341068	0.00219024165615609	0.000204222286423248	0.919991051181323	0.592243321688799	0.735450246941806	0.460991512444011	0.672901179685085	0.378338929713924	0.0562188126649592
1	0.5	0	0	1	0	1	0	0	0	0	0	0	48	0.482720636755015	0.00143333873758226	0.00140941536449301	0.764343514220524	0.46846073557625	0.862575224396509	0.485131493009581	0.293310494484231	0.340206258401297	NA
1	0.5	0	0	0	0	0	0	0	0	0	0	0	0	0.000425101630091671	0.000577836080270871	0.000178899150566222	0.255863684154589	0.500519166335141	0.846364556710071	0.60248108618628	0.00350200452653649	0.0333238956478784	0.144465182058656
1	0.5	0	0	0	0	0	0	0	0	0	0	0	0	0.00197664731216585	0.000506159476997992	0.00027007382497068	0.28877852559229	0.536111091776952	0.593876205589149	0.59021774829019	0.0481751070387456	0.0522950808702308	0.0241134019195389
1	0.5	0	0	0	0	0	0	0	0	0	0	0	0	0.00113502672806261	0.000289910994127326	0.000231380390356286	0.285108326918949	0.453922850225161	0.829819212257648	0.57161284170397	0.051412322363469	0.0849655760929365	0.0359362689603487
1	0.5	0	0	0	0	0	0	0	0	0	0	0	0	NA	NA	NA	NA	NA	NA	NA	NA	NA	NA
1	0.5	0	0	0	0	0	0	0	0	0	0	0	48	0.00039398109509646	0.00492036492760452	0.000481439837146658	0.227453571587238	0.49888312184653	0.886095923305959	0.600162864414222	0.0299091540767793	0.0140279509013733	0.0520810158317463
1	0.5	0	0	0	0	0	0	0	0	0	0	0	48	0.00181440167863873	0.000429922051819577	0.000412293368004956	0.24429783271423	0.562777427272617	0.581998255998953	0.436133195822988	0.0327079585734757	0.0333999682822138	NA
1	0.5	0	0	0	0	0	0	0	0	0	0	0	48	0.00101724134745148	0.000277145665596276	0.000114224710705064	0.311380923696147	0.460978385901176	1	0.62579722917562	0.0354101542474814	0.0800642860791669	0.0511376265893096
1	0.5	0	0	0	0	0	0	0	0	0	0	0	48	NA	NA	NA	NA	NA	NA	NA	NA	NA	NA
1	0.5	0	0	0	0	0	0	0	0	0	0	0	48	0.00102555476620717	0.000663927042918716	0.000264885462154551	0.198544917895051	0.509084895029807	0.688625810937432	0.71261626777897	0.02105525182157	0.039617726366335	0.0448391718357822
1	0.5	0	0	0	0	0	0	0	0	0	0	0	48	0.000448578178469318	0.000682963529832485	0.00023902619748866	0.243164818918692	0.557828534431357	0.547747904443844	0.661672691408748	0.0556924990275101	0.0627321609618103	0.0813048902140623
1	0.5	0	0	0	0	0	0	0	0	0	0	0	48	0.000703900507691697	0.000876609257669033	0.00238599071725808	0.231616603851061	0.495426220206118	0.697571501105199	0.601033775786237	0.0563574265273769	0.0735053424675331	0.00252382985356212
1	0.5	0	0	0	0	0	0	0	0	0	0	0	48	NA	NA	NA	NA	NA	NA	NA	NA	NA	NA
1	0.5	0	0	0	0	0	0	0	0	0	0	0	48	0.000425101630091671	0.000577836080270871	0.000178899150566222	0.255863684154589	0.500519166335141	0.846364556710071	0.60248108618628	0.00350200452653649	0.0333238956478784	0.144465182058656
1	0.5	0	0	0	0	0	0	0	0	0	0	0	48	0.00197664731216585	0.000506159476997992	0.00027007382497068	0.28877852559229	0.536111091776952	0.593876205589149	0.59021774829019	0.0481751070387456	0.0522950808702308	0.0241134019195389
1	0.5	0	0	0	0	0	0	0	0	0	0	0	48	0.00113502672806261	0.000289910994127326	0.000231380390356286	0.285108326918949	0.453922850225161	0.829819212257648	0.57161284170397	0.051412322363469	0.0849655760929365	0.0359362689603487
1	0.5	0	0	0	0	0	0	0	0	0	0	0	48	NA	NA	NA	NA	NA	NA	NA	NA	NA	NA
