# Supplementary material for: Systems Pharmacology Dissection of Cholesterol Regulation Reveals Determinants of Large Pharmacodynamic Variability between Cell Lines
Source: Cell Syst. 2017 Dec 27;5(6):604–619.e7. doi: 10.1016/j.cels.2017.11.002 (PMC5747350; doi:10.1016/j.cels.2017.11.002)
Supplement: Data S1. Modeling Scripts, Related to Figure 6 — Zipped file containing the scripts and code used for modeling and to produce the figures related to modeling. [file mmc8.zip › CNOR_CholReg/1_input_data/pert_HepG2_drugs_prot.csv]

TR:mock:CellLine	TR:Input05	TR:statin_1uM	TR:statin_2uM	TR:statin_5uM	TR:statin_10uM	TR:LDPS	TR:05HC	TR:1HC	TR:02T09	TR:1T09	TR:02GW	TR:1GW	DA:ALL	DV:P14324	DV:P49327	DV:P53396	DV:Q01581	DV:Q13907	DV:Q15738	DV:Q9BWD1	DV:P48449	DV:P37268	DV:O95573	DV:P10515	DV:P53602	DV:Q9UBM7	DV:Q15392	DV:Q13085
1	0.5	0	0	0	0	0	0	0	0	0	1	0	48	NA	NA	NA	NA	NA	NA	NA	NA	NA	NA	NA	NA	NA	NA	NA
1	0.5	0	0	0	0	0	0	0	0	0	1	0	48	0.333364292474207	0.633291194520422	0.387345816809798	0.272467203021859	0.436077376754423	0.496530968571954	0.663896873425513	0.407190696351585	0.32050320392009	0.760752700264966	0.357344391035828	0.471547074632531	0.229792372975249	0.447214842405359	0.792145262460115
1	0.5	0	0	0	0	0	0	0	0	0	1	0	48	0.247758531511868	0.575525777461098	0.270871304637095	0.228784266708637	0.276633134673063	0.44837713655578	0.547535394181647	0.378617979515603	0.23295137580098	0.560413508297607	0.325856670399293	0.378712189388235	0.25328207287258	0.594795978710822	0.790659472534186
1	0.5	0	0	0	0	0	0	0	0	0	1	0	48	0.221932202684158	0.409689475256855	0.221593963109839	0.200190254876728	0.316520061070595	0.462915824297004	0.49277258239837	0.341234821394507	0.233258575197889	0.580054252720508	0.338927383298371	0.337368301835969	0.260759157083029	0.584353513332215	0.712611862837692
1	0.5	0	0	0	0	0	0	0	1	0	0	0	48	0.353224047566051	0.742800009193923	0.306976214862866	0.367691851906715	0.295584006944068	0.551433560007352	0.418229469810631	0.276099917798812	0.134802487749717	0.861781522585057	0.36862376917046	0.581124844655855	0.292241500291756	0.760799491601719	0.674231727121692
1	0.5	0	0	0	0	0	0	0	1	0	0	0	48	0.343708915752171	0.721015009078999	0.385227302571106	0.27003462546175	0.410668754020352	0.639205109354898	0.654036886138708	0.402366145596687	0.427647945721824	0.838825334131079	0.35357101525813	0.525487459212597	0.376898815986764	1	0.849798067641885
1	0.5	0	0	0	0	0	0	0	1	0	0	0	48	0.270921840446196	0.708662973774335	0.320504066321752	0.298195587568163	0.325722500794383	0.457542731115604	0.566781696127838	0.409986230433863	0.253424425179043	0.668833476537723	0.345631441429547	0.389817382627168	0.245081876398768	0.580379886493023	0.800759726988699
1	0.5	0	0	0	0	0	1	0	0	0	0	0	48	NA	NA	NA	NA	NA	NA	NA	NA	NA	NA	NA	NA	NA	NA	NA
1	0.5	0	0	0	0	0	1	0	0	0	0	0	48	0.25496293710437	0.31178844783598	0.273334734003904	0.180123920268857	0.333999193992141	0.357515162653924	0.564533985452441	0.275142638137883	0.14772125895213	0.553485714799836	0.308779496307308	0.356814633877574	0.193926300161758	0.594709480392243	0.4711564536792
1	0.5	0	0	0	0	0	1	0	0	0	0	0	48	0.204559320649694	0.31450571172455	0.226674895606271	0.170166554025904	0.231321930388821	0.288390001837897	0.464995704548933	0.236773412597939	0.123811534112326	0.356380092940399	0.282251768107721	0.311414351044096	0.164599998522753	0.374343539546502	0.558411804860715
1	0.5	0	0	0	0	0	1	0	0	0	0	0	48	0.168024865527904	0.200766313466798	0.141732979664014	0.138081758677196	0.219505777681332	0.348215401580592	0.355930347780721	0.216649729291023	0.107159442140972	0.457702221842343	0.307736316826648	0.250601480284303	0.197652654981645	0.394131353875213	0.4659759302032
1	0.5	0	0	0	1	0	0	0	0	0	0	0	48	0.538749901918239	0.643542418461397	0.46918262117989	0.829846870284133	0.584475823639281	0.576065980518287	0.960475147268618	0.45017116576546	0.390993215228044	0.311525779039376	0.369891884226637	0.876171585642834	0.219348977375967	0.623250394979567	0.501794896571358
1	0.5	0	0	0	1	0	0	0	0	0	0	0	48	0.414726516023757	0.408437262969177	0.445695126541832	0.364217733050651	0.444152955491316	0.535543098695093	0.864422381925367	0.354682519587815	0.383997361477573	0.796543300958645	0.298484618807548	0.537580733040705	0.476564219607496	0.934649637677961	0.853215384471521
1	0.5	0	0	0	1	0	0	0	0	0	0	0	48	0.344540008551128	0.448650102282391	0.323305407463823	0.359162785960949	0.389588548488348	0.548185076272744	0.810774488260404	0.428608094562582	0.286311722578213	0.492026289626754	0.288329918550502	0.495850551280403	0.276415756313383	0.557667899414812	0.640036739532714
1	0.5	0	0	0	0	0	0	0	0	0	0	1	48	NA	NA	NA	NA	NA	NA	NA	NA	NA	NA	NA	NA	NA	NA	NA
1	0.5	0	0	0	0	0	0	0	0	0	0	1	48	0.351254405672569	0.75061024662698	0.390605002144777	0.278732652551082	0.419844843487224	0.508027017092446	0.670664582805013	0.433411834890069	0.398880512627214	0.829040950457279	0.34773573003819	0.517370995488133	0.232437383205182	0.647052437399049	0.866448265937694
1	0.5	0	0	0	0	0	0	0	0	0	0	1	48	0.272724943512912	0.702024961500448	0.299510640719244	0.285317508077731	0.378560190961862	0.441247932365374	0.600637000311686	0.403722291783003	0.325463626083679	0.551569325169933	0.343833586793348	0.409561240794138	0.278887190055175	0.57475219996999	0.855765124666087
1	0.5	0	0	0	0	0	0	0	0	0	0	1	48	0.258207241556562	0.539586733169375	0.277034255149653	0.220364909779378	0.317352806689865	0.539587392023525	0.550857805488123	0.360488628835622	0.336155295891444	0.755174476929098	0.345611881814285	0.40387028840444	0.345515448307445	0.768841187321818	0.814681474693257
1	0.5	0	0	0	0	0	0	1	0	0	0	0	48	NA	NA	NA	NA	NA	NA	NA	NA	NA	NA	NA	NA	NA	NA	NA
1	0.5	0	0	0	0	0	0	1	0	0	0	0	48	0.243563034145263	0.299191394488243	0.249654647162329	0.155432910853323	0.287742480489185	0.376511670648778	0.506874397435912	0.21763926511444	0.109360535243121	0.576882762840035	0.303790164447465	0.291211959815607	0.2242430957182	0.393944235063594	0.557507862737947
1	0.5	0	0	0	0	0	0	1	0	0	0	0	48	0.187112777211083	0.281862688762728	0.188979348863268	0.145428559525242	0.219486014988646	0.256665135085462	0.397295150553046	0.197396962371279	0.0959917075009423	0.370624805999289	0.26673447333291	0.247426643893062	0.193435115631486	0.493560288445413	0.50183230107299
1	0.5	0	0	0	0	0	0	1	0	0	0	0	48	0.144953953615734	0.199709931735123	0.153716591818333	0.134637265884662	0.209819345738621	0.297272560191141	0.32378540395673	0.192216900148101	0.082031850735017	0.393523862649746	0.315646551232337	0.247801306421299	0.183776138033932	0.381749737415819	0.426019610348994
1	0.5	0	0	0	0	0	0	0	0	1	0	0	48	0.413285314638282	1	0.342664425593753	0.475671909862702	0.335750323565655	0.485998897261533	0.594535113776389	0.331347093650392	0.235580474934037	0.626250039362463	0.348051943818265	0.574666813593148	0.213396411767747	0.495971649734768	0.71936649242403
1	0.5	0	0	0	0	0	0	0	0	1	0	0	48	0.375343286163346	0.783538281196129	0.48036172317497	0.294770073972577	0.465147910192124	0.574920051461128	0.691014631345286	0.430109913740778	0.397768563889936	1	0.381311439603983	0.543078844423222	0.299145412779661	0.786309434495176	0.921038058041396
1	0.5	0	0	0	0	0	0	0	0	1	0	0	48	0.28223847399192	0.747966993817087	0.279384755451672	0.279459416922037	0.310294425370647	0.495187465539423	0.58824889709127	0.425243742131057	0.220292122125895	0.604108091572834	0.325633364791715	0.412592823865758	0.237604792188319	0.579199802289558	0.895882491680096
1	0.5	0	1	0	0	0	0	0	0	0	0	0	48	0.373412076306809	0.365508998551957	0.254382785758682	0.516296649477378	0.367983662840713	0.374761073332108	0.451138545892063	0.368289070710364	0.301848850358085	0.651428520016375	0.443814190174879	0.410616662687408	0.237352921624676	0.468370742385059	0.371542031750188
1	0.5	0	1	0	0	0	0	0	0	0	0	0	48	0.373304786870335	0.400078148343945	0.409600721345344	0.360181181894772	0.459598856088847	0.482515162653924	0.830187245917646	0.405414873212471	0.28023746701847	0.529647807173415	0.335659297581617	0.560679412538951	0.187566014462245	0.593998958489633	0.617629365027414
1	0.5	0	1	0	0	0	0	0	0	0	0	0	48	0.31448775699423	0.446458730778955	0.32517705351437	0.340016942405081	0.390251179949004	0.467552839551553	0.78904140502026	0.401263192943878	0.268927629099133	0.416326200105266	0.290095173827931	0.476093224852614	0.262306573009225	0.499475714273105	0.646269784124075
1	0.5	0	0	0	0	0	0	0	0	0	0	0	0	0.293177192507674	0.479283793412554	0.257936111913579	0.480638904576301	0.284150707969403	0.469617717331373	0.48234173022333	0.248809470131834	0.151242932529212	0.322033532319956	0.308357334611228	0.568889541895474	0.197239025903521	0.538257853252955	0.504110858630725
1	0.5	0	0	0	0	0	0	0	0	0	0	0	0	0.279282409816823	0.353189601673294	0.29116264411587	0.219553433383019	0.374985856112097	0.362730196655027	0.610066883915575	0.322396528820708	0.170676969468526	0.528451188296528	0.327740913336235	0.396378874420712	0.168024995014292	0.495024581409923	0.635045316592741
1	0.5	0	0	0	0	0	0	0	0	0	0	0	0	0.206064575430079	0.310177212862298	0.209564829161961	0.178799542647644	0.27028621029055	0.349018562764198	0.491063339190936	0.269115591519057	0.136589521296645	0.351962949800489	0.301172435938185	0.283827679724758	0.195236617991388	0.432131477444239	0.601735568875714
1	0.5	0	0	0	0	0	0	0	0	0	0	0	0	0.202453565292027	0.221789597076333	0.133496161287216	0.160026107968485	0.235522083840317	0.40628469031428	0.374930876193817	0.279084479930077	0.112579532604599	0.42843859230835	0.334141797430845	0.278128156623629	0.252974805557402	0.408524497559512	0.386244078919342
1	0.5	0	0	0	0	0	0	0	0	0	0	0	0	0.343928298629738	0.499698899027743	0.258772137160666	0.499678279466361	0.347692415001046	0.506694541444587	0.663455598218365	0.312483134882785	0.249136826234452	0.764976854871723	0.31663105186721	0.611118661499752	0.292737855185505	0.867947959787108	0.497443506214862
1	0.5	0	0	0	0	0	0	0	0	0	0	0	0	0.305380965572902	0.395306042705771	0.322192749778957	0.216023997111459	0.388069533677953	0.433124425657048	0.675387903250132	0.325496588824107	0.18077798718432	0.475727980638167	0.336047229950987	0.424853226566757	0.181542541012062	0.412567852635109	0.609478300713491
1	0.5	0	0	0	0	0	0	0	0	0	0	0	0	0.208144709429781	0.311916243363137	0.231578993443111	0.197719487469101	0.254180003255032	0.356987686087116	0.497026698825761	0.296534370155072	0.131507161703732	0.345673952846019	0.292111444167893	0.288842158105138	0.172597073574272	0.445621684598886	0.606658416896029
1	0.5	0	0	0	0	0	0	0	0	0	0	0	0	0.192238650138756	0.227253545406486	0.175089949313234	0.161097043874348	0.26188125334222	0.378384488145562	0.414276984537493	0.271678395654783	0.139596306068602	0.42010094784811	0.327908800033903	0.271984180915474	0.224984673565409	0.476259742093789	0.573492053101924
1	0.5	0	0	0	0	1	0	0	0	0	0	0	48	0.492591424211222	0.63036752706461	0.329287146221253	0.672132058178182	0.387174012446621	0.536055872082338	0.673997048483298	0.29643864218898	0.225186581228798	0.681681384479043	0.34460782156415	0.641205531782035	0.265786227628945	0.679574922548699	0.588895434676674
1	0.5	0	0	0	0	1	0	0	0	0	0	0	48	0.310939198916217	0.394679476865792	0.322208507322881	0.276640311814319	0.428133549302106	0.46556974820805	0.663452246761096	0.404669166230226	0.303980399547682	0.574633479236863	0.368405353466697	0.434999112319173	0.245114375826335	0.634967386603352	0.629133327307053
1	0.5	0	0	0	0	1	0	0	0	0	0	0	48	0.229245499048006	0.322617509826005	0.21896683037004	0.224785673946655	0.325252458711472	0.39606689946701	0.519781976533096	0.356999413839628	0.218627968337731	0.324587818779719	0.338202047565724	0.317399156397118	0.177043586164107	0.497995533862326	0.584235457181716
1	0.5	1	0	0	0	1	0	0	0	0	0	0	48	0.521636436133161	0.689787850230997	0.720455918270872	1	0.695193403135681	0.491907737548245	0.954315168807317	0.602385568662271	0.470601206181681	0.750370007152722	0.492444283620941	1	0.364337787232157	0.582289910588983	0.556984199715102
1	0.5	1	0	0	0	1	0	0	0	0	0	0	48	0.502470059041217	0.474429402165169	0.583146431354011	0.527799894457149	0.698576311119033	0.781543833854071	0.979660005831536	0.677025634978166	0.817086317376555	0.709950380803714	0.407374626941088	0.715238112729343	0.407563503142842	0.834333654024378	0.666604325830614
1	0.5	1	0	0	0	1	0	0	0	0	0	0	48	0.485109987685735	0.535228813754109	0.522168238043964	0.63389360539935	0.650998597236323	0.714055320713104	0.980355991791164	0.760142482059677	0.700853750471165	0.448294818100435	0.369510471729021	0.721904901834744	0.408454282907517	0.727186068474893	0.66313817534607
1	0.5	0	0	1	0	1	0	0	0	0	0	0	48	0.484637593898274	0.541066954742915	0.580001925922035	0.811522687083962	0.669486402492424	0.557795442014336	0.839041796023608	0.655590894744327	0.559304560874482	0.771288344662225	0.395596478617266	0.856232437693989	0.345073012918522	0.665004369047724	0.44321840800207
1	0.5	0	0	1	0	1	0	0	0	0	0	0	48	0.50041074239486	0.449776817523617	0.521505545780042	0.509343782692824	0.710116173632693	0.749942106230472	1	0.650769812393997	1	0.723378603914653	0.416693153645668	0.713413775582043	0.405900861973454	0.682166341562442	0.601034234470118
1	0.5	0	0	1	0	1	0	0	0	0	0	0	48	0.422890121205036	0.463166846714322	0.555455174164631	0.548964013590957	0.57022730971627	0.857083256754273	0.934687917884828	0.75245302913113	0.749479834150019	0.489466604886344	0.386292621624133	0.638793488708088	0.477650734560925	0.734186253828433	0.588388395876777
1	0.5	0	0	0	0	0	0	0	0	0	0	0	0	0.368220548649354	0.43464086238996	0.242451698750777	0.403379685778564	0.255516503785912	0.290918948722661	0.470324521607404	0.241991974111828	0.210751978891821	0.73703175538591	0.304147127426004	0.576442175246561	0.197770834718252	0.552420628966345	0.531323672581773
1	0.5	0	0	0	0	0	0	0	0	0	0	0	0	0.268343691301069	0.361225549911509	0.268024441701465	0.225327969781415	0.369971944726461	0.397384671935306	0.587503756425023	0.302765705802988	0.174550885789672	0.544070213636957	0.331592527574983	0.373972585967297	0.226956059296683	0.496135820012886	0.607147792459045
1	0.5	0	0	0	0	0	0	0	0	0	0	0	0	0.208966194219501	0.316206587445698	0.197734415351349	0.206919306009462	0.261625888352411	0.356100900569748	0.477036373365746	0.292783984295064	0.133728043724086	0.359978496848754	0.291984306668688	0.298931722039584	0.169982346901844	0.392050098413903	0.56384480872273
1	0.5	0	0	0	0	0	0	0	0	0	0	0	0	0.184448155982827	0.235800675753327	0.176235872924162	0.162108033292289	0.22840247692415	0.359252894688476	0.418569084147272	0.282051006357586	0.11650490011308	0.387708114965384	0.333571308652359	0.292149840523548	0.190876524333946	0.464238241083171	0.596540499204635
1	0.5	0	0	0	0	0	0	0	0	0	0	0	48	0.293177192507674	0.479283793412554	0.257936111913579	0.480638904576301	0.284150707969403	0.469617717331373	0.48234173022333	0.248809470131834	0.151242932529212	0.322033532319956	0.308357334611228	0.568889541895474	0.197239025903521	0.538257853252955	0.504110858630725
1	0.5	0	0	0	0	0	0	0	0	0	0	0	48	0.279282409816823	0.353189601673294	0.29116264411587	0.219553433383019	0.374985856112097	0.362730196655027	0.610066883915575	0.322396528820708	0.170676969468526	0.528451188296528	0.327740913336235	0.396378874420712	0.168024995014292	0.495024581409923	0.635045316592741
1	0.5	0	0	0	0	0	0	0	0	0	0	0	48	0.206064575430079	0.310177212862298	0.209564829161961	0.178799542647644	0.27028621029055	0.349018562764198	0.491063339190936	0.269115591519057	0.136589521296645	0.351962949800489	0.301172435938185	0.283827679724758	0.195236617991388	0.432131477444239	0.601735568875714
1	0.5	0	0	0	0	0	0	0	0	0	0	0	48	0.202453565292027	0.221789597076333	0.133496161287216	0.160026107968485	0.235522083840317	0.40628469031428	0.374930876193817	0.279084479930077	0.112579532604599	0.42843859230835	0.334141797430845	0.278128156623629	0.252974805557402	0.408524497559512	0.386244078919342
1	0.5	0	0	0	0	0	0	0	0	0	0	0	48	0.343928298629738	0.499698899027743	0.258772137160666	0.499678279466361	0.347692415001046	0.506694541444587	0.663455598218365	0.312483134882785	0.249136826234452	0.764976854871723	0.31663105186721	0.611118661499752	0.292737855185505	0.867947959787108	0.497443506214862
1	0.5	0	0	0	0	0	0	0	0	0	0	0	48	0.305380965572902	0.395306042705771	0.322192749778957	0.216023997111459	0.388069533677953	0.433124425657048	0.675387903250132	0.325496588824107	0.18077798718432	0.475727980638167	0.336047229950987	0.424853226566757	0.181542541012062	0.412567852635109	0.609478300713491
1	0.5	0	0	0	0	0	0	0	0	0	0	0	48	0.208144709429781	0.311916243363137	0.231578993443111	0.197719487469101	0.254180003255032	0.356987686087116	0.497026698825761	0.296534370155072	0.131507161703732	0.345673952846019	0.292111444167893	0.288842158105138	0.172597073574272	0.445621684598886	0.606658416896029
1	0.5	0	0	0	0	0	0	0	0	0	0	0	48	0.192238650138756	0.227253545406486	0.175089949313234	0.161097043874348	0.26188125334222	0.378384488145562	0.414276984537493	0.271678395654783	0.139596306068602	0.42010094784811	0.327908800033903	0.271984180915474	0.224984673565409	0.476259742093789	0.573492053101924
1	0.5	0	0	0	0	0	0	0	0	0	0	0	48	0.368220548649354	0.43464086238996	0.242451698750777	0.403379685778564	0.255516503785912	0.290918948722661	0.470324521607404	0.241991974111828	0.210751978891821	0.73703175538591	0.304147127426004	0.576442175246561	0.197770834718252	0.552420628966345	0.531323672581773
1	0.5	0	0	0	0	0	0	0	0	0	0	0	48	0.268343691301069	0.361225549911509	0.268024441701465	0.225327969781415	0.369971944726461	0.397384671935306	0.587503756425023	0.302765705802988	0.174550885789672	0.544070213636957	0.331592527574983	0.373972585967297	0.226956059296683	0.496135820012886	0.607147792459045
1	0.5	0	0	0	0	0	0	0	0	0	0	0	48	0.208966194219501	0.316206587445698	0.197734415351349	0.206919306009462	0.261625888352411	0.356100900569748	0.477036373365746	0.292783984295064	0.133728043724086	0.359978496848754	0.291984306668688	0.298931722039584	0.169982346901844	0.392050098413903	0.56384480872273
1	0.5	0	0	0	0	0	0	0	0	0	0	0	48	0.184448155982827	0.235800675753327	0.176235872924162	0.162108033292289	0.22840247692415	0.359252894688476	0.418569084147272	0.282051006357586	0.11650490011308	0.387708114965384	0.333571308652359	0.292149840523548	0.190876524333946	0.464238241083171	0.596540499204635
