# Supplementary material for: Systems Pharmacology Dissection of Cholesterol Regulation Reveals Determinants of Large Pharmacodynamic Variability between Cell Lines
Source: Cell Syst. 2017 Dec 27;5(6):604–619.e7. doi: 10.1016/j.cels.2017.11.002 (PMC5747350; doi:10.1016/j.cels.2017.11.002)
Supplement: Data S1. Modeling Scripts, Related to Figure 6 — Zipped file containing the scripts and code used for modeling and to produce the figures related to modeling. [file mmc8.zip › CNOR_CholReg/1_input_data/pert_HepG2_siRNA_prot.csv]

TR:mock:CellLine	TR:Input05	TR:statin_1uM	TR:statin_2uM	TR:statin_5uM	TR:statin_10uM	TR:LDPS	TR:05HC	TR:1HC	TR:02T09	TR:1T09	TR:02GW	TR:1GW	TR:SREBP1_s129:inhibitor	TR:SREBP1_s130:inhibitor	TR:SREBP2_s27:inhibitor	TR:SREBP2_s28:inhibitor	TR:LDLR_s06:inhibitor	TR:LDLR_s07:inhibitor	TR:NPC1_s69:inhibitor	TR:NPC1_c:inhibitor	TR:Q01581_s62:inhibitor	TR:Q01581_s63:inhibitor	DA:ALL	DV:P14324	DV:P49327	DV:P53396	DV:Q01581	DV:Q13907	DV:Q15738	DV:Q9BWD1	DV:P48449	DV:P37268	DV:O95573	DV:P10515	DV:P53602	DV:Q9UBM7	DV:Q15392	DV:Q13085
1	0.5	0	0	0	0	0	0	0	0	0	0	0	0	0	0	0	0	0	0	0	0	0	0	0.163422629103621	0.210662192290896	0.180573574598839	0.0988457407904604	0.188693027257016	0.30558353243889	0.325195250314758	0.214750430949268	0.0865642668676969	0.447742843904217	0.39735521402294	0.282276993149553	0.218359222081884	0.432587800206537	0.327471216716487
1	0.5	0	0	0	0	0	0	0	0	0	0	0	0	0	0	0	0	0	0	0	0	0	0	0.162564313611827	0.193471855103776	0.193430855021842	0.104132141501486	0.192689741224977	0.322671383936776	0.322072809292027	0.178116448214986	0.0627255936675462	0.360593900842582	0.409048604013959	0.233369452760075	0.179358431754895	0.426071299328314	0.362146228743074
1	0.5	0	0	0	0	0	0	0	0	0	0	0	0	0	0	0	0	0	0	0	1	0	72	0.196240385985758	0.226873836394143	0.199867811714858	0.0798561284289854	0.186560981469569	0.412439808858666	0.371452063548098	0.25725087317085	0.115869016208066	0.634788319920105	0.384561595673413	0.304746337551348	0.263907169816895	0.494253157629946	0.307205249929607
1	0.5	0	0	0	0	0	0	0	0	0	0	0	0	0	0	0	0	0	0	0	1	0	72	0.150275189397882	0.174459742110465	0.187169857569311	0.0872968994472888	0.220985267106354	0.351213012313913	0.348680028554416	0.191773638044236	0.0753394270637015	0.430969486218639	0.438510274502901	0.239335280109215	0.197968047153715	0.402638198716647	0.30511371488003
1	0.5	0	0	0	0	0	0	0	0	0	0	0	0	0	0	0	0	0	0	0	0	1	72	0.197061870775478	0.236516422644632	0.210842941058032	0.0789034653236185	0.205907882601855	0.410361146848006	0.428148666175864	0.246361123346872	0.128728232189974	0.518243939305331	0.368273326063676	0.30852847006679	0.286698870644892	0.570581745324236	0.394729705720083
1	0.5	0	0	0	0	0	0	0	0	0	0	0	0	0	0	0	0	0	0	0	0	1	72	0.170633440035614	0.195481186935436	0.164577041258503	0.0850513364132095	0.206991730669374	0.300648777798199	0.391206669846827	0.187035797403552	0.0799357331323031	0.381316550678609	0.415464157820016	0.285778128768817	0.187379142753736	0.417374687767549	0.352034545135285
1	0.5	0	0	0	0	0	0	0	0	0	0	0	0	0	0	0	1	0	0	0	0	0	72	0.188187272910698	0.20271726388857	0.214670273393387	0.113216001777564	0.266189520347823	0.555807755927219	0.348195184402765	0.320531220843724	0.213428194496796	0.606123449681277	0.441988626083725	0.293477688601566	0.333125041547564	0.53716250209626	0.361961284262783
1	0.5	0	0	0	0	0	0	0	0	0	0	0	0	0	0	0	1	0	0	0	0	0	72	0.18813603019477	0.205337991587561	0.168381612697079	0.136763167396517	0.254716695987786	0.547714574526741	0.340634296802821	0.242500095381126	0.137825103656238	0.553103336587297	0.499446625884869	0.24940586603978	0.342385901157423	0.558172767151822	0.394535410114385
1	0.5	0	0	0	0	0	0	0	0	0	0	0	0	0	0	0	0	1	0	0	0	0	72	0.194209893367111	0.20123198565748	0.174885976661327	0.0933818151518799	0.215407150219715	0.465850027568462	0.386416320256319	0.423186978221888	0.200687900490011	0.471373367582425	0.425667757115218	0.289595156323655	0.341515802846654	0.615021580447849	0.34397179700577
1	0.5	0	0	0	0	0	0	0	0	0	0	0	0	0	0	0	0	1	0	0	0	0	72	0.185924586735503	0.185740225710805	0.187567297843843	0.100393008249007	0.255332439491285	0.463876125712185	0.362483563894974	0.335842492811732	0.168275160196005	0.348008259369391	0.473818639987351	0.295214482053542	0.221226557941309	0.442603952443577	0.365631081478434
1	0.5	0	0	0	0	0	0	0	0	0	0	0	0	0	0	0	0	0	0	0	0	0	0	0.165562012493615	0.202150458546901	0.156802444170146	0.0983099256570968	0.187009710844681	0.38970317956258	0.348163904134916	0.206733213788989	0.103495665284583	0.544700013045845	0.39045555973914	0.248336975885691	0.244841823808785	0.526108370036276	0.415348937244597
1	0.5	0	0	0	0	0	0	0	0	0	0	0	0	0	0	0	0	0	0	0	0	0	0	0.17186006254814	0.208222125175259	0.1762787684604	0.104165239369335	0.176774573552092	0.329756478588495	0.349583804864752	0.195989483797348	0.0636298529966076	0.392316897068284	0.434331036708508	0.251587724292457	0.133982583261318	0.3057574340009	0.347189623160036
1	0.5	0	0	0	0	0	0	0	0	0	0	0	0	0	0	0	0	0	0	1	0	0	72	0.20059761817451	0.231367825867102	0.198866332256568	0.131865608769315	0.207680712386946	0.529611284690314	0.370232133102008	0.260059934030945	0.151104410101772	0.691834650663764	0.385285301438121	0.302770788566671	0.34918123601232	0.584251127567367	0.374903241827376
1	0.5	0	0	0	0	0	0	0	0	0	0	0	0	0	0	0	0	0	0	1	0	0	72	0.176241314759984	0.200821477003701	0.206695205329552	0.112768833381167	0.207424184885803	0.45538320161735	0.364558115944781	0.211782170319475	0.090031850735017	0.428066560800385	0.384814240703885	0.283865023538847	0.205816658911121	0.492359020980255	0.328828168914573
1	0.5	0	0	0	0	0	0	0	0	0	0	0	0	0	0	0	0	0	1	0	0	0	72	0.233489036460794	0.266059254832556	0.235485113498087	0.133897771564534	0.216184095294929	0.421095386877412	0.458705019254122	0.242674902971382	0.112160949868074	0.617252904949773	0.366881333444171	0.348864074638653	0.26379711493718	0.579405456455158	0.448345941767425
1	0.5	0	0	0	0	0	0	0	0	0	0	0	0	0	0	0	0	0	1	0	0	0	72	0.203366326169495	0.240959845542097	0.195551995517854	0.12870603538463	0.205222775922065	0.318446976658702	0.42108938001392	0.204644887398246	0.0787376554843573	0.443000004498567	0.403707199079394	0.284281927430562	0.195063041503246	0.392349311985313	0.346994288540404
1	0.5	0	0	0	0	0	0	0	0	0	0	0	1	1	1	1	0	0	0	0	0	0	72	0.116036888350129	0.141252212287678	0.142041127189642	0.0863974706748262	0.120856615852005	0.23954420143356	0.234273566051078	0.137052272325253	0.0569248021108179	0.306732105824295	0.361288913447072	0.141436328796978	0.114905419279547	0.266515441715138	0.367168822101073
1	0.5	0	0	0	0	0	0	0	0	0	0	0	1	1	1	1	0	0	0	0	0	0	72	0.123073954448428	0.168435424184614	0.164510509406378	0.100158082823364	0.104510543977804	0.210498989156405	0.299759923944263	0.15968187793297	0.0526914813418771	0.266608485197465	0.374133060802694	0.178565875100247	0.122104781108969	0.246715270483773	0.244751161357825
1	0.5	0	0	0	0	0	0	0	0	0	0	0	1	0	0	0	0	0	0	0	0	0	72	0.159476139309729	0.185816994966327	0.163129098055694	0.126765991130697	0.22803357332734	0.34401580591803	0.436872509448317	0.314276300044742	0.104393139841689	0.364397439415546	0.396633138226171	0.254850104379021	0.213470274103127	0.429224074776914	0.394825295002031
1	0.5	0	0	0	0	0	0	0	0	0	0	0	1	0	0	0	0	0	0	0	0	0	72	0.193799951639687	0.230210310984439	0.18811268394744	0.141625313619657	0.23617076516496	0.331501562212829	0.502431482249007	0.289529580288363	0.0842655484357331	0.329652305740622	0.405814747623914	0.328499452086662	0.188268445271703	0.366106781291649	0.336249845446677
1	0.5	0	0	0	0	0	0	0	0	0	0	0	0	1	0	0	0	0	0	0	0	0	72	0.190562052526986	0.200218815363045	0.163055562850715	0.119254858211512	0.207384271996652	0.37766587024444	0.378187375507327	0.229236916310866	0.0925124387485865	0.434223299878989	0.35283915965373	0.2727114669997	0.102951538921758	0.407174947262505	0.366273192089779
1	0.5	0	0	0	0	0	0	0	0	0	0	0	0	1	0	0	0	0	0	0	0	0	72	0.20751538482479	0.231293814788425	0.216612828391592	0.14248284928666	0.233958506095434	0.32192335967653	0.44847860597252	0.20408023113448	0.0751200527704485	0.32878588169668	0.356808131584052	0.325510722572193	0.147286667109841	0.342541285294403	0.436741195136168
1	0.5	0	0	0	0	0	0	0	0	0	0	0	0	0	1	0	0	0	0	0	0	0	72	0.119776325544974	0.169523065253867	0.161404522415106	0.0940710840361808	0.137555703668111	0.31020033082154	0.245133404756612	0.163996573216286	0.057851300414625	0.52822625993621	0.372521022511487	0.158152889248042	0.192998589229394	0.371442315330503	0.420499329316505
1	0.5	0	0	0	0	0	0	0	0	0	0	0	0	0	1	0	0	0	0	0	0	0	72	0.152127933845654	0.179427678304641	0.172041739983017	0.0961344930702786	0.14430601948369	0.280223304539607	0.286134015838987	0.164853269144726	0.0611419148134188	0.413631108491945	0.388375720649575	0.211924308374197	0.142230790253126	0.379047988914093	0.321363892811166
1	0.5	0	0	0	0	0	0	0	0	0	0	0	0	0	0	1	0	0	0	0	0	0	72	0.123661964613702	0.187151952559358	0.199578923409582	0.0989728088285669	0.139889638923979	0.309203271457453	0.236697786809334	0.189796647440144	0.068499434602337	0.468669728691412	0.370640039510423	0.206511904105983	0.161519939137436	0.354933493384644	0.423506235642126
1	0.5	0	0	0	0	0	0	0	0	0	0	0	0	0	0	1	0	0	0	0	0	0	72	0.142130319834614	0.191791206012826	0.189599145590952	0.115839528575264	0.197028621029055	0.329268516816762	0.290467450088423	0.175339643517378	0.062255182811911	0.39833373070677	0.394545149296913	0.271659106074798	0.170471315562055	0.420483331420956	0.454185200077718
1	0.5	0	0	0	0	0	0	0	0	0	0	0	0	0	0	0	0	0	0	0	0	0	0	0.148587222308516	0.169745558186039	0.125480823944463	0.0797667873311546	0.170293572862335	0.314106781841573	0.296515713307408	0.193135333677862	0.0681051639653223	0.311873968141147	0.427736186429213	0.204991827214458	0.112705060308597	0.364534806746869	0.268228720215367
1	0.5	0	0	0	0	0	0	0	0	0	0	0	0	0	0	0	0	0	0	0	0	0	0	0.178086052533392	0.204803824671892	0.152742250352356	0.111934905983539	0.213924948268246	0.272766954603933	0.389209201314218	0.18743570445031	0.0721541650961176	0.258101244753546	0.411749460888104	0.237000985631814	0.176926145050854	0.4077451300564	0.304731357752239
1	0.5	0	0	0	0	0	0	0	0	0	0	0	0	0	0	0	0	0	0	0	0	0	72	0.163422629103621	0.210662192290896	0.180573574598839	0.0988457407904604	0.188693027257016	0.30558353243889	0.325195250314758	0.214750430949268	0.0865642668676969	0.447742843904217	0.39735521402294	0.282276993149553	0.218359222081884	0.432587800206537	0.327471216716487
1	0.5	0	0	0	0	0	0	0	0	0	0	0	0	0	0	0	0	0	0	0	0	0	72	0.162564313611827	0.193471855103776	0.193430855021842	0.104132141501486	0.192689741224977	0.322671383936776	0.322072809292027	0.178116448214986	0.0627255936675462	0.360593900842582	0.409048604013959	0.233369452760075	0.179358431754895	0.426071299328314	0.362146228743074
1	0.5	0	0	0	0	0	0	0	0	0	0	0	0	0	0	0	0	0	0	0	0	0	72	0.165562012493615	0.202150458546901	0.156802444170146	0.0983099256570968	0.187009710844681	0.38970317956258	0.348163904134916	0.206733213788989	0.103495665284583	0.544700013045845	0.39045555973914	0.248336975885691	0.244841823808785	0.526108370036276	0.415348937244597
1	0.5	0	0	0	0	0	0	0	0	0	0	0	0	0	0	0	0	0	0	0	0	0	72	0.17186006254814	0.208222125175259	0.1762787684604	0.104165239369335	0.176774573552092	0.329756478588495	0.349583804864752	0.195989483797348	0.0636298529966076	0.392316897068284	0.434331036708508	0.251587724292457	0.133982583261318	0.3057574340009	0.347189623160036
1	0.5	0	0	0	0	0	0	0	0	0	0	0	0	0	0	0	0	0	0	0	0	0	72	0.148587222308516	0.169745558186039	0.125480823944463	0.0797667873311546	0.170293572862335	0.314106781841573	0.296515713307408	0.193135333677862	0.0681051639653223	0.311873968141147	0.427736186429213	0.204991827214458	0.112705060308597	0.364534806746869	0.268228720215367
1	0.5	0	0	0	0	0	0	0	0	0	0	0	0	0	0	0	0	0	0	0	0	0	72	0.178086052533392	0.204803824671892	0.152742250352356	0.111934905983539	0.213924948268246	0.272766954603933	0.389209201314218	0.18743570445031	0.0721541650961176	0.258101244753546	0.411749460888104	0.237000985631814	0.176926145050854	0.4077451300564	0.304731357752239
