# Supplementary material for: Systems Pharmacology Dissection of Cholesterol Regulation Reveals Determinants of Large Pharmacodynamic Variability between Cell Lines
Source: Cell Syst. 2017 Dec 27;5(6):604–619.e7. doi: 10.1016/j.cels.2017.11.002 (PMC5747350; doi:10.1016/j.cels.2017.11.002)
Supplement: Data S1. Modeling Scripts, Related to Figure 6 — Zipped file containing the scripts and code used for modeling and to produce the figures related to modeling. [file mmc8.zip › CNOR_CholReg/1_input_data/pert_Huh7_drugs_metab.csv]

TR:mock:CellLine	TR:Input05	TR:statin_1uM	TR:statin_2uM	TR:statin_5uM	TR:statin_10uM	TR:LDPS	TR:05HC	TR:1HC	TR:02T09	TR:1T09	TR:02GW	TR:1GW	DA:ALL	DV:atorvastatin	DV:T090137	DV:GW3965	DV:HMG_CoA	DV:Mevalonate	DV:Acetyl_CoA	DV:Acetoacetyl_CoA	DV:hydroxy_atorvastatin	DV:Atorvastatin_Lactone	DV:hydroxy_GW3965
1	0.5	0	0	0	0	0	0	0	0	0	1	0	48	0.001116409716376	0.000594785603367051	0.175066569898865	0.280075459726751	0.468769633921181	0.540234570300311	0.220377282699401	0.0488608283459696	0.0194389591351815	0.345760337466068
1	0.5	0	0	0	0	0	0	0	0	0	1	0	48	0.000428323664535465	0.000736723712761345	0.156751267964785	0.325269786525605	0.418830799073443	0.542144012419007	0.499395578810772	0.0288270863565403	0.0748047985650897	0.26529226561477
1	0.5	0	0	0	0	0	0	0	0	0	1	0	48	0.00186686376344068	0.000975848735862832	0.144238841541044	0.266767338726326	0.379607779256965	0.521636792795992	0.46898441773532	0.0597227032827131	0.109546037444194	0.233019745470865
1	0.5	0	0	0	0	0	0	0	0	0	1	0	48	NA	NA	NA	NA	NA	NA	NA	NA	NA	NA
1	0.5	0	0	0	0	0	0	0	1	0	0	0	48	0.00237481601872844	0.415067928503961	0.000474744701804084	0.351401646658625	0.436964287888315	0.507293528347837	0.406779464340954	0.0321677590712128	0.0510630101642042	0.213481148634218
1	0.5	0	0	0	0	0	0	0	1	0	0	0	48	0	0.376683368950432	0.000278886937410653	0.265042878222214	0.416727672992332	0.534420466619378	0.466442914616403	0.0337388930769579	0.042805723401665	0.109986394673744
1	0.5	0	0	0	0	0	0	0	1	0	0	0	48	0.000966441066490659	0.476668480307927	7.15772113406954e-05	0.267705169407997	0.337801895342074	0.479522018664549	0.363912526894496	0.057898317556279	0.0992615446098223	0.2356512211312
1	0.5	0	0	0	0	0	1	0	0	0	0	0	48	0.00854323904448713	0.000315495272418174	0.000424104485279087	0.296255467603427	0.5433151879676	0.514604728736916	0.376801568462518	0.0576503869582036	0.116475782860972	0.338159672795666
1	0.5	0	0	0	0	0	1	0	0	0	0	0	48	0.000430186113189595	0.000958662261420015	2.13588264359753e-05	0.257270664301327	0.460621656893403	0.535868526395951	0.340808414440683	0.0344096008892259	0.0422374506422713	0.0906666619148723
1	0.5	0	0	0	0	0	1	0	0	0	0	0	48	0.00129735887221306	0.000308328999303095	6.85161102540203e-05	0.266117761646909	0.415529793337112	0.46883551864615	0.508546693266455	0.0877246861310177	0.101666734452212	0.159962902688981
1	0.5	0	0	0	0	0	1	0	0	0	0	0	48	NA	NA	NA	NA	NA	NA	NA	NA	NA	NA
1	0.5	0	0	0	1	0	0	0	0	0	0	0	48	1	0.000798355614964833	0.00254810819986416	0.518228252274027	0.547487259941135	0.493760407455733	0.484708531383385	1	0.881119768059976	0.13137311291431
1	0.5	0	0	0	1	0	0	0	0	0	0	0	48	0.883006050687588	0.00086713659007697	0.000562045252007367	0.448037494876721	0.512969504255809	0.462257350610755	0.534617624191675	0.573741864879194	1	0.0750105953493716
1	0.5	0	0	0	1	0	0	0	0	0	0	0	48	0.961911234134199	0.00577359159001767	0.000338370675918991	0.815088123966405	0.443519622646581	0.456022886927994	0.320050296786906	0.45693134892841	0.996255905821024	0.319701971462752
1	0.5	0	0	0	0	0	0	0	0	0	0	1	48	0.000392379981920812	0.000623811976193313	0.775825868303685	0.431416582860877	0.437510651654155	0.568636530650141	0.564686138483795	0.019159353053325	0.0258024684314194	0.771493366535371
1	0.5	0	0	0	0	0	0	0	0	0	0	1	48	0.00032376076814091	0.0004187415035912	0.813556773496886	0.349525782548751	0.411056844310102	0.557553211885085	0.368483506284755	0.0292779936777579	0	1
1	0.5	0	0	0	0	0	0	0	0	0	0	1	48	0.000947401507326972	0.00171123276188958	0.804856156511815	0.324199304115833	0.371275118938446	0.449341555821429	0.360033947118878	0.0680742693367974	0.10174564926021	0.646659680724162
1	0.5	0	0	0	0	0	0	0	0	0	0	1	48	NA	NA	NA	NA	NA	NA	NA	NA	NA	NA
1	0.5	0	0	0	0	0	0	1	0	0	0	0	48	0.000581989437367258	0.000455259041883277	0.00360274068772348	0.287706853092517	0.471738059168831	0.566372875139304	0.444154297599896	0.0230732852058573	0.0822008014541405	0.114624183829412
1	0.5	0	0	0	0	0	0	1	0	0	0	0	48	0.000608975866864955	0.00038521688828235	0.000210967298674454	0.354668965514575	0.455792429507384	0.489083216901978	0.392750768262427	0.0442756679386615	0.0450793712596564	0.0968607958810414
1	0.5	0	0	0	0	0	0	1	0	0	0	0	48	0.00107387509278823	0.000274543070443976	0.000759993999996719	0.238010925784234	0.391769661387174	0.398487959473793	0.443795761311756	0.0680329460412135	0.0870352838860595	0.192867530544341
1	0.5	0	0	0	0	0	0	1	0	0	0	0	48	NA	NA	NA	NA	NA	NA	NA	NA	NA	NA
1	0.5	0	0	0	0	0	0	0	0	1	0	0	48	0.000182854367991626	0.947854105165612	0.00311145639897003	0.330474433267302	0.40121777400212	0.539828528784303	0.380868548499875	0.0333087255170496	0.0376315941845389	0.178311348097008
1	0.5	0	0	0	0	0	0	0	0	1	0	0	48	0.000547840264615504	0.917601811033588	0.000262976420737299	0.291999451534837	0.39150829125347	0.506046845234878	0.401899599266377	0.0243416452375698	0.0489937754497622	0.119134249761247
1	0.5	0	0	0	0	0	0	0	0	1	0	0	48	0.00100130044455418	1	5.93818592328508e-05	0.221173608361121	0.322801909673947	0.403934747728149	0.361939772894757	0.0653397044742699	0.11493059487221	0.131778201743991
1	0.5	0	1	0	0	0	0	0	0	0	0	0	48	0.298550244103631	0.000118688003900007	0.000347939738603912	0.692912728249639	0.534395289648638	0.490799132667415	0.447948602120747	0.378018350499902	0.301019620028909	0.09075904306665
1	0.5	0	1	0	0	0	0	0	0	0	0	0	48	0.336212397881577	0.00216019183279174	0.000379270038568552	0.753615779111783	0.509495160291336	0.526746043943786	0.491510626394396	0.268246931065456	0.302699815397793	0.124003565003186
1	0.5	0	1	0	0	0	0	0	0	0	0	0	48	0.221077258884321	0.00032952992688082	0.000544509345503497	0.838334932606282	0.43860499926651	0.469662363351511	0.402375280502888	0.174795022675044	0.298686824553018	0.23247294285127
1	0.5	0	0	0	0	0	0	0	0	0	0	0	0	0.000556615586320452	0.00116140504166575	0.000329485262369135	0.31173889762799	0.50049071250493	0.468887291103392	0.380540981198259	0.0238115045176683	0.0604126326218872	0.0828904762356253
1	0.5	0	0	0	0	0	0	0	0	0	0	0	0	0.000725170819384412	0.000496506938497372	0.000965837265348718	0.341341448120595	0.483256258617892	0.58363924339739	0.391036757484186	0.0295412310047057	0.0970520977769697	0.195254807310595
1	0.5	0	0	0	0	0	0	0	0	0	0	0	0	0.000841914902940348	0.000261832569342795	1.6158178218142e-06	0.335830881571781	0.424234245535351	0.545470232265305	0.407526515042017	0.0660672790825306	0.0883409210066465	0.137920287640131
1	0.5	0	0	0	0	0	0	0	0	0	0	0	0	NA	NA	NA	NA	NA	NA	NA	NA	NA	NA
1	0.5	0	0	0	0	0	0	0	0	0	0	0	0	0.00191474477825705	0.000583715504695351	0.000307871640406318	0.37544763906971	0.507504113018285	0.458197780236389	0.433696718666093	0.0357927941560568	0.0882472347004327	0.129515771434982
1	0.5	0	0	0	0	0	0	0	0	0	0	0	0	0.000583405196982961	0.00061754446189252	0.00066721468611909	0.334690325537154	0.474318577074208	0.501183547038884	0.448693256858406	0.02520360256472	0.0369864019326745	0.118274880553358
1	0.5	0	0	0	0	0	0	0	0	0	0	0	0	0.00128740296984665	0.000641217286304653	0.000349132379962671	0.436644607866885	0.445284092518613	0.488307880663041	0.332178496888408	0.0565365925477393	0.122779603914856	0.205807726600172
1	0.5	0	0	0	0	0	0	0	0	0	0	0	0	NA	NA	NA	NA	NA	NA	NA	NA	NA	NA
1	0.5	0	0	0	0	1	0	0	0	0	0	0	48	0.00180753370618376	0.000601120602863533	0.000320687872117285	0.386992945427385	0.43583862581559	0.484706254613556	0.434519987936948	0.0305541686433223	0.046792199711938	0.204136519579373
1	0.5	0	0	0	0	1	0	0	0	0	0	0	48	0.000858107763400555	0.00293279435161725	0.000348016041367554	0.262206081736453	0.407655358038219	0.462473370721461	0.437729266048105	0.0308444540042797	0.065658571031489	0.246489364216768
1	0.5	0	0	0	0	1	0	0	0	0	0	0	48	0.00114659834995267	0.000250717253872384	0.00025539191047553	0.231383406888963	0.412514331446583	0.44838860715154	0.413267219908867	0.0523569553955378	0.130129437883073	0.224191169641727
1	0.5	1	0	0	0	1	0	0	0	0	0	0	48	0.210827380094926	0.000748826797777801	0.000294254927071175	0.824023546855964	0.474253556241418	0.54034941022492	0.563899735121861	0.237981833031205	0.202710969758844	0.228830903434063
1	0.5	1	0	0	0	1	0	0	0	0	0	0	48	0.390848185743436	0.000732759666759145	0.00085876896477629	0.819216740983042	0.505519511137382	0.446400784570777	0.471726371632142	0.482540155773739	0.399455191955605	0.175700831603703
1	0.5	1	0	0	0	1	0	0	0	0	0	0	48	0.154506057468816	0.000216684218852775	0.000425917788075608	0.954108831756662	0.480291616515676	0.479252167498757	0.564507043358416	0.113695469673117	0.226992390996955	0.262787531925515
1	0.5	0	0	1	0	1	0	0	0	0	0	0	48	0.397857216965767	0	0.000469055363793757	0.775161514200899	0.517654999105142	0.427994463962402	0.509283971949655	0.506921212821847	0.37920958592981	0.297063857539598
1	0.5	0	0	1	0	1	0	0	0	0	0	0	48	0.514250056223268	0.000409257543908822	0.000218096495084261	0.832636146348847	0.459171258378881	0.385736237778369	0.528206646721257	0.586573689374233	0.512353426293846	0.152862528630571
1	0.5	0	0	1	0	1	0	0	0	0	0	0	48	0.326935426524331	0.000147656754855506	0.000159475554118538	1	0.530665773379854	0.469802829561165	0.656226781653785	0.217688003664447	0.459376826675374	0.30679624980082
1	0.5	0	0	0	0	0	0	0	0	0	0	0	0	0.000567493004667095	0.00574911716013776	0.000315795555312666	0.270720274236844	0.486691340526792	0.439041650416418	0.506903906112146	0.0246288219412964	0.0580678559654327	0.145475264151037
1	0.5	0	0	0	0	0	0	0	0	0	0	0	0	0.000683819754553243	0.000588178384541199	0.00054428334512835	0.294215913845721	0.51974384047435	0.52192535563013	0.352144110742002	0.0361543940034588	0.0739916927384013	0.12452494795457
1	0.5	0	0	0	0	0	0	0	0	0	0	0	0	0.00170958961853065	0.000112489186272434	0.000290601144510572	0.29754153823679	0.441065956051294	0.456422483607248	0.437926858995026	0.0764797167530939	0.154388957278703	0.192846254277377
1	0.5	0	0	0	0	0	0	0	0	0	0	0	0	NA	NA	NA	NA	NA	NA	NA	NA	NA	NA
1	0.5	0	0	0	0	0	0	0	0	0	0	0	48	0.000556615586320452	0.00116140504166575	0.000329485262369135	0.31173889762799	0.50049071250493	0.468887291103392	0.380540981198259	0.0238115045176683	0.0604126326218872	0.0828904762356253
1	0.5	0	0	0	0	0	0	0	0	0	0	0	48	0.000725170819384412	0.000496506938497372	0.000965837265348718	0.341341448120595	0.483256258617892	0.58363924339739	0.391036757484186	0.0295412310047057	0.0970520977769697	0.195254807310595
1	0.5	0	0	0	0	0	0	0	0	0	0	0	48	0.000841914902940348	0.000261832569342795	1.6158178218142e-06	0.335830881571781	0.424234245535351	0.545470232265305	0.407526515042017	0.0660672790825306	0.0883409210066465	0.137920287640131
1	0.5	0	0	0	0	0	0	0	0	0	0	0	48	NA	NA	NA	NA	NA	NA	NA	NA	NA	NA
1	0.5	0	0	0	0	0	0	0	0	0	0	0	48	0.00191474477825705	0.000583715504695351	0.000307871640406318	0.37544763906971	0.507504113018285	0.458197780236389	0.433696718666093	0.0357927941560568	0.0882472347004327	0.129515771434982
1	0.5	0	0	0	0	0	0	0	0	0	0	0	48	0.000583405196982961	0.00061754446189252	0.00066721468611909	0.334690325537154	0.474318577074208	0.501183547038884	0.448693256858406	0.02520360256472	0.0369864019326745	0.118274880553358
1	0.5	0	0	0	0	0	0	0	0	0	0	0	48	0.00128740296984665	0.000641217286304653	0.000349132379962671	0.436644607866885	0.445284092518613	0.488307880663041	0.332178496888408	0.0565365925477393	0.122779603914856	0.205807726600172
1	0.5	0	0	0	0	0	0	0	0	0	0	0	48	NA	NA	NA	NA	NA	NA	NA	NA	NA	NA
1	0.5	0	0	0	0	0	0	0	0	0	0	0	48	0.000567493004667095	0.00574911716013776	0.000315795555312666	0.270720274236844	0.486691340526792	0.439041650416418	0.506903906112146	0.0246288219412964	0.0580678559654327	0.145475264151037
1	0.5	0	0	0	0	0	0	0	0	0	0	0	48	0.000683819754553243	0.000588178384541199	0.00054428334512835	0.294215913845721	0.51974384047435	0.52192535563013	0.352144110742002	0.0361543940034588	0.0739916927384013	0.12452494795457
1	0.5	0	0	0	0	0	0	0	0	0	0	0	48	0.00170958961853065	0.000112489186272434	0.000290601144510572	0.29754153823679	0.441065956051294	0.456422483607248	0.437926858995026	0.0764797167530939	0.154388957278703	0.192846254277377
1	0.5	0	0	0	0	0	0	0	0	0	0	0	48	NA	NA	NA	NA	NA	NA	NA	NA	NA	NA
