# Supplementary material for: Systems Pharmacology Dissection of Cholesterol Regulation Reveals Determinants of Large Pharmacodynamic Variability between Cell Lines
Source: Cell Syst. 2017 Dec 27;5(6):604–619.e7. doi: 10.1016/j.cels.2017.11.002 (PMC5747350; doi:10.1016/j.cels.2017.11.002)
Supplement: Data S1. Modeling Scripts, Related to Figure 6 — Zipped file containing the scripts and code used for modeling and to produce the figures related to modeling. [file mmc8.zip › CNOR_CholReg/1_input_data/pert_Huh7_drugs_prot.csv]

TR:mock:CellLine	TR:Input05	TR:statin_1uM	TR:statin_2uM	TR:statin_5uM	TR:statin_10uM	TR:LDPS	TR:05HC	TR:1HC	TR:02T09	TR:1T09	TR:02GW	TR:1GW	DA:ALL	DV:P14324	DV:P49327	DV:P53396	DV:Q01581	DV:Q13907	DV:Q15738	DV:Q9BWD1	DV:P48449	DV:P37268	DV:O95573	DV:P10515	DV:P53602	DV:Q9UBM7	DV:Q15392	DV:Q13085
1	0.5	0	0	0	0	0	0	0	0	0	1	0	48	NA	NA	NA	NA	NA	NA	NA	NA	NA	NA	NA	NA	NA	NA	NA
1	0.5	0	0	0	0	0	0	0	0	0	1	0	48	0.19891461522325	0.636237846783276	0.311149337745446	0.400583726032978	0.304882160101061	0.412449917294615	0.378604073361165	0.486232168065012	0.183097625329815	0.635733019033438	0.717018006255817	0.396945153568783	0.432072503268408	0.590054458635268	0.861205401625641
1	0.5	0	0	0	0	0	0	0	0	0	1	0	48	0.164562779533019	0.562939297124601	0.257200759863785	0.351036449316286	0.217823623780332	0.322605219628745	0.334640774052571	0.432142398817968	0.140376177911798	0.581574768436253	0.645897615193909	0.317841772423124	0.318585979451498	0.396660105739781	0.545924935399309
1	0.5	0	0	0	0	0	0	0	0	0	1	0	48	0.12355339410933	0.310306847174018	0.17950118619289	0.273288863377556	0.220034720338523	0.325012865282117	0.225296129178569	0.47683972849329	0.17027798718432	0.488895286851138	0.736603701005201	0.207775471848274	0.36621167468073	0.469578188301544	0.424057952041195
1	0.5	0	0	0	0	0	0	0	1	0	0	0	48	0.0705714683760383	0.20098880639897	0.14829424587021	0.184272726431078	0.111107795801009	0.326128469031428	0.0967931022540784	0.332323102695991	0.119924802110818	0.735749663732101	0.542469629622385	0.218457027065082	0.328925967781249	0.763990220394185	0.514255790684409
1	0.5	0	0	0	0	0	0	0	1	0	0	0	48	0.211843792985833	0.573093984875997	0.298482898687747	0.339866497551221	0.279665351737179	0.44468939533174	0.321475132745637	0.474259235494265	0.191745194119864	0.765755106998421	0.801893696750985	0.37446417748719	0.393348696699092	0.584524744697565	0.69598556186237
1	0.5	0	0	0	0	0	0	0	1	0	0	0	48	0.164015123006538	0.546886707886087	0.239336082149329	0.330214881542037	0.187513853260069	0.338160264657232	0.306046140629381	0.492301876060031	0.144366000753864	0.623843305907069	0.742068983503094	0.298558283898694	0.367151203586755	0.391691748236935	0.67630144287865
1	0.5	0	0	0	0	0	1	0	0	0	0	0	48	NA	NA	NA	NA	NA	NA	NA	NA	NA	NA	NA	NA	NA	NA	NA
1	0.5	0	0	0	0	0	1	0	0	0	0	0	48	0.162120743852075	0.264168984301377	0.207447190342376	0.289379519131956	0.232649518332804	0.331078845800404	0.296373834949667	0.381132572827825	0.121131360723709	0.452884256364348	0.584239188015172	0.308871910717675	0.318532798570025	0.551725111874101	0.615456786890969
1	0.5	0	0	0	0	0	1	0	0	0	0	0	48	0.165808618064018	0.361440228009286	0.246308795335767	0.326979159915936	0.226158442544815	0.283761257121853	0.372355839858434	0.347880978228825	0.102072370900867	0.378493699756627	0.402918294597145	0.325555412710365	0.224223891511002	0.314527304341686	0.510207792396704
1	0.5	0	0	0	0	0	1	0	0	0	0	0	48	0.104638906992869	0.157627967913209	0.149014715795187	0.237378834029237	0.186482318202602	0.313851314096673	0.212310349411763	0.361726849266606	0.0922704485488127	0.382511370128614	0.556924185301275	0.202421225979051	0.289326892537688	0.388517789526642	0.328589195709704
1	0.5	0	0	0	1	0	0	0	0	0	0	0	48	0.0754733145550131	0.16003217872986	0.189662175766648	0.374522048271967	0.146612829475087	0.33781749678368	0.149590060918322	0.423932685204133	0.187604033169996	0.392520232306011	0.447266462268687	0.27931152699468	0.234535073529955	0.472207560659152	0.402232425339056
1	0.5	0	0	0	1	0	0	0	0	0	0	0	48	0.274172550237878	0.495180085963178	0.423521635983227	0.691155231314749	0.467217180367509	0.403050909759235	0.721162106636667	0.406864666322138	0.176894082171127	0.395293598988722	0.397818124917483	0.5391246854855	0.329133520943665	0.462429720116155	0.844900155955991
1	0.5	0	0	0	1	0	0	0	0	0	0	0	48	0.222854571570861	0.465497506148436	0.345913105899449	0.55963865460639	0.304855809844146	0.378712552839552	0.611696809300964	0.419111602853803	0.158744063324538	0.470433167036299	0.33428034470562	0.471780320422169	0.340969960188201	0.345205080452263	0.667560218650092
1	0.5	0	0	0	0	0	0	0	0	0	0	1	48	NA	NA	NA	NA	NA	NA	NA	NA	NA	NA	NA	NA	NA	NA	NA
1	0.5	0	0	0	0	0	0	0	0	0	0	1	48	0.20469703544875	0.661976233709518	0.312398560810988	0.401285030505587	0.266670025032744	0.438582981069656	0.330595565128311	0.515339019204556	0.207010931021485	0.682846513385487	0.801849687616645	0.369094626776127	0.377401079867343	0.592386382693275	0.774313705321102
1	0.5	0	0	0	0	0	0	0	0	0	0	1	48	0.164101595089667	0.557487300894109	0.225147289264735	0.336186384972179	0.194734598662337	0.408024260246278	0.297265322583348	0.485982442936074	0.196462495288353	0.719932701434593	0.68895973816195	0.316322919918946	0.560083316714308	0.604320502749411	0.519784383828371
1	0.5	0	0	0	0	0	0	0	0	0	0	1	48	0.12240924034275	0.335602087020479	0.19041503619858	0.266609111866164	0.196195100402229	0.391515346443668	0.205743727468432	0.504444760454638	0.220870712401055	0.663970525387664	0.828387195623862	0.23786968845464	0.461807263622061	0.524831195883386	0.458173974571173
1	0.5	0	0	0	0	0	0	1	0	0	0	0	48	NA	NA	NA	NA	NA	NA	NA	NA	NA	NA	NA	NA	NA	NA	NA
1	0.5	0	0	0	0	0	0	1	0	0	0	0	48	0.127133818751311	0.224961040752063	0.144398630844517	0.21094683047411	0.179488262510559	0.287154015805918	0.224441507574852	0.387354890623862	0.101222955145119	0.406134696099292	0.656800470734741	0.264438893888471	0.268117322933516	0.454558373125502	0.543163236362163
1	0.5	0	0	0	0	0	0	1	0	0	0	0	48	0.135554278046179	0.272476612958834	0.189609650620234	0.264440391434364	0.190900636281204	0.242066715677265	0.308974197130482	0.343600620150737	0.0942148511119487	0.421024503695573	0.425690576666357	0.273435079921884	0.231099736311463	0.327322877039992	0.570453976358277
1	0.5	0	0	0	0	0	0	1	0	0	0	0	48	0.0925760513964441	0.137447307329855	0.136035752116326	0.179254811920787	0.176797048771226	0.256979415548612	0.176374907415993	0.341317369423239	0.0759355446664154	0.35085810169461	0.559794558841028	0.232471976834591	0.256686387910213	0.422757001509307	0.354548958856087
1	0.5	0	0	0	0	0	0	0	0	1	0	0	48	0.0682562584170164	0.19168547590043	0.147770745244286	0.19031760065918	0.120156784028644	0.325912516081603	0.0943835161925658	0.321322017085361	0.11785412740294	0.734022213924865	0.521325685523766	0.225935584981665	0.354994201806673	0.736315171628552	0.514077080287724
1	0.5	0	0	0	0	0	0	0	0	1	0	0	48	0.212282558740966	0.650750453949939	0.281508522205006	0.371689055946969	0.306946005223551	0.409478956074251	0.342093297867468	0.520187848791434	0.172375424048247	0.783641410210848	0.82934398680378	0.361889107237966	0.454451313641635	0.643431864921401	0.789988269532683
1	0.5	0	0	0	0	0	0	0	0	1	0	0	48	0.15211464276621	0.526742822994001	0.238507060255097	0.31304565191227	0.19986708620409	0.335385039514795	0.289187193411482	0.492284534037188	0.146329438371655	0.63774837714188	0.754988109383888	0.303849473819538	0.322294607310894	0.392062455316557	0.630925626343575
1	0.5	0	1	0	0	0	0	0	0	0	0	0	48	0.076662946231979	0.147408463005953	0.170458982237746	0.331254108301778	0.146657779913354	0.360038595846352	0.132086516752259	0.392411824484855	0.149204108556351	0.506007836504073	0.391829622711321	0.266097326550227	0.313745780614091	0.541011677273008	0.445009668024658
1	0.5	0	1	0	0	0	0	0	0	0	0	0	48	0.263056083551248	0.430847449835659	0.330986334707741	0.731851721552035	0.41265277336454	0.479344789560743	0.541077136023362	0.543353322904997	0.220131926121372	0.477711848776165	0.516080448697574	0.513111351907289	0.507457141379896	0.515916573254367	0.709425207101452
1	0.5	0	1	0	0	0	0	0	0	0	0	0	48	0.194578200387843	0.371569632472935	0.247783001111782	0.674481312434614	0.339800125551224	0.402041904061753	0.481985358600342	0.543252739172508	0.209856765925368	0.462889069831259	0.490931673373985	0.384621694919405	0.37399676482971	0.381281057750867	0.504685433336346
1	0.5	0	0	0	0	0	0	0	0	0	0	0	0	0.0671686317714447	0.118077550738962	0.140937223695844	0.205657189412386	0.107421859863134	0.322383752986583	0.097117523317764	0.279683473399071	0.0932921221258952	0.442707597630155	0.374633460959823	0.209010266487906	0.227043955475784	0.482094848054229	0.328256711250755
1	0.5	0	0	0	0	0	0	0	0	0	0	0	0	0.193343571200953	0.321937619233687	0.258407962812196	0.412005962245285	0.303469708829661	0.275273846719353	0.37702888844451	0.395006191102155	0.121880701093102	0.484851074932634	0.532929427278165	0.3303831720203	0.259138617444806	0.39984465608092	0.65488944372233
1	0.5	0	0	0	0	0	0	0	0	0	0	0	0	0.175206852432187	0.385533362447422	0.252510264289028	0.381829039097146	0.251660066185645	0.339635177357103	0.396313173573089	0.371327393112442	0.115352619675839	0.466330473744113	0.42958131013563	0.343656143057418	0.321590699254729	0.40264790771159	0.636801250141566
1	0.5	0	0	0	0	0	0	0	0	0	0	0	0	0.14137192763888	0.249959776587676	0.204367465924311	0.339933619101404	0.24942649440832	0.331275500827054	0.332021051620262	0.368320286351481	0.104280814172635	0.436248554835285	0.50066584190289	0.28842647860077	0.34052974066934	0.387930836650573	0.440942967486137
1	0.5	0	0	0	0	0	0	0	0	0	0	0	0	0.0682657062927657	0.109348840416485	0.121591336852518	0.197213066945645	0.0829990467407057	0.2777210071678	0.0954263779795852	0.310250869702446	0.116109310214851	0.487523223853203	0.406124441532235	0.161795441605906	0.266522635112677	0.482651791309567	0.33814085080695
1	0.5	0	0	0	0	0	0	0	0	0	0	0	0	0.19232832489163	0.327725193646999	0.266325253214977	0.376755575717738	0.284304546969333	0.475202168718985	0.374839269695118	0.387608084157368	0.155482849604222	0.54685932530489	0.535687333030159	0.348032103436243	0.639301410031982	0.843570438758308	0.590026920851035
1	0.5	0	0	0	0	0	0	0	0	0	0	0	0	0.176627236464317	0.365074126002712	0.248092899475624	0.39432984918482	0.250149188954592	0.315735158978129	0.400204215462954	0.348182729426291	0.109629099133057	0.437666503218725	0.424919601831432	0.340001346826082	0.22783945282782	0.237231347696762	0.568612843666846
1	0.5	0	0	0	0	0	0	0	0	0	0	0	0	0.139959390147627	0.229022915852621	0.217432220675648	0.312705415088924	0.222602320372624	0.356518103289836	0.289466481517272	0.389075219289879	0.148441764040709	0.456298668873964	0.522869265161554	0.278359565832247	0.385438040579967	0.509955250359674	0.474263105342506
1	0.5	0	0	0	0	1	0	0	0	0	0	0	48	0.0753013311896797	0.140085963178339	0.146985494305399	0.264384842565247	0.137747905542079	0.279297923175887	0.125777957018678	0.383418251438521	0.118429325292122	0.520295285951424	0.512427690547327	0.242680306341714	0.260133543102366	0.519033160630908	0.366619183729873
1	0.5	0	0	0	0	1	0	0	0	0	0	0	48	0.204584942007658	0.378075711954398	0.308424158065674	0.424805347504467	0.290052390510808	0.357777981988605	0.400103671744869	0.449689057530427	0.176118356577459	0.526224397529387	0.497665070928055	0.397396952499893	0.381657766255253	0.659284005754786	0.712153657692703
1	0.5	0	0	0	0	1	0	0	0	0	0	0	48	0.191447590711617	0.375040798032501	0.310160989573758	0.516243415144473	0.245067464407778	0.327074067267046	0.436005599167945	0.457649046015323	0.168393516773464	0.439653520353767	0.464247468252299	0.363717117547307	0.322962322822723	0.392186906979002	0.559863307326815
1	0.5	1	0	0	0	1	0	0	0	0	0	0	48	0.0785365080330964	0.096694784747282	0.193290787964738	0.39929684389842	0.212605110399826	0.497898364271274	0.121297058649385	0.775542198344184	0.318426309837919	0.523097893320977	0.929213752365491	0.267736169014429	0.738889258200566	0.696348535265717	0.326988075237077
1	0.5	1	0	0	0	1	0	0	0	0	0	0	48	0.152344914720911	0.180945135265589	0.195831254212954	0.529556627442993	0.277563918748208	0.625035839000184	0.303070046574085	0.986428132923137	0.394879381831888	0.42740347199417	0.902875100446774	0.330743141900372	0.751962891562705	0.737048642064662	0.399363707866686
1	0.5	1	0	0	0	1	0	0	0	0	0	0	48	0.123600793621563	0.129189325855609	0.171733592457389	0.394195606084453	0.23544768311491	0.550132328616063	0.250947065966733	0.960831307206998	0.375757632868451	0.443184895610748	0.875944770166371	0.248838974698035	0.698219917717358	0.475902274552724	0.321602866016036
1	0.5	0	0	1	0	1	0	0	0	0	0	0	48	0.0854871020482674	0.092347898039396	0.203366861885128	0.396905927990149	0.164856119847168	0.564121485021136	0.13122742653885	0.740858152658359	0.265369393139842	0.479605745570036	1	0.275360429025326	0.805010820832133	0.767180066550747	0.298406879934667
1	0.5	0	0	1	0	1	0	0	0	0	0	0	48	0.159807615628388	0.154191739260349	0.238470292652607	0.431612398507587	0.29265951593028	0.615694725234332	0.318496804385494	0.983448773398724	0.467527327553713	0.503497636002933	0.915870834820679	0.327878075507968	0.784920265608958	0.725463163190552	0.425356719458965
1	0.5	0	0	1	0	1	0	0	0	0	0	0	48	0.142236007936216	0.166005470384076	0.234983498349835	0.470147111921713	0.270365261061295	0.647032714574527	0.312475352824664	1	0.375714285714286	0.498126346758557	0.876055607986191	0.301858619993021	0.846351569943938	0.557653777240351	0.339602743412392
1	0.5	0	0	0	0	0	0	0	0	0	0	0	0	0.0653261358668586	0.138694922656124	0.146369199254143	0.189650319868905	0.108989700149576	0.301662378239294	0.10001832129974	0.274371958642744	0.100132679984923	0.439636875655104	0.343611911153708	0.177397809571036	0.230870763071787	0.481545848522026	0.3785813511545
1	0.5	0	0	0	0	0	0	0	0	0	0	0	0	0.187809357880729	0.318369917484543	0.196684787842179	0.423986001684982	0.301532189938852	0.271185443852233	0.329787863926366	0.39868963675399	0.130183565774595	0.427921706936341	0.500334958411368	0.351607314490012	0.22673742678396	0.319246758519643	0.641488241998813
1	0.5	0	0	0	0	0	0	0	0	0	0	0	0	0.181780332084826	0.387745879973338	0.269104708879376	0.405259089183709	0.226771861025645	0.287467377320346	0.438794011616151	0.373384157021612	0.114791933660008	0.38067955356219	0.408804108823179	0.373945649445659	0.269613773848302	0.318356178892645	0.599085044329529
1	0.5	0	0	0	0	0	0	0	0	0	0	0	0	0.138614749254979	0.226051439998161	0.180614719296863	0.303715756436725	0.232287589804001	0.325329902591435	0.287675686182947	0.386196443497955	0.129656992084433	0.403546220528762	0.543093907342843	0.263202874861491	0.283581880091885	0.37952019912266	0.413340523309758
1	0.5	0	0	0	0	0	0	0	0	0	0	0	48	0.0671686317714447	0.118077550738962	0.140937223695844	0.205657189412386	0.107421859863134	0.322383752986583	0.097117523317764	0.279683473399071	0.0932921221258952	0.442707597630155	0.374633460959823	0.209010266487906	0.227043955475784	0.482094848054229	0.328256711250755
1	0.5	0	0	0	0	0	0	0	0	0	0	0	48	0.193343571200953	0.321937619233687	0.258407962812196	0.412005962245285	0.303469708829661	0.275273846719353	0.37702888844451	0.395006191102155	0.121880701093102	0.484851074932634	0.532929427278165	0.3303831720203	0.259138617444806	0.39984465608092	0.65488944372233
1	0.5	0	0	0	0	0	0	0	0	0	0	0	48	0.175206852432187	0.385533362447422	0.252510264289028	0.381829039097146	0.251660066185645	0.339635177357103	0.396313173573089	0.371327393112442	0.115352619675839	0.466330473744113	0.42958131013563	0.343656143057418	0.321590699254729	0.40264790771159	0.636801250141566
1	0.5	0	0	0	0	0	0	0	0	0	0	0	48	0.14137192763888	0.249959776587676	0.204367465924311	0.339933619101404	0.24942649440832	0.331275500827054	0.332021051620262	0.368320286351481	0.104280814172635	0.436248554835285	0.50066584190289	0.28842647860077	0.34052974066934	0.387930836650573	0.440942967486137
1	0.5	0	0	0	0	0	0	0	0	0	0	0	48	0.0682657062927657	0.109348840416485	0.121591336852518	0.197213066945645	0.0829990467407057	0.2777210071678	0.0954263779795852	0.310250869702446	0.116109310214851	0.487523223853203	0.406124441532235	0.161795441605906	0.266522635112677	0.482651791309567	0.33814085080695
1	0.5	0	0	0	0	0	0	0	0	0	0	0	48	0.19232832489163	0.327725193646999	0.266325253214977	0.376755575717738	0.284304546969333	0.475202168718985	0.374839269695118	0.387608084157368	0.155482849604222	0.54685932530489	0.535687333030159	0.348032103436243	0.639301410031982	0.843570438758308	0.590026920851035
1	0.5	0	0	0	0	0	0	0	0	0	0	0	48	0.176627236464317	0.365074126002712	0.248092899475624	0.39432984918482	0.250149188954592	0.315735158978129	0.400204215462954	0.348182729426291	0.109629099133057	0.437666503218725	0.424919601831432	0.340001346826082	0.22783945282782	0.237231347696762	0.568612843666846
1	0.5	0	0	0	0	0	0	0	0	0	0	0	48	0.139959390147627	0.229022915852621	0.217432220675648	0.312705415088924	0.222602320372624	0.356518103289836	0.289466481517272	0.389075219289879	0.148441764040709	0.456298668873964	0.522869265161554	0.278359565832247	0.385438040579967	0.509955250359674	0.474263105342506
1	0.5	0	0	0	0	0	0	0	0	0	0	0	48	0.0653261358668586	0.138694922656124	0.146369199254143	0.189650319868905	0.108989700149576	0.301662378239294	0.10001832129974	0.274371958642744	0.100132679984923	0.439636875655104	0.343611911153708	0.177397809571036	0.230870763071787	0.481545848522026	0.3785813511545
1	0.5	0	0	0	0	0	0	0	0	0	0	0	48	0.187809357880729	0.318369917484543	0.196684787842179	0.423986001684982	0.301532189938852	0.271185443852233	0.329787863926366	0.39868963675399	0.130183565774595	0.427921706936341	0.500334958411368	0.351607314490012	0.22673742678396	0.319246758519643	0.641488241998813
1	0.5	0	0	0	0	0	0	0	0	0	0	0	48	0.181780332084826	0.387745879973338	0.269104708879376	0.405259089183709	0.226771861025645	0.287467377320346	0.438794011616151	0.373384157021612	0.114791933660008	0.38067955356219	0.408804108823179	0.373945649445659	0.269613773848302	0.318356178892645	0.599085044329529
1	0.5	0	0	0	0	0	0	0	0	0	0	0	48	0.138614749254979	0.226051439998161	0.180614719296863	0.303715756436725	0.232287589804001	0.325329902591435	0.287675686182947	0.386196443497955	0.129656992084433	0.403546220528762	0.543093907342843	0.263202874861491	0.283581880091885	0.37952019912266	0.413340523309758
