# Supplementary material for: Systems Pharmacology Dissection of Cholesterol Regulation Reveals Determinants of Large Pharmacodynamic Variability between Cell Lines
Source: Cell Syst. 2017 Dec 27;5(6):604–619.e7. doi: 10.1016/j.cels.2017.11.002 (PMC5747350; doi:10.1016/j.cels.2017.11.002)
Supplement: Data S1. Modeling Scripts, Related to Figure 6 — Zipped file containing the scripts and code used for modeling and to produce the figures related to modeling. [file mmc8.zip › CNOR_CholReg/1_input_data/pert_Huh7_siRNA_prot.csv]

TR:mock:CellLine	TR:Input05	TR:statin_1uM	TR:statin_2uM	TR:statin_5uM	TR:statin_10uM	TR:LDPS	TR:05HC	TR:1HC	TR:02T09	TR:1T09	TR:02GW	TR:1GW	TR:SREBP1_s129:inhibitor	TR:SREBP1_s130:inhibitor	TR:SREBP2_s27:inhibitor	TR:SREBP2_s28:inhibitor	TR:LDLR_s06:inhibitor	TR:LDLR_s07:inhibitor	TR:NPC1_s69:inhibitor	TR:NPC1_c:inhibitor	TR:Q01581_s62:inhibitor	TR:Q01581_s63:inhibitor	DA:ALL	DV:P14324	DV:P49327	DV:P53396	DV:Q01581	DV:Q13907	DV:Q15738	DV:Q9BWD1	DV:P48449	DV:P37268	DV:O95573	DV:P10515	DV:P53602	DV:Q9UBM7	DV:Q15392	DV:Q13085
1	0.5	0	0	0	0	0	0	0	0	0	0	0	0	0	0	0	0	0	0	0	0	0	0	0.13659610651439	0.268728250626336	0.179754182314783	0.29432105394721	0.193284559524455	0.356017276235986	0.298032806298059	0.342796643971739	0.126786656615153	0.488913281119963	0.372108640623039	0.275794474339902	0.465252202944153	0.399540146694087	0.562586562848394
1	0.5	0	0	0	0	0	0	0	0	0	0	0	0	0	0	0	0	0	0	0	0	0	0	0.188031943428042	0.408247868159147	0.263509905367195	0.489744290039162	0.256936317629097	0.381000735158978	0.428494983427044	0.343661664071144	0.14673011684885	0.472237092486043	0.447713073483845	0.342887227803388	0.40498496901475	0.384848672074283	0.447832668883922
1	0.5	0	0	0	0	0	0	0	0	0	0	0	0	0	0	0	0	0	0	0	1	0	72	0.146047345066848	0.311359091640426	0.247204349082123	0.0972153814818587	0.240566608024428	0.377423267781658	0.376571973103438	0.366440411075309	0.156232943837165	0.486556031903839	0.380799629671284	0.334046538963066	0.556431562853154	0.449736533182697	0.629607117661055
1	0.5	0	0	0	0	0	0	0	0	0	0	0	0	0	0	0	0	0	0	0	1	0	72	0.134061193410827	0.256837290550946	0.199721616724007	0.156236054919315	0.205896644992289	0.380477853335784	0.33089607913014	0.352386435763413	0.196935544666415	0.354038138852775	0.583510592346649	0.293860921841234	0.385054695059348	0.277914684413533	0.306304424848642
1	0.5	0	0	0	0	0	0	0	0	0	0	0	0	0	0	0	0	0	0	0	0	1	72	0.132848182244719	0.274794860597145	0.208300723971601	0.137073778156333	0.202857065356387	0.338968020584451	0.328877384701491	0.358109303301574	0.13412721447418	0.358518261933574	0.372894285169411	0.299683495870754	0.384583453359628	0.352170843005552	0.559043525332718
1	0.5	0	0	0	0	0	0	0	0	0	0	0	0	0	0	0	0	0	0	0	0	1	72	0.159463809031208	0.3095842048406	0.24337351507034	0.115010230250062	0.270071145693671	0.52223396434479	0.404603561705355	0.416198143016194	0.22197889182058	0.452052021431174	0.578558749749392	0.279965349838075	0.45625946361172	0.386748104539396	0.512422970104452
1	0.5	0	0	0	0	0	0	0	0	0	0	0	0	0	0	0	1	0	0	0	0	0	72	0.0983760863055443	0.152411795802974	0.13655662648493	0.22953857406053	0.207495485580984	0.38645010108436	0.236104578872637	0.425788281648325	0.131070674707878	0.457531276288502	0.608820734496152	0.227935009519612	0.597394875431171	0.384093135740576	0.430866610352111
1	0.5	0	0	0	0	0	0	0	0	0	0	0	0	0	0	0	1	0	0	0	0	0	72	0.0967665846249433	0.209666950145954	0.19945811557283	0.34020210530214	0.202814439940789	0.415560558720823	0.313374660525307	0.413510129475543	0.176101583113456	0.360202075638909	0.812079366398863	0.208573160204962	0.397089823986055	0.284441776922602	0.353720864750517
1	0.5	0	0	0	0	0	0	0	0	0	0	0	0	0	0	0	0	1	0	0	0	0	72	0.171083415134856	0.349548348541614	0.217226497185528	0.311416218418153	0.312322232641768	0.446201984929241	0.505908060589879	0.45215162477412	0.172162646061063	0.362190892200834	0.418176424469731	0.371341377558204	0.564405740580706	0.445779676425678	0.473488000947581
1	0.5	0	0	0	0	0	0	0	0	0	0	0	0	0	0	0	0	1	0	0	0	0	72	0.146273133283905	0.317099317351231	0.204284301109156	0.370110542249544	0.288116034131333	0.458197941554861	0.429733905464328	0.492971278141768	0.239990576705616	0.303461197608562	0.622329908770694	0.321221693695017	0.443910419759652	0.31966424530217	0.294514733737094
1	0.5	0	0	0	0	0	0	0	0	0	0	0	0	0	0	0	0	0	0	0	0	0	0	0.108510934715179	0.199874043257407	0.156054836252856	0.280575023376816	0.182820019995195	0.320204006616431	0.255248102795897	0.335267778174717	0.126612137203166	0.380974659570927	0.391643806366329	0.25182525543781	0.39868377318354	0.264483613864445	0.314920967405094
1	0.5	0	0	0	0	0	0	0	0	0	0	0	0	0	0	0	0	0	0	0	0	0	0	0.140406002443637	0.282287447996874	0.250013568996157	0.397380407913862	0.221380908463858	0.31915732402132	0.364134715176404	0.329982623293111	0.161247078778741	0.371884404817066	0.464765798056752	0.298314630816605	0.323982361674311	0.318818680106269	0.422968026424202
1	0.5	0	0	0	0	0	0	0	0	0	0	0	0	0	0	0	0	0	0	1	0	0	72	0.122741517328845	0.285455214103478	0.245064824784866	0.348569153712979	0.161529399911649	0.394820804999081	0.279688046357357	0.29672998817274	0.154064266867697	0.469515459326205	0.421301073007894	0.249873582006404	0.60813741348874	0.586076418616556	0.49939996945299
1	0.5	0	0	0	0	0	0	0	0	0	0	0	0	0	0	0	0	0	0	1	0	0	72	0.098555275677805	0.232732663709288	0.201234340940725	0.341280679177506	0.145461555750169	0.453741040249954	0.234619883302258	0.323735332984181	0.227772333207689	0.424951303009991	0.640830044873017	0.153156164484196	0.458520389697681	0.444958825035085	0.410079058570254
1	0.5	0	0	0	0	0	0	0	0	0	0	0	0	0	0	0	0	0	1	0	0	0	72	0.156662113537845	0.31025949847151	0.244051089459079	0.411619434697675	0.242519239562586	0.386051277338724	0.364400597453116	0.320315832920015	0.147305314738032	0.46272712141183	0.341360925430597	0.328661683410164	0.558831350129628	0.448286362392649	0.63035520769369
1	0.5	0	0	0	0	0	0	0	0	0	0	0	0	0	0	0	0	0	1	0	0	0	72	0.141269442207024	0.304818534948399	0.26167152524271	0.462624869228704	0.219503840162442	0.444350303253078	0.391326205156105	0.342601372794528	0.242949491142103	0.43873356336007	0.52210807013426	0.306877383729117	0.422712668129141	0.481506129906352	0.371568007098543
1	0.5	0	0	0	0	0	0	0	0	0	0	0	1	1	1	1	0	0	0	0	0	0	72	0.0935938598415639	0.107710943066633	0.136617030403306	0.124308648033107	0.131282405003449	0.210521962874472	0.193824828265744	0.190093889711672	0.0518469656992084	0.279692118060398	0.466721759582989	0.218621094969605	0.264518011330482	0.23600183588268	0.374070991666069
1	0.5	0	0	0	0	0	0	0	0	0	0	0	1	1	1	1	0	0	0	0	0	0	72	0.0760401870999665	0.0948638150182729	0.136649420910261	0.0960613537259404	0.118027838271423	0.2662084175703	0.171562214777022	0.154118210164506	0.0573537504711647	0.289838186537588	0.61669999951101	0.142522360373928	0.198931212007061	0.217267006187278	0.354770268824075
1	0.5	0	0	0	0	0	0	0	0	0	0	0	1	0	0	0	0	0	0	0	0	0	72	0.123864373341618	0.156679614774634	0.160511594926071	0.484346791589901	0.237687842456464	0.716796544752803	0.323450258229783	0.584283965218839	0.226765925367508	0.577017719856226	0.467983354767412	0.307881381353805	1	0.739075174099932	0.349614681682496
1	0.5	0	0	0	0	0	0	0	0	0	0	0	1	0	0	0	0	0	0	0	0	0	72	0.12666318643221	0.167282965959501	0.177871155815847	0.582094284947182	0.256666227495718	0.513638117993016	0.381495263832302	0.581530051991385	0.228531850735017	0.381088023464527	0.618576092608258	0.331686532351375	0.560037522066373	0.387563660114566	0.345506420586607
1	0.5	0	0	0	0	0	0	0	0	0	0	0	0	1	0	0	0	0	0	0	0	0	72	0.176042749235763	0.291861999218517	0.220576726107624	0.54988982807625	0.331574582852183	0.358380812350671	0.441602532807974	0.369468328263682	0.121876366377686	0.321437472165115	0.297211613847556	0.382496770678372	0.454035468693449	0.326815361395271	0.547072006782683
1	0.5	0	0	0	0	0	0	0	0	0	0	0	0	1	0	0	0	0	0	0	0	0	72	0.207782807748539	0.344687981244397	0.296105260393413	0.723327284678696	0.355795894009967	0.395865649696747	0.534463593678258	0.396618999226546	0.160100640784018	0.329466065058279	0.36951210169696	0.384581290136948	0.344014565652537	0.332992047450506	0.568214901330042
1	0.5	0	0	0	0	0	0	0	0	0	0	0	0	0	1	0	0	0	0	0	0	0	72	0.097670698294098	0.229078539085664	0.177336274741533	0.130779396924444	0.145729320860878	0.255176438154751	0.2043673956831	0.282258416950787	0.0623407463249152	0.398477684857373	0.354395779035026	0.221897555510661	0.35279532008243	0.353542459200155	0.439867588064223
1	0.5	0	0	0	0	0	0	0	0	0	0	0	0	0	1	0	0	0	0	0	0	0	72	0.084867865852975	0.208165122853794	0.182819024608031	0.171867969596252	0.144600522355093	0.281674324572689	0.210531842754094	0.276286517964601	0.0653441387108933	0.378089728421498	0.499875307452702	0.167886768658133	0.302092519961296	0.280211303035385	0.28162680489708
1	0.5	0	0	0	0	0	0	0	0	0	0	0	0	0	0	1	0	0	0	0	0	0	72	0.102372377613979	0.238879260808605	0.222063187751136	0.15749794006277	0.150164301601941	0.247366292960853	0.200903106018882	0.260271159869172	0.06160535243121	0.349962886820548	0.303768974864264	0.235187055776966	0.296741193763064	0.282324333389234	0.538967698095799
1	0.5	0	0	0	0	0	0	0	0	0	0	0	0	0	0	1	0	0	0	0	0	0	72	0.0925379396264726	0.218215919277358	0.189284870131575	0.14395558867914	0.138942579690152	0.220062488513141	0.206758101868661	0.226767759098492	0.0603520542781757	0.365597657146199	0.470584783597307	0.141356743619411	0.201410031982391	0.228865724599945	0.464457930845311
1	0.5	0	0	0	0	0	0	0	0	0	0	0	0	0	0	0	0	0	0	0	0	0	0	0.111283165646883	0.20244742225389	0.156644868730905	0.186069732347032	0.164219451139649	0.440932732953501	0.226225599994638	0.412337808731362	0.130815680361855	0.652368720562501	0.455036519431663	0.226010272609843	0.682346901844342	0.575370927738599	0.307435911023003
1	0.5	0	0	0	0	0	0	0	0	0	0	0	0	0	0	0	0	0	0	0	0	0	0	0.167163347366365	0.358215919277358	0.220350867978044	0.458898465925398	0.231075090482132	0.476561293879802	0.399853429602081	0.377404037916599	0.164390312853374	0.505441017036074	0.511880021319981	0.320363398164643	0.366368262831734	0.388160321985578	0.462241714123628
1	0.5	0	0	0	0	0	0	0	0	0	0	0	0	0	0	0	0	0	0	0	0	0	72	0.13659610651439	0.268728250626336	0.179754182314783	0.29432105394721	0.193284559524455	0.356017276235986	0.298032806298059	0.342796643971739	0.126786656615153	0.488913281119963	0.372108640623039	0.275794474339902	0.465252202944153	0.399540146694087	0.562586562848394
1	0.5	0	0	0	0	0	0	0	0	0	0	0	0	0	0	0	0	0	0	0	0	0	72	0.188031943428042	0.408247868159147	0.263509905367195	0.489744290039162	0.256936317629097	0.381000735158978	0.428494983427044	0.343661664071144	0.14673011684885	0.472237092486043	0.447713073483845	0.342887227803388	0.40498496901475	0.384848672074283	0.447832668883922
1	0.5	0	0	0	0	0	0	0	0	0	0	0	0	0	0	0	0	0	0	0	0	0	72	0.108510934715179	0.199874043257407	0.156054836252856	0.280575023376816	0.182820019995195	0.320204006616431	0.255248102795897	0.335267778174717	0.126612137203166	0.380974659570927	0.391643806366329	0.25182525543781	0.39868377318354	0.264483613864445	0.314920967405094
1	0.5	0	0	0	0	0	0	0	0	0	0	0	0	0	0	0	0	0	0	0	0	0	72	0.140406002443637	0.282287447996874	0.250013568996157	0.397380407913862	0.221380908463858	0.31915732402132	0.364134715176404	0.329982623293111	0.161247078778741	0.371884404817066	0.464765798056752	0.298314630816605	0.323982361674311	0.318818680106269	0.422968026424202
1	0.5	0	0	0	0	0	0	0	0	0	0	0	0	0	0	0	0	0	0	0	0	0	72	0.111283165646883	0.20244742225389	0.156644868730905	0.186069732347032	0.164219451139649	0.440932732953501	0.226225599994638	0.412337808731362	0.130815680361855	0.652368720562501	0.455036519431663	0.226010272609843	0.682346901844342	0.575370927738599	0.307435911023003
1	0.5	0	0	0	0	0	0	0	0	0	0	0	0	0	0	0	0	0	0	0	0	0	72	0.167163347366365	0.358215919277358	0.220350867978044	0.458898465925398	0.231075090482132	0.476561293879802	0.399853429602081	0.377404037916599	0.164390312853374	0.505441017036074	0.511880021319981	0.320363398164643	0.366368262831734	0.388160321985578	0.462241714123628
