# Supplementary material for: Systems Pharmacology Dissection of Cholesterol Regulation Reveals Determinants of Large Pharmacodynamic Variability between Cell Lines
Source: Cell Syst. 2017 Dec 27;5(6):604–619.e7. doi: 10.1016/j.cels.2017.11.002 (PMC5747350; doi:10.1016/j.cels.2017.11.002)
Supplement: Data S1. Modeling Scripts, Related to Figure 6 — Zipped file containing the scripts and code used for modeling and to produce the figures related to modeling. [file mmc8.zip › CNOR_CholReg/2_cluster_files/launch_opt_bootstrap.sh]

for i in {1..100}
do 
echo "Welcome $i times"
   bsub -oo "3_results/results_Hela_$i.o" -eo "3_results/results_Hela_$i.e" ./run_peter_pert_bootstrap_Hela.sh

   bsub -oo "3_results/results_Hek_$i.o" -eo "3_results/results_Hek_$i.e" ./run_peter_pert_bootstrap_Hek.sh

   bsub -oo "3_results/results_HepG2_$i.o" -eo "3_results/results_HepG2_$i.e" ./run_peter_pert_bootstrap_HepG2.sh

   bsub -oo "3_results/results_Huh7_$i.o" -eo "3_results/results_Huh7_$i.e" ./run_peter_pert_bootstrap_Huh7.sh

done
